# Supplementary material for: Transcriptomic alterations during ageing reflect the shift from cancer to degenerative diseases in the elderly
Source: Nat Commun. 2018 Jan 30;9:327. doi: 10.1038/s41467-017-02395-2 (PMC5790807; doi:10.1038/s41467-017-02395-2)
Supplement: Supplementary file 4 — Supplementary Data 1 [file 41467_2017_2395_MOESM4_ESM.xlsx]

## Sheet: Legend
Supplementary Data Set S1 contains information about samples, details on the comparison across species and the disease alignment analysis.
Sheet	Description
Sample overview (CS)	Provides information about samples (cross-sectional data). The first column contains the GEO sample names, the second column indicates the sample ID, the third column the ID of the animal
	from which the sample was obtained, the fourth column the species/tissue culture of the sample,
	the fifth column the age of the sample, the sixth column the internal age category ("young", "mature_1", "mature_2", "old_1" and "old_2"), the seventh colum the tissue
	of the sample (or the cell line) and the eight column the Gene Expression Omnibus accession for the data set. The remaining columns provide information
	about sequencing and read mapping. The last column indicates whether datasets have been excluded as outliers.
Sample overview (LL)	Same as "Sample Overview (CS)" for longitudinal data, also including the age of death of the individuals.
Species comparison - GO	This sheet contains information about processes found to change ageing-associated expression changes in the multi-species comparison
	for gene ontology. The first column indicates the gene ontology ID and the second column the name of the process. In the subsequent columns
	the direction of change with ageing as well as the p-value of the change are provided for different comparisons (p-values are corrected for multiple
	testing). The comparisons are for all data sets (multi-species comparison) and individual subsets of the data as indicated (tissues across
	species and individual species). The third column for the comparison across species indicates the number of times in which the corresponding
	process was found significantly ageing-regulated after randomly removing samples such that for each individual (as detailed in sheet "Sample Overview"
	in column "AnimalID") from which data has been obtained only a single data set remained (1000 repetitions, see Supplementary Material S8.1 for details).
	P-values for ageing-associated transcriptional changes for all considered processes can be found in Supplementary Data S2.
Species comparison - KEGG	Same as the previous sheet for KEGG Pathway
Species comparison - Metabolic	Same as the previous sheet for the template metabolism-derived ontology
AMDA scores	Ageing-mediated disease alignment scores. The upper table shows AMDA scores for each combination of ageing-regulated gene sets and disease.
	The lower table contains the associated p-value for each combination.
Cancer genes	List of oncogenes and tumour suppressors
Copy number variations	List of genes with increased (amplified genes) and decreased (deleted genes) copy numbers across a large panel of cancers.
Longitudinal aging (N. furzeri)	Comparison of longitudinal ageing with cross-sectional ageing and lifespan association of ageing-regulated processes.
	Change in process activity between 10 and 20 weeks of fins of the same fish were determined along with the final lifespan of the animals (n=45).
	The first column contains the ID of GO processes belonging to the functional signature of ageing that showed significant changes in process
	activity in the cross-sectional design across all tissues in N. furzeri. The second column contains log fold-changes between 10 and
	20 weeks for the corresponding processes between fins of the same fish averaged across all individuals. The fourth column contains
	the difference in normalized process activity from the cross-sectional design between the young and the two old age groups. The
	the Spearman correlation between the longitudinal log fold-change in process activity (between 10 and 20 weeks) and the final lifespan of the corresponding fishes
Longitudinal aging (mice)	Same as "Longitudinal aging (N. furzeri) for mice ear caps taken at 24 and 30 months of age (n=8).
DAC scores	Contains disease alignment contribution scores for all ageing data (columns C-F) and just the human ageing data (columns G-J).
Conserved gene signature	Genes that are most frequently up- or down-regulated in the ageing samples (JenAge data, based on the determined differentially expressed genes) .
	The first column indicates the number of data sets with down-regulation during ageing and the second column the number of data sets with up-regulation.
	Only genes with a differences of at least five cases between up- and down-regulation are shown (i.e. those with the most consistent direction of regulation).
Motif enrichment	Enrichment of transcription factor binding sites in the promoter region of genes belonging to the conserved ageing regulated genes (obtained from mSigDB).
Process regulation	Regulation of the top 30 processes according to average absolute DAC score across the four disease categories.
GWAS-Cancer vs. NMAD	Shared risk alleles between cancer and non-malignant ageing diseases. The first column indicates the type of risk SNPs and the second column groups of SNPs that are in
	linkage disequilibrium (numbers indicate the index of sets of SNPs that are in linkage disequilibrium). The next columns provide the reported risk SNPs
	and the traits for which they were reported. The next two columns contain the odds ratios for the reported traits which were averaged across studies and diseases
	from the same disease category if the same SNP was reported several times. Th next two columns contain genes reported in the vicinity of each SNP.
	The last two columns indicate the study populations: EUR - European, EAS - East Asian, SAS - Southeast Asian, AMR - American, AFR - African.
GWAS NMAD vs. NMAD	Same like "GWAS-Cancer vs. NMAD" for shared risk alleles between distinct types of non-malignant ageing diseases (CVD, NDD, T2D).
Excluded GO terms	Contains a list of Gene Ontology terms excluded from analysis due to filtering criterias (at least five annotated genes in each species with RPKM>0 in all samples).
	The list only includes term with at least 20 annotated genes in H. sapiens.
Species comparison - Gene norm.	Ageing-associated changes in process activity for a different approach of deriving process activity whereby gene expression values are rank-nomalized
	to a range of 0 to 1 before deriving process activity. Thus, each gene contributed equally to process activity. The table contains direction of regulation
	for the summation (first) and the gene normalization-based approach (second). In cases where no information is provided for a process, it did not pass
	the requirement for the ANOVA-based testing procedure (see methods). Moreover, information about the frequency of differentially regulated genes in
	differentially regulated processes is provided.

## Sheet: Sample overview (CS)
GEO sample name	DataSet ID	Animal ID	Species/Tissue culture	Age	Age category	Tissue/Cell line	GEO accession	Sequencer	Read length	SamplePrep kit	RIN average	data extraction	Outlier?
NH_FLI_brain_101+102	brain101+102	101+102	Danio rerio	6m	young	brain	GSE74244	HiSeq2000	50	TruSeq RNA sample prep kit	6.2	CASAVA v1.8.0	no
NH_FLI_brain_103+104	brain103+104	103+104	Danio rerio	6m	young	brain	GSE74244	HiSeq2000	50	TruSeq RNA sample prep kit	6.2	CASAVA v1.8.0	no
NH_FLI_brain_95+96	brain95+96	95+96	Danio rerio	6m	young	brain	GSE74244	HiSeq2000	50	TruSeq RNA sample prep kit	6.2	CASAVA v1.8.0	no
NH_FLI_brain_97+98	brain97+98	97+98	Danio rerio	6m	young	brain	GSE74244	HiSeq2000	50	TruSeq RNA sample prep kit	6.2	CASAVA v1.8.0	no
NH_FLI_brain_99+100	brain99+100	99+100	Danio rerio	6m	young	brain	GSE74244	HiSeq2000	50	TruSeq RNA sample prep kit	6.2	CASAVA v1.8.0	no
NH_FLI_brain_119	brain119	119	Danio rerio	12m	mature_1	brain	GSE74244	HiSeq2000	50	TruSeq RNA sample prep kit	6.2	CASAVA v1.8.0	no
NH_FLI_brain_120	brain120	120	Danio rerio	12m	mature_1	brain	GSE74244	HiSeq2000	50	TruSeq RNA sample prep kit	6.2	CASAVA v1.8.0	no
NH_FLI_brain_121	brain121	121	Danio rerio	12m	mature_1	brain	GSE74244	HiSeq2000	50	TruSeq RNA sample prep kit	6.2	CASAVA v1.8.0	no
NH_FLI_brain_122	brain122	122	Danio rerio	12m	mature_1	brain	GSE74244	HiSeq2000	50	TruSeq RNA sample prep kit	6.2	CASAVA v1.8.0	no
NH_FLI_brain_124	brain124	124	Danio rerio	12m	mature_1	brain	GSE74244	HiSeq2000	50	TruSeq RNA sample prep kit	6.2	CASAVA v1.8.0	no
NH_FLI_brain_132	brain132	132	Danio rerio	24m	mature_2	brain	GSE74244	HiSeq2000	50	TruSeq RNA sample prep kit	6.2	CASAVA v1.8.0	no
NH_FLI_brain_133	brain133	133	Danio rerio	24m	mature_2	brain	GSE74244	HiSeq2000	50	TruSeq RNA sample prep kit	6.2	CASAVA v1.8.0	no
NH_FLI_brain_134	brain134	134	Danio rerio	24m	mature_2	brain	GSE74244	HiSeq2000	50	TruSeq RNA sample prep kit	6.2	CASAVA v1.8.0	no
NH_FLI_brain_135	brain135	135	Danio rerio	24m	mature_2	brain	GSE74244	HiSeq2000	50	TruSeq RNA sample prep kit	6.2	CASAVA v1.8.0	no
NH_FLI_brain_136	brain136	136	Danio rerio	24m	mature_2	brain	GSE74244	HiSeq2000	50	TruSeq RNA sample prep kit	6.2	CASAVA v1.8.0	no
NH_FLI_brain_145	brain145	145	Danio rerio	36m	old_1	brain	GSE74244	HiSeq2000	50	TruSeq RNA sample prep kit	6.2	CASAVA v1.8.0	no
NH_FLI_brain_146	brain146	146	Danio rerio	36m	old_1	brain	GSE74244	HiSeq2000	50	TruSeq RNA sample prep kit	6.2	CASAVA v1.8.0	no
NH_FLI_brain_147	brain147	147	Danio rerio	36m	old_1	brain	GSE74244	HiSeq2000	50	TruSeq RNA sample prep kit	6.2	CASAVA v1.8.0	no
NH_FLI_brain_148	brain148	148	Danio rerio	36m	old_1	brain	GSE74244	HiSeq2000	50	TruSeq RNA sample prep kit	6.2	CASAVA v1.8.0	no
NH_FLI_brain_149	brain149	149	Danio rerio	36m	old_1	brain	GSE74244	HiSeq2000	50	TruSeq RNA sample prep kit	6.2	CASAVA v1.8.0	no
NH_FLI_brain_111	brain111	111	Danio rerio	42m	old_2	brain	GSE74244	HiSeq2000	50	TruSeq RNA sample prep kit	6.2	CASAVA v1.8.0	no
NH_FLI_brain_112	brain112	112	Danio rerio	42m	old_2	brain	GSE74244	HiSeq2000	50	TruSeq RNA sample prep kit	6.2	CASAVA v1.8.0	no
NH_FLI_brain_113	brain113	113	Danio rerio	42m	old_2	brain	GSE74244	HiSeq2000	50	TruSeq RNA sample prep kit	6.2	CASAVA v1.8.0	no
NH_FLI_brain_116	brain116	116	Danio rerio	42m	old_2	brain	GSE74244	HiSeq2000	50	TruSeq RNA sample prep kit	6.2	CASAVA v1.8.0	no
NH_FLI_brain_117	brain117	117	Danio rerio	42m	old_2	brain	GSE74244	HiSeq2000	50	TruSeq RNA sample prep kit	6.2	CASAVA v1.8.0	no
NH_FLI_liver_85	liver85	85	Danio rerio	6m	young	liver	GSE74244	HiSeq2000	50	TruSeq RNA sample prep kit	6.2	CASAVA v1.8.0	no
NH_FLI_liver_86	liver86	86	Danio rerio	6m	young	liver	GSE74244	HiSeq2000	50	TruSeq RNA sample prep kit	6.2	CASAVA v1.8.0	no
NH_FLI_liver_93+94	liver93+94	93+94	Danio rerio	6m	-	liver	GSE74244	HiSeq2000	50	TruSeq RNA sample prep kit	6.2	CASAVA v1.8.0	yes
NH_FLI_liver_96	liver96	96	Danio rerio	6m	young	liver	GSE74244	HiSeq2000	50	TruSeq RNA sample prep kit	6.2	CASAVA v1.8.0	no
NH_FLI_liver_98	liver98	98	Danio rerio	6m	young	liver	GSE74244	HiSeq2000	50	TruSeq RNA sample prep kit	6.2	CASAVA v1.8.0	no
NH_FLI_liver_120	liver120	120	Danio rerio	12m	mature_1	liver	GSE74244	HiSeq2000	50	TruSeq RNA sample prep kit	6.2	CASAVA v1.8.0	no
NH_FLI_liver_122	liver122	122	Danio rerio	12m	mature_1	liver	GSE74244	HiSeq2000	50	TruSeq RNA sample prep kit	6.2	CASAVA v1.8.0	no
NH_FLI_liver_125	liver125	125	Danio rerio	12m	mature_1	liver	GSE74244	HiSeq2000	50	TruSeq RNA sample prep kit	6.2	CASAVA v1.8.0	no
NH_FLI_liver_126	liver126	126	Danio rerio	12m	mature_1	liver	GSE74244	HiSeq2000	50	TruSeq RNA sample prep kit	6.2	CASAVA v1.8.0	no
NH_FLI_liver_133	liver133	133	Danio rerio	24m	mature_2	liver	GSE74244	HiSeq2000	50	TruSeq RNA sample prep kit	6.2	CASAVA v1.8.0	no
NH_FLI_liver_134	liver134	134	Danio rerio	24m	mature_2	liver	GSE74244	HiSeq2000	50	TruSeq RNA sample prep kit	6.2	CASAVA v1.8.0	no
NH_FLI_liver_135	liver135	135	Danio rerio	24m	mature_2	liver	GSE74244	HiSeq2000	50	TruSeq RNA sample prep kit	6.2	CASAVA v1.8.0	no
NH_FLI_liver_136	liver136	136	Danio rerio	24m	mature_2	liver	GSE74244	HiSeq2000	50	TruSeq RNA sample prep kit	6.2	CASAVA v1.8.0	no
NH_FLI_liver_138	liver138	138	Danio rerio	24m	mature_2	liver	GSE74244	HiSeq2000	50	TruSeq RNA sample prep kit	6.2	CASAVA v1.8.0	no
NH_FLI_liver_146	liver146	146	Danio rerio	36m	old_1	liver	GSE74244	HiSeq2000	50	TruSeq RNA sample prep kit	6.2	CASAVA v1.8.0	no
NH_FLI_liver_147	liver147	147	Danio rerio	36m	old_1	liver	GSE74244	HiSeq2000	50	TruSeq RNA sample prep kit	6.2	CASAVA v1.8.0	no
NH_FLI_liver_150	liver150	150	Danio rerio	36m	old_1	liver	GSE74244	HiSeq2000	50	TruSeq RNA sample prep kit	6.2	CASAVA v1.8.0	no
NH_FLI_liver_151	liver151	151	Danio rerio	36m	old_1	liver	GSE74244	HiSeq2000	50	TruSeq RNA sample prep kit	6.2	CASAVA v1.8.0	no
NH_FLI_liver_152	liver152	152	Danio rerio	36m	old_1	liver	GSE74244	HiSeq2000	50	TruSeq RNA sample prep kit	6.2	CASAVA v1.8.0	no
NH_FLI_liver_106	liver106	106	Danio rerio	42m	old_2	liver	GSE74244	HiSeq2000	50	TruSeq RNA sample prep kit	6.2	CASAVA v1.8.0	no
NH_FLI_liver_107	liver107	107	Danio rerio	42m	old_2	liver	GSE74244	HiSeq2000	50	TruSeq RNA sample prep kit	6.2	CASAVA v1.8.0	no
NH_FLI_liver_109	liver109	109	Danio rerio	42m	old_2	liver	GSE74244	HiSeq2000	50	TruSeq RNA sample prep kit	6.2	CASAVA v1.8.0	no
NH_FLI_liver_110	liver110	110	Danio rerio	42m	old_2	liver	GSE74244	HiSeq2000	50	TruSeq RNA sample prep kit	6.2	CASAVA v1.8.0	no
NH_FLI_liver_112	liver112	112	Danio rerio	42m	old_2	liver	GSE74244	HiSeq2000	50	TruSeq RNA sample prep kit	6.2	CASAVA v1.8.0	no
NH_FLI_skin_85	skin85	85	Danio rerio	6m	young	skin	GSE74244	HiSeq2000	50	TruSeq RNA sample prep kit	6.2	CASAVA v1.8.0	no
NH_FLI_skin_86	skin86	86	Danio rerio	6m	young	skin	GSE74244	HiSeq2000	50	TruSeq RNA sample prep kit	6.2	CASAVA v1.8.0	no
NH_FLI_skin_94	skin94	94	Danio rerio	6m	young	skin	GSE74244	HiSeq2000	50	TruSeq RNA sample prep kit	6.2	CASAVA v1.8.0	no
NH_FLI_skin_96	skin96	96	Danio rerio	6m	young	skin	GSE74244	HiSeq2000	50	TruSeq RNA sample prep kit	6.2	CASAVA v1.8.0	no
NH_FLI_skin_98	skin98	98	Danio rerio	6m	young	skin	GSE74244	HiSeq2000	50	TruSeq RNA sample prep kit	6.2	CASAVA v1.8.0	no
NH_FLI_skin_119	skin119	119	Danio rerio	12m	mature_1	skin	GSE74244	HiSeq2000	50	TruSeq RNA sample prep kit	6.2	CASAVA v1.8.0	no
NH_FLI_skin_120	skin120	120	Danio rerio	12m	mature_1	skin	GSE74244	HiSeq2000	50	TruSeq RNA sample prep kit	6.2	CASAVA v1.8.0	no
NH_FLI_skin_121	skin121	121	Danio rerio	12m	mature_1	skin	GSE74244	HiSeq2000	50	TruSeq RNA sample prep kit	6.2	CASAVA v1.8.0	no
NH_FLI_skin_122	skin122	122	Danio rerio	12m	mature_1	skin	GSE74244	HiSeq2000	50	TruSeq RNA sample prep kit	6.2	CASAVA v1.8.0	no
NH_FLI_liver_124	liver_124	124	Danio rerio	12m	-	skin	GSE74244	HiSeq2000	50	TruSeq RNA sample prep kit	6.2	CASAVA v1.8.0	yes
NH_FLI_skin_125	skin125	125	Danio rerio	12m	mature_1	skin	GSE74244	HiSeq2000	50	TruSeq RNA sample prep kit	6.2	CASAVA v1.8.0	no
NH_FLI_skin_133	skin133	133	Danio rerio	24m	mature_2	skin	GSE74244	HiSeq2000	50	TruSeq RNA sample prep kit	6.2	CASAVA v1.8.0	no
NH_FLI_skin_134	skin134	134	Danio rerio	24m	mature_2	skin	GSE74244	HiSeq2000	50	TruSeq RNA sample prep kit	6.2	CASAVA v1.8.0	no
NH_FLI_skin_135	skin135	135	Danio rerio	24m	mature_2	skin	GSE74244	HiSeq2000	50	TruSeq RNA sample prep kit	6.2	CASAVA v1.8.0	no
NH_FLI_skin_136	skin136	136	Danio rerio	24m	mature_2	skin	GSE74244	HiSeq2000	50	TruSeq RNA sample prep kit	6.2	CASAVA v1.8.0	no
NH_FLI_skin_137	skin137	137	Danio rerio	24m	mature_2	skin	GSE74244	HiSeq2000	50	TruSeq RNA sample prep kit	6.2	CASAVA v1.8.0	no
NH_FLI_skin_145	skin145	145	Danio rerio	36m	old_1	skin	GSE74244	HiSeq2000	50	TruSeq RNA sample prep kit	6.2	CASAVA v1.8.0	no
NH_FLI_skin_146	skin146	146	Danio rerio	36m	old_1	skin	GSE74244	HiSeq2000	50	TruSeq RNA sample prep kit	6.2	CASAVA v1.8.0	no
NH_FLI_skin_147	skin147	147	Danio rerio	36m	old_1	skin	GSE74244	HiSeq2000	50	TruSeq RNA sample prep kit	6.2	CASAVA v1.8.0	no
NH_FLI_skin_149	skin149	149	Danio rerio	36m	old_1	skin	GSE74244	HiSeq2000	50	TruSeq RNA sample prep kit	6.2	CASAVA v1.8.0	no
NH_FLI_skin_150	skin150	150	Danio rerio	36m	old_1	skin	GSE74244	HiSeq2000	50	TruSeq RNA sample prep kit	6.2	CASAVA v1.8.0	no
NH_FLI_skin_106	skin106	106	Danio rerio	42m	old_2	skin	GSE74244	HiSeq2000	50	TruSeq RNA sample prep kit	6.2	CASAVA v1.8.0	no
NH_FLI_skin_107	skin107	107	Danio rerio	42m	old_2	skin	GSE74244	HiSeq2000	50	TruSeq RNA sample prep kit	6.2	CASAVA v1.8.0	no
NH_FLI_skin_108	skin108	108	Danio rerio	42m	old_2	skin	GSE74244	HiSeq2000	50	TruSeq RNA sample prep kit	6.2	CASAVA v1.8.0	no
NH_FLI_skin_109	skin109	109	Danio rerio	42m	old_2	skin	GSE74244	HiSeq2000	50	TruSeq RNA sample prep kit	6.2	CASAVA v1.8.0	no
NH_FLI_skin_111	skin111	111	Danio rerio	42m	old_2	skin	GSE74244	HiSeq2000	50	TruSeq RNA sample prep kit	6.2	CASAVA v1.8.0	no
BJ_Y1	BJ_Y1	BJ_Y1	fibroblasts	PD34	young	BJ	GSE63577	HiSeq2500	50	TruSeq RNA sample prep kit v2	6.9	bcl2fastq v1.8.3	no
BJ_Y2	BJ_Y2	BJ_Y2	fibroblasts	PD34	young	BJ	GSE63577	HiSeq2500	50	TruSeq RNA sample prep kit v2	6.9	bcl2fastq v1.8.3	no
BJ_Y3	BJ_Y3	BJ_Y3	fibroblasts	PD34	young	BJ	GSE63577	HiSeq2500	50	TruSeq RNA sample prep kit v2	6.9	bcl2fastq v1.8.3	no
BJ_OLD_1	BJ_OLD_1	BJ_OLD_1	fibroblasts	PD72	old_1	BJ	GSE63577	HiSeq2500	50	TruSeq RNA sample prep kit v2	6.9	bcl2fastq v1.8.3	no
BJ_OLD_2	BJ_OLD_2	BJ_OLD_2	fibroblasts	PD72	old_1	BJ	GSE63577	HiSeq2500	50	TruSeq RNA sample prep kit v2	6.9	bcl2fastq v1.8.3	no
BJ_OLD_3	BJ_OLD_3	BJ_OLD_3	fibroblasts	PD72	old_1	BJ	GSE63577	HiSeq2500	50	TruSeq RNA sample prep kit v2	6.9	bcl2fastq v1.8.3	no
IMR90_Y1	IMR90_Y1	IMR90_Y1	fibroblasts	PD31	young	IMR-90	GSE63577	HiSeq2500	50	TruSeq RNA sample prep kit v2	6.9	bcl2fastq v1.8.3	no
IMR90_Y2	IMR90_Y2	IMR90_Y2	fibroblasts	PD31	young	IMR-90	GSE63577	HiSeq2500	50	TruSeq RNA sample prep kit v2	6.9	bcl2fastq v1.8.3	no
IMR90_Y3	IMR90_Y3	IMR90_Y3	fibroblasts	PD31	young	IMR-90	GSE63577	HiSeq2500	50	TruSeq RNA sample prep kit v2	6.9	bcl2fastq v1.8.3	no
IMR90_O1	IMR90_O1	IMR90_O1	fibroblasts	PD31	young	IMR-90	GSE63577	HiSeq2500	50	TruSeq RNA sample prep kit v2	6.9	bcl2fastq v1.8.3	yes
IMR90_O2	IMR90_O2	IMR90_O2	fibroblasts	PD57	old_1	IMR-90	GSE63577	HiSeq2500	50	TruSeq RNA sample prep kit v2	6.9	bcl2fastq v1.8.3	no
IMR90_O3	IMR90_O3	IMR90_O3	fibroblasts	PD57	old_1	IMR-90	GSE63577	HiSeq2500	50	TruSeq RNA sample prep kit v2	6.9	bcl2fastq v1.8.3	no
WI_38_Y1	WI_38_Y1	WI_38_Y1	fibroblasts	PD35	young	Wi-38	GSE63577	HiSeq2500	50	TruSeq RNA sample prep kit v2	6.9	bcl2fastq v1.8.3	no
WI_38_Y2	WI_38_Y2	WI_38_Y2	fibroblasts	PD35	young	Wi-38	GSE63577	HiSeq2500	50	TruSeq RNA sample prep kit v2	6.9	bcl2fastq v1.8.3	no
WI_38_Y3	WI_38_Y3	WI_38_Y3	fibroblasts	PD35	young	Wi-38	GSE63577	HiSeq2500	50	TruSeq RNA sample prep kit v2	6.9	bcl2fastq v1.8.3	no
WI_38_O1	WI_38_O1	WI_38_O1	fibroblasts	PD57	old_1	Wi-38	GSE63577	HiSeq2500	50	TruSeq RNA sample prep kit v2	6.9	bcl2fastq v1.8.3	no
WI_38_O2	WI_38_O2	WI_38_O2	fibroblasts	PD57	old_1	Wi-38	GSE63577	HiSeq2500	50	TruSeq RNA sample prep kit v2	6.9	bcl2fastq v1.8.3	no
WI_38_O3	WI_38_O3	WI_38_O3	fibroblasts	PD57	old_1	Wi-38	GSE63577	HiSeq2500	50	TruSeq RNA sample prep kit v2	6.9	bcl2fastq v1.8.3	no
HFF_PD16_1	HFF_PD16_1	HFF_PD16_1	fibroblasts	PD16	young	HFF	GSE63577	HiSeq2000	50	TruSeq RNA sample prep kit v2	9.4	CASAVA v1.8.2	no
HFF_PD16_2	HFF_PD16_2	HFF_PD16_2	fibroblasts	PD16	young	HFF	GSE63577	HiSeq2000	50	TruSeq RNA sample prep kit v2	9.4	CASAVA v1.8.2	no
HFF_PD16_3	HFF_PD16_3	HFF_PD16_3	fibroblasts	PD16	young	HFF	GSE63577	HiSeq2000	50	TruSeq RNA sample prep kit v2	9.4	CASAVA v1.8.2	no
HFF_PD26_1	HFF_PD26_1	HFF_PD26_1	fibroblasts	PD26	mature_1	HFF	GSE63577	HiSeq2000	50	TruSeq RNA sample prep kit v2	9.4	CASAVA v1.8.2	no
HFF_PD26_2	HFF_PD26_2	HFF_PD26_2	fibroblasts	PD26	mature_1	HFF	GSE63577	HiSeq2000	50	TruSeq RNA sample prep kit v2	9.4	CASAVA v1.8.2	no
HFF_PD26_3	HFF_PD26_3	HFF_PD26_3	fibroblasts	PD26	mature_1	HFF	GSE63577	HiSeq2000	50	TruSeq RNA sample prep kit v2	9.4	CASAVA v1.8.2	no
HFF_PD46_1	HFF_PD46_1	HFF_PD46_1	fibroblasts	PD46	mature_2	HFF	GSE63577	HiSeq2000	50	TruSeq RNA sample prep kit v2	9.4	CASAVA v1.8.2	no
HFF_PD46_2	HFF_PD46_2	HFF_PD46_2	fibroblasts	PD46	mature_2	HFF	GSE63577	HiSeq2000	50	TruSeq RNA sample prep kit v2	9.4	CASAVA v1.8.2	no
HFF_PD46_3	HFF_PD46_3	HFF_PD46_3	fibroblasts	PD46	mature_2	HFF	GSE63577	HiSeq2000	50	TruSeq RNA sample prep kit v2	9.4	CASAVA v1.8.2	no
HFF_PD64_1	HFF_PD64_1	HFF_PD64_1	fibroblasts	PD64	old_1	HFF	GSE63577	HiSeq2000	50	TruSeq RNA sample prep kit v2	9.4	CASAVA v1.8.2	no
HFF_PD64_2	HFF_PD64_2	HFF_PD64_2	fibroblasts	PD64	old_1	HFF	GSE63577	HiSeq2000	50	TruSeq RNA sample prep kit v2	9.4	CASAVA v1.8.2	no
HFF_PD64_3	HFF_PD64_3	HFF_PD64_3	fibroblasts	PD64	old_1	HFF	GSE63577	HiSeq2000	50	TruSeq RNA sample prep kit v2	9.4	CASAVA v1.8.2	no
HFF_PD74_1	HFF_PD74_1	HFF_PD74_1	fibroblasts	PD74	old_2	HFF	GSE63577	HiSeq2000	50	TruSeq RNA sample prep kit v2	9.4	CASAVA v1.8.2	no
HFF_PD74_2	HFF_PD74_2	HFF_PD74_2	fibroblasts	PD74	old_2	HFF	GSE63577	HiSeq2000	50	TruSeq RNA sample prep kit v2	9.4	CASAVA v1.8.2	no
HFF_PD74_3	HFF_PD74_3	HFF_PD74_3	fibroblasts	PD74	old_2	HFF	GSE63577	HiSeq2000	50	TruSeq RNA sample prep kit v2	9.4	CASAVA v1.8.2	no
MRC_5_PD32_1	MRC_5_PD32_1	MRC_5_PD32_1	fibroblasts	PD32	young	MRC-5	GSE63577 / GSE60883	HiSeq2000	50	TruSeq RNA sample prep kit v2	9.9	CASAVA v1.8.2	no
MRC_5_PD32_2	MRC_5_PD32_2	MRC_5_PD32_2	fibroblasts	PD32	young	MRC-5	GSE63577 / GSE60883	HiSeq2000	50	TruSeq RNA sample prep kit v2	9.9	CASAVA v1.8.2	no
MRC_5_PD32_3	MRC_5_PD32_3	MRC_5_PD32_3	fibroblasts	PD32	young	MRC-5	GSE63577 / GSE60883	HiSeq2000	50	TruSeq RNA sample prep kit v2	9.9	CASAVA v1.8.2	no
MRC_5_PD42_1	MRC_5_PD42_1	MRC_5_PD42_1	fibroblasts	PD42	mature_1	MRC-5	GSE63577	HiSeq2000	50	TruSeq RNA sample prep kit v2	9.9	CASAVA v1.8.2	no
MRC_5_PD42_2	MRC_5_PD42_2	MRC_5_PD42_2	fibroblasts	PD42	mature_1	MRC-5	GSE63577	HiSeq2000	50	TruSeq RNA sample prep kit v2	9.9	CASAVA v1.8.2	no
MRC_5_PD42_3	MRC_5_PD42_3	MRC_5_PD42_3	fibroblasts	PD42	mature_1	MRC-5	GSE63577	HiSeq2000	50	TruSeq RNA sample prep kit v2	9.9	CASAVA v1.8.2	no
MRC_5_PD52_1	MRC_5_PD52_1	MRC_5_PD52_1	fibroblasts	PD52	mature_2	MRC-5	GSE63577	HiSeq2000	50	TruSeq RNA sample prep kit v2	9.9	CASAVA v1.8.2	no
MRC_5_PD52_2	MRC_5_PD52_2	MRC_5_PD52_2	fibroblasts	PD52	mature_2	MRC-5	GSE63577	HiSeq2000	50	TruSeq RNA sample prep kit v2	9.9	CASAVA v1.8.2	no
MRC_5_PD52_3	MRC_5_PD52_3	MRC_5_PD52_3	fibroblasts	PD52	mature_2	MRC-5	GSE63577	HiSeq2000	50	TruSeq RNA sample prep kit v2	9.9	CASAVA v1.8.2	no
MRC_5_PD62_1	MRC_5_PD62_1	MRC_5_PD62_1	fibroblasts	PD62	old_1	MRC-5	GSE63577	HiSeq2000	50	TruSeq RNA sample prep kit v2	9.9	CASAVA v1.8.2	no
MRC_5_PD62_2	MRC_5_PD62_2	MRC_5_PD62_2	fibroblasts	PD62	old_1	MRC-5	GSE63577	HiSeq2000	50	TruSeq RNA sample prep kit v2	9.9	CASAVA v1.8.2	no
MRC_5_PD62_3	MRC_5_PD62_3	MRC_5_PD62_3	fibroblasts	PD62	old_1	MRC-5	GSE63577	HiSeq2000	50	TruSeq RNA sample prep kit v2	9.9	CASAVA v1.8.2	no
MRC_5_PD72_1	MRC_5_PD72_1	MRC_5_PD72_1	fibroblasts	PD72	old_2	MRC-5	GSE63577	HiSeq2000	50	TruSeq RNA sample prep kit v2	9.9	CASAVA v1.8.2	no
MRC_5_PD72_2	MRC_5_PD72_2	MRC_5_PD72_2	fibroblasts	PD72	old_2	MRC-5	GSE63577	HiSeq2000	50	TruSeq RNA sample prep kit v2	9.9	CASAVA v1.8.2	no
MRC_5_PD72_3	MRC_5_PD72_3	MRC_5_PD72_3	fibroblasts	PD72	old_2	MRC-5	GSE63577	HiSeq2000	50	TruSeq RNA sample prep kit v2	9.9	CASAVA v1.8.2	no
MG_UKJ_blood_A13B	A13B	A13	Homo sapiens	24-29years	young	blood	GSE75337	HiSeq2500	50	TruSeq RNA sample prep kit v2	6.9	bcl2fastq v1.8.3	no
MG_UKJ_blood_A2B_3	A2B_3	A2_3	Homo sapiens	24-29years	young	blood	GSE75337	HiSeq2500	50	TruSeq RNA sample prep kit v2	6.9	bcl2fastq v1.8.3	no
MG_UKJ_blood_A5B	A5B	A5	Homo sapiens	24-29years	young	blood	GSE75337	HiSeq2500	50	TruSeq RNA sample prep kit v2	6.9	bcl2fastq v1.8.3	no
MG_UKJ_blood_A6B	A6B	A6	Homo sapiens	24-29years	young	blood	GSE75337	HiSeq2500	50	TruSeq RNA sample prep kit v2	6.9	bcl2fastq v1.8.3	no
MG_UKJ_blood_A7B	A7B	A7	Homo sapiens	24-29years	young	blood	GSE75337	HiSeq2500	50	TruSeq RNA sample prep kit v2	6.9	bcl2fastq v1.8.3	no
MG_UKJ_blood_A8B	A8B	A8	Homo sapiens	24-29years	young	blood	GSE75337	HiSeq2500	50	TruSeq RNA sample prep kit v2	6.9	bcl2fastq v1.8.3	no
MG_UKJ_blood_A9B	A9B	A9	Homo sapiens	24-29years	young	blood	GSE75337	HiSeq2500	50	TruSeq RNA sample prep kit v2	6.9	bcl2fastq v1.8.3	no
MG_UKJ_blood_B12B	B12B	B12	Homo sapiens	45-50years	mature_2	blood	GSE75337	HiSeq2500	50	TruSeq RNA sample prep kit v2	7	bcl2fastq v1.8.4	no
MG_UKJ_blood_B13B	B13B	B13	Homo sapiens	45-50years	mature_2	blood	GSE75337	HiSeq2500	50	TruSeq RNA sample prep kit v2	7	bcl2fastq v1.8.4	no
MG_UKJ_blood_B14B	B14B	B14	Homo sapiens	45-50years	mature_2	blood	GSE75337	HiSeq2500	50	TruSeq RNA sample prep kit v2	7	bcl2fastq v1.8.4	no
MG_UKJ_blood_B1B_1	B1B_1	B1_1	Homo sapiens	45-50years	mature_2	blood	GSE75337	HiSeq2500	50	TruSeq RNA sample prep kit v2	7	bcl2fastq v1.8.4	no
MG_UKJ_blood_B2B	B2B	B2	Homo sapiens	45-50years	mature_2	blood	GSE75337	HiSeq2500	50	TruSeq RNA sample prep kit v2	7	bcl2fastq v1.8.4	no
MG_UKJ_blood_B3B	B3B	B3	Homo sapiens	45-50years	mature_2	blood	GSE75337	HiSeq2500	50	TruSeq RNA sample prep kit v2	7	bcl2fastq v1.8.4	no
MG_UKJ_blood_B4B	B4B	B4	Homo sapiens	45-50years	mature_2	blood	GSE75337	HiSeq2500	50	TruSeq RNA sample prep kit v2	7	bcl2fastq v1.8.4	no
MG_UKJ_blood_B8B	B8B	B8	Homo sapiens	45-50years	mature_2	blood	GSE75337	HiSeq2500	50	TruSeq RNA sample prep kit v2	7	bcl2fastq v1.8.4	no
MG_UKJ_blood_B9B	B9B	B9	Homo sapiens	45-50years	mature_2	blood	GSE75337	HiSeq2500	50	TruSeq RNA sample prep kit v2	7	bcl2fastq v1.8.4	no
MG_UKJ_blood_C12B	C12B	C12	Homo sapiens	60-65years	old_1	blood	GSE75337	HiSeq2500	50	TruSeq RNA sample prep kit v2	6.9	bcl2fastq v1.8.3	no
MG_UKJ_blood_C13B	C13B	C13	Homo sapiens	60-65years	old_1	blood	GSE75337	HiSeq2500	50	TruSeq RNA sample prep kit v2	6.9	bcl2fastq v1.8.3	no
MG_UKJ_blood_C1B	C1B	C1	Homo sapiens	60-65years	old_1	blood	GSE75337	HiSeq2500	50	TruSeq RNA sample prep kit v2	6.9	bcl2fastq v1.8.3	no
MG_UKJ_blood_C2B	C2B	C2	Homo sapiens	60-65years	old_1	blood	GSE75337	HiSeq2500	50	TruSeq RNA sample prep kit v2	6.9	bcl2fastq v1.8.3	no
MG_UKJ_blood_C3B	C3B	C3	Homo sapiens	60-65years	old_1	blood	GSE75337	HiSeq2500	50	TruSeq RNA sample prep kit v2	6.9	bcl2fastq v1.8.3	no
MG_UKJ_blood_C6B	C6B	C6	Homo sapiens	60-65years	old_1	blood	GSE75337	HiSeq2500	50	TruSeq RNA sample prep kit v2	6.9	bcl2fastq v1.8.3	no
MG_UKJ_blood_C8B	C8B	C8	Homo sapiens	60-65years	old_1	blood	GSE75337	HiSeq2500	50	TruSeq RNA sample prep kit v2	6.9	bcl2fastq v1.8.3	no
MG_UKJ_blood_D10B	D10B	D10	Homo sapiens	75-80years	old_2	blood	GSE75337	HiSeq2500	50	TruSeq RNA sample prep kit v2	6.9	bcl2fastq v1.8.3	no
MG_UKJ_blood_D11B	D11B	D11	Homo sapiens	75-80years	old_2	blood	GSE75337	HiSeq2500	50	TruSeq RNA sample prep kit v2	6.9	bcl2fastq v1.8.3	no
MG_UKJ_blood_D12B	D12B	D12	Homo sapiens	75-80years	old_2	blood	GSE75337	HiSeq2500	50	TruSeq RNA sample prep kit v2	6.9	bcl2fastq v1.8.3	no
MG_UKJ_blood_D13B	D13B	D13	Homo sapiens	75-80years	old_2	blood	GSE75337	HiSeq2500	50	TruSeq RNA sample prep kit v2	6.9	bcl2fastq v1.8.3	no
MG_UKJ_blood_D14B	D14B	D14	Homo sapiens	75-80years	old_2	blood	GSE75337	HiSeq2500	50	TruSeq RNA sample prep kit v2	6.9	bcl2fastq v1.8.3	no
MG_UKJ_blood_D2B	D2B	D2	Homo sapiens	75-80years	old_2	blood	GSE75337	HiSeq2500	50	TruSeq RNA sample prep kit v2	6.9	bcl2fastq v1.8.3	no
MG_UKJ_blood_D7B	D7B	D7	Homo sapiens	75-80years	old_2	blood	GSE75337	HiSeq2500	50	TruSeq RNA sample prep kit v2	6.9	bcl2fastq v1.8.3	no
MG_UKJ_AA1_blood	AA1B	AA1	Homo sapiens	24-29years	young	blood	GSE103232	HiSeq2500	50	TruSeq RNA sample prep kit v2	7	bcl2fastq v1.8.4	no
MG_UKJ_AA2_blood	AA2B	AA2	Homo sapiens	24-29years	young	blood	GSE103232	HiSeq2500	50	TruSeq RNA sample prep kit v2	7	bcl2fastq v1.8.4	no
MG_UKJ_AA3_blood	AA3B	AA3	Homo sapiens	24-29years	young	blood	GSE103232	HiSeq2500	50	TruSeq RNA sample prep kit v2	7	bcl2fastq v1.8.4	no
MG_UKJ_AA4_blood	AA4B	AA4	Homo sapiens	24-29years	young	blood	GSE103232	HiSeq2500	50	TruSeq RNA sample prep kit v2	7	bcl2fastq v1.8.4	no
MG_UKJ_AA5_blood	AA5B	AA5	Homo sapiens	24-29years	young	blood	GSE103232	HiSeq2500	50	TruSeq RNA sample prep kit v2	7	bcl2fastq v1.8.4	no
MG_UKJ_AA6_blood	AA6B	AA6	Homo sapiens	24-29years	young	blood	GSE103232	HiSeq2500	50	TruSeq RNA sample prep kit v2	7	bcl2fastq v1.8.4	no
MG_UKJ_AA7_blood	AA7B	AA7	Homo sapiens	24-29years	young	blood	GSE103232	HiSeq2500	50	TruSeq RNA sample prep kit v2	7	bcl2fastq v1.8.4	no
MG_UKJ_AA8_blood	AA8B	AA8	Homo sapiens	24-29years	young	blood	GSE103232	HiSeq2500	50	TruSeq RNA sample prep kit v2	7	bcl2fastq v1.8.4	no
MG_UKJ_BB2_blood	BB2B	BB2	Homo sapiens	45-50years	mature_2	blood	GSE103232	HiSeq2500	50	TruSeq RNA sample prep kit v2	7	bcl2fastq v1.8.4	no
MG_UKJ_BB3_blood	BB3B	BB3	Homo sapiens	45-50years	mature_2	blood	GSE103232	HiSeq2500	50	TruSeq RNA sample prep kit v2	7	bcl2fastq v1.8.4	no
MG_UKJ_BB4_blood	BB4B	BB4	Homo sapiens	45-50years	mature_2	blood	GSE103232	HiSeq2500	50	TruSeq RNA sample prep kit v2	7	bcl2fastq v1.8.4	no
MG_UKJ_BB5_blood	BB5B	BB5	Homo sapiens	45-50years	mature_2	blood	GSE103232	HiSeq2500	50	TruSeq RNA sample prep kit v2	7	bcl2fastq v1.8.4	no
MG_UKJ_BB6_blood	BB6B	BB6	Homo sapiens	45-50years	mature_2	blood	GSE103232	HiSeq2500	50	TruSeq RNA sample prep kit v2	7	bcl2fastq v1.8.4	no
MG_UKJ_BB7_blood	BB7B	BB7	Homo sapiens	45-50years	mature_2	blood	GSE103232	HiSeq2500	50	TruSeq RNA sample prep kit v2	7	bcl2fastq v1.8.4	no
MG_UKJ_BB8_blood	BB8B	BB8	Homo sapiens	45-50years	mature_2	blood	GSE103232	HiSeq2500	50	TruSeq RNA sample prep kit v2	7	bcl2fastq v1.8.4	no
MG_UKJ_BB9_blood	BB9B	BB9	Homo sapiens	45-50years	mature_2	blood	GSE103232	HiSeq2500	50	TruSeq RNA sample prep kit v2	7	bcl2fastq v1.8.4	no
MG_UKJ_CC1_blood	CC1B	CC1	Homo sapiens	60-65years	old_1	blood	GSE103232	HiSeq2500	50	TruSeq RNA sample prep kit v2	7	bcl2fastq v1.8.4	no
MG_UKJ_CC2_blood	CC2B	CC2	Homo sapiens	60-65years	old_1	blood	GSE103232	HiSeq2500	50	TruSeq RNA sample prep kit v2	7	bcl2fastq v1.8.4	no
MG_UKJ_CC3_blood	CC3B	CC3	Homo sapiens	60-65years	old_1	blood	GSE103232	HiSeq2500	50	TruSeq RNA sample prep kit v2	7	bcl2fastq v1.8.4	no
MG_UKJ_CC4_blood	CC4B	CC4	Homo sapiens	60-65years	old_1	blood	GSE103232	HiSeq2500	50	TruSeq RNA sample prep kit v2	7	bcl2fastq v1.8.4	no
MG_UKJ_CC5_blood	CC5B	CC5	Homo sapiens	60-65years	old_1	blood	GSE103232	HiSeq2500	50	TruSeq RNA sample prep kit v2	7	bcl2fastq v1.8.4	no
MG_UKJ_CC6_blood	CC6B	CC6	Homo sapiens	60-65years	old_1	blood	GSE103232	HiSeq2500	50	TruSeq RNA sample prep kit v2	7	bcl2fastq v1.8.4	no
MG_UKJ_CC7_blood	CC7B	CC7	Homo sapiens	60-65years	old_1	blood	GSE103232	HiSeq2500	50	TruSeq RNA sample prep kit v2	7	bcl2fastq v1.8.4	no
MG_UKJ_CC8_blood	CC8B	CC8	Homo sapiens	60-65years	old_1	blood	GSE103232	HiSeq2500	50	TruSeq RNA sample prep kit v2	7	bcl2fastq v1.8.4	no
MG_UKJ_DD1_blood	DD1B	DD1	Homo sapiens	75-80years	old_2	blood	GSE103232	HiSeq2500	50	TruSeq RNA sample prep kit v2	7	bcl2fastq v1.8.4	no
MG_UKJ_DD2_blood	DD2B	DD2	Homo sapiens	75-80years	old_2	blood	GSE103232	HiSeq2500	50	TruSeq RNA sample prep kit v2	7	bcl2fastq v1.8.4	no
MG_UKJ_DD3_blood	DD3B	DD3	Homo sapiens	75-80years	old_2	blood	GSE103232	HiSeq2500	50	TruSeq RNA sample prep kit v2	7	bcl2fastq v1.8.4	no
MG_UKJ_DD4_blood	DD4B	DD4	Homo sapiens	75-80years	old_2	blood	GSE103232	HiSeq2500	50	TruSeq RNA sample prep kit v2	7	bcl2fastq v1.8.4	no
MG_UKJ_DD5_blood	DD5B	DD5	Homo sapiens	75-80years	old_2	blood	GSE103232	HiSeq2500	50	TruSeq RNA sample prep kit v2	7	bcl2fastq v1.8.4	no
MG_UKJ_DD6_blood	DD6B	DD6	Homo sapiens	75-80years	old_2	blood	GSE103232	HiSeq2500	50	TruSeq RNA sample prep kit v2	7	bcl2fastq v1.8.4	no
MG_UKJ_DD7_blood	DD7B	DD7	Homo sapiens	75-80years	old_2	blood	GSE103232	HiSeq2500	50	TruSeq RNA sample prep kit v2	7	bcl2fastq v1.8.4	no
MG_UKJ_DD8_blood	DD8B	DD8	Homo sapiens	75-80years	old_2	blood	GSE103232	HiSeq2500	50	TruSeq RNA sample prep kit v2	7	bcl2fastq v1.8.4	no
MG_UKJ_skin_A2T	A2T	A2	Homo sapiens	24-29years	-	skin	GSE75337	HiSeq2500	50	TruSeq RNA sample prep kit v2	6.2	bcl2fastq v1.8.3	yes
MG_UKJ_skin_A5T	A5T	A5	Homo sapiens	24-29years	young	skin	GSE75337	HiSeq2500	50	TruSeq RNA sample prep kit v2	6.2	bcl2fastq v1.8.3	no
MG_UKJ_skin_A6T	A6T	A6	Homo sapiens	24-29years	young	skin	GSE75337	HiSeq2500	50	TruSeq RNA sample prep kit v2	6.2	bcl2fastq v1.8.3	no
MG_UKJ_skin_A7T	A7T	A7	Homo sapiens	24-29years	young	skin	GSE75337	HiSeq2500	50	TruSeq RNA sample prep kit v2	6.2	bcl2fastq v1.8.3	no
MG_UKJ_skin_A8T	A8T	A8	Homo sapiens	24-29years	young	skin	GSE75337	HiSeq2500	50	TruSeq RNA sample prep kit v2	6.2	bcl2fastq v1.8.3	no
MG_UKJ_skin_A9T	A9T	A9	Homo sapiens	24-29years	young	skin	GSE75337	HiSeq2500	50	TruSeq RNA sample prep kit v2	6.2	bcl2fastq v1.8.3	no
MG_UKJ_skin_A13T	A13T	A13	Homo sapiens	24-29years	young	skin	GSE75337	HiSeq2500	50	TruSeq RNA sample prep kit v2	6.2	bcl2fastq v1.8.3	no
MG_UKJ_skin_AA1	AA1	AA1	Homo sapiens	24-29years	young	skin	GSE75337	HiSeq2500	50	TruSeq RNA sample prep kit v2	5.5	bcl2fastq v1.8.4	no
MG_UKJ_skin_AA2	AA2	AA2	Homo sapiens	24-29years	young	skin	GSE75337	HiSeq2500	50	TruSeq RNA sample prep kit v2	5.5	bcl2fastq v1.8.4	no
MG_UKJ_skin_AA3	AA3	AA3	Homo sapiens	24-29years	young	skin	GSE75337	HiSeq2500	50	TruSeq RNA sample prep kit v2	5.5	bcl2fastq v1.8.4	no
MG_UKJ_skin_AA4	AA4	AA4	Homo sapiens	24-29years	young	skin	GSE75337	HiSeq2500	50	TruSeq RNA sample prep kit v2	5.5	bcl2fastq v1.8.4	no
MG_UKJ_skin_AA5	AA5	AA5	Homo sapiens	24-29years	-	skin	GSE75337	HiSeq2500	50	TruSeq RNA sample prep kit v2	5.5	bcl2fastq v1.8.4	yes
MG_UKJ_skin_AA6	AA6	AA6	Homo sapiens	24-29years	young	skin	GSE75337	HiSeq2500	50	TruSeq RNA sample prep kit v2	5.5	bcl2fastq v1.8.4	no
MG_UKJ_skin_AA7	AA7	AA7	Homo sapiens	24-29years	young	skin	GSE75337	HiSeq2500	50	TruSeq RNA sample prep kit v2	5.5	bcl2fastq v1.8.4	no
MG_UKJ_skin_AA8	AA8	AA8	Homo sapiens	24-29years	young	skin	GSE75337	HiSeq2500	50	TruSeq RNA sample prep kit v2	5.5	bcl2fastq v1.8.4	no
MG_UKJ_skin_B1T	B1T	B1	Homo sapiens	45-50years	mature_2	skin	GSE75337	HiSeq2500	50	TruSeq RNA sample prep kit v2	7.1	bcl2fastq v1.8.3	no
MG_UKJ_skin_B2T	B2T	B2	Homo sapiens	45-50years	mature_2	skin	GSE75337	HiSeq2500	50	TruSeq RNA sample prep kit v2	7.1	bcl2fastq v1.8.3	no
MG_UKJ_skin_B3T	B3T	B3	Homo sapiens	45-50years	mature_2	skin	GSE75337	HiSeq2500	50	TruSeq RNA sample prep kit v2	7.1	bcl2fastq v1.8.3	no
MG_UKJ_skin_B4T	B4T	B4	Homo sapiens	45-50years	mature_2	skin	GSE75337	HiSeq2500	50	TruSeq RNA sample prep kit v2	7.1	bcl2fastq v1.8.3	no
MG_UKJ_skin_B8T	B8T	B8	Homo sapiens	45-50years	mature_2	skin	GSE75337	HiSeq2500	50	TruSeq RNA sample prep kit v2	7.1	bcl2fastq v1.8.3	no
MG_UKJ_skin_B9T	B9T	B9	Homo sapiens	45-50years	mature_2	skin	GSE75337	HiSeq2500	50	TruSeq RNA sample prep kit v2	7.1	bcl2fastq v1.8.3	no
MG_UKJ_skin_B12T	B12T	B12	Homo sapiens	45-50years	mature_2	skin	GSE75337	HiSeq2500	50	TruSeq RNA sample prep kit v2	7.1	bcl2fastq v1.8.3	no
MG_UKJ_skin_B13T	B13T	B13	Homo sapiens	45-50years	mature_2	skin	GSE75337	HiSeq2500	50	TruSeq RNA sample prep kit v2	7.1	bcl2fastq v1.8.3	no
MG_UKJ_skin_B14T	B14T	B14	Homo sapiens	45-50years	mature_2	skin	GSE75337	HiSeq2500	50	TruSeq RNA sample prep kit v2	7.1	bcl2fastq v1.8.3	no
MG_UKJ_skin_BB1	BB1	BB1	Homo sapiens	45-50years	mature_2	skin	GSE75337	HiSeq2500	50	TruSeq RNA sample prep kit v2	5.7	bcl2fastq v1.8.4	no
MG_UKJ_skin_BB2	BB2	BB2	Homo sapiens	45-50years	mature_2	skin	GSE75337	HiSeq2500	50	TruSeq RNA sample prep kit v2	5.7	bcl2fastq v1.8.4	no
MG_UKJ_skin_BB4	BB4	BB4	Homo sapiens	45-50years	mature_2	skin	GSE75337	HiSeq2500	50	TruSeq RNA sample prep kit v2	5.7	bcl2fastq v1.8.4	no
MG_UKJ_skin_BB5	BB5	BB5	Homo sapiens	45-50years	mature_2	skin	GSE75337	HiSeq2500	50	TruSeq RNA sample prep kit v2	5.7	bcl2fastq v1.8.4	no
MG_UKJ_skin_BB6	BB6	BB6	Homo sapiens	45-50years	mature_2	skin	GSE75337	HiSeq2500	50	TruSeq RNA sample prep kit v2	5.7	bcl2fastq v1.8.4	yes
MG_UKJ_skin_BB7	BB7	BB7	Homo sapiens	45-50years	mature_2	skin	GSE75337	HiSeq2500	50	TruSeq RNA sample prep kit v2	5.7	bcl2fastq v1.8.4	no
MG_UKJ_skin_BB8	BB8	BB8	Homo sapiens	45-50years	-	skin	GSE75337	HiSeq2500	50	TruSeq RNA sample prep kit v2	5.7	bcl2fastq v1.8.4	yes
MG_UKJ_skin_BB9	BB9	BB9	Homo sapiens	45-50years	mature_2	skin	GSE75337	HiSeq2500	50	TruSeq RNA sample prep kit v2	5.7	bcl2fastq v1.8.4	no
MG_UKJ_skin_C1T	C1T	C1	Homo sapiens	60-65years	old_1	skin	GSE75337	HiSeq2500	50	TruSeq RNA sample prep kit v2	6.2	bcl2fastq v1.8.3	no
MG_UKJ_skin_C2T	C2T	C2	Homo sapiens	60-65years	old_1	skin	GSE75337	HiSeq2500	50	TruSeq RNA sample prep kit v2	6.2	bcl2fastq v1.8.3	no
MG_UKJ_skin_C3T	C3T	C3	Homo sapiens	60-65years	old_1	skin	GSE75337	HiSeq2500	50	TruSeq RNA sample prep kit v2	6.2	bcl2fastq v1.8.3	no
MG_UKJ_skin_C6T	C6T	C6	Homo sapiens	60-65years	old_1	skin	GSE75337	HiSeq2500	50	TruSeq RNA sample prep kit v2	6.2	bcl2fastq v1.8.3	no
MG_UKJ_skin_C9T	C9T	C9	Homo sapiens	60-65years	old_1	skin	GSE75337	HiSeq2500	50	TruSeq RNA sample prep kit v2	6.2	bcl2fastq v1.8.3	no
MG_UKJ_skin_C12T	C12T	C12	Homo sapiens	60-65years	old_1	skin	GSE75337	HiSeq2500	50	TruSeq RNA sample prep kit v2	6.2	bcl2fastq v1.8.3	no
MG_UKJ_skin_CC1	CC1	CC1	Homo sapiens	60-65years	old_1	skin	GSE75337	HiSeq2500	50	TruSeq RNA sample prep kit v2	5.5	bcl2fastq v1.8.4	no
MG_UKJ_skin_CC2	CC2	CC2	Homo sapiens	60-65years	old_1	skin	GSE75337	HiSeq2500	50	TruSeq RNA sample prep kit v2	5.5	bcl2fastq v1.8.4	no
MG_UKJ_skin_CC3	CC3	CC3	Homo sapiens	60-65years	old_1	skin	GSE75337	HiSeq2500	50	TruSeq RNA sample prep kit v2	5.5	bcl2fastq v1.8.4	no
MG_UKJ_skin_CC4	CC4	CC4	Homo sapiens	60-65years	old_1	skin	GSE75337	HiSeq2500	50	TruSeq RNA sample prep kit v2	5.5	bcl2fastq v1.8.4	no
MG_UKJ_skin_CC5	CC5	CC5	Homo sapiens	60-65years	old_1	skin	GSE75337	HiSeq2500	50	TruSeq RNA sample prep kit v2	5.5	bcl2fastq v1.8.4	no
MG_UKJ_skin_CC6	CC6	CC6	Homo sapiens	60-65years	old_1	skin	GSE75337	HiSeq2500	50	TruSeq RNA sample prep kit v2	5.5	bcl2fastq v1.8.4	no
MG_UKJ_skin_CC7	CC7	CC7	Homo sapiens	60-65years	-	skin	GSE75337	HiSeq2500	50	TruSeq RNA sample prep kit v2	5.5	bcl2fastq v1.8.4	yes
MG_UKJ_skin_CC8	CC8	CC8	Homo sapiens	60-65years	old_1	skin	GSE75337	HiSeq2500	50	TruSeq RNA sample prep kit v2	5.5	bcl2fastq v1.8.4	no
MG_UKJ_skin_D1T	D1T	D1	Homo sapiens	75-80years	old_2	skin	GSE75337	HiSeq2500	50	TruSeq RNA sample prep kit v2	6.2	bcl2fastq v1.8.3	no
MG_UKJ_skin_D2T	D2T	D2	Homo sapiens	75-80years	old_2	skin	GSE75337	HiSeq2500	50	TruSeq RNA sample prep kit v2	6.2	bcl2fastq v1.8.3	no
MG_UKJ_skin_D7T	D7T	D7	Homo sapiens	75-80years	old_2	skin	GSE75337	HiSeq2500	50	TruSeq RNA sample prep kit v2	6.2	bcl2fastq v1.8.3	no
MG_UKJ_skin_D10T	D10T	D10	Homo sapiens	75-80years	old_2	skin	GSE75337	HiSeq2500	50	TruSeq RNA sample prep kit v2	6.2	bcl2fastq v1.8.3	no
MG_UKJ_skin_D11T	D11T	D11	Homo sapiens	75-80years	old_2	skin	GSE75337	HiSeq2500	50	TruSeq RNA sample prep kit v2	6.2	bcl2fastq v1.8.3	no
MG_UKJ_skin_D12T	D12T	D12	Homo sapiens	75-80years	old_2	skin	GSE75337	HiSeq2500	50	TruSeq RNA sample prep kit v2	6.2	bcl2fastq v1.8.3	no
MG_UKJ_skin_D13T	D13T	D13	Homo sapiens	75-80years	old_2	skin	GSE75337	HiSeq2500	50	TruSeq RNA sample prep kit v2	6.2	bcl2fastq v1.8.3	no
MG_UKJ_skin_D14T	D14T	D14	Homo sapiens	75-80years	old_2	skin	GSE75337	HiSeq2500	50	TruSeq RNA sample prep kit v2	6.2	bcl2fastq v1.8.3	no
MG_UKJ_skin_DD1	DD1	DD1	Homo sapiens	75-80years	old_2	skin	GSE75337	HiSeq2500	50	TruSeq RNA sample prep kit v2	5.5	bcl2fastq v1.8.4	no
MG_UKJ_skin_DD2	DD2	DD2	Homo sapiens	75-80years	old_2	skin	GSE75337	HiSeq2500	50	TruSeq RNA sample prep kit v2	5.5	bcl2fastq v1.8.4	no
MG_UKJ_skin_DD3	DD3	DD3	Homo sapiens	75-80years	old_2	skin	GSE75337	HiSeq2500	50	TruSeq RNA sample prep kit v2	5.5	bcl2fastq v1.8.4	no
MG_UKJ_skin_DD4	DD4	DD4	Homo sapiens	75-80years	old_2	skin	GSE75337	HiSeq2500	50	TruSeq RNA sample prep kit v2	5.5	bcl2fastq v1.8.4	no
MG_UKJ_skin_DD5	DD5	DD5	Homo sapiens	75-80years	old_2	skin	GSE75337	HiSeq2500	50	TruSeq RNA sample prep kit v2	5.5	bcl2fastq v1.8.4	no
MG_UKJ_skin_DD7	DD7	DD7	Homo sapiens	75-80years	old_2	skin	GSE75337	HiSeq2500	50	TruSeq RNA sample prep kit v2	5.5	bcl2fastq v1.8.4	no
MG_UKJ_skin_DD8	DD8	DD8	Homo sapiens	75-80years	old_2	skin	GSE75337	HiSeq2500	50	TruSeq RNA sample prep kit v2	5.5	bcl2fastq v1.8.4	no
MG_UKJ_02_1152_blood	02_1152_blood	02_1152	Mus musculus	2m	young	blood	GSE75192	HiSeq2500	50	TruSeq RNA sample prep kit v2	7.4	bcl2fastq v1.8.3	no
MG_UKJ_02_1153_blood	02_1153_blood	02_1153	Mus musculus	2m	young	blood	GSE75192	HiSeq2500	50	TruSeq RNA sample prep kit v2	7.4	bcl2fastq v1.8.3	no
MG_UKJ_02_1154_blood	02_1154_blood	02_1154	Mus musculus	2m	young	blood	GSE75192	HiSeq2500	50	TruSeq RNA sample prep kit v2	7.4	bcl2fastq v1.8.3	no
MG_UKJ_02_1155_blood	02_1155_blood	02_1155	Mus musculus	2m	young	blood	GSE75192	HiSeq2500	50	TruSeq RNA sample prep kit v2	7.4	bcl2fastq v1.8.3	no
MG_UKJ_02_1156_blood	02_1156_blood	02_1156	Mus musculus	2m	young	blood	GSE75192	HiSeq2500	50	TruSeq RNA sample prep kit v2	7.4	bcl2fastq v1.8.3	no
MG_UKJ_09_334_blood	09_334_blood	09_334	Mus musculus	9m	mature_1	blood	GSE75192	HiSeq2500	50	TruSeq RNA sample prep kit v2	7.4	bcl2fastq v1.8.3	no
MG_UKJ_09_335_blood	09_335_blood	09_335	Mus musculus	9m	mature_1	blood	GSE75192	HiSeq2500	50	TruSeq RNA sample prep kit v2	7.4	bcl2fastq v1.8.3	no
MG_UKJ_09_336_blood	09_336_blood	09_336	Mus musculus	9m	mature_1	blood	GSE75192	HiSeq2500	50	TruSeq RNA sample prep kit v2	7.4	bcl2fastq v1.8.3	no
MG_UKJ_09_337_blood	09_337_blood	09_337	Mus musculus	9m	mature_1	blood	GSE75192	HiSeq2500	50	TruSeq RNA sample prep kit v2	7.4	bcl2fastq v1.8.3	no
MG_UKJ_09_338_blood	09_338_blood	09_338	Mus musculus	9m	mature_1	blood	GSE75192	HiSeq2500	50	TruSeq RNA sample prep kit v2	7.4	bcl2fastq v1.8.3	no
MG_UKJ_15_230_blood	15_230_blood	15_230	Mus musculus	15m	mature_2	blood	GSE75192	HiSeq2500	50	TruSeq RNA sample prep kit v2	7.4	bcl2fastq v1.8.3	no
MG_UKJ_15_231_blood	15_231_blood	15_231	Mus musculus	15m	mature_2	blood	GSE75192	HiSeq2500	50	TruSeq RNA sample prep kit v2	7.4	bcl2fastq v1.8.3	no
MG_UKJ_15_232_blood	15_232_blood	15_232	Mus musculus	15m	mature_2	blood	GSE75192	HiSeq2500	50	TruSeq RNA sample prep kit v2	7.4	bcl2fastq v1.8.3	no
MG_UKJ_15_233_blood	15_233_blood	15_233	Mus musculus	15m	mature_2	blood	GSE75192	HiSeq2500	50	TruSeq RNA sample prep kit v2	7.4	bcl2fastq v1.8.3	no
MG_UKJ_15_234_blood	15_234_blood	15_234	Mus musculus	15m	mature_2	blood	GSE75192	HiSeq2500	50	TruSeq RNA sample prep kit v2	7.4	bcl2fastq v1.8.3	no
MG_UKJ_24_1055_blood	24_1055_blood	24_1055	Mus musculus	24m	old_1	blood	GSE75192	HiSeq2500	50	TruSeq RNA sample prep kit v2	7.4	bcl2fastq v1.8.3	no
MG_UKJ_24_1056_blood	24_1056_blood	24_1056	Mus musculus	24m	old_1	blood	GSE75192	HiSeq2500	50	TruSeq RNA sample prep kit v2	7.4	bcl2fastq v1.8.3	no
MG_UKJ_24_1057_blood	24_1057_blood	24_1057	Mus musculus	24m	old_1	blood	GSE75192	HiSeq2500	50	TruSeq RNA sample prep kit v2	7.4	bcl2fastq v1.8.3	no
MG_UKJ_24_1058_blood	24_1058_blood	24_1058	Mus musculus	24m	-	blood	GSE75192	HiSeq2500	50	TruSeq RNA sample prep kit v2	7.4	bcl2fastq v1.8.3	yes
MG_UKJ_24_1059_blood	24_1059_blood	24_1059	Mus musculus	24m	old_1	blood	GSE75192	HiSeq2500	50	TruSeq RNA sample prep kit v2	7.4	bcl2fastq v1.8.3	no
MG_UKJ_30_69_blood	30_69_blood	30_69	Mus musculus	30m	old_2	blood	GSE75192	HiSeq2500	50	TruSeq RNA sample prep kit v2	7.4	bcl2fastq v1.8.3	no
MG_UKJ_30_70_blood	30_70_blood	30_70	Mus musculus	30m	old_2	blood	GSE75192	HiSeq2500	50	TruSeq RNA sample prep kit v2	7.4	bcl2fastq v1.8.3	no
MG_UKJ_30_71_blood	30_71_blood	30_71	Mus musculus	30m	old_2	blood	GSE75192	HiSeq2500	50	TruSeq RNA sample prep kit v2	7.4	bcl2fastq v1.8.3	no
MG_UKJ_30_72_blood	30_72_blood	30_72	Mus musculus	30m	old_2	blood	GSE75192	HiSeq2500	50	TruSeq RNA sample prep kit v2	7.4	bcl2fastq v1.8.3	no
MG_UKJ_30_73_blood	30_73_blood	30_73	Mus musculus	30m	old_2	blood	GSE75192	HiSeq2500	50	TruSeq RNA sample prep kit v2	7.4	bcl2fastq v1.8.3	no
MG_UKJ_2_190214_1HS_brain	2_190214_1HS	2_190214_1	Mus musculus	2m	young	brain	GSE75192	HiSeq2500	50	TruSeq RNA sample prep kit v2	8.7	bcl2fastq v1.8.4	no
MG_UKJ_2_190214_3HS_brain	2_190214_3HS	2_190214_3	Mus musculus	2m	young	brain	GSE75192	HiSeq2500	50	TruSeq RNA sample prep kit v2	8.7	bcl2fastq v1.8.4	no
MG_UKJ_2_200214_1HS_brain	2_200214_1HS	2_200214_1	Mus musculus	2m	young	brain	GSE75192	HiSeq2500	50	TruSeq RNA sample prep kit v2	8.7	bcl2fastq v1.8.4	no
MG_UKJ_2_200214_3HS_brain	2_200214_3HS	2_200214_3	Mus musculus	2m	young	brain	GSE75192	HiSeq2500	50	TruSeq RNA sample prep kit v2	8.7	bcl2fastq v1.8.4	no
MG_UKJ_2_240214_1HS_brain	2_240214_1HS	2_240214_1	Mus musculus	2m	young	brain	GSE75192	HiSeq2500	50	TruSeq RNA sample prep kit v2	8.7	bcl2fastq v1.8.4	no
MG_UKJ_2_240214_3HS_brain	2_240214_3HS	2_240214_3	Mus musculus	2m	young	brain	GSE75192	HiSeq2500	50	TruSeq RNA sample prep kit v2	8.7	bcl2fastq v1.8.4	no
MG_UKJ_2_60314_3HS_brain	2_60314_3HS	2_60314_3	Mus musculus	2m	young	brain	GSE75192	HiSeq2500	50	TruSeq RNA sample prep kit v2	8.7	bcl2fastq v1.8.4	no
MG_UKJ_2_60314_6HS_brain	2_60314_6HS	2_60314_6	Mus musculus	2m	young	brain	GSE75192	HiSeq2500	50	TruSeq RNA sample prep kit v2	8.7	bcl2fastq v1.8.4	no
MG_UKJ_9_190214_1HS_brain	9_190214_1HS	9_190214_1	Mus musculus	9m	mature_1	brain	GSE75192	HiSeq2500	50	TruSeq RNA sample prep kit v2	8.7	bcl2fastq v1.8.4	no
MG_UKJ_9_190214_3HS_brain	9_190214_3HS	9_190214_3	Mus musculus	9m	mature_1	brain	GSE75192	HiSeq2500	50	TruSeq RNA sample prep kit v2	8.7	bcl2fastq v1.8.4	no
MG_UKJ_9_200214_1HS_brain	9_200214_1HS	9_200214_1	Mus musculus	9m	mature_1	brain	GSE75192	HiSeq2500	50	TruSeq RNA sample prep kit v2	8.7	bcl2fastq v1.8.4	no
MG_UKJ_9_200214_3HS_brain	9_200214_3HS	9_200214_3	Mus musculus	9m	mature_1	brain	GSE75192	HiSeq2500	50	TruSeq RNA sample prep kit v2	8.7	bcl2fastq v1.8.4	no
MG_UKJ_9_240214_1HS_brain	9_240214_1HS	9_240214_1	Mus musculus	9m	mature_1	brain	GSE75192	HiSeq2500	50	TruSeq RNA sample prep kit v2	8.7	bcl2fastq v1.8.4	no
MG_UKJ_9_240214_3HS_brain	9_240214_3HS	9_240214_3	Mus musculus	9m	mature_1	brain	GSE75192	HiSeq2500	50	TruSeq RNA sample prep kit v2	8.7	bcl2fastq v1.8.4	no
MG_UKJ_9_60314_3HS_brain	9_60314_3HS	9_60314_3	Mus musculus	9m	mature_1	brain	GSE75192	HiSeq2500	50	TruSeq RNA sample prep kit v2	8.7	bcl2fastq v1.8.4	no
MG_UKJ_9_60314_6HS_brain	9_60314_6HS	9_60314_6	Mus musculus	9m	mature_1	brain	GSE75192	HiSeq2500	50	TruSeq RNA sample prep kit v2	8.7	bcl2fastq v1.8.4	no
MG_UKJ_15_190214_1HS_brain	15_190214_1HS	15_190214_1	Mus musculus	15m	mature_2	brain	GSE75192	HiSeq2500	50	TruSeq RNA sample prep kit v2	8.7	bcl2fastq v1.8.4	no
MG_UKJ_15_190214_3HS_brain	15_190214_3HS	15_190214_3	Mus musculus	15m	mature_2	brain	GSE75192	HiSeq2500	50	TruSeq RNA sample prep kit v2	8.7	bcl2fastq v1.8.4	no
MG_UKJ_15_200214_1HS_brain	15_200214_1HS	15_200214_1	Mus musculus	15m	mature_2	brain	GSE75192	HiSeq2500	50	TruSeq RNA sample prep kit v2	8.7	bcl2fastq v1.8.4	no
MG_UKJ_15_200214_3HS_brain	15_200214_3HS	15_200214_3	Mus musculus	15m	mature_2	brain	GSE75192	HiSeq2500	50	TruSeq RNA sample prep kit v2	8.7	bcl2fastq v1.8.4	no
MG_UKJ_15_240214_1HS_brain	15_240214_1HS	15_240214_1	Mus musculus	15m	mature_2	brain	GSE75192	HiSeq2500	50	TruSeq RNA sample prep kit v2	8.7	bcl2fastq v1.8.4	no
MG_UKJ_15_240214_3HS_brain	15_240214_3HS	15_240214_3	Mus musculus	15m	mature_2	brain	GSE75192	HiSeq2500	50	TruSeq RNA sample prep kit v2	8.7	bcl2fastq v1.8.4	no
MG_UKJ_15_60314_3HS_brain	15_60314_3HS	15_60314_3	Mus musculus	15m	mature_2	brain	GSE75192	HiSeq2500	50	TruSeq RNA sample prep kit v2	8.7	bcl2fastq v1.8.4	no
MG_UKJ_15_60314_6HS_brain	15_60314_6HS	15_60314_6	Mus musculus	15m	mature_2	brain	GSE75192	HiSeq2500	50	TruSeq RNA sample prep kit v2	8.7	bcl2fastq v1.8.4	no
MG_UKJ_24_190214_1HS_brain	24_190214_1HS	24_190214_1	Mus musculus	24m	old_1	brain	GSE75192	HiSeq2500	50	TruSeq RNA sample prep kit v2	8.7	bcl2fastq v1.8.4	no
MG_UKJ_24_190214_3HS_brain	24_190214_3HS	24_190214_3	Mus musculus	24m	old_1	brain	GSE75192	HiSeq2500	50	TruSeq RNA sample prep kit v2	8.7	bcl2fastq v1.8.4	no
MG_UKJ_24_200214_1HS_brain	24_200214_1HS	24_200214_1	Mus musculus	24m	old_1	brain	GSE75192	HiSeq2500	50	TruSeq RNA sample prep kit v2	8.7	bcl2fastq v1.8.4	no
MG_UKJ_24_200214_3HS_brain	24_200214_3HS	24_200214_3	Mus musculus	24m	old_1	brain	GSE75192	HiSeq2500	50	TruSeq RNA sample prep kit v2	8.7	bcl2fastq v1.8.4	no
MG_UKJ_24_240214_1HS_brain	24_240214_1HS	24_240214_1	Mus musculus	24m	old_1	brain	GSE75192	HiSeq2500	50	TruSeq RNA sample prep kit v2	8.7	bcl2fastq v1.8.4	no
MG_UKJ_24_240214_3HS_brain	24_240214_3HS	24_240214_3	Mus musculus	24m	old_1	brain	GSE75192	HiSeq2500	50	TruSeq RNA sample prep kit v2	8.7	bcl2fastq v1.8.4	no
MG_UKJ_24_60314_3HS_brain	24_60314_3HS	24_60314_3	Mus musculus	24m	old_1	brain	GSE75192	HiSeq2500	50	TruSeq RNA sample prep kit v2	8.7	bcl2fastq v1.8.4	no
MG_UKJ_24_60314_6HS_brain	24_60314_6HS	24_60314_6	Mus musculus	24m	-	brain	GSE75192	HiSeq2500	50	TruSeq RNA sample prep kit v2	8.7	bcl2fastq v1.8.4	yes
MG_UKJ_30_190214_1HS_brain	30_190214_1HS	30_190214_1	Mus musculus	30m	old_2	brain	GSE75192	HiSeq2500	50	TruSeq RNA sample prep kit v2	8.7	bcl2fastq v1.8.4	no
MG_UKJ_30_190214_3HS_brain	30_190214_3HS	30_190214_3	Mus musculus	30m	old_2	brain	GSE75192	HiSeq2500	50	TruSeq RNA sample prep kit v2	8.7	bcl2fastq v1.8.4	no
MG_UKJ_30_200214_1HS_brain	30_200214_1HS	30_200214_1	Mus musculus	30m	old_2	brain	GSE75192	HiSeq2500	50	TruSeq RNA sample prep kit v2	8.7	bcl2fastq v1.8.4	no
MG_UKJ_30_200214_3HS_brain	30_200214_3HS	30_200214_3	Mus musculus	30m	old_2	brain	GSE75192	HiSeq2500	50	TruSeq RNA sample prep kit v2	8.7	bcl2fastq v1.8.4	no
MG_UKJ_30_240214_3HS_brain	30_240214_3HS	30_240214_3	Mus musculus	30m	old_2	brain	GSE75192	HiSeq2500	50	TruSeq RNA sample prep kit v2	8.7	bcl2fastq v1.8.4	no
MG_UKJ_30_240214_4HS_brain	30_240214_4HS	30_240214_4	Mus musculus	30m	old_2	brain	GSE75192	HiSeq2500	50	TruSeq RNA sample prep kit v2	8.7	bcl2fastq v1.8.4	no
MG_UKJ_30_60314_3HS_brain	30_60314_3HS	30_60314_3	Mus musculus	30m	old_2	brain	GSE75192	HiSeq2500	50	TruSeq RNA sample prep kit v2	8.7	bcl2fastq v1.8.4	no
MG_UKJ_30_60314_6HS_brain	30_60314_6HS	30_60314_6	Mus musculus	30m	old_2	brain	GSE75192	HiSeq2500	50	TruSeq RNA sample prep kit v2	8.7	bcl2fastq v1.8.4	no
MG_UKJ_02_801_liver	02_801_liver	02_801	Mus musculus	2m	young	liver	GSE75192	HiSeq2000	50	TruSeq RNA sample prep kit	7.3	CASAVA v1.7	no
MG_UKJ_02_802_liver	02_802_liver	02_802	Mus musculus	2m	young	liver	GSE75192	HiSeq2000	50	TruSeq RNA sample prep kit	7.3	CASAVA v1.7	no
MG_UKJ_02_982_liver	02_982_liver	02_982	Mus musculus	2m	young	liver	GSE75192	HiSeq2000	50	TruSeq RNA sample prep kit	7.3	CASAVA v1.7	no
MG_UKJ_02_983_liver	02_983_liver	02_983	Mus musculus	2m	young	liver	GSE75192	HiSeq2000	50	TruSeq RNA sample prep kit	7.3	CASAVA v1.7	no
MG_UKJ_2_984_liver	2_984_liver	2_984	Mus musculus	2m	-	liver	GSE75192	HiSeq2000	50	TruSeq RNA sample prep kit	7.3	CASAVA v1.7	yes
MG_UKJ_09_320_liver	09_320_liver	09_320	Mus musculus	9m	mature_1	liver	GSE75192	HiSeq2000	50	TruSeq RNA sample prep kit	7.3	CASAVA v1.7	no
MG_UKJ_09_322_liver	09_322_liver	09_322	Mus musculus	9m	mature_1	liver	GSE75192	HiSeq2000	50	TruSeq RNA sample prep kit	7.3	CASAVA v1.7	no
MG_UKJ_09_323_liver	09_323_liver	09_323	Mus musculus	9m	mature_1	liver	GSE75192	HiSeq2000	50	TruSeq RNA sample prep kit	7.3	CASAVA v1.7	no
MG_UKJ_09_324_liver	09_324_liver	09_324	Mus musculus	9m	mature_1	liver	GSE75192	HiSeq2000	50	TruSeq RNA sample prep kit	7.3	CASAVA v1.7	no
MG_UKJ_09_325_liver	09_325_liver	09_325	Mus musculus	9m	mature_1	liver	GSE75192	HiSeq2000	50	TruSeq RNA sample prep kit	7.3	CASAVA v1.7	no
MG_UKJ_15_218_liver	15_218_liver	15_218	Mus musculus	15m	mature_2	liver	GSE75192	HiSeq2000	50	TruSeq RNA sample prep kit	7.3	CASAVA v1.7	no
MG_UKJ_15_219_liver	15_219_liver	15_219	Mus musculus	15m	mature_2	liver	GSE75192	HiSeq2000	50	TruSeq RNA sample prep kit	7.3	CASAVA v1.7	no
MG_UKJ_15_220_liver	15_220_liver	15_220	Mus musculus	15m	mature_2	liver	GSE75192	HiSeq2000	50	TruSeq RNA sample prep kit	7.3	CASAVA v1.7	no
MG_UKJ_15_221_liver	15_221_liver	15_221	Mus musculus	15m	mature_2	liver	GSE75192	HiSeq2000	50	TruSeq RNA sample prep kit	7.3	CASAVA v1.7	no
MG_UKJ_15_222_liver	15_222_liver	15_222	Mus musculus	15m	mature_2	liver	GSE75192	HiSeq2000	50	TruSeq RNA sample prep kit	7.3	CASAVA v1.7	no
MG_UKJ_24_252_liver	24_252_liver	24_252	Mus musculus	24m	old_1	liver	GSE75192	HiSeq2000	50	TruSeq RNA sample prep kit	7.3	CASAVA v1.7	no
MG_UKJ_24_253_liver	24_253_liver	24_253	Mus musculus	24m	old_1	liver	GSE75192	HiSeq2000	50	TruSeq RNA sample prep kit	7.3	CASAVA v1.7	no
MG_UKJ_24_254_liver	24_254_liver	24_254	Mus musculus	24m	old_1	liver	GSE75192	HiSeq2000	50	TruSeq RNA sample prep kit	7.3	CASAVA v1.7	no
MG_UKJ_24_255_liver	24_255_liver	24_255	Mus musculus	24m	old_1	liver	GSE75192	HiSeq2000	50	TruSeq RNA sample prep kit	7.3	CASAVA v1.7	no
MG_UKJ_24_256_liver	24_256_liver	24_256	Mus musculus	24m	old_1	liver	GSE75192	HiSeq2000	50	TruSeq RNA sample prep kit	7.3	CASAVA v1.7	no
MG_UKJ_30_10_liver	30_10_liver	30_10	Mus musculus	30m	old_2	liver	GSE75192	HiSeq2000	50	TruSeq RNA sample prep kit	7.3	CASAVA v1.7	no
MG_UKJ_30_11_liver	30_11_liver	30_11	Mus musculus	30m	old_2	liver	GSE75192	HiSeq2000	50	TruSeq RNA sample prep kit	7.3	CASAVA v1.7	no
MG_UKJ_30_7_liver	30_7_liver	30_7	Mus musculus	30m	old_2	liver	GSE75192	HiSeq2000	50	TruSeq RNA sample prep kit	7.3	CASAVA v1.7	no
MG_UKJ_30_8_liver	30_8_liver	30_8	Mus musculus	30m	old_2	liver	GSE75192	HiSeq2000	50	TruSeq RNA sample prep kit	7.3	CASAVA v1.7	no
MG_UKJ_30_9_liver	30_9_liver	30_9	Mus musculus	30m	old_2	liver	GSE75192	HiSeq2000	50	TruSeq RNA sample prep kit	7.3	CASAVA v1.7	no
MG_UKJ_02_1152_skin	02_1152_skin	02_1152	Mus musculus	2m	young	skin	GSE75192	HiSeq2500	50	TruSeq RNA sample prep kit v2	7.4	bcl2fastq v1.8.3	no
MG_UKJ_02_1153_skin	02_1153_skin	02_1153	Mus musculus	2m	young	skin	GSE75192	HiSeq2500	50	TruSeq RNA sample prep kit v2	7.4	bcl2fastq v1.8.3	no
MG_UKJ_02_1154_skin	02_1154_skin	02_1154	Mus musculus	2m	young	skin	GSE75192	HiSeq2500	50	TruSeq RNA sample prep kit v2	7.4	bcl2fastq v1.8.3	no
MG_UKJ_02_1155_skin	02_1155_skin	02_1155	Mus musculus	2m	young	skin	GSE75192	HiSeq2500	50	TruSeq RNA sample prep kit v2	7.4	bcl2fastq v1.8.3	no
MG_UKJ_02_1156_skin	02_1156_skin	02_1156	Mus musculus	2m	young	skin	GSE75192	HiSeq2500	50	TruSeq RNA sample prep kit v2	7.4	bcl2fastq v1.8.3	no
MG_UKJ_09_334_skin	09_334_skin	09_334	Mus musculus	9m	mature_1	skin	GSE75192	HiSeq2500	50	TruSeq RNA sample prep kit v2	7.4	bcl2fastq v1.8.3	no
MG_UKJ_09_335_skin	09_335_skin	09_335	Mus musculus	9m	mature_1	skin	GSE75192	HiSeq2500	50	TruSeq RNA sample prep kit v2	7.4	bcl2fastq v1.8.3	no
MG_UKJ_09_336_skin	09_336_skin	09_336	Mus musculus	9m	mature_1	skin	GSE75192	HiSeq2500	50	TruSeq RNA sample prep kit v2	7.4	bcl2fastq v1.8.3	no
MG_UKJ_09_337_skin	09_337_skin	09_337	Mus musculus	9m	mature_1	skin	GSE75192	HiSeq2500	50	TruSeq RNA sample prep kit v2	7.4	bcl2fastq v1.8.3	no
MG_UKJ_09_338_skin	09_338_skin	09_338	Mus musculus	9m	mature_1	skin	GSE75192	HiSeq2500	50	TruSeq RNA sample prep kit v2	7.4	bcl2fastq v1.8.3	no
MG_UKJ_15_230_skin	15_230_skin	15_230	Mus musculus	15m	mature_2	skin	GSE75192	HiSeq2500	50	TruSeq RNA sample prep kit v2	7.4	bcl2fastq v1.8.3	no
MG_UKJ_15_231_skin	15_231_skin	15_231	Mus musculus	15m	mature_2	skin	GSE75192	HiSeq2500	50	TruSeq RNA sample prep kit v2	7.4	bcl2fastq v1.8.3	no
MG_UKJ_15_232_skin	15_232_skin	15_232	Mus musculus	15m	mature_2	skin	GSE75192	HiSeq2500	50	TruSeq RNA sample prep kit v2	7.4	bcl2fastq v1.8.3	no
MG_UKJ_15_233_skin	15_233_skin	15_233	Mus musculus	15m	mature_2	skin	GSE75192	HiSeq2500	50	TruSeq RNA sample prep kit v2	7.4	bcl2fastq v1.8.3	no
MG_UKJ_15_234_skin	15_234_skin	15_234	Mus musculus	15m	mature_2	skin	GSE75192	HiSeq2500	50	TruSeq RNA sample prep kit v2	7.4	bcl2fastq v1.8.3	no
MG_UKJ_24_1055_skin	24_1055_skin	24_1055	Mus musculus	24m	old_1	skin	GSE75192	HiSeq2500	50	TruSeq RNA sample prep kit v2	7.4	bcl2fastq v1.8.3	no
MG_UKJ_24_1056_skin	24_1056_skin	24_1056	Mus musculus	24m	old_1	skin	GSE75192	HiSeq2500	50	TruSeq RNA sample prep kit v2	7.4	bcl2fastq v1.8.3	no
MG_UKJ_24_1057_skin	24_1057_skin	24_1057	Mus musculus	24m	old_1	skin	GSE75192	HiSeq2500	50	TruSeq RNA sample prep kit v2	7.4	bcl2fastq v1.8.3	no
MG_UKJ_24_1058_skin	24_1058_skin	24_1058	Mus musculus	24m	old_1	skin	GSE75192	HiSeq2500	50	TruSeq RNA sample prep kit v2	7.4	bcl2fastq v1.8.3	no
MG_UKJ_24_1059_skin	24_1059_skin	24_1059	Mus musculus	24m	old_1	skin	GSE75192	HiSeq2500	50	TruSeq RNA sample prep kit v2	7.4	bcl2fastq v1.8.3	no
MG_UKJ_30_69_skin	30_69_skin	30_69	Mus musculus	30m	old_2	skin	GSE75192	HiSeq2500	50	TruSeq RNA sample prep kit v2	7.4	bcl2fastq v1.8.3	no
MG_UKJ_30_70_skin	30_70_skin	30_70	Mus musculus	30m	old_2	skin	GSE75192	HiSeq2500	50	TruSeq RNA sample prep kit v2	7.4	bcl2fastq v1.8.3	no
MG_UKJ_30_71_skin	30_71_skin	30_71	Mus musculus	30m	old_2	skin	GSE75192	HiSeq2500	50	TruSeq RNA sample prep kit v2	7.4	bcl2fastq v1.8.3	no
MG_UKJ_30_72_skin	30_72_skin	30_72	Mus musculus	30m	old_2	skin	GSE75192	HiSeq2500	50	TruSeq RNA sample prep kit v2	7.4	bcl2fastq v1.8.3	no
MG_UKJ_30_73_skin	30_73_skin	30_73	Mus musculus	30m	old_2	skin	GSE75192	HiSeq2500	50	TruSeq RNA sample prep kit v2	7.4	bcl2fastq v1.8.3	no
JM100_1	JM100_1	JM100	Nothobranchius furzeri	5w	young	brain	GSE52462	HiSeq2000	50	TruSeq RNA sample prep kit	4.7	CASAVA v1.8	no
JM101_1	JM101_1	JM101	Nothobranchius furzeri	5w	young	brain	GSE52462	HiSeq2000	50	TruSeq RNA sample prep kit	4.7	CASAVA v1.8	no
JM103_1	JM103_1	JM103	Nothobranchius furzeri	5w	young	brain	GSE52462	HiSeq2000	50	TruSeq RNA sample prep kit	4.7	CASAVA v1.8	no
JM96_1_w0w1	JM96_1_w0w1	JM96	Nothobranchius furzeri	5w	young	brain	GSE52462	HiSeq2000	50	TruSeq RNA sample prep kit	4.7	CASAVA v1.8	no
JM97_1	JM97_1	JM97	Nothobranchius furzeri	5w	young	brain	GSE52462	HiSeq2000	50	TruSeq RNA sample prep kit	4.7	CASAVA v1.8	no
JM104_1	JM104_1	JM104	Nothobranchius furzeri	12w	mature_1	brain	GSE52462	HiSeq2000	50	TruSeq RNA sample prep kit	4.7	CASAVA v1.8	no
JM105_1_w0w1	JM105_1_w0w1	JM105	Nothobranchius furzeri	12w	mature_1	brain	GSE52462	HiSeq2000	50	TruSeq RNA sample prep kit	4.7	CASAVA v1.8	no
JM107_1_w0w1	JM107_1_w0w1	JM107	Nothobranchius furzeri	12w	mature_1	brain	GSE52462	HiSeq2000	50	TruSeq RNA sample prep kit	4.7	CASAVA v1.8	no
JM109_1	JM109_1	JM109	Nothobranchius furzeri	12w	mature_1	brain	GSE52462	HiSeq2000	50	TruSeq RNA sample prep kit	4.7	CASAVA v1.8	no
JM113_1	JM113_1	JM113	Nothobranchius furzeri	12w	mature_1	brain	GSE52462	HiSeq2000	50	TruSeq RNA sample prep kit	4.7	CASAVA v1.8	no
JM75_1	JM75_1	JM75	Nothobranchius furzeri	20w	mature_2	brain	GSE52462	HiSeq2000	50	TruSeq RNA sample prep kit	4.7	CASAVA v1.8	no
JM79_1	JM79_1	JM79	Nothobranchius furzeri	20w	mature_2	brain	GSE52462	HiSeq2000	50	TruSeq RNA sample prep kit	4.7	CASAVA v1.8	no
JM82_1	JM82_1	JM82	Nothobranchius furzeri	20w	mature_2	brain	GSE52462	HiSeq2000	50	TruSeq RNA sample prep kit	4.7	CASAVA v1.8	no
JM84_1	JM84_1	JM84	Nothobranchius furzeri	20w	mature_2	brain	GSE52462	HiSeq2000	50	TruSeq RNA sample prep kit	4.7	CASAVA v1.8	no
JM86_1_w0w1	JM86_1_w0w1	JM86	Nothobranchius furzeri	20w	mature_2	brain	GSE52462	HiSeq2000	50	TruSeq RNA sample prep kit	4.7	CASAVA v1.8	no
JM52_1	JM52_1	JM52	Nothobranchius furzeri	27w	old_1	brain	GSE52462	HiSeq2000	50	TruSeq RNA sample prep kit	4.7	CASAVA v1.8	no
JM62_1	JM62_1	JM62	Nothobranchius furzeri	27w	old_1	brain	GSE52462	HiSeq2000	50	TruSeq RNA sample prep kit	4.7	CASAVA v1.8	no
JM66_1	JM66_1	JM66	Nothobranchius furzeri	27w	old_1	brain	GSE52462	HiSeq2000	50	TruSeq RNA sample prep kit	4.7	CASAVA v1.8	no
JM69_1_w0w1	JM69_1_w0w1	JM69	Nothobranchius furzeri	27w	old_1	brain	GSE52462	HiSeq2000	50	TruSeq RNA sample prep kit	4.7	CASAVA v1.8	no
JM72_1	JM72_1	JM72	Nothobranchius furzeri	27w	old_1	brain	GSE52462	HiSeq2000	50	TruSeq RNA sample prep kit	4.7	CASAVA v1.8	no
JM1_1	JM1_1	JM1	Nothobranchius furzeri	39w	old_2	brain	GSE52462	HiSeq2000	50	TruSeq RNA sample prep kit	4.7	CASAVA v1.8	no
JM12_1_w0w1	JM12_1_w0w1	JM12	Nothobranchius furzeri	39w	old_2	brain	GSE52462	HiSeq2000	50	TruSeq RNA sample prep kit	4.7	CASAVA v1.8	no
JM13_1	JM13_1	JM13	Nothobranchius furzeri	39w	old_2	brain	GSE52462	HiSeq2000	50	TruSeq RNA sample prep kit	4.7	CASAVA v1.8	no
JM15_1	JM15_1	JM15	Nothobranchius furzeri	39w	old_2	brain	GSE52462	HiSeq2000	50	TruSeq RNA sample prep kit	4.7	CASAVA v1.8	no
JM18_1	JM18_1	JM18	Nothobranchius furzeri	39w	old_2	brain	GSE52462	HiSeq2000	50	TruSeq RNA sample prep kit	4.7	CASAVA v1.8	no
liver JM100 5weeks normal aging	JM100_3_w0w1	JM100	Nothobranchius furzeri	5w	young	liver	GSE66712	HiSeq2000	50	TruSeq RNA sample prep kit	7.2	CASAVA v1.8	no
liver JM101 5weeks normal aging	JM101_3_w0w1	JM101	Nothobranchius furzeri	5w	young	liver	GSE66712	HiSeq2000	50	TruSeq RNA sample prep kit	7.2	CASAVA v1.8	no
liver JM103 5weeks normal aging	JM103_3	JM103	Nothobranchius furzeri	5w	young	liver	GSE66712	HiSeq2000	50	TruSeq RNA sample prep kit	7.2	CASAVA v1.8	no
liver JM97 5weeks normal aging	JM97_3	JM97	Nothobranchius furzeri	5w	young	liver	GSE66712	HiSeq2000	50	TruSeq RNA sample prep kit	7.2	CASAVA v1.8	no
liver JM98 5weeks normal aging	JM98_3	JM98	Nothobranchius furzeri	5w	young	liver	GSE66712	HiSeq2000	50	TruSeq RNA sample prep kit	7.2	CASAVA v1.8	no
liver JM104 12weeks normal aging	JM104_3	JM104	Nothobranchius furzeri	12w	mature_1	liver	GSE66712	HiSeq2000	50	TruSeq RNA sample prep kit	7.2	CASAVA v1.8	no
liver JM105 12weeks normal aging	JM105_3	JM105	Nothobranchius furzeri	12w	mature_1	liver	GSE66712	HiSeq2000	50	TruSeq RNA sample prep kit	7.2	CASAVA v1.8	no
liver JM106 12weeks normal aging	JM106_3	JM106	Nothobranchius furzeri	12w	mature_1	liver	GSE66712	HiSeq2000	50	TruSeq RNA sample prep kit	7.2	CASAVA v1.8	no
liver JM107 12weeks normal aging	JM107_3	JM107	Nothobranchius furzeri	12w	mature_1	liver	GSE66712	HiSeq2000	50	TruSeq RNA sample prep kit	7.2	CASAVA v1.8	no
liver JM115 12weeks normal aging	JM115_3	JM115	Nothobranchius furzeri	12w	mature_1	liver	GSE66712	HiSeq2000	50	TruSeq RNA sample prep kit	7.2	CASAVA v1.8	no
liver JM75 20weeks normal aging	JM75_3	JM75	Nothobranchius furzeri	20w	mature_2	liver	GSE66712	HiSeq2000	50	TruSeq RNA sample prep kit	7.2	CASAVA v1.8	no
liver JM79 20weeks normal aging	JM79_3	JM79	Nothobranchius furzeri	20w	mature_2	liver	GSE66712	HiSeq2000	50	TruSeq RNA sample prep kit	7.2	CASAVA v1.8	no
liver JM82 20weeks normal aging	JM82_3	JM82	Nothobranchius furzeri	20w	mature_2	liver	GSE66712	HiSeq2000	50	TruSeq RNA sample prep kit	7.2	CASAVA v1.8	no
liver JM84 20weeks normal aging	JM84_3	JM84	Nothobranchius furzeri	20w	mature_2	liver	GSE66712	HiSeq2000	50	TruSeq RNA sample prep kit	7.2	CASAVA v1.8	no
liver JM85 20weeks normal aging	JM85_3	JM85	Nothobranchius furzeri	20w	mature_2	liver	GSE66712	HiSeq2000	50	TruSeq RNA sample prep kit	7.2	CASAVA v1.8	no
liver JM61 27weeks normal aging	JM61_3	JM61	Nothobranchius furzeri	27w	old_1	liver	GSE66712	HiSeq2000	50	TruSeq RNA sample prep kit	7.2	CASAVA v1.8	no
liver JM69 27weeks normal aging	JM69_3	JM69	Nothobranchius furzeri	27w	old_1	liver	GSE66712	HiSeq2000	50	TruSeq RNA sample prep kit	7.2	CASAVA v1.8	no
liver JM72 27weeks normal aging	JM72_3	JM72	Nothobranchius furzeri	27w	old_1	liver	GSE66712	HiSeq2000	50	TruSeq RNA sample prep kit	7.2	CASAVA v1.8	no
liver JM74 27weeks normal aging	JM74_3	JM74	Nothobranchius furzeri	27w	old_1	liver	GSE66712	HiSeq2000	50	TruSeq RNA sample prep kit	7.2	CASAVA v1.8	no
liver JM83 27weeks normal aging	JM83_3_w0w1	JM83	Nothobranchius furzeri	27w	old_1	liver	GSE66712	HiSeq2000	50	TruSeq RNA sample prep kit	7.2	CASAVA v1.8	no
liver JM1 39weeks normal aging	JM1_3	JM1	Nothobranchius furzeri	39w	old_2	liver	GSE66712	HiSeq2000	50	TruSeq RNA sample prep kit	5.5	CASAVA v1.8	no
liver JM12 39weeks normal aging	JM12_3	JM12	Nothobranchius furzeri	39w	old_2	liver	GSE66712	HiSeq2000	50	TruSeq RNA sample prep kit	5.5	CASAVA v1.8	no
liver JM13 39weeks normal aging	JM13_3	JM13	Nothobranchius furzeri	39w	old_2	liver	GSE66712	HiSeq2000	50	TruSeq RNA sample prep kit	5.5	CASAVA v1.8	no
liver JM15 39weeks normal aging	JM15_3_w0w1	JM15	Nothobranchius furzeri	39w	old_2	liver	GSE66712	HiSeq2000	50	TruSeq RNA sample prep kit	5.5	CASAVA v1.8	no
liver JM18 39weeks normal aging	JM18_3	JM18	Nothobranchius furzeri	39w	old_2	liver	GSE66712	HiSeq2000	50	TruSeq RNA sample prep kit	5.5	CASAVA v1.8	no
skin JM100 5weeks normal aging	JM100_5	JM100	Nothobranchius furzeri	5w	young	skin	GSE66712	HiSeq2000	50	TruSeq RNA sample prep kit	5.5	CASAVA v1.8	no
skin JM102 5weeks normal aging	JM102_5	JM102	Nothobranchius furzeri	5w	young	skin	GSE66712	HiSeq2000	50	TruSeq RNA sample prep kit	5.5	CASAVA v1.8	no
skin JM103 5weeks normal aging	JM103_5	JM103	Nothobranchius furzeri	5w	young	skin	GSE66712	HiSeq2000	50	TruSeq RNA sample prep kit	5.5	CASAVA v1.8	no
skin JM94 5weeks normal aging	JM94_5	JM94	Nothobranchius furzeri	5w	young	skin	GSE66712	HiSeq2000	50	TruSeq RNA sample prep kit	5.5	CASAVA v1.8	no
skin JM95 5weeks normal aging	JM95_5	JM95	Nothobranchius furzeri	5w	young	skin	GSE66712	HiSeq2000	50	TruSeq RNA sample prep kit	5.5	CASAVA v1.8	no
skin JM104 12weeks normal aging	JM104_5	JM104	Nothobranchius furzeri	12w	mature_1	skin	GSE66712	HiSeq2000	50	TruSeq RNA sample prep kit	5.5	CASAVA v1.8	no
skin JM109 12weeks normal aging	JM109_5	JM109	Nothobranchius furzeri	12w	mature_1	skin	GSE66712	HiSeq2000	50	TruSeq RNA sample prep kit	5.5	CASAVA v1.8	no
skin JM110 12weeks normal aging	JM110_5	JM110	Nothobranchius furzeri	12w	mature_1	skin	GSE66712	HiSeq2000	50	TruSeq RNA sample prep kit	5.5	CASAVA v1.8	no
skin JM112 12weeks normal aging	JM112_5	JM112	Nothobranchius furzeri	12w	mature_1	skin	GSE66712	HiSeq2000	50	TruSeq RNA sample prep kit	5.5	CASAVA v1.8	no
skin JM116 12weeks normal aging	JM116_5_w0w1	JM116	Nothobranchius furzeri	12w	mature_1	skin	GSE66712	HiSeq2000	50	TruSeq RNA sample prep kit	5.5	CASAVA v1.8	no
skin JM79 20weeks normal aging	JM79_5_w0w1	JM79	Nothobranchius furzeri	20w	mature_2	skin	GSE66712	HiSeq2000	50	TruSeq RNA sample prep kit	5.5	CASAVA v1.8	no
skin JM84 20weeks normal aging	JM84_5	JM84	Nothobranchius furzeri	20w	mature_2	skin	GSE66712	HiSeq2000	50	TruSeq RNA sample prep kit	5.5	CASAVA v1.8	no
skin JM87 20weeks normal aging	JM87_5	JM87	Nothobranchius furzeri	20w	mature_2	skin	GSE66712	HiSeq2000	50	TruSeq RNA sample prep kit	5.5	CASAVA v1.8	no
skin JM88 20weeks normal aging	JM88_5_w0w1	JM88	Nothobranchius furzeri	20w	mature_2	skin	GSE66712	HiSeq2000	50	TruSeq RNA sample prep kit	5.5	CASAVA v1.8	no
skin JM91 20weeks normal aging	JM91_5	JM91	Nothobranchius furzeri	20w	mature_2	skin	GSE66712	HiSeq2000	50	TruSeq RNA sample prep kit	5.5	CASAVA v1.8	no
skin JM55 27weeks normal aging	JM55_5	JM55	Nothobranchius furzeri	27w	old_1	skin	GSE66712	HiSeq2000	50	TruSeq RNA sample prep kit	5.5	CASAVA v1.8	no
skin JM62 27weeks normal aging	JM62_5_w0w1	JM62	Nothobranchius furzeri	27w	old_1	skin	GSE66712	HiSeq2000	50	TruSeq RNA sample prep kit	5.5	CASAVA v1.8	no
skin JM72 27weeks normal aging	JM72_5	JM72	Nothobranchius furzeri	27w	old_1	skin	GSE66712	HiSeq2000	50	TruSeq RNA sample prep kit	5.5	CASAVA v1.8	no
skin JM74 27weeks normal aging	JM74_5	JM74	Nothobranchius furzeri	27w	old_1	skin	GSE66712	HiSeq2000	50	TruSeq RNA sample prep kit	5.5	CASAVA v1.8	no
skin JM83 27weeks normal aging	JM83_5	JM83	Nothobranchius furzeri	27w	old_1	skin	GSE66712	HiSeq2000	50	TruSeq RNA sample prep kit	5.5	CASAVA v1.8	no
skin JM1 39weeks normal aging	JM1_5	JM1	Nothobranchius furzeri	39w	old_2	skin	GSE66712	HiSeq2000	50	TruSeq RNA sample prep kit	5.5	CASAVA v1.8	no
skin JM13 39weeks normal aging	JM13_5_w0w1	JM13	Nothobranchius furzeri	39w	old_2	skin	GSE66712	HiSeq2000	50	TruSeq RNA sample prep kit	5.5	CASAVA v1.8	no
skin JM15 39weeks normal aging	JM15_5	JM15	Nothobranchius furzeri	39w	old_2	skin	GSE66712	HiSeq2000	50	TruSeq RNA sample prep kit	5.5	CASAVA v1.8	no
skin JM18 39weeks normal aging	JM18_5	JM18	Nothobranchius furzeri	39w	old_2	skin	GSE66712	HiSeq2000	50	TruSeq RNA sample prep kit	5.5	CASAVA v1.8	no
skin JM24 39weeks normal aging	JM24_5	JM24	Nothobranchius furzeri	39w	old_2	skin	GSE66712	HiSeq2000	50	TruSeq RNA sample prep kit	5.5	CASAVA v1.8	no

## Sheet: Sample overview (LL)
GEO sample name	DataSet ID	Animal ID	Species/Tissue culture	Age	Age at death	Age category	Tissue/Cell line	GEO accession	Sequencer	Read length	SamplePrep kit	RIN average	data extraction
Ohr13A	Ohr13A	NEURO-24538	Mus musculus	24m	32,9m	old_1	EarClip	GSE78130	HiSeq2500	50	Illumina TruSeq RNA v2	8.14	bcl2fastq v1.8.4
Ohr13B	Ohr13B	NEURO-24538	Mus musculus	30m	32,9m	old_2	EarClip	GSE78130	HiSeq2500	50	Illumina TruSeq RNA v2	8.14	bcl2fastq v1.8.4
Ohr14A	Ohr14A	NEURO-24539	Mus musculus	24m	31,5m	old_1	EarClip	GSE78130	HiSeq2500	50	Illumina TruSeq RNA v2	8.14	bcl2fastq v1.8.4
Ohr14B	Ohr14B	NEURO-24539	Mus musculus	30m	31,5m	old_2	EarClip	GSE78130	HiSeq2500	50	Illumina TruSeq RNA v2	8.14	bcl2fastq v1.8.4
Ohr21A	Ohr21A	NEURO-24506	Mus musculus	24m	32,2m	old_1	EarClip	GSE78130	HiSeq2500	50	Illumina TruSeq RNA v2	8.14	bcl2fastq v1.8.4
Ohr21B	Ohr21B	NEURO-24506	Mus musculus	30m	32,2m	old_2	EarClip	GSE78130	HiSeq2500	50	Illumina TruSeq RNA v2	8.14	bcl2fastq v1.8.4
Ohr29A	Ohr29A	NEURO-24623	Mus musculus	24m	31,0m	old_1	EarClip	GSE78130	HiSeq2500	50	Illumina TruSeq RNA v2	8.14	bcl2fastq v1.8.4
Ohr29B	Ohr29B	NEURO-24623	Mus musculus	30m	31,0m	old_2	EarClip	GSE78130	HiSeq2500	50	Illumina TruSeq RNA v2	8.14	bcl2fastq v1.8.4
Ohr43A	Ohr43A	NEURO-24981	Mus musculus	24m	33,5m	old_1	EarClip	GSE78130	HiSeq2500	50	Illumina TruSeq RNA v2	8.14	bcl2fastq v1.8.4
Ohr43B	Ohr43B	NEURO-24981	Mus musculus	30m	33,5m	old_2	EarClip	GSE78130	HiSeq2500	50	Illumina TruSeq RNA v2	8.14	bcl2fastq v1.8.4
Ohr50A	Ohr50A	NEURO-25003	Mus musculus	24m	30,9m	old_1	EarClip	GSE78130	HiSeq2500	50	Illumina TruSeq RNA v2	8.14	bcl2fastq v1.8.4
Ohr50B	Ohr50B	NEURO-25003	Mus musculus	30m	30,9m	old_2	EarClip	GSE78130	HiSeq2500	50	Illumina TruSeq RNA v2	8.14	bcl2fastq v1.8.4
Ohr64A	Ohr64A	NEURO-25156	Mus musculus	24m	33,5m	old_1	EarClip	GSE78130	HiSeq2500	50	Illumina TruSeq RNA v2	8.14	bcl2fastq v1.8.4
Ohr64B	Ohr64B	NEURO-25156	Mus musculus	30m	33,5m	old_2	EarClip	GSE78130	HiSeq2500	50	Illumina TruSeq RNA v2	8.14	bcl2fastq v1.8.4
Ohr75A	Ohr75A	NEURO-25299	Mus musculus	24m	31,8m	old_1	EarClip	GSE78130	HiSeq2500	50	Illumina TruSeq RNA v2	8.14	bcl2fastq v1.8.4
Ohr75B	Ohr75B	NEURO-25299	Mus musculus	30m	31,8m	old_2	EarClip	GSE78130	HiSeq2500	50	Illumina TruSeq RNA v2	8.14	bcl2fastq v1.8.4
LS1_10	LS1_10	6	Nothobranchius furzeri	10w	32,6w	mature_1	FinClip	GSE66712	HiSeq2500	50	Illumina TruSeq RNA v2	8.96	bcl2fastq v1.8.4
LS2_10	LS2_10	28	Nothobranchius furzeri	10w	28,7w	mature_1	FinClip	GSE66712	HiSeq2500	50	Illumina TruSeq RNA v2	8.96	bcl2fastq v1.8.4
LS3_10	LS3_10	14	Nothobranchius furzeri	10w	29,1w	mature_1	FinClip	GSE66712	HiSeq2500	50	Illumina TruSeq RNA v2	8.96	bcl2fastq v1.8.4
LS4_10	LS4_10	60	Nothobranchius furzeri	10w	31,6w	mature_1	FinClip	GSE66712	HiSeq2500	50	Illumina TruSeq RNA v2	8.96	bcl2fastq v1.8.4
LS5_10	LS5_10	44	Nothobranchius furzeri	10w	32,4w	mature_1	FinClip	GSE66712	HiSeq2500	50	Illumina TruSeq RNA v2	8.96	bcl2fastq v1.8.4
LS6_10	LS6_10	94	Nothobranchius furzeri	10w	32,0w	mature_1	FinClip	GSE66712	HiSeq2500	50	Illumina TruSeq RNA v2	8.96	bcl2fastq v1.8.4
LS7_10	LS7_10	59	Nothobranchius furzeri	10w	33,7w	mature_1	FinClip	GSE66712	HiSeq2500	50	Illumina TruSeq RNA v2	8.96	bcl2fastq v1.8.4
LS8_10	LS8_10	98	Nothobranchius furzeri	10w	33,9w	mature_1	FinClip	GSE66712	HiSeq2500	50	Illumina TruSeq RNA v2	8.96	bcl2fastq v1.8.4
LS9_10	LS9_10	31	Nothobranchius furzeri	10w	35,0w	mature_1	FinClip	GSE66712	HiSeq2500	50	Illumina TruSeq RNA v2	8.96	bcl2fastq v1.8.4
LS10_10	LS10_10	36	Nothobranchius furzeri	10w	36,4w	mature_1	FinClip	GSE66712	HiSeq2500	50	Illumina TruSeq RNA v2	8.96	bcl2fastq v1.8.4
LS11_10	LS11_10	106	Nothobranchius furzeri	10w	46,9w	mature_1	FinClip	GSE66712	HiSeq2500	50	Illumina TruSeq RNA v2	8.96	bcl2fastq v1.8.4
LS12_10	LS12_10	50	Nothobranchius furzeri	10w	47,9w	mature_1	FinClip	GSE66712	HiSeq2500	50	Illumina TruSeq RNA v2	8.96	bcl2fastq v1.8.4
LS13_10	LS13_10	40	Nothobranchius furzeri	10w	48,7w	mature_1	FinClip	GSE66712	HiSeq2500	50	Illumina TruSeq RNA v2	8.96	bcl2fastq v1.8.4
LS14_10	LS14_10	45	Nothobranchius furzeri	10w	48,0w	mature_1	FinClip	GSE66712	HiSeq2500	50	Illumina TruSeq RNA v2	8.96	bcl2fastq v1.8.4
LS15_10	LS15_10	16	Nothobranchius furzeri	10w	49,0w	mature_1	FinClip	GSE66712	HiSeq2500	50	Illumina TruSeq RNA v2	8.96	bcl2fastq v1.8.4
LS16_10	LS16_10	49	Nothobranchius furzeri	10w	49,9w	mature_1	FinClip	GSE66712	HiSeq2500	50	Illumina TruSeq RNA v2	8.96	bcl2fastq v1.8.4
LS17_10	LS17_10	52	Nothobranchius furzeri	10w	49,7w	mature_1	FinClip	GSE66712	HiSeq2500	50	Illumina TruSeq RNA v2	8.96	bcl2fastq v1.8.4
LS18_10	LS18_10	3	Nothobranchius furzeri	10w	50,0w	mature_1	FinClip	GSE66712	HiSeq2500	50	Illumina TruSeq RNA v2	8.96	bcl2fastq v1.8.4
LS19_10	LS19_10	23	Nothobranchius furzeri	10w	50,3w	mature_1	FinClip	GSE66712	HiSeq2500	50	Illumina TruSeq RNA v2	8.96	bcl2fastq v1.8.4
LS20_10	LS20_10	95	Nothobranchius furzeri	10w	50,3w	mature_1	FinClip	GSE66712	HiSeq2500	50	Illumina TruSeq RNA v2	8.96	bcl2fastq v1.8.4
LS21_10	LS21_10	34	Nothobranchius furzeri	10w	57,3w	mature_1	FinClip	GSE66712	HiSeq2500	50	Illumina TruSeq RNA v2	8.96	bcl2fastq v1.8.4
LS22_10	LS22_10	32	Nothobranchius furzeri	10w	58,7w	mature_1	FinClip	GSE66712	HiSeq2500	50	Illumina TruSeq RNA v2	8.96	bcl2fastq v1.8.4
LS23_10	LS23_10	58	Nothobranchius furzeri	10w	58,0w	mature_1	FinClip	GSE66712	HiSeq2500	50	Illumina TruSeq RNA v2	8.96	bcl2fastq v1.8.4
LS24_10	LS24_10	43	Nothobranchius furzeri	10w	59,1w	mature_1	FinClip	GSE66712	HiSeq2500	50	Illumina TruSeq RNA v2	8.96	bcl2fastq v1.8.4
LS25_10	LS25_10	8	Nothobranchius furzeri	10w	61,9w	mature_1	FinClip	GSE66712	HiSeq2500	50	Illumina TruSeq RNA v2	8.96	bcl2fastq v1.8.4
LS26_10	LS26_10	93	Nothobranchius furzeri	10w	61,6w	mature_1	FinClip	GSE66712	HiSeq2500	50	Illumina TruSeq RNA v2	8.96	bcl2fastq v1.8.4
LS27_10	LS27_10	57	Nothobranchius furzeri	10w	63,4w	mature_1	FinClip	GSE66712	HiSeq2500	50	Illumina TruSeq RNA v2	8.96	bcl2fastq v1.8.4
LS28_10	LS28_10	54	Nothobranchius furzeri	10w	66,1w	mature_1	FinClip	GSE66712	HiSeq2500	50	Illumina TruSeq RNA v2	8.96	bcl2fastq v1.8.4
LS29_10	LS29_10	10	Nothobranchius furzeri	10w	69,9w	mature_1	FinClip	GSE66712	HiSeq2500	50	Illumina TruSeq RNA v2	8.96	bcl2fastq v1.8.4
LS30_10	LS30_10	17	Nothobranchius furzeri	10w	70,4w	mature_1	FinClip	GSE66712	HiSeq2500	50	Illumina TruSeq RNA v2	8.96	bcl2fastq v1.8.4
LS31_10	LS31_10	108	Nothobranchius furzeri	10w	58,7w	mature_1	FinClip	GSE66712	HiSeq2500	50	Illumina TruSeq RNA v2	8.96	bcl2fastq v1.8.4
LS32_10	LS32_10	132	Nothobranchius furzeri	10w	59,3w	mature_1	FinClip	GSE66712	HiSeq2500	50	Illumina TruSeq RNA v2	8.96	bcl2fastq v1.8.4
LS33_10	LS33_10	148	Nothobranchius furzeri	10w	66,3w	mature_1	FinClip	GSE66712	HiSeq2500	50	Illumina TruSeq RNA v2	8.96	bcl2fastq v1.8.4
LS34_10	LS34_10	77	Nothobranchius furzeri	10w	63,4w	mature_1	FinClip	GSE66712	HiSeq2500	50	Illumina TruSeq RNA v2	8.96	bcl2fastq v1.8.4
LS35_10	LS35_10	79	Nothobranchius furzeri	10w	71,9w	mature_1	FinClip	GSE66712	HiSeq2500	50	Illumina TruSeq RNA v2	8.96	bcl2fastq v1.8.4
LS36_10	LS36_10	80	Nothobranchius furzeri	10w	58,7w	mature_1	FinClip	GSE66712	HiSeq2500	50	Illumina TruSeq RNA v2	8.96	bcl2fastq v1.8.4
LS37_10	LS37_10	91	Nothobranchius furzeri	10w	59,3w	mature_1	FinClip	GSE66712	HiSeq2500	50	Illumina TruSeq RNA v2	8.96	bcl2fastq v1.8.4
LS38_10	LS38_10	143	Nothobranchius furzeri	10w	66,3w	mature_1	FinClip	GSE66712	HiSeq2500	50	Illumina TruSeq RNA v2	8.96	bcl2fastq v1.8.4
LS39_10	LS39_10	154	Nothobranchius furzeri	10w	63,4w	mature_1	FinClip	GSE66712	HiSeq2500	50	Illumina TruSeq RNA v2	8.96	bcl2fastq v1.8.4
LS40_10	LS40_10	128	Nothobranchius furzeri	10w	71,9w	mature_1	FinClip	GSE66712	HiSeq2500	50	Illumina TruSeq RNA v2	8.96	bcl2fastq v1.8.4
LS41_10	LS41_10	70	Nothobranchius furzeri	10w	45,1w	mature_1	FinClip	GSE66712	HiSeq2500	50	Illumina TruSeq RNA v2	8.96	bcl2fastq v1.8.4
LS42_10	LS42_10	124	Nothobranchius furzeri	10w	45,4w	mature_1	FinClip	GSE66712	HiSeq2500	50	Illumina TruSeq RNA v2	8.96	bcl2fastq v1.8.4
LS43_10	LS43_10	142	Nothobranchius furzeri	10w	46,9w	mature_1	FinClip	GSE66712	HiSeq2500	50	Illumina TruSeq RNA v2	8.96	bcl2fastq v1.8.4
LS44_10	LS44_10	155	Nothobranchius furzeri	10w	48,9w	mature_1	FinClip	GSE66712	HiSeq2500	50	Illumina TruSeq RNA v2	8.96	bcl2fastq v1.8.4
LS45_10	LS45_10	122	Nothobranchius furzeri	10w	49,4w	mature_1	FinClip	GSE66712	HiSeq2500	50	Illumina TruSeq RNA v2	8.96	bcl2fastq v1.8.4
LS1_20	LS1_20	6	Nothobranchius furzeri	20w	32,6w	mature_2	FinClip	GSE66712	HiSeq2500	50	Illumina TruSeq RNA v2	8.96	bcl2fastq v1.8.4
LS2_20	LS2_20	28	Nothobranchius furzeri	20w	28,7w	mature_2	FinClip	GSE66712	HiSeq2500	50	Illumina TruSeq RNA v2	8.96	bcl2fastq v1.8.4
LS3_20	LS3_20	14	Nothobranchius furzeri	20w	29,1w	mature_2	FinClip	GSE66712	HiSeq2500	50	Illumina TruSeq RNA v2	8.96	bcl2fastq v1.8.4
LS4_20	LS4_20	60	Nothobranchius furzeri	20w	31,6w	mature_2	FinClip	GSE66712	HiSeq2500	50	Illumina TruSeq RNA v2	8.96	bcl2fastq v1.8.4
LS5_20	LS5_20	44	Nothobranchius furzeri	20w	32,4w	mature_2	FinClip	GSE66712	HiSeq2500	50	Illumina TruSeq RNA v2	8.96	bcl2fastq v1.8.4
LS6_20	LS6_20	94	Nothobranchius furzeri	20w	32,0w	mature_2	FinClip	GSE66712	HiSeq2500	50	Illumina TruSeq RNA v2	8.96	bcl2fastq v1.8.4
LS7_20	LS7_20	59	Nothobranchius furzeri	20w	33,7w	mature_2	FinClip	GSE66712	HiSeq2500	50	Illumina TruSeq RNA v2	8.96	bcl2fastq v1.8.4
LS8_20	LS8_20	98	Nothobranchius furzeri	20w	33,9w	mature_2	FinClip	GSE66712	HiSeq2500	50	Illumina TruSeq RNA v2	8.96	bcl2fastq v1.8.4
LS9_20	LS9_20	31	Nothobranchius furzeri	20w	35,0w	mature_2	FinClip	GSE66712	HiSeq2500	50	Illumina TruSeq RNA v2	8.96	bcl2fastq v1.8.4
LS10_20	LS10_20	36	Nothobranchius furzeri	20w	36,4w	mature_2	FinClip	GSE66712	HiSeq2500	50	Illumina TruSeq RNA v2	8.96	bcl2fastq v1.8.4
LS11_20	LS11_20	106	Nothobranchius furzeri	20w	46,9w	mature_2	FinClip	GSE66712	HiSeq2500	50	Illumina TruSeq RNA v2	8.96	bcl2fastq v1.8.4
LS12_20	LS12_20	50	Nothobranchius furzeri	20w	47,9w	mature_2	FinClip	GSE66712	HiSeq2500	50	Illumina TruSeq RNA v2	8.96	bcl2fastq v1.8.4
LS13_20	LS13_20	40	Nothobranchius furzeri	20w	48,7w	mature_2	FinClip	GSE66712	HiSeq2500	50	Illumina TruSeq RNA v2	8.96	bcl2fastq v1.8.4
LS14_20	LS14_20	45	Nothobranchius furzeri	20w	48,0w	mature_2	FinClip	GSE66712	HiSeq2500	50	Illumina TruSeq RNA v2	8.96	bcl2fastq v1.8.4
LS15_20	LS15_20	16	Nothobranchius furzeri	20w	49,0w	mature_2	FinClip	GSE66712	HiSeq2500	50	Illumina TruSeq RNA v2	8.96	bcl2fastq v1.8.4
LS16_20	LS16_20	49	Nothobranchius furzeri	20w	49,9w	mature_2	FinClip	GSE66712	HiSeq2500	50	Illumina TruSeq RNA v2	8.96	bcl2fastq v1.8.4
LS17_20	LS17_20	52	Nothobranchius furzeri	20w	49,7w	mature_2	FinClip	GSE66712	HiSeq2500	50	Illumina TruSeq RNA v2	8.96	bcl2fastq v1.8.4
LS18_20	LS18_20	3	Nothobranchius furzeri	20w	50,0w	mature_2	FinClip	GSE66712	HiSeq2500	50	Illumina TruSeq RNA v2	8.96	bcl2fastq v1.8.4
LS19_20	LS19_20	23	Nothobranchius furzeri	20w	50,3w	mature_2	FinClip	GSE66712	HiSeq2500	50	Illumina TruSeq RNA v2	8.96	bcl2fastq v1.8.4
LS20_20	LS20_20	95	Nothobranchius furzeri	20w	50,3w	mature_2	FinClip	GSE66712	HiSeq2500	50	Illumina TruSeq RNA v2	8.96	bcl2fastq v1.8.4
LS21_20	LS21_20	34	Nothobranchius furzeri	20w	57,3w	mature_2	FinClip	GSE66712	HiSeq2500	50	Illumina TruSeq RNA v2	8.96	bcl2fastq v1.8.4
LS22_20	LS22_20	32	Nothobranchius furzeri	20w	58,7w	mature_2	FinClip	GSE66712	HiSeq2500	50	Illumina TruSeq RNA v2	8.96	bcl2fastq v1.8.4
LS23_20	LS23_20	58	Nothobranchius furzeri	20w	58,0w	mature_2	FinClip	GSE66712	HiSeq2500	50	Illumina TruSeq RNA v2	8.96	bcl2fastq v1.8.4
LS24_20	LS24_20	43	Nothobranchius furzeri	20w	59,1w	mature_2	FinClip	GSE66712	HiSeq2500	50	Illumina TruSeq RNA v2	8.96	bcl2fastq v1.8.4
LS25_20	LS25_20	8	Nothobranchius furzeri	20w	61,9w	mature_2	FinClip	GSE66712	HiSeq2500	50	Illumina TruSeq RNA v2	8.96	bcl2fastq v1.8.4
LS26_20	LS26_20	93	Nothobranchius furzeri	20w	61,6w	mature_2	FinClip	GSE66712	HiSeq2500	50	Illumina TruSeq RNA v2	8.96	bcl2fastq v1.8.4
LS27_20	LS27_20	57	Nothobranchius furzeri	20w	63,4w	mature_2	FinClip	GSE66712	HiSeq2500	50	Illumina TruSeq RNA v2	8.96	bcl2fastq v1.8.4
LS28_20	LS28_20	54	Nothobranchius furzeri	20w	66,1w	mature_2	FinClip	GSE66712	HiSeq2500	50	Illumina TruSeq RNA v2	8.96	bcl2fastq v1.8.4
LS29_20	LS29_20	10	Nothobranchius furzeri	20w	69,9w	mature_2	FinClip	GSE66712	HiSeq2500	50	Illumina TruSeq RNA v2	8.96	bcl2fastq v1.8.4
LS30_20	LS30_20	17	Nothobranchius furzeri	20w	70,4w	mature_2	FinClip	GSE66712	HiSeq2500	50	Illumina TruSeq RNA v2	8.96	bcl2fastq v1.8.4
LS31_20	LS31_20	108	Nothobranchius furzeri	20w	45,1w	mature_2	FinClip	GSE66712	HiSeq2500	50	Illumina TruSeq RNA v2	8.96	bcl2fastq v1.8.4
LS32_20	LS32_20	132	Nothobranchius furzeri	20w	45,4w	mature_2	FinClip	GSE66712	HiSeq2500	50	Illumina TruSeq RNA v2	8.96	bcl2fastq v1.8.4
LS33_20	LS33_20	148	Nothobranchius furzeri	20w	46,9w	mature_2	FinClip	GSE66712	HiSeq2500	50	Illumina TruSeq RNA v2	8.96	bcl2fastq v1.8.4
LS34_20	LS34_20	77	Nothobranchius furzeri	20w	48,9w	mature_2	FinClip	GSE66712	HiSeq2500	50	Illumina TruSeq RNA v2	8.96	bcl2fastq v1.8.4
LS35_20	LS35_20	79	Nothobranchius furzeri	20w	49,4w	mature_2	FinClip	GSE66712	HiSeq2500	50	Illumina TruSeq RNA v2	8.96	bcl2fastq v1.8.4
LS36_20	LS36_20	80	Nothobranchius furzeri	20w	30,6w	mature_2	FinClip	GSE66712	HiSeq2500	50	Illumina TruSeq RNA v2	8.96	bcl2fastq v1.8.4
LS37_20	LS37_20	91	Nothobranchius furzeri	20w	30,6w	mature_2	FinClip	GSE66712	HiSeq2500	50	Illumina TruSeq RNA v2	8.96	bcl2fastq v1.8.4
LS38_20	LS38_20	143	Nothobranchius furzeri	20w	33,9w	mature_2	FinClip	GSE66712	HiSeq2500	50	Illumina TruSeq RNA v2	8.96	bcl2fastq v1.8.4
LS39_20	LS39_20	154	Nothobranchius furzeri	20w	34,1w	mature_2	FinClip	GSE66712	HiSeq2500	50	Illumina TruSeq RNA v2	8.96	bcl2fastq v1.8.4
LS40_20	LS40_20	128	Nothobranchius furzeri	20w	35,0w	mature_2	FinClip	GSE66712	HiSeq2500	50	Illumina TruSeq RNA v2	8.96	bcl2fastq v1.8.4
LS41_20	LS41_20	70	Nothobranchius furzeri	20w	30,6w	mature_2	FinClip	GSE66712	HiSeq2500	50	Illumina TruSeq RNA v2	8.96	bcl2fastq v1.8.4
LS42_20	LS42_20	124	Nothobranchius furzeri	20w	30,6w	mature_2	FinClip	GSE66712	HiSeq2500	50	Illumina TruSeq RNA v2	8.96	bcl2fastq v1.8.4
LS43_20	LS43_20	142	Nothobranchius furzeri	20w	33,9w	mature_2	FinClip	GSE66712	HiSeq2500	50	Illumina TruSeq RNA v2	8.96	bcl2fastq v1.8.4
LS44_20	LS44_20	155	Nothobranchius furzeri	20w	34,1w	mature_2	FinClip	GSE66712	HiSeq2500	50	Illumina TruSeq RNA v2	8.96	bcl2fastq v1.8.4
LS45_20	LS45_20	122	Nothobranchius furzeri	20w	35,0w	mature_2	FinClip	GSE66712	HiSeq2500	50	Illumina TruSeq RNA v2	8.96	bcl2fastq v1.8.4

## Sheet: Species comparison - GO
		Species Comparison			Danio rerio		Nothobranchius furzeri		Mus musculus		Homo sapiens		Liver		Brain		Skin		Blood		Fibroblasts
Process ID	Process	Direction	P-value	Resampling	Direction	P-value	Direction	P-value	Direction	P-value	Direction	P-value	Direction	P-value	Direction	P-value	Direction	P-value	Direction	P-value	Direction	P-value
GO:0030903	notochord development	DOWN	3.68599e-09	996	UP	0.0629911	DOWN	3.9631e-11	DOWN	0.00708825	DOWN	3.2966e-07	UP	0.288007	DOWN	0.00160773	DOWN	0.000176831	DOWN	8.25953e-09	DOWN	1.36312e-07
GO:0051321	meiotic cell cycle	DOWN	4.74041e-09	981	DOWN	8.58752e-05	DOWN	6.44371e-12	DOWN	0.178109	DOWN	0.0291232	DOWN	0.0723047	DOWN	0.0207025	DOWN	0.0049402	DOWN	0.0030637	DOWN	4.076e-09
GO:0050900	leukocyte migration	UP	8.9791e-09	999	UP	0.0260848	UP	0.00167224	UP	6.40261e-13	UP	0.942648	UP	0.0126662	UP	0.0101993	UP	0.00506812	UP	0.0517867	DOWN	0.526029
GO:0071345	cellular response to cytokine stimulus	UP	3.754e-08	889	UP	2.58898e-10	UP	1.18585e-09	UP	0.00261816	DOWN	0.131737	UP	0.000228999	UP	0.000176538	UP	0.0082102	UP	0.896947	DOWN	1.41244e-05
GO:0034968	histone lysine methylation	DOWN	4.15472e-08	992	DOWN	0.23792	DOWN	9.48659e-17	DOWN	0.0846775	DOWN	0.0375554	DOWN	0.0134306	DOWN	0.19391	DOWN	0.000109667	DOWN	0.0799676	DOWN	1.27124e-05
GO:0030261	chromosome condensation	DOWN	1.33562e-07	964	DOWN	0.00210191	DOWN	3.96289e-16	DOWN	0.0221976	DOWN	0.246475	DOWN	0.00744016	DOWN	0.00239581	DOWN	0.00411202	DOWN	0.320061	DOWN	1.58324e-18
GO:0006952	defense response	UP	1.55075e-07	999	UP	0.0572233	UP	6.79928e-12	UP	0.0104179	UP	0.367585	UP	0.162459	UP	2.29842e-07	UP	0.490201	UP	0.00045772	DOWN	9.52341e-08
GO:0043154	negative regulation of cysteine-type endopeptidase activity involved in apoptotic process	UP	1.87681e-07	984	UP	4.24055e-05	UP	1.10518e-15	DOWN	0.233902	UP	0.000487566	UP	0.367998	UP	0.0152371	UP	1.22612e-08	UP	0.675717	UP	8.24412e-15
GO:0019221	cytokine-mediated signaling pathway	UP	2.03177e-07	996	UP	2.58898e-10	UP	1.18585e-09	UP	0.00140653	DOWN	0.510258	UP	0.00133714	UP	0.00095347	UP	0.00284504	UP	0.907491	UP	2.37445e-09
GO:0006959	humoral immune response	UP	2.89225e-07	997	UP	1.75105e-05	UP	7.00632e-20	UP	2.04143e-05	DOWN	0.0350994	UP	0.00969259	UP	4.0864e-07	UP	0.0127725	UP	0.0192236	UP	4.03857e-10
GO:0051017	actin filament bundle assembly	UP	4.03891e-07	990	UP	0.0457581	UP	1.00419e-05	UP	0.0721212	UP	7.07059e-06	UP	0.00117878	UP	0.242898	UP	0.0409896	UP	3.23586e-08	DOWN	8.34995e-22
GO:0030595	leukocyte chemotaxis	UP	4.21113e-07	975	UP	0.0453821	UP	0.0416848	UP	9.89633e-11	UP	0.832722	UP	0.025215	UP	0.123235	UP	0.0173977	UP	0.0198639	UP	0.0871938
GO:2000117	negative regulation of cysteine-type endopeptidase activity	UP	5.97362e-07	941	UP	4.24055e-05	UP	5.43943e-11	DOWN	0.193757	UP	0.000341501	UP	0.557252	UP	0.0274398	UP	1.90939e-08	UP	0.601397	UP	1.46241e-15
GO:0061572	actin filament bundle organization	UP	6.75591e-07	990	UP	0.0457581	UP	1.00419e-05	UP	0.181562	UP	3.58036e-06	UP	0.000897034	UP	0.20294	UP	0.0518985	UP	8.26691e-08	DOWN	2.49509e-21
GO:0006261	DNA-dependent DNA replication	DOWN	7.84507e-07	955	UP	0.756749	DOWN	2.85184e-14	DOWN	0.0473754	DOWN	0.0046178	DOWN	0.0332113	DOWN	0.270557	DOWN	5.27697e-05	DOWN	0.0972022	DOWN	4.06158e-33
GO:0032103	positive regulation of response to external stimulus	UP	1.70702e-06	998	UP	0.097533	UP	0.0480436	UP	2.4769e-11	UP	0.78806	UP	0.00845441	UP	0.0160327	UP	0.178892	UP	0.0409763	UP	1.73718e-08
GO:0010639	negative regulation of organelle organization	UP	1.88503e-06	987	UP	0.00831345	UP	0.009582	UP	0.479969	UP	0.00428023	UP	0.128329	UP	0.0736847	UP	0.000708394	UP	0.00800031	DOWN	1.09509e-12
GO:0097529	myeloid leukocyte migration	UP	2.30053e-06	1000	UP	0.0190529	UP	0.0471618	UP	1.44904e-08	UP	0.786374	UP	0.00268445	UP	0.146114	UP	0.0767347	UP	0.026997	UP	0.00234652
GO:0007059	chromosome segregation	DOWN	2.77537e-06	865	UP	0.244544	DOWN	1.54212e-13	DOWN	0.0481237	DOWN	0.0288769	DOWN	0.11762	DOWN	0.609143	DOWN	0.000391902	DOWN	0.0179193	DOWN	4.28273e-16
GO:0031076	embryonic camera-type eye development	DOWN	3.12666e-06	983	DOWN	0.0152371	DOWN	0.000708671	DOWN	0.134654	DOWN	0.01875	DOWN	0.57621	DOWN	0.00212345	DOWN	0.000309257	DOWN	0.0246979	UP	7.21599e-13
GO:0097530	granulocyte migration	UP	3.5634e-06	1000	UP	0.0190529	UP	0.157659	UP	1.98458e-13	DOWN	0.437694	UP	0.0090996	UP	0.0831561	UP	0.076223	UP	0.0467974	UP	3.81626e-08
GO:0002252	immune effector process	UP	4.12905e-06	999	UP	0.0826223	UP	5.21494e-23	UP	0.000194766	DOWN	0.321112	UP	0.00908264	UP	0.000571937	UP	0.0702871	UP	0.579216	DOWN	2.92427e-09
GO:0048596	embryonic camera-type eye morphogenesis	DOWN	4.52245e-06	976	DOWN	0.0305522	DOWN	0.000286036	DOWN	0.183238	DOWN	0.0280286	DOWN	0.211012	DOWN	0.0122099	DOWN	0.110286	DOWN	0.00212345	UP	6.52158e-10
GO:0044782	cilium organization	DOWN	5.02826e-06	944	DOWN	0.00360841	DOWN	0.168254	DOWN	0.0282277	DOWN	0.0334369	DOWN	0.00228078	DOWN	0.645247	DOWN	0.000895179	DOWN	0.211699	DOWN	2.99412e-10
GO:0002684	positive regulation of immune system process	UP	5.06248e-06	997	UP	4.09561e-06	UP	2.76169e-06	UP	8.87466e-07	DOWN	0.130832	UP	0.00100784	UP	0.000193692	UP	0.0404	DOWN	0.991188	DOWN	0.00147151
GO:1901796	regulation of signal transduction by p53 class mediator	DOWN	5.60649e-06	874	DOWN	0.000166148	DOWN	0.0193487	DOWN	0.189299	DOWN	0.00180924	DOWN	0.163709	UP	0.0189666	DOWN	1.07071e-05	DOWN	0.0189936	UP	4.13063e-05
GO:0006284	base-excision repair	DOWN	7.43719e-06	743	DOWN	0.229909	DOWN	8.24771e-21	DOWN	0.774704	DOWN	0.00463847	DOWN	0.0466717	DOWN	0.0982517	DOWN	3.65447e-05	DOWN	0.335439	DOWN	1.24766e-18
GO:0010721	negative regulation of cell development	DOWN	1.00419e-05	978	DOWN	0.311593	DOWN	0.000468158	DOWN	1.40887e-05	DOWN	0.294249	DOWN	0.0702871	DOWN	8.8609e-07	DOWN	0.0234053	UP	0.137535	UP	0.00392858
GO:0048732	gland development	UP	1.26317e-05	887	UP	5.33043e-08	UP	0.00731284	UP	0.025928	UP	0.244132	UP	0.000157809	UP	0.0934249	UP	0.15389	UP	0.0707997	UP	8.65242e-10
GO:0006955	immune response	UP	1.31492e-05	938	UP	0.00499941	UP	0.000197162	UP	0.00370044	UP	0.249636	UP	0.00160773	UP	0.0152337	UP	0.108449	UP	0.0157641	DOWN	1.03106e-12
GO:0035272	exocrine system development	UP	1.35847e-05	529	DOWN	0.0950534	UP	5.87616e-10	UP	0.0644828	UP	0.000708394	UP	0.0342219	UP	0.941862	UP	0.0615019	UP	0.000114024	UP	1.05394e-30
GO:0048017	inositol lipid-mediated signaling	UP	1.48956e-05	808	UP	0.0449346	UP	0.238381	UP	0.730006	UP	0.000186006	UP	0.346858	UP	0.354061	UP	0.00123666	UP	0.000743363	UP	4.40581e-21
GO:0006270	DNA replication initiation	DOWN	1.90981e-05	932	UP	0.616115	DOWN	6.78416e-18	DOWN	0.146555	DOWN	0.00372765	DOWN	0.111598	DOWN	0.0289024	DOWN	0.00407322	DOWN	0.454453	DOWN	1.19065e-31
GO:0010955	negative regulation of protein processing	UP	2.17e-05	725	UP	0.0638928	UP	1.13875e-21	DOWN	0.885188	UP	0.0512889	UP	0.106274	UP	0.0592433	UP	1.789e-08	DOWN	0.658437	UP	1.08749e-10
GO:0071621	granulocyte chemotaxis	UP	2.221e-05	999	UP	0.0190529	UP	0.157659	UP	2.13248e-10	DOWN	0.379239	UP	0.0069762	UP	0.281522	UP	0.112999	UP	0.0466717	UP	2.05987e-08
GO:0007127	meiosis I	DOWN	2.23579e-05	849	DOWN	0.00259844	DOWN	7.23962e-09	DOWN	0.537562	DOWN	0.0225085	DOWN	0.00435952	DOWN	0.0293989	DOWN	0.59016	DOWN	0.0014242	DOWN	2.13349e-26
GO:0045197	establishment or maintenance of epithelial cell apical/basal polarity	DOWN	2.69183e-05	947	DOWN	0.00111509	DOWN	0.542258	DOWN	0.0802538	DOWN	0.0122142	DOWN	0.00986631	DOWN	0.110719	DOWN	0.00335804	DOWN	0.748018	UP	2.4839e-07
GO:0051346	negative regulation of hydrolase activity	UP	4.24055e-05	596	UP	0.895804	UP	0.0013426	DOWN	0.577704	UP	4.60987e-08	UP	0.172845	UP	0.558098	UP	0.00296526	UP	0.0241378	UP	6.647e-13
GO:0098542	defense response to other organism	UP	4.31893e-05	918	UP	0.37482	UP	1.38992e-07	UP	7.20521e-05	UP	0.903547	UP	0.380135	UP	7.60084e-07	UP	0.398605	UP	0.0355523	UP	0.00317743
GO:0009056	catabolic process	DOWN	4.86414e-05	695	DOWN	0.000387278	DOWN	0.00745752	DOWN	0.00507242	DOWN	0.0402264	DOWN	0.00552262	DOWN	0.574516	DOWN	0.0323039	DOWN	0.0115205	DOWN	3.85737e-08
GO:0061515	myeloid cell development	UP	6.95566e-05	990	UP	0.0102524	UP	1.74896e-25	UP	0.000854958	DOWN	0.360156	UP	4.17224e-06	UP	0.00851765	UP	0.0967232	DOWN	0.0404	DOWN	0.000118038
GO:2001243	negative regulation of intrinsic apoptotic signaling pathway	UP	7.38183e-05	987	UP	0.0118666	UP	4.4557e-08	UP	0.009002	DOWN	0.0620914	UP	0.494614	UP	9.80036e-05	UP	0.00786734	DOWN	0.364068	UP	9.86858e-29
GO:0006281	DNA repair	DOWN	8.15105e-05	448	DOWN	0.113534	DOWN	5.43943e-11	DOWN	0.961469	DOWN	0.00669953	DOWN	0.142402	DOWN	0.379802	DOWN	0.000458978	DOWN	0.0974762	DOWN	2.38969e-26
GO:0048736	appendage development	DOWN	8.56112e-05	537	UP	0.755569	DOWN	0.000678831	DOWN	0.0525783	DOWN	0.0141171	DOWN	0.850977	DOWN	0.00167111	DOWN	0.00782457	DOWN	0.000685877	DOWN	0.147269
GO:0006766	vitamin metabolic process	DOWN	0.000101176	919	DOWN	0.00410906	DOWN	0.0514166	DOWN	0.0902527	DOWN	0.208572	DOWN	0.0337151	DOWN	0.203062	DOWN	0.0145623	DOWN	0.269154	UP	2.3957e-06
GO:0021953	central nervous system neuron differentiation	DOWN	0.000101438	826	DOWN	2.59922e-08	DOWN	0.876969	DOWN	0.000682321	DOWN	0.167855	DOWN	0.792707	DOWN	0.0991775	DOWN	0.0143835	DOWN	0.00583969	DOWN	0.218411
GO:0051188	cofactor biosynthetic process	DOWN	0.000104414	998	DOWN	0.00202467	DOWN	0.0565891	DOWN	0.00432474	DOWN	0.00381688	DOWN	0.0400085	DOWN	0.170578	DOWN	0.0747438	DOWN	0.21308	DOWN	1.8956e-05
GO:0071391	cellular response to estrogen stimulus	UP	0.000114024	790	DOWN	0.0201629	UP	1.32269e-05	UP	5.6523e-10	UP	0.400208	UP	0.000910186	UP	0.050421	UP	0.468092	UP	0.114295	DOWN	8.13445e-12
GO:0006954	inflammatory response	UP	0.000174301	822	UP	0.0358762	UP	1.67988e-08	UP	0.0584041	DOWN	0.175258	UP	0.201777	UP	0.00594395	DOWN	0.499384	UP	0.0113114	UP	8.12881e-08
GO:0003013	circulatory system process	UP	0.000206967	925	UP	0.344595	UP	0.000110339	UP	0.00096756	UP	0.877039	UP	0.109338	UP	0.0239514	UP	0.0380977	UP	0.227881	UP	6.86354e-12
GO:0009410	response to xenobiotic stimulus	UP	0.000291307	825	DOWN	0.282273	UP	0.00200335	UP	5.10775e-05	UP	0.0792839	UP	0.518808	UP	0.359744	UP	0.00335804	UP	0.173302	UP	1.26133e-10
GO:0031347	regulation of defense response	UP	0.000303409	672	UP	5.03421e-05	UP	0.000289712	UP	0.00516121	DOWN	0.165467	UP	0.542365	UP	0.00150689	UP	0.620891	UP	0.022726	UP	0.0107062
GO:0006486	protein glycosylation	DOWN	0.000331331	972	DOWN	0.00879391	DOWN	0.000213708	DOWN	0.000844851	UP	0.318501	DOWN	0.00498344	DOWN	0.0506864	DOWN	0.0271925	DOWN	0.2888	UP	0.0121866
GO:0043413	macromolecule glycosylation	DOWN	0.000331331	972	DOWN	0.00879391	DOWN	0.000213708	DOWN	0.000844851	UP	0.318501	DOWN	0.00498344	DOWN	0.0506864	DOWN	0.0271925	DOWN	0.2888	UP	0.0121866
GO:1990266	neutrophil migration	UP	0.000342889	955	UP	0.0190529	UP	0.157659	UP	1.17587e-05	DOWN	0.386713	UP	0.0117615	UP	0.783866	UP	0.122634	UP	0.0438381	UP	0.000363209
GO:0008064	regulation of actin polymerization or depolymerization	UP	0.00039639	860	UP	0.0356818	UP	0.876868	UP	0.402925	UP	0.0030026	UP	0.320565	DOWN	0.155344	UP	1.99258e-05	UP	0.0145887	DOWN	7.61358e-13
GO:0032501	multicellular organismal process	UP	0.000398853	443	UP	0.176634	UP	0.0353501	UP	0.0952525	UP	0.282273	UP	0.238381	UP	0.46262	UP	0.411603	UP	0.00039909	NA	NA
GO:0030593	neutrophil chemotaxis	UP	0.000424471	954	UP	0.0190529	UP	0.157659	UP	2.28319e-05	DOWN	0.381534	UP	0.0117615	UP	0.733784	UP	0.12615	UP	0.0457551	UP	0.00010192
GO:0030832	regulation of actin filament length	UP	0.000429961	856	UP	0.0356818	UP	0.876868	UP	0.433067	UP	0.0030026	UP	0.320565	DOWN	0.155344	UP	2.29935e-05	UP	0.0145887	DOWN	7.61358e-13
GO:0008543	fibroblast growth factor receptor signaling pathway	UP	0.000437043	919	UP	0.000456547	UP	0.00853011	UP	0.0399244	DOWN	0.212176	UP	0.00421485	UP	0.0398466	UP	0.139875	DOWN	0.678624	UP	6.11256e-09
GO:0010970	transport along microtubule	DOWN	0.00052562	711	DOWN	0.00188177	DOWN	0.0720271	UP	0.983141	DOWN	0.0146251	DOWN	0.000114154	UP	0.0877839	DOWN	0.0140137	DOWN	0.0190804	UP	6.86354e-12
GO:0021522	spinal cord motor neuron differentiation	DOWN	0.000549217	825	DOWN	0.00111989	DOWN	0.00314574	DOWN	0.000253374	UP	0.598738	DOWN	0.5984	DOWN	0.00322477	DOWN	0.035787	DOWN	0.347355	DOWN	8.09364e-12
GO:0033043	regulation of organelle organization	UP	0.000578362	911	UP	0.00214788	UP	0.929499	UP	0.223721	UP	0.0344974	UP	0.199875	UP	0.211342	UP	0.00486697	UP	0.0212585	DOWN	1.21933e-26
GO:0061448	connective tissue development	DOWN	0.000594503	624	DOWN	0.0729373	DOWN	6.3709e-14	DOWN	0.0696994	DOWN	0.219593	DOWN	0.809324	DOWN	0.00175064	DOWN	0.156731	DOWN	0.0898869	DOWN	0.0296196
GO:0048568	embryonic organ development	DOWN	0.000605061	391	UP	0.000416687	DOWN	3.4529e-13	DOWN	0.0362356	DOWN	0.0379334	DOWN	0.503846	DOWN	0.38753	DOWN	0.0299969	DOWN	0.012554	DOWN	0.0562652
GO:1902533	positive regulation of intracellular signal transduction	UP	0.000605421	939	UP	0.000263778	DOWN	0.0217823	UP	0.00354797	UP	0.0455233	UP	0.258466	UP	0.000379736	UP	0.556229	UP	0.025688	UP	3.39602e-08
GO:0006310	DNA recombination	DOWN	0.000616853	235	UP	0.141157	DOWN	1.41837e-12	DOWN	0.196198	DOWN	0.0622048	DOWN	0.128735	UP	0.795403	DOWN	0.0796331	DOWN	0.00728819	DOWN	4.13605e-18
GO:0009190	cyclic nucleotide biosynthetic process	UP	0.000623602	152	DOWN	0.264128	UP	0.00500728	UP	0.121892	UP	4.92529e-08	UP	0.661311	DOWN	0.707587	UP	2.15477e-07	UP	0.00810487	UP	3.51933e-06
GO:0052652	cyclic purine nucleotide metabolic process	UP	0.000641676	154	DOWN	0.264128	UP	0.00500728	DOWN	0.12234	UP	5.33043e-08	UP	0.661311	DOWN	0.707587	UP	2.03177e-07	UP	0.00783581	UP	5.04037e-06
GO:0050776	regulation of immune response	UP	0.000642259	865	UP	0.00625153	UP	0.000205463	UP	2.21485e-05	DOWN	0.0701015	UP	0.000566506	UP	0.00760425	UP	0.539065	UP	0.71967	DOWN	0.00651232
GO:0060026	convergent extension	DOWN	0.000646363	950	DOWN	0.524893	DOWN	0.0386338	DOWN	0.134654	DOWN	0.000156947	DOWN	0.305083	DOWN	0.000557866	DOWN	0.00539946	UP	0.0522299	UP	0.0207663
GO:0032101	regulation of response to external stimulus	UP	0.000652276	936	UP	0.013534	UP	0.144379	UP	5.86986e-07	DOWN	0.117298	UP	0.0681483	UP	0.330382	UP	0.298343	UP	0.0221976	UP	0.0891009
GO:0070085	glycosylation	DOWN	0.000652276	882	DOWN	0.019265	DOWN	0.000213708	DOWN	0.00911853	UP	0.399293	DOWN	0.00455114	DOWN	0.176634	DOWN	0.0225174	DOWN	0.31023	UP	0.0066214
GO:0030203	glycosaminoglycan metabolic process	UP	0.000692859	848	UP	0.0246415	DOWN	0.344613	UP	0.0200757	UP	0.00654761	UP	0.551074	UP	0.0722785	UP	0.213596	UP	0.00962783	UP	1.81438e-22
GO:0008154	actin polymerization or depolymerization	UP	0.000720264	666	UP	0.029741	DOWN	0.279779	UP	0.734944	UP	0.000920692	UP	0.544184	DOWN	0.0807198	UP	3.50861e-05	UP	0.000838602	DOWN	1.3863e-12
GO:0043603	cellular amide metabolic process	UP	0.000843907	867	UP	0.431501	UP	1.94058e-05	UP	0.0435467	UP	0.491636	UP	0.146114	UP	1.8732e-05	UP	0.0517867	UP	0.605349	UP	9.25525e-13
GO:0050778	positive regulation of immune response	UP	0.000915844	907	UP	8.54966e-05	UP	0.00197395	UP	0.000371251	DOWN	0.0529707	UP	0.00231688	UP	0.00109608	UP	0.377743	UP	0.979947	DOWN	1.12898e-12
GO:0042787	protein ubiquitination involved in ubiquitin-dependent protein catabolic process	DOWN	0.000981309	548	DOWN	0.0183781	DOWN	0.0653815	DOWN	0.613697	DOWN	0.0180699	DOWN	0.00016257	UP	0.582622	DOWN	0.0439149	DOWN	0.006629	UP	8.27409e-10
GO:0043254	regulation of protein complex assembly	UP	0.00098373	912	UP	0.0403315	UP	0.876868	UP	0.0247677	UP	0.228698	UP	0.256246	DOWN	0.858575	UP	1.37292e-05	UP	0.477122	DOWN	1.60647e-12
GO:0006805	xenobiotic metabolic process	UP	0.00101676	912	DOWN	0.0259432	UP	0.000271339	UP	5.08224e-05	UP	0.238897	UP	0.949419	UP	0.00218868	UP	0.250889	UP	0.0436568	UP	3.52073e-11
GO:0030833	regulation of actin filament polymerization	UP	0.00105007	770	UP	0.0356818	UP	0.876868	UP	0.412015	UP	0.0105684	UP	0.395845	DOWN	0.0954724	UP	2.79568e-05	UP	0.0165622	DOWN	1.86525e-12
GO:0050953	sensory perception of light stimulus	DOWN	0.00109608	338	DOWN	0.000165141	DOWN	6.44855e-06	UP	0.106989	DOWN	0.0914546	DOWN	0.658437	DOWN	0.0737668	DOWN	8.54133e-05	UP	0.88405	UP	0.000661799
GO:0006302	double-strand break repair	DOWN	0.00117063	259	UP	0.459746	DOWN	9.83652e-17	DOWN	0.940262	DOWN	0.0720047	DOWN	0.0582983	DOWN	0.344595	DOWN	0.00698192	DOWN	0.651931	DOWN	8.4482e-22
GO:0001708	cell fate specification	UP	0.00117665	759	UP	0.120469	UP	3.19143e-10	UP	0.0997688	DOWN	0.132401	UP	0.00380123	UP	0.0106516	UP	0.11762	UP	0.639472	DOWN	2.74501e-06
GO:0097190	apoptotic signaling pathway	UP	0.00121457	854	UP	0.0389136	UP	7.44307e-25	UP	0.0235486	UP	0.984859	UP	0.000159303	UP	0.00127039	UP	0.335954	UP	0.158881	DOWN	0.0778416
GO:0032956	regulation of actin cytoskeleton organization	UP	0.00122055	851	UP	0.0605622	UP	0.996829	UP	0.694732	UP	0.00157587	UP	0.329619	DOWN	0.2455	UP	0.000109725	UP	0.0250142	DOWN	4.8882e-14
GO:0048565	digestive tract development	DOWN	0.00122251	639	DOWN	0.335055	DOWN	0.0388137	DOWN	0.0640436	DOWN	0.0363081	DOWN	0.379482	DOWN	0.0527978	DOWN	0.0798239	DOWN	0.108446	UP	3.49192e-06
GO:0046148	pigment biosynthetic process	DOWN	0.00126204	812	DOWN	3.24914e-08	DOWN	0.000524993	DOWN	0.367915	DOWN	0.0168273	DOWN	0.000268772	DOWN	0.650807	DOWN	0.00392959	DOWN	0.341204	DOWN	0.429817
GO:0043244	regulation of protein complex disassembly	UP	0.0013771	234	DOWN	0.0252556	UP	3.58169e-06	DOWN	0.165414	UP	2.37077e-06	UP	0.257193	DOWN	0.812971	UP	0.00470486	UP	0.0369928	DOWN	1.17082e-13
GO:0044772	mitotic cell cycle phase transition	DOWN	0.00145903	792	DOWN	0.974635	DOWN	3.00382e-06	DOWN	0.0286275	DOWN	0.352079	DOWN	0.200996	DOWN	0.0257407	DOWN	0.280485	DOWN	0.0390543	DOWN	4.60212e-13
GO:0006892	post-Golgi vesicle-mediated transport	UP	0.00150614	209	DOWN	0.0853075	UP	7.03138e-18	UP	0.414708	UP	0.00119685	UP	0.147764	UP	0.397235	UP	0.00695553	UP	0.536593	UP	3.24345e-14
GO:0046068	cGMP metabolic process	UP	0.00172414	175	DOWN	0.507905	UP	0.0115646	UP	0.580742	UP	0.00757192	UP	0.729997	UP	0.313346	UP	0.000354867	UP	0.389475	UP	3.39602e-08
GO:0097191	extrinsic apoptotic signaling pathway	UP	0.00175498	399	UP	0.00464598	UP	0.0011547	DOWN	0.704691	UP	0.0186617	UP	0.246514	DOWN	0.0859569	UP	0.00301034	UP	0.0129489	UP	6.62472e-08
GO:0051128	regulation of cellular component organization	UP	0.0017614	578	UP	0.000147674	DOWN	0.575835	UP	0.361105	UP	0.00293238	UP	0.722046	UP	0.0863132	UP	0.0418742	UP	0.00120542	DOWN	4.99117e-17
GO:0030225	macrophage differentiation	UP	0.00216122	542	UP	0.0209706	UP	0.374149	UP	0.718693	UP	0.000789509	UP	0.177297	DOWN	0.372588	UP	0.000237045	UP	0.0488128	DOWN	1.03244e-22
GO:0021903	rostrocaudal neural tube patterning	DOWN	0.00219512	893	DOWN	0.168195	DOWN	0.0184045	DOWN	0.0807601	UP	0.0705689	DOWN	0.274885	DOWN	0.000112407	UP	0.172771	UP	0.101828	UP	1.81438e-22
GO:0045944	positive regulation of transcription from RNA polymerase II promoter	DOWN	0.00227472	257	UP	1.69281e-06	DOWN	9.21551e-13	UP	0.215788	DOWN	0.0027422	UP	0.388065	DOWN	0.0157783	DOWN	0.0233413	DOWN	0.0939176	DOWN	7.44915e-07
GO:0000226	microtubule cytoskeleton organization	DOWN	0.00240033	740	UP	0.25203	DOWN	3.34995e-10	DOWN	0.0409763	DOWN	0.870988	DOWN	0.104677	DOWN	0.00572588	DOWN	0.0872781	DOWN	0.294371	DOWN	2.83937e-17
GO:0022402	cell cycle process	DOWN	0.00246291	394	UP	0.00627896	DOWN	5.43943e-11	DOWN	0.635515	DOWN	0.0860835	DOWN	0.774683	DOWN	0.00333573	DOWN	0.211667	DOWN	0.240912	DOWN	1.19065e-31
GO:0071466	cellular response to xenobiotic stimulus	UP	0.00256749	783	DOWN	0.282273	UP	0.0186877	UP	2.78084e-05	UP	0.275069	UP	0.367237	UP	0.662382	UP	0.00955468	UP	0.0717199	UP	6.9715e-10
GO:0033014	tetrapyrrole biosynthetic process	DOWN	0.00340214	923	DOWN	4.12621e-07	DOWN	0.00669953	DOWN	0.237417	DOWN	0.0336069	DOWN	0.000640564	DOWN	0.297088	DOWN	0.271419	DOWN	0.615583	DOWN	7.44583e-11
GO:0042742	defense response to bacterium	UP	0.00388599	975	UP	0.0962951	DOWN	0.0463585	UP	2.19462e-11	UP	0.833138	DOWN	0.711358	UP	1.80242e-06	UP	0.62672	UP	0.0211482	UP	1.79499e-11
GO:0009617	response to bacterium	UP	0.00392959	625	UP	0.000229837	UP	0.141979	UP	0.00458851	DOWN	0.576971	UP	0.541296	UP	1.10727e-05	DOWN	0.542258	UP	0.026217	UP	2.28128e-21
GO:0021536	diencephalon development	UP	0.00407041	319	UP	8.87466e-07	DOWN	9.94456e-07	DOWN	0.259629	UP	0.000281851	UP	0.0227605	DOWN	0.0070574	UP	0.000430413	UP	0.849197	DOWN	7.40227e-16
GO:0010720	positive regulation of cell development	UP	0.00430818	919	UP	0.0422934	UP	0.275046	UP	0.0283646	UP	0.506884	UP	0.00164047	UP	0.053718	DOWN	0.0898285	UP	0.128329	DOWN	4.85018e-12
GO:0006779	porphyrin-containing compound biosynthetic process	DOWN	0.00445692	877	DOWN	1.2938e-07	DOWN	0.0081637	DOWN	0.377743	DOWN	0.0470356	DOWN	0.000342889	DOWN	0.368588	DOWN	0.282805	DOWN	0.618042	DOWN	9.81894e-09
GO:0009112	nucleobase metabolic process	DOWN	0.00494812	974	DOWN	0.752554	DOWN	3.74114e-09	DOWN	0.00024866	UP	0.0278827	DOWN	0.0991054	DOWN	8.15571e-11	UP	0.778193	DOWN	0.493297	DOWN	1.33907e-20
GO:0042440	pigment metabolic process	DOWN	0.0050237	479	DOWN	0.00172434	DOWN	0.000429526	DOWN	0.269311	DOWN	0.0953644	DOWN	0.000222216	UP	0.830691	DOWN	0.00470743	DOWN	0.78806	DOWN	0.108823
GO:0030041	actin filament polymerization	UP	0.00603127	312	UP	0.0494206	UP	0.91937	UP	0.793199	UP	0.00910293	UP	0.566866	DOWN	0.00825176	UP	1.01287e-05	UP	0.0164989	DOWN	8.87186e-13
GO:0006518	peptide metabolic process	UP	0.00609442	439	DOWN	0.000179415	UP	0.000118621	UP	0.223721	UP	0.0126865	DOWN	0.759438	UP	7.37309e-06	UP	0.494614	UP	0.194554	UP	2.28103e-22
GO:0045454	cell redox homeostasis	DOWN	0.00612166	803	DOWN	0.00503859	DOWN	0.000339378	DOWN	0.035711	UP	0.243544	DOWN	0.0104564	DOWN	0.0065009	DOWN	0.0318543	UP	0.187214	DOWN	0.106346
GO:0050808	synapse organization	DOWN	0.0072696	486	DOWN	0.648561	DOWN	9.0666e-08	UP	0.79457	DOWN	3.26302e-05	DOWN	0.0194526	DOWN	0.235305	DOWN	0.692495	DOWN	0.0014608	UP	0.000139809
GO:0051493	regulation of cytoskeleton organization	UP	0.00742789	597	UP	0.00304511	UP	0.941973	UP	0.908762	UP	0.0171997	UP	0.329619	DOWN	0.154799	UP	0.00332096	UP	0.0498805	DOWN	3.81613e-17
GO:0032535	regulation of cellular component size	UP	0.00770675	583	UP	0.0207964	UP	0.901612	UP	0.511768	UP	0.0274209	UP	0.462858	DOWN	0.154422	UP	0.00229998	UP	0.125049	DOWN	2.74498e-13
GO:0001756	somitogenesis	DOWN	0.00814493	191	DOWN	0.495347	DOWN	0.0257509	DOWN	0.516072	DOWN	0.00695553	UP	0.818865	DOWN	0.0122641	DOWN	0.454932	DOWN	0.00011351	UP	0.00147572
GO:0051173	positive regulation of nitrogen compound metabolic process	DOWN	0.0081579	370	UP	0.000358401	DOWN	1.73421e-10	UP	0.0748676	DOWN	0.0131932	UP	0.0397964	DOWN	0.0310025	DOWN	0.0318049	DOWN	0.398937	DOWN	1.03684e-16
GO:0031349	positive regulation of defense response	UP	0.00824559	446	UP	0.608042	UP	0.01206	UP	0.0102773	UP	0.930441	UP	0.79791	UP	0.00506597	UP	0.218875	UP	0.143803	UP	6.8668e-10
GO:0061053	somite development	DOWN	0.00921612	119	DOWN	0.799641	DOWN	0.00792254	DOWN	0.563018	DOWN	0.00915531	DOWN	0.975937	DOWN	0.111822	DOWN	0.323912	DOWN	0.00184539	UP	0.00493875
GO:0032386	regulation of intracellular transport	DOWN	0.0105519	170	UP	0.00315242	DOWN	0.00942722	DOWN	0.0516429	UP	0.349765	UP	0.912712	DOWN	0.255568	DOWN	0.0139879	DOWN	0.389475	DOWN	1.73938e-08
GO:0000209	protein polyubiquitination	DOWN	0.0113338	671	DOWN	0.00684311	UP	0.079636	DOWN	4.80507e-05	DOWN	0.147333	DOWN	0.0156097	DOWN	0.408038	DOWN	0.63674	DOWN	0.273935	DOWN	0.0251909
GO:0002244	hematopoietic progenitor cell differentiation	UP	0.0117615	743	DOWN	0.215844	UP	1.84632e-40	UP	0.0010305	DOWN	0.626032	UP	0.00142289	UP	0.00731284	DOWN	0.782005	UP	0.734654	DOWN	2.69569e-24
GO:0032271	regulation of protein polymerization	UP	0.0118675	468	UP	0.0356818	UP	0.876868	UP	0.720225	UP	0.0512889	UP	0.433871	DOWN	0.116455	UP	0.000457484	UP	0.103963	DOWN	8.95511e-13
GO:2001020	regulation of response to DNA damage stimulus	DOWN	0.0120203	52	DOWN	0.785495	DOWN	0.00060176	DOWN	0.766478	DOWN	0.00698192	DOWN	0.0401879	UP	0.744838	DOWN	0.0239514	DOWN	0.0702871	DOWN	2.65616e-11
GO:0043414	macromolecule methylation	DOWN	0.012554	117	UP	0.000327854	DOWN	0.0196531	DOWN	0.233102	DOWN	0.00347847	UP	0.927423	DOWN	0.514166	DOWN	0.0241364	DOWN	0.0609587	DOWN	2.96059e-26
GO:0045184	establishment of protein localization	DOWN	0.0145887	252	UP	0.325736	DOWN	0.0304106	DOWN	0.0237467	DOWN	0.11762	DOWN	0.819718	DOWN	0.539525	DOWN	0.354488	DOWN	0.00200335	DOWN	4.39682e-18
GO:0006996	organelle organization	UP	0.0155056	538	UP	0.0211835	DOWN	0.00777493	UP	0.0770698	UP	0.104677	DOWN	0.867086	DOWN	0.267476	UP	0.237638	UP	0.00176529	DOWN	1.22438e-31
GO:0051640	organelle localization	DOWN	0.0158754	127	DOWN	0.069445	UP	0.450797	DOWN	0.531353	DOWN	0.0015273	UP	0.909063	DOWN	0.377718	DOWN	0.0122142	DOWN	0.124829	DOWN	1.00828e-07
GO:0006928	movement of cell or subcellular component	UP	0.0173759	312	UP	0.0120848	DOWN	0.00203049	UP	0.0335929	UP	0.018347	UP	0.0288769	DOWN	0.612376	UP	0.021577	UP	0.0027757	DOWN	1.33706e-09
GO:0035556	intracellular signal transduction	UP	0.0174516	10	UP	0.742613	UP	4.24057e-05	DOWN	0.641097	UP	0.0551275	UP	0.625511	UP	0.597785	UP	0.257225	UP	0.0477087	UP	1.13169e-07
GO:0000819	sister chromatid segregation	DOWN	0.0174528	65	UP	0.000144178	DOWN	6.59565e-24	DOWN	0.010191	DOWN	0.625909	DOWN	0.213152	DOWN	0.495347	DOWN	0.168535	DOWN	0.218314	DOWN	3.19219e-25
GO:0002065	columnar/cuboidal epithelial cell differentiation	DOWN	0.0195544	72	UP	0.379239	DOWN	8.71347e-07	DOWN	0.578886	DOWN	0.0737328	DOWN	0.106636	DOWN	0.465853	DOWN	0.00722371	DOWN	0.840614	UP	1.05411e-17
GO:0048593	camera-type eye morphogenesis	DOWN	0.0205215	186	UP	0.00830839	DOWN	8.71347e-07	DOWN	0.122045	DOWN	0.0816832	DOWN	0.650127	DOWN	0.321883	DOWN	0.958603	DOWN	0.00124117	UP	4.1038e-06
GO:0060216	definitive hemopoiesis	UP	0.0211619	196	DOWN	0.103869	UP	3.53381e-12	DOWN	0.169185	UP	5.11359e-05	UP	0.0235599	UP	0.0553711	UP	1.35847e-05	DOWN	0.0668427	UP	3.44618e-05
GO:0038083	peptidyl-tyrosine autophosphorylation	UP	0.0221858	578	DOWN	0.552697	UP	0.0215904	UP	2.32981e-06	DOWN	0.376326	UP	0.0214472	UP	0.00543875	DOWN	0.19391	UP	0.0101139	DOWN	8.52223e-05
GO:0010557	positive regulation of macromolecule biosynthetic process	UP	0.0234815	307	UP	0.0192761	DOWN	0.0878175	UP	0.0283928	DOWN	0.157659	UP	0.0483695	UP	0.0351334	DOWN	0.0112383	DOWN	0.913422	DOWN	1.45343e-16
GO:0050767	regulation of neurogenesis	UP	0.0254926	352	UP	0.00421644	DOWN	0.817673	UP	0.0812683	UP	0.133654	UP	0.00613702	DOWN	0.452357	UP	0.216442	UP	0.163193	DOWN	3.84595e-08
GO:0042221	response to chemical	UP	0.0257771	88	UP	1.67565e-05	UP	0.0273865	UP	0.636312	UP	0.0714177	UP	0.137535	UP	0.20474	UP	0.739589	UP	0.0683855	UP	2.70826e-18
GO:0006893	Golgi to plasma membrane transport	UP	0.028402	41	DOWN	0.306305	UP	2.50062e-11	DOWN	0.219083	UP	0.0280722	UP	0.207922	UP	0.543291	UP	0.0258908	DOWN	0.933441	UP	4.08654e-10
GO:0017148	negative regulation of translation	DOWN	0.0288686	268	DOWN	0.00402222	UP	1.89516e-08	DOWN	0.11759	DOWN	0.0342279	UP	0.666109	UP	0.355823	DOWN	0.0187527	DOWN	0.0156438	DOWN	3.73323e-05
GO:0048592	eye morphogenesis	DOWN	0.0289016	92	UP	0.0399508	DOWN	6.20755e-06	DOWN	0.0729588	DOWN	0.0975123	DOWN	0.830781	DOWN	0.129793	DOWN	0.785323	DOWN	0.0199254	UP	1.41101e-07
GO:0009261	ribonucleotide catabolic process	DOWN	0.0289018	193	DOWN	0.282273	DOWN	0.000368196	UP	0.112206	DOWN	0.0791674	DOWN	0.709989	DOWN	0.472792	DOWN	0.000256961	UP	0.909063	DOWN	0.506652
GO:0001764	neuron migration	DOWN	0.0306861	429	UP	0.29355	DOWN	0.00108343	DOWN	0.00737956	DOWN	0.166237	UP	0.349746	DOWN	3.31997e-05	DOWN	0.221874	UP	0.773282	UP	0.000416415
GO:0000070	mitotic sister chromatid segregation	DOWN	0.0309229	33	UP	2.34294e-05	DOWN	2.53588e-21	DOWN	0.00786734	UP	0.551068	DOWN	0.123235	DOWN	0.211302	DOWN	0.330549	DOWN	0.450548	DOWN	8.78945e-23
GO:0009154	purine ribonucleotide catabolic process	DOWN	0.0315233	178	DOWN	0.282273	DOWN	0.000368196	UP	0.112206	DOWN	0.0988565	DOWN	0.709989	DOWN	0.472792	DOWN	0.00027596	UP	0.901181	DOWN	0.218336
GO:0006974	cellular response to DNA damage stimulus	DOWN	0.0333998	17	UP	0.281141	DOWN	1.15079e-09	UP	0.947712	DOWN	0.0569072	DOWN	0.412015	DOWN	0.612827	DOWN	0.321883	DOWN	0.0574931	DOWN	3.70711e-07
GO:0051347	positive regulation of transferase activity	DOWN	0.0338977	264	UP	0.00707904	DOWN	0.00255765	DOWN	0.00332096	DOWN	0.495006	DOWN	0.625118	DOWN	0.221403	DOWN	0.0650871	DOWN	0.0803431	DOWN	0.246838
GO:0048791	calcium ion-regulated exocytosis of neurotransmitter	UP	0.0362633	412	DOWN	0.545522	UP	0.00198192	UP	0.0569637	UP	0.710955	UP	0.0494684	UP	0.90221	DOWN	0.00395237	UP	3.33822e-05	NA	NA
GO:0001522	pseudouridine synthesis	DOWN	0.0376797	857	DOWN	0.0854849	DOWN	0.0840421	DOWN	8.22512e-07	UP	0.33586	DOWN	0.0991775	DOWN	0.0375886	DOWN	0.612651	DOWN	0.690114	DOWN	1.38523e-05
GO:2001233	regulation of apoptotic signaling pathway	UP	0.0381503	655	UP	0.0475684	UP	0.000124688	UP	0.0086431	DOWN	0.919464	UP	0.186959	UP	0.00361042	UP	0.322583	UP	0.45723	UP	4.70385e-07
GO:0008593	regulation of Notch signaling pathway	DOWN	0.0381933	36	DOWN	0.0393884	DOWN	0.0545006	UP	0.0829819	DOWN	0.00745752	DOWN	0.810592	DOWN	0.423794	DOWN	0.486413	DOWN	0.00702555	DOWN	1.40842e-06
GO:0006643	membrane lipid metabolic process	UP	0.0392338	246	DOWN	7.25607e-05	UP	0.000491229	UP	0.0107036	UP	0.736207	UP	0.847971	UP	1.00426e-05	UP	0.615921	UP	0.909353	UP	9.88455e-13
GO:0043410	positive regulation of MAPK cascade	UP	0.0401246	51	UP	1.52779e-05	UP	0.00397642	UP	0.0427623	DOWN	0.758383	UP	0.325736	UP	0.0935386	UP	0.00157681	DOWN	0.37048	UP	8.65211e-07
GO:0060485	mesenchyme development	UP	0.0406978	126	UP	0.000192547	DOWN	0.178979	DOWN	0.393341	UP	1.79765e-06	UP	0.930441	DOWN	0.16596	UP	0.178892	UP	0.000790485	UP	0.00922958
GO:0060538	skeletal muscle organ development	UP	0.0423748	81	DOWN	8.7741e-06	UP	0.0101228	UP	0.846274	UP	0.049295	DOWN	0.656034	DOWN	7.12398e-07	UP	0.0218383	UP	0.116162	UP	0.0274979
GO:0040011	locomotion	UP	0.043045	69	UP	0.0678266	DOWN	0.00584024	UP	0.164426	UP	0.0324512	UP	0.0164989	DOWN	0.593836	UP	0.00732384	UP	0.00334237	DOWN	0.00059923
GO:0051254	positive regulation of RNA metabolic process	DOWN	0.0496464	71	UP	0.000480527	DOWN	5.06872e-09	UP	0.340735	DOWN	0.0829858	UP	0.0855264	DOWN	0.193284	DOWN	0.018598	DOWN	0.641816	DOWN	3.43208e-13
GO:0090304	nucleic acid metabolic process	DOWN	0.0517867	18	UP	0.0219293	DOWN	3.77776e-05	DOWN	0.9571	DOWN	0.0866429	DOWN	0.747278	DOWN	0.924488	DOWN	0.168025	DOWN	0.0401246	DOWN	8.16883e-14
GO:1901342	regulation of vasculature development	DOWN	0.0585712	21	DOWN	0.663958	DOWN	0.000624883	UP	0.0922218	DOWN	0.023217	DOWN	0.85084	DOWN	0.059142	DOWN	0.000768139	UP	0.537564	UP	2.75462e-05
GO:0048863	stem cell differentiation	UP	0.0596931	55	UP	0.320774	UP	1.07102e-10	DOWN	0.154403	UP	0.0619113	UP	0.00445528	UP	0.758608	UP	0.122462	UP	0.818865	DOWN	0.0132334
GO:0060393	regulation of pathway-restricted SMAD protein phosphorylation	UP	0.0654178	0	UP	0.0974762	UP	0.554594	DOWN	0.866491	UP	0.000648277	UP	0.64209	DOWN	0.1242	UP	0.0101144	UP	0.139321	DOWN	0.823734
GO:0048385	regulation of retinoic acid receptor signaling pathway	UP	0.0696519	130	UP	0.113058	UP	0.0712775	DOWN	0.215174	UP	0.0172976	UP	0.305287	UP	0.0339545	UP	0.695476	UP	0.255857	DOWN	2.27473e-05
GO:0051260	protein homooligomerization	UP	0.0702632	108	DOWN	0.937031	UP	0.0352617	UP	0.638848	UP	0.0402363	UP	0.718449	UP	0.117299	UP	0.00886787	UP	0.459546	UP	0.0120346
GO:0045597	positive regulation of cell differentiation	UP	0.0703805	536	UP	2.41005e-07	DOWN	0.0875205	UP	0.0200054	DOWN	0.927423	UP	8.77918e-06	UP	0.199667	DOWN	0.305748	UP	0.310785	DOWN	1.09255e-09
GO:0009798	axis specification	DOWN	0.07121	92	UP	0.154422	DOWN	0.00294924	DOWN	0.0317202	DOWN	0.286334	DOWN	0.188666	DOWN	0.0552497	DOWN	0.102257	DOWN	0.659784	UP	1.14877e-07
GO:0048562	embryonic organ morphogenesis	DOWN	0.0728428	52	UP	0.000114024	DOWN	8.26691e-08	DOWN	0.0179193	DOWN	0.7811	DOWN	0.56328	DOWN	0.149931	DOWN	0.741435	DOWN	0.0494459	UP	5.31347e-15
GO:0001570	vasculogenesis	UP	0.0728765	20	DOWN	0.242898	UP	6.00586e-29	DOWN	0.244873	UP	0.0967579	UP	0.0705012	UP	0.483734	UP	0.0072417	DOWN	0.627688	UP	4.65482e-13
GO:0043627	response to estrogen	UP	0.0735625	0	DOWN	0.0239667	UP	0.0047586	UP	0.62672	UP	0.0602232	UP	0.442915	DOWN	0.900159	UP	0.170145	UP	0.0500948	UP	1.74148e-07
GO:0031123	RNA 3'-end processing	DOWN	0.0770581	100	DOWN	0.0045339	UP	3.1406e-08	DOWN	0.020108	DOWN	0.0586663	UP	0.7811	UP	0.359393	DOWN	0.110111	DOWN	0.000881139	DOWN	2.06825e-10
GO:0006446	regulation of translational initiation	DOWN	0.082431	218	DOWN	0.000565224	UP	1.24693e-09	DOWN	0.00528191	DOWN	0.0879491	DOWN	0.452357	UP	0.679001	DOWN	0.0619113	DOWN	0.064959	DOWN	4.89333e-18
GO:0051171	regulation of nitrogen compound metabolic process	UP	0.086154	113	UP	5.84625e-06	DOWN	0.00261161	DOWN	0.0334837	UP	0.233174	UP	0.285951	DOWN	0.0227605	DOWN	0.297137	UP	0.43958	DOWN	1.40726e-05

## Sheet: Species comparison - KEGG
	Species Comparison			Danio rerio		Nothobranchius furzeri		Mus musculus		Homo sapiens		Liver		Brain		Skin		Blood		Fibroblasts
Process	Direction	P-value	Resampling	Direction	P-value	Direction	P-value	Direction	P-value	Direction	P-value	Direction	P-value	Direction	P-value	Direction	P-value	Direction	P-value	Direction	P-value
Other glycan degradation	UP	4.01759e-08	996	UP	0.481407	UP	3.16355e-19	UP	0.00494477	UP	0.238142	UP	0.0409746	UP	0.00015586	UP	0.0558667	UP	0.0666121	UP	6.94291e-31
Biosynthesis of unsaturated fatty acids	DOWN	1.08494e-07	999	DOWN	0.0714037	DOWN	1.52336e-12	DOWN	0.0697094	DOWN	0.053443	DOWN	0.367648	DOWN	0.0232038	DOWN	3.68152e-05	DOWN	0.0237484	UP	1.96915e-05
Lysosome	UP	2.21322e-07	995	UP	0.0154969	UP	2.98823e-05	UP	0.0344502	UP	0.134015	UP	0.343527	UP	1.07539e-05	UP	0.0438907	UP	0.0426165	NA	NA
Metabolism of xenobiotics by cytochrome P450	UP	2.81817e-07	998	UP	0.092279	UP	0.118145	UP	5.13879e-05	UP	0.00203688	UP	0.580787	UP	0.00302225	UP	0.00954068	UP	0.000534207	DOWN	0.343057
Glycosaminoglycan degradation	UP	7.87803e-07	883	UP	0.0771472	UP	9.14173e-19	DOWN	0.892386	UP	0.00144982	UP	0.0941493	UP	0.0836798	UP	1.05677e-06	UP	0.854565	NA	NA
MAPK signaling pathway	UP	4.71723e-05	901	UP	0.00883371	UP	1.40545e-05	UP	0.0787803	UP	0.604144	UP	0.0591907	UP	0.0100984	UP	0.0760379	UP	0.17467	NA	NA
Pentose phosphate pathway	UP	6.82658e-05	946	DOWN	0.770869	UP	4.17353e-07	UP	0.0440411	UP	0.0871085	UP	0.240464	UP	0.000254169	UP	0.31027	UP	0.00942786	DOWN	9.73175e-08
Intestinal immune network for IgA production	UP	0.000103114	999	UP	0.00114376	UP	0.000231415	UP	4.32939e-05	DOWN	0.233518	UP	0.000944673	UP	0.000254169	UP	0.094476	DOWN	0.348448	DOWN	0.268973
Drug metabolism - cytochrome P450	UP	0.000619499	917	UP	0.0716703	UP	0.849876	UP	1.33454e-05	UP	0.0426796	DOWN	0.854565	UP	0.0325763	UP	0.0435805	UP	0.0152232	UP	0.592954
Calcium signaling pathway	UP	0.000821099	674	DOWN	0.0150923	UP	7.69858e-05	UP	0.00180434	UP	0.0286863	UP	0.226822	DOWN	0.989865	UP	0.00164825	UP	0.282983	UP	0.0421283
Sphingolipid metabolism	UP	0.0014173	784	UP	0.0956747	UP	0.000944673	UP	0.000465943	DOWN	0.00917645	UP	0.144377	UP	0.0088132	UP	0.385334	UP	0.0232038	UP	1.60104e-15
Regulation of autophagy	UP	0.002387	157	UP	0.000464909	UP	2.23023e-07	DOWN	0.012784	UP	0.085034	UP	0.573615	UP	0.20506	UP	0.000512666	UP	0.99134	UP	8.95214e-09
Ascorbate and aldarate metabolism	DOWN	0.00531917	818	DOWN	0.00972099	DOWN	0.00180434	DOWN	0.0679408	DOWN	0.131787	DOWN	0.455643	DOWN	0.0088132	DOWN	0.012465	UP	0.692978	NA	NA
Oocyte meiosis	DOWN	0.0166301	202	UP	0.516281	DOWN	0.0181571	DOWN	0.238142	DOWN	0.0332995	UP	0.568816	DOWN	0.000831449	DOWN	0.241227	DOWN	0.240464	DOWN	3.77185e-48
Neuroactive ligand-receptor interaction	UP	0.0232038	103	UP	0.109522	UP	0.0138127	UP	0.00845791	DOWN	0.452141	UP	0.0697094	UP	0.253853	UP	0.0104657	UP	0.338064	UP	1.31848e-15
Selenocompound metabolism	DOWN	0.0317509	550	DOWN	0.00100781	DOWN	0.54737	DOWN	0.000165254	UP	0.329615	DOWN	0.746087	DOWN	0.000821099	DOWN	0.895247	DOWN	0.62521	UP	3.22195e-06
Cell adhesion molecules (CAMs)	UP	0.033588	135	UP	0.403187	UP	0.0716703	UP	2.11234e-06	DOWN	0.589497	UP	0.000561035	DOWN	0.94842	UP	0.09551	UP	0.966581	NA	NA
Herpes simplex infection	UP	0.0488375	358	UP	1.40545e-05	DOWN	0.208045	UP	0.0108015	DOWN	0.0181571	UP	0.272668	UP	0.00014313	DOWN	4.78476e-06	UP	0.94758	NA	NA

## Sheet: Species comparison - HMP
	Species Comparison			Danio rerio		Nothobranchius furzeri		Mus musculus		Homo sapiens		Liver		Brain		Skin		Blood		Fibroblasts
Process	Direction	P-value	Resampling	Direction	P-value	Direction	P-value	Direction	P-value	Direction	P-value	Direction	P-value	Direction	P-value	Direction	P-value	Direction	P-value	Direction	P-value
n-glycan degradation	UP	3.81242e-15	1000	UP	0.136414	UP	4.66156e-16	UP	0.00320356	UP	0.00041536	UP	0.0647779	UP	1.58435e-06	UP	2.46422e-07	UP	0.062631	NA	NA
keratan sulfate degradation	UP	3.0051e-08	929	UP	0.611062	UP	4.93112e-16	UP	0.271404	UP	0.0075251	UP	0.0974307	UP	0.129581	UP	0.00248053	UP	0.00775082	NA	NA
tyrosine metabolism	UP	7.86603e-06	958	UP	0.129581	UP	1.21105e-06	UP	0.625313	UP	0.0387868	UP	0.0058655	UP	0.369088	UP	1.13301e-05	UP	0.955091	UP	2.8761e-14
chondroitin sulfate degradation	UP	1.23405e-05	850	DOWN	0.143423	UP	2.1904e-14	UP	0.689627	UP	0.00677118	UP	0.345763	UP	0.00645404	UP	0.0058569	UP	0.303233	NA	NA
selenoamino acid metabolism	DOWN	1.60161e-05	980	DOWN	0.918414	DOWN	0.00694683	DOWN	0.0137649	DOWN	0.0199092	UP	0.659235	DOWN	0.00041536	DOWN	0.0278919	DOWN	0.00131972	DOWN	1.3984e-09
fatty acid oxidation	DOWN	0.00334226	262	DOWN	0.482391	DOWN	3.17344e-16	UP	0.473009	DOWN	0.0731406	DOWN	0.468328	DOWN	0.311745	DOWN	0.00138649	UP	0.935827	NA	NA
arachidonic acid metabolism	UP	0.00772218	201	UP	0.00512169	DOWN	0.636442	UP	0.796228	UP	0.0121326	DOWN	0.228033	UP	0.00645404	UP	0.0198025	UP	0.0974307	UP	0.0074067
glycine, serine, alanine and threonine metabolism	DOWN	0.018846	416	DOWN	0.00636405	UP	0.22032	DOWN	0.294175	DOWN	0.00214983	UP	0.413833	DOWN	0.101285	DOWN	0.00156427	DOWN	0.52645	NA	NA
heparan sulfate degradation	UP	0.0295812	310	UP	0.0118909	DOWN	0.92239	DOWN	0.207143	UP	0.0141143	UP	0.786531	UP	0.473009	UP	0.0133785	UP	0.52284	UP	7.66033e-25
steroid metabolism	UP	0.0848084	680	DOWN	0.0201802	UP	0.00144789	UP	0.00161215	UP	0.731503	UP	0.52812	UP	0.0325611	UP	0.2422	UP	0.0456142	NA	NA

## Sheet: Longitudinal aging (N. furzeri)
Process ID	Process name	Longitudinal aging	Cross-sectional aging	Lifespan correlation
GO:0000070	mitotic sister chromatid segregation	-0.12399	-0.535714	0.129525
GO:0000209	protein polyubiquitination	0.0239705	0.189286	-0.256415
GO:0000226	microtubule cytoskeleton organization	-0.13738	-0.485714	-0.0316237
GO:0000819	sister chromatid segregation	-0.103056	-0.535714	0.140659
GO:0001522	pseudouridine synthesis	0.105697	-0.107143	0.00428237
GO:0001570	vasculogenesis	-0.041292	0.528571	0.0689133
GO:0001708	cell fate specification	0.101333	0.464286	0.0171295
GO:0001756	somitogenesis	0.0468021	-0.15	-0.155549
GO:0001764	neuron migration	-0.0389688	-0.35	-0.112264
GO:0002065	columnar/cuboidal epithelial cell differentiation	-0.0517859	-0.414286	-0.137431
GO:0002244	hematopoietic progenitor cell differentiation	0.0556281	0.535714	-0.231182
GO:0002252	immune effector process	0.107027	0.535714	-0.247192
GO:0002684	positive regulation of immune system process	0.114021	0.382143	-0.296406
GO:0003013	circulatory system process	0.0036114	0.382143	0.00322825
GO:0006261	DNA-dependent DNA replication	-0.135738	-0.521429	0.110881
GO:0006270	DNA replication initiation	-0.223589	-0.535714	0.0428896
GO:0006281	DNA repair	-0.017277	-0.492857	0.065685
GO:0006284	base-excision repair	-0.119296	-0.535714	0.0587015
GO:0006302	double-strand break repair	-0.0751378	-0.535714	0.0558026
GO:0006310	DNA recombination	-0.0723128	-0.507143	0.078598
GO:0006446	regulation of translational initiation	0.0885999	0.478571	0.130716
GO:0006486	protein glycosylation	-0.00457193	-0.378571	0.16642
GO:0006518	peptide metabolic process	-0.00571762	0.303571	0.106137
GO:0006643	membrane lipid metabolic process	0.0207986	0.310714	-0.13065
GO:0006766	vitamin metabolic process	0.0209282	-0.214286	-0.0882828
GO:0006779	porphyrin-containing compound biosynthetic process	-0.0764307	-0.0357143	0.100471
GO:0006805	xenobiotic metabolic process	0.199803	0.375	-0.233686
GO:0006892	post-Golgi vesicle-mediated transport	-0.010713	0.45	0.0852522
GO:0006893	Golgi to plasma membrane transport	0.0148646	0.428571	-0.22993
GO:0006928	movement of cell or subcellular component	-0.0174072	-0.203571	0.0159447
GO:0006952	defense response	0.0933765	0.471429	-0.127417
GO:0006954	inflammatory response	0.13441	0.417857	-0.156735
GO:0006955	immune response	0.0634185	0.360714	0.0739862
GO:0006959	humoral immune response	0.12339	0.525	0.158448
GO:0006974	cellular response to DNA damage stimulus	0.000120561	-0.471429	0.0551438
GO:0006996	organelle organization	-0.00318488	-0.317857	0.0121658
GO:0007059	chromosome segregation	-0.0372234	-0.514286	0.0435542
GO:0007127	meiosis I	-0.0363041	-0.471429	0.109629
GO:0008543	fibroblast growth factor receptor signaling pathway	-0.0139656	0.307143	0.050532
GO:0008593	regulation of Notch signaling pathway	0.0128304	-0.232143	0.0140989
GO:0009056	catabolic process	0.0200565	-0.314286	0.0757676
GO:0009112	nucleobase metabolic process	-0.215099	-0.471429	0.135652
GO:0009154	purine ribonucleotide catabolic process	0.0263024	-0.214286	-0.128405
GO:0009190	cyclic nucleotide biosynthetic process	0.0100156	0.317857	0.0249695
GO:0009261	ribonucleotide catabolic process	0.0263024	-0.214286	-0.128405
GO:0009410	response to xenobiotic stimulus	0.0325547	0.328571	-0.102843
GO:0009798	axis specification	-0.0826189	-0.332143	0.0986922
GO:0010557	positive regulation of macromolecule biosynthetic process	0.0355334	-0.153571	-0.292067
GO:0010639	negative regulation of organelle organization	0.00847915	0.228571	-0.0195038
GO:0010721	negative regulation of cell development	0.146009	-0.3	-0.0981025
GO:0010955	negative regulation of protein processing	0.0574077	0.528571	0.0403202
GO:0010970	transport along microtubule	-0.0386489	-0.15	0.0697039
GO:0017148	negative regulation of translation	0.0941686	0.464286	0.0610732
GO:0019221	cytokine-mediated signaling pathway	0.090477	0.478571	-0.25378
GO:0021522	spinal cord motor neuron differentiation	0.084008	-0.225	0.0567909
GO:0021536	diencephalon development	-0.0313342	-0.121429	-0.198966
GO:0021903	rostrocaudal neural tube patterning	-0.0189414	-0.257143	-0.141714
GO:0022402	cell cycle process	-0.00307538	-0.421429	-0.0461853
GO:0030261	chromosome condensation	-0.184192	-0.528571	0.0930263
GO:0030595	leukocyte chemotaxis	0.190527	0.239286	-0.185394
GO:0030705	#N/A	-0.0362535	-0.114286	-0.00138354
GO:0030903	notochord development	-0.153033	-0.496429	0.201008
GO:0031076	embryonic camera-type eye development	-0.145988	-0.335714	0.0381461
GO:0031123	RNA 3'-end processing	0.0805851	0.439286	0.191587
GO:0031347	regulation of defense response	0.000120086	0.289286	0.0540897
GO:0031349	positive regulation of defense response	0.028174	0.25	0.129921
GO:0032103	positive regulation of response to external stimulus	0.0868368	0.2	-0.208255
GO:0032386	regulation of intracellular transport	-0.0495533	-0.275	0.0582403
GO:0032501	multicellular organismal process	0	0.192857	NA
GO:0033014	tetrapyrrole biosynthetic process	-0.0655265	-0.0178571	0.0917087
GO:0034968	histone lysine methylation	-0.0585052	-0.535714	0.0378825
GO:0035272	exocrine system development	0.0334828	0.367857	-0.0154165
GO:0035556	intracellular signal transduction	-0.00124198	0.364286	-0.0113022
GO:0038083	peptidyl-tyrosine autophosphorylation	0.0725853	0.232143	-0.229074
GO:0040011	locomotion	-0.0174131	-0.192857	0.0233225
GO:0042221	response to chemical	-0.0403679	0.0642857	-0.0710897
GO:0042440	pigment metabolic process	-0.127794	-0.103571	0.104753
GO:0042742	defense response to bacterium	0.0907099	-0.178571	0.0268213
GO:0042787	protein ubiquitination involved in ubiquitin-dependent protein catabolic process	0.0108779	-0.210714	-0.0135718
GO:0043244	regulation of protein complex disassembly	0.0404599	0.389286	-0.15937
GO:0043410	positive regulation of MAPK cascade	0.0470708	0.0214286	-0.0550779
GO:0043413	macromolecule glycosylation	-0.00457193	-0.378571	0.16642
GO:0043414	macromolecule methylation	0.0612489	-0.257143	0.0855844
GO:0043603	cellular amide metabolic process	0.000731287	0.339286	0.0947393
GO:0043627	response to estrogen	-0.0665186	0.207143	-0.00540238
GO:0044772	mitotic cell cycle phase transition	-0.0296491	-0.421429	0.111737
GO:0045184	establishment of protein localization	-0.0108978	-0.275	0.248048
GO:0045454	cell redox homeostasis	-0.0160417	-0.342857	0.167408
GO:0045597	positive regulation of cell differentiation	-0.113498	-0.192857	0.0525085
GO:0045944	positive regulation of transcription from RNA polymerase II promoter	0.0302368	-0.478571	-0.250881
GO:0046068	cGMP metabolic process	0.10192	0.275	0.0208183
GO:0046148	pigment biosynthetic process	-0.152239	-0.0964286	0.122476
GO:0048385	regulation of retinoic acid receptor signaling pathway	-0.198323	0.0892857	0.0501367
GO:0048562	embryonic organ morphogenesis	-0.0019776	-0.45	0.00764239
GO:0048565	digestive tract development	0.00853335	-0.228571	-0.178344
GO:0048568	embryonic organ development	-0.0407319	-0.507143	0.0296511
GO:0048592	eye morphogenesis	-0.0643628	-0.4	0.160424
GO:0048593	camera-type eye morphogenesis	-0.0642624	-0.421429	0.133939
GO:0048596	embryonic camera-type eye morphogenesis	-0.173352	-0.357143	0.0660144
GO:0048732	gland development	0.0179762	0.0571429	0.0495438
GO:0048736	appendage development	-0.509163	-0.167857	0.134203
GO:0048863	stem cell differentiation	0.0457148	0.453571	0.0719439
GO:0050776	regulation of immune response	0.0837615	0.339286	-0.114768
GO:0050778	positive regulation of immune response	0.0721638	0.296429	-0.145535
GO:0050808	synapse organization	-0.0188702	-0.435714	0.13368
GO:0050900	leukocyte migration	0.0836748	0.342857	-0.238429
GO:0050953	sensory perception of light stimulus	-0.142223	-0.4	0.0732615
GO:0051017	actin filament bundle assembly	0.104124	0.278571	0.034786
GO:0051171	regulation of nitrogen compound metabolic process	0.000628257	-0.214286	-0.0432534
GO:0051173	positive regulation of nitrogen compound metabolic process	0.0384238	-0.371429	-0.309856
GO:0051188	cofactor biosynthetic process	-0.0445553	-0.05	0.162867
GO:0051254	positive regulation of RNA metabolic process	0.0299177	-0.357143	-0.280397
GO:0051260	protein homooligomerization	-0.0126887	0.107143	-0.161055
GO:0051321	meiotic cell cycle	-0.0601816	-0.503571	0.098824
GO:0051346	negative regulation of hydrolase activity	0.0739821	0.35	-0.180848
GO:0051347	positive regulation of transferase activity	0.0976191	-0.278571	-0.0704944
GO:0052652	cyclic purine nucleotide metabolic process	0.0100156	0.317857	0.0249695
GO:0060026	convergent extension	-0.0247549	-0.175	0.221966
GO:0060216	definitive hemopoiesis	0.0429135	0.421429	-0.0232566
GO:0060538	skeletal muscle organ development	-0.0723569	0.0142857	0.108776
GO:0061053	somite development	0.0299173	-0.2	0.0109365
GO:0061448	connective tissue development	-0.0647528	-0.507143	0.250494
GO:0061515	myeloid cell development	0.0993147	0.525	-0.173277
GO:0061572	actin filament bundle organization	0.104124	0.278571	0.034786
GO:0065009	#N/A	0.0574071	0.289286	-0.267154
GO:0070085	glycosylation	-0.00322018	-0.378571	0.17762
GO:0071345	cellular response to cytokine stimulus	0.090477	0.478571	-0.25378
GO:0071391	cellular response to estrogen stimulus	-0.0687743	0.285714	-0.00256942
GO:0071466	cellular response to xenobiotic stimulus	0.0297428	0.278571	-0.0632474
GO:0090304	nucleic acid metabolic process	-0.014509	-0.385714	0.0822066
GO:0097190	apoptotic signaling pathway	0.0736083	0.528571	-0.102382
GO:0097191	extrinsic apoptotic signaling pathway	0.00724988	0.321429	-0.114899
GO:0097529	myeloid leukocyte migration	0.186562	0.239286	-0.280726
GO:0098542	defense response to other organism	0.0537916	0.442857	-0.153507
GO:1901342	regulation of vasculature development	0.00813297	-0.328571	0.140067
GO:1901796	regulation of signal transduction by p53 class mediator	0.0357872	-0.0571429	0.0604803
GO:1902533	positive regulation of intracellular signal transduction	0.0212346	-0.1	-0.111411
GO:2000117	negative regulation of cysteine-type endopeptidase activity	0.0266957	0.485714	-0.0784004
GO:2001020	regulation of response to DNA damage stimulus	0.0122313	-0.2	0.0905228
GO:2001233	regulation of apoptotic signaling pathway	0.011848	0.335714	-0.105742
GO:2001243	negative regulation of intrinsic apoptotic signaling pathway	0.00561458	0.457143	-0.0238495

## Sheet: Longitudinal aging (mice)
Process ID	Process name	Longitudinal aging	Cross-sectional aging	Lifespan correlation
GO:0000070	mitotic sister chromatid segregation	-0.0311436	-0.267517	0.371264
GO:0000209	protein polyubiquitination	-0.0377099	-0.351348	0.467074
GO:0000226	microtubule cytoskeleton organization	-0.0408463	-0.224826	0.754505
GO:0000819	sister chromatid segregation	-0.0401292	-0.26142	0.395217
GO:0001522	pseudouridine synthesis	-0.0092564	-0.325686	0.718576
GO:0001764	neuron migration	-0.0491583	-0.234413	-0.359288
GO:0002244	hematopoietic progenitor cell differentiation	-0.061404	0.308742	0.610789
GO:0002252	immune effector process	0.0938045	0.326316	-0.455098
GO:0002684	positive regulation of immune system process	0.0725612	0.386835	-0.275454
GO:0003013	circulatory system process	0.0144241	0.294132	0.0119763
GO:0006261	DNA-dependent DNA replication	-0.0232557	-0.173486	0.910196
GO:0006446	regulation of translational initiation	-0.00698255	-0.275895	0.299407
GO:0006486	protein glycosylation	-0.0361034	-0.28417	0.646718
GO:0006643	membrane lipid metabolic process	-0.0442585	0.203388	0.431145
GO:0006766	vitamin metabolic process	0.0157072	-0.165516	0.0598813
GO:0006805	xenobiotic metabolic process	-0.0221248	0.295324	0.407193
GO:0006928	movement of cell or subcellular component	-0.0336681	0.175103	-0.215573
GO:0006952	defense response	0.0826935	0.238585	-0.538932
GO:0006954	inflammatory response	0.076694	0.164801	-0.335335
GO:0006955	immune response	0.0756743	0.28228	-0.467074
GO:0006959	humoral immune response	0.149054	0.348759	-0.562884
GO:0006996	organelle organization	-0.0105409	0.17839	0.0119763
GO:0007059	chromosome segregation	-0.049279	-0.22045	0.538932
GO:0008543	fibroblast growth factor receptor signaling pathway	-0.0547162	0.104657	0.491027
GO:0008593	regulation of Notch signaling pathway	-0.0399844	0.157428	-0.359288
GO:0009056	catabolic process	0.0107664	-0.251084	0.526956
GO:0009112	nucleobase metabolic process	0.0234787	-0.261761	-0.227549
GO:0009410	response to xenobiotic stimulus	-0.0148318	0.293161	0.526956
GO:0009617	response to bacterium	0.0536584	0.262936	-0.0598813
GO:0009798	axis specification	-0.0489902	-0.202281	0.419169
GO:0010557	positive regulation of macromolecule biosynthetic process	-0.0357097	0.217777	-0.143715
GO:0010720	positive regulation of cell development	-0.0432709	0.211885	0.28743
GO:0010721	negative regulation of cell development	-0.0478241	-0.325073	0.682647
GO:0019221	cytokine-mediated signaling pathway	0.0208515	0.270769	-0.443122
GO:0021522	spinal cord motor neuron differentiation	0.0150831	-0.257844	0.0359288
GO:0021903	rostrocaudal neural tube patterning	-0.0714081	-0.0833541	0.706599
GO:0021953	central nervous system neuron differentiation	-0.0221886	-0.263855	0.395217
GO:0030261	chromosome condensation	-0.0447205	-0.24228	0.646718
GO:0030593	neutrophil chemotaxis	-0.0303558	0.338014	-0.275454
GO:0030595	leukocyte chemotaxis	0.0163616	0.418491	-0.0359288
GO:0030903	notochord development	0.0140203	-0.241616	0.0598813
GO:0031123	RNA 3'-end processing	-0.00945849	-0.214882	0.742528
GO:0031347	regulation of defense response	0.0682564	0.257044	-0.443122
GO:0031349	positive regulation of defense response	0.0145261	0.266359	-0.0359288
GO:0032101	regulation of response to external stimulus	0.0447478	0.376584	-0.443122
GO:0032103	positive regulation of response to external stimulus	0.0305033	0.43385	-0.598813
GO:0032386	regulation of intracellular transport	-0.00844541	-0.191672	-0.179644
GO:0034968	histone lysine methylation	-0.0530805	-0.156781	0.359288
GO:0035272	exocrine system development	-0.0364435	0.209279	-0.107786
GO:0038083	peptidyl-tyrosine autophosphorylation	-0.0270165	0.375834	-0.275454
GO:0042742	defense response to bacterium	0.0955106	0.440287	-0.0838338
GO:0043254	regulation of protein complex assembly	-0.00502919	0.233783	0.167668
GO:0043410	positive regulation of MAPK cascade	-0.0360367	0.166027	-0.131739
GO:0043413	macromolecule glycosylation	-0.0361034	-0.28417	0.646718
GO:0043603	cellular amide metabolic process	0.0123906	0.214132	0.323359
GO:0044772	mitotic cell cycle phase transition	-0.0180996	-0.17071	0.0598813
GO:0044782	cilium organization	-0.0488959	-0.231825	0.610789
GO:0045184	establishment of protein localization	-0.0164461	-0.231689	-0.167668
GO:0045454	cell redox homeostasis	0.00696382	-0.186359	0.38324
GO:0045597	positive regulation of cell differentiation	-0.0113129	0.219837	-0.0718576
GO:0048562	embryonic organ morphogenesis	-0.037652	-0.245192	0.526956
GO:0048565	digestive tract development	-0.0651431	-0.206589	-0.311383
GO:0048568	embryonic organ development	-0.0296247	-0.221472	0.598813
GO:0048592	eye morphogenesis	-0.068203	-0.20538	0.431145
GO:0048732	gland development	-0.00479335	0.231314	0.119763
GO:0048736	appendage development	-0.0801628	-0.180689	0.443122
GO:0048791	calcium ion-regulated exocytosis of neurotransmitter	-0.0701511	0.0464025	0.335335
GO:0050767	regulation of neurogenesis	-0.022862	0.134695	-0.107786
GO:0050776	regulation of immune response	0.0781174	0.352778	-0.538932
GO:0050778	positive regulation of immune response	0.102268	0.319896	-0.491027
GO:0050900	leukocyte migration	0.0202487	0.44388	-0.167668
GO:0051017	actin filament bundle assembly	-0.010775	0.172106	0.167668
GO:0051171	regulation of nitrogen compound metabolic process	-0.00381711	-0.019157	0.060241
GO:0051173	positive regulation of nitrogen compound metabolic process	-0.0228406	0.0486502	-0.143715
GO:0051188	cofactor biosynthetic process	-0.0592526	-0.26125	0.610789
GO:0051347	positive regulation of transferase activity	-0.0219232	-0.184929	-0.0838338
GO:0061448	connective tissue development	-0.0545318	-0.0548826	0.155691
GO:0061515	myeloid cell development	-0.027105	0.2087	0.311383
GO:0070085	glycosylation	-0.0376162	-0.244426	0.646718
GO:0071345	cellular response to cytokine stimulus	0.0197114	0.268777	-0.119763
GO:0071391	cellular response to estrogen stimulus	0.00818671	0.416635	0.395217
GO:0071466	cellular response to xenobiotic stimulus	-0.0275777	0.278262	0.407193
GO:0071621	granulocyte chemotaxis	-0.0362185	0.404255	-0.275454
GO:0097190	apoptotic signaling pathway	0.000611099	0.152183	-0.131739
GO:0097529	myeloid leukocyte migration	0.00462927	0.388538	-0.0359288
GO:0097530	granulocyte migration	-0.0379656	0.432216	-0.335335
GO:0098542	defense response to other organism	0.0921005	0.330777	-0.215573
GO:1901342	regulation of vasculature development	0.0113384	0.17541	-0.80241
GO:1902533	positive regulation of intracellular signal transduction	-0.00646744	0.270531	-0.467074
GO:1990266	neutrophil migration	-0.0298017	0.340483	-0.275454
GO:2001233	regulation of apoptotic signaling pathway	-0.0136425	0.056909	0.586837
GO:2001243	negative regulation of intrinsic apoptotic signaling pathway	-0.0120719	0.234481	0.203596

## Sheet: AMDA scores
AMDA scores	cancer-uterus	cancer-skin	cancer-prostate	cancer-lung	cancer-liver	cancer-kidney	cancer-Head & Neck	cancer-Colon & Rectum	cancer-breast	cancer-bladder	cancer-blood	cancer-brain	cancer-pancreas	cancer-cPI	cvd-stroke-blood-1	cvd-stroke-blood-2	cvd-infarct-blood	cvd-hypertension-blood	cvd-heart-failure-blood	cvd-CAD-blood	cvd-CAD-plaque	ndd-parkinson-blood-1	ndd-parkinson-blood-2	ndd-MCI-blood	ndd-AD-brain	ndd-AD-blood	t2d-diabetes-islets-1	t2d-diabetes-liver	t2d-diabetes-islets-2	t2d-IR-adipose-tissue
danio-brain	0.0172838	0.0347288	0.0376317	-0.0037099	-0.0222794	0.0454435	0.00519793	0.0388732	0.0241947	0.0241006	-0.015329	0.106352	0.0282822	0.0832346	-0.0859403	-0.0957142	-0.0755436	-0.0318987	0.0272304	-0.0255101	0.0198645	0.0400184	-0.0308093	-0.0457143	0.00563021	-0.034258	-0.00395893	-0.0469659	0.0178798	-0.0503326
danio-liver	-0.0828737	-0.117663	-0.120257	-0.0662641	0.00457667	-0.0206987	-0.0230327	-0.0599071	-0.105295	-0.0786336	-0.0243726	-0.0641523	-0.122237	-0.163453	0.0760788	0.141856	0.0895033	-0.0116875	0.121375	0.00959056	0.0159607	-0.0509074	0.0921633	0.0907321	0.0184413	0.0576757	-0.0331783	0.0206683	-0.051213	0.0758013
danio-skin	-0.0619416	-0.0246006	-0.0465757	-0.0442829	-0.00866379	0.0480401	0.060325	-4.76128e-05	-0.040431	-0.0382746	-0.0188861	0.0461665	0.0500137	-0.0762562	0.0521966	0.0350229	-0.00318788	0.00844899	0.00164378	0.0170964	0.00071726	0.0245665	0.0216809	0.0342867	0.0447838	0.0480106	0.0626916	0.0418622	0.0461809	0.0204536
fibroblasts	-0.13546	-0.0957855	-0.0886765	-0.16838	-0.0709086	-0.0816963	-0.0976976	-0.143289	-0.114534	-0.124177	-0.0353829	-0.127783	-0.0767141	-0.200948	0.0848087	0.0480911	0.0157814	0.00191141	0.108853	0.0785543	-0.052031	0.0192991	0.0239822	0.0156933	-0.00757185	0.0432909	-0.108404	-0.021443	-0.132231	0.0116571
go	-0.0394048	-0.0822357	-0.102428	-0.0735605	-0.0443796	0.0220725	0.00577379	-0.0765821	-0.0482059	-0.0521005	-0.0535822	-0.0551418	-0.00905804	-0.16923	0.152107	0.101246	0.074061	-0.00101054	0.00706157	0.078599	0.059493	-0.0113883	0.0644187	0.0565438	0.071075	0.0754583	0.0521864	0.0475883	0.00425411	0.0879826
human-blood-cross-cohort	-0.07532	-0.0149551	-0.173772	-0.198428	-0.0633856	0.0557589	0.0618943	-0.160497	-0.0549415	-0.0724946	-0.321463	-0.0143413	0.125296	-0.280081	0.518406	0.037416	0.274379	0.109017	-0.0793308	0.409909	0.188556	0.136863	0.147403	0.105556	0.105507	0.242549	-0.00594977	0.0570571	-0.0138997	0.103894
human-blood-SAFHS	-0.0334776	0.0365246	-0.110677	-0.115922	0.00553444	0.0429829	0.0713627	-0.0809876	-0.0138506	-0.0519696	-0.178687	-0.0625801	0.0928304	-0.194818	0.221364	0.11965	0.158763	0.0517058	-0.105008	0.196923	0.0829185	0.0560468	0.0811504	0.184697	0.084834	0.179337	0.015433	0.118823	0.0190452	0.101061
human-blood	0.0726941	0.129524	-0.0275225	-0.0368902	0.0685147	0.159074	0.193522	0.0557191	0.0440442	0.064075	-0.152948	0.0872319	0.138741	-0.0161642	0.187203	-0.0284568	0.346382	0.0776911	-0.16571	0.302246	0.183307	0.016581	-0.0173784	0.154649	0.00186741	0.099057	0.115752	0.187143	0.123376	0.144247
human-brain	-0.0465957	-0.101332	-0.0703388	-0.120029	-0.0969857	0.132643	0.0863594	-0.0281928	-0.0550655	-0.0866862	-0.0983622	0.496916	0.127863	-0.128988	0.131274	0.0364139	0.139161	0.00317851	-0.176384	0.107132	0.145717	0.00467	0.0340408	-0.0339601	0.322147	0.0241153	0.232447	0.0476952	0.244731	0.00514306
human-breast	-0.330453	-0.205993	-0.23418	-0.299159	-0.246298	-0.0463536	-0.201227	-0.316059	-0.233069	-0.320773	-0.170031	-0.0457419	-0.0366709	-0.211291	0.0675534	0.0185965	-0.215654	0.135888	0.154289	0.130634	-0.108104	0.0524353	-0.0203016	-0.316245	-0.119279	-0.217718	-0.0859502	-0.220778	-0.039818	-0.192514
human-daa	-0.0750648	-0.0488176	-0.0071578	-0.0747155	-0.040416	0.164179	0.0977986	0.0570912	-0.0247202	-0.00981615	-0.014806	0.314432	0.0574446	-0.116536	0.101878	0.00066496	0.0375342	-0.0653575	-0.0248536	0.0762803	0.0469584	0.0306199	0.0621802	0.0516251	0.270001	0.0665692	0.119474	0.0275545	0.074502	0.0277423
human-muscle	-0.085779	-0.0682419	-0.0223803	0.0183399	-0.0664393	-0.035476	-0.0247052	-0.035515	-0.0365974	-0.029826	0.0753786	0.0726078	0.0714537	0.0558201	0.0456926	-0.097305	-0.223641	-0.00175915	0.0437036	0.0849879	-0.118111	0.140079	-0.108378	-0.220942	-0.00140371	-0.108835	-0.0258743	-0.137719	-0.0246075	-0.161479
human-skin	-0.336456	-0.169883	-0.175347	-0.250199	-0.171572	-0.0523805	-0.127869	-0.258677	-0.299558	-0.323232	-0.0282429	0.0724036	-0.0270631	-0.229191	0.100243	0.0448604	-0.107667	0.074925	0.123511	0.0570592	-0.171434	0.0257214	0.000555926	-0.154804	-0.0335173	-0.125842	-0.0177922	-0.0851278	0.0353426	-0.156324
kegg	-0.10118	-0.0321115	-0.117872	-0.131254	-0.0519569	0.02607	0.0228635	-0.156617	-0.0645963	-0.0918398	-0.0857951	-0.0414787	0.00281277	-0.164473	0.151142	0.0734895	0.135035	-0.027158	-0.0303474	0.0821649	0.138775	-0.0147973	0.0665907	0.106815	0.0436506	0.110049	0.0947153	0.0589615	0.0551482	0.069357
metabolic	0.0107655	-0.0343489	-0.120539	-0.0115218	0.105486	0.119326	-0.0298963	0.0140021	0.00418128	0.0403793	-0.0814163	-0.0666627	0.133361	-0.188414	0.0972165	0.154482	0.0998668	-0.0523415	-0.0310685	0.0292341	0.039379	-0.136599	-0.00667434	0.0684265	0.067001	0.0697829	0.0511835	0.00810056	0.0052158	0.0664005
mouse-blood	-0.0206194	0.0379626	-0.0349992	-0.0901182	-0.0298985	0.0485681	0.0662532	-0.048485	-0.018266	-0.0494741	-0.129143	0.0230483	0.0773593	-0.10383	0.187372	-0.000617046	0.235253	-0.0462238	-0.116322	0.142559	0.117075	0.0435335	0.0537789	0.0905889	0.0314132	0.1302	0.0533618	0.0651404	0.067735	0.0209826
mouse-brain	-0.0972112	-0.0443868	-0.0535341	-0.149732	-0.158477	0.114474	-0.00516574	-0.0863206	-0.0336298	-0.103061	-0.138927	0.0640034	0.0573969	-0.0585999	0.0983517	-0.0183521	0.0394566	-0.0795393	-0.0234434	0.0507802	0.157165	0.0699925	0.00723122	0.0135839	0.118525	0.027492	0.110333	0.00659988	0.112951	0.0404066
mouse-liver	-0.150636	-0.0467519	-0.150662	-0.119962	0.0132129	0.17594	0.0796834	-0.0975083	-0.0389719	-0.120793	-0.0824981	0.0241543	0.0843903	-0.189465	0.112927	0.0810035	0.0935218	-0.0387626	0.0225746	0.0453673	0.149738	0.0140295	0.0705622	0.124629	0.118972	0.117901	0.135699	0.109159	0.0752175	0.120814
mouse-longitudinal	-0.0312713	-0.0207541	-0.00858662	-0.114929	-0.0736488	0.0639009	-0.00492113	0.011852	-0.00619937	-0.0221167	-0.0752328	0.0535636	0.0252525	-0.0163945	0.0928331	0.0249951	-0.000915249	0.00294728	-0.0162976	0.100539	0.115828	0.0432358	-0.00500464	-0.0327283	0.0465419	0.00141644	0.0683103	-0.0601456	0.0688097	0.0436604
mouse-skin	-0.204927	-0.112824	-0.137373	-0.198933	-0.0860277	-0.0053028	-0.0994074	-0.160006	-0.17839	-0.185601	-0.0219934	-0.114281	-0.100751	-0.153391	0.0946359	0.101096	0.080348	-0.0570401	0.0502605	0.0326427	0.0106153	-0.00270379	0.0537278	0.135106	0.0695113	0.113079	0.0137889	0.0410375	-0.0271422	0.0517312
notho-brain	-0.113428	-0.0857789	-0.0624625	-0.136184	-0.0728137	-0.023471	-0.0616048	-0.0943124	-0.100173	-0.113883	-0.021693	-0.0828665	-0.0671388	-0.0852429	0.0486352	0.0555127	0.0177163	-0.00725097	0.0326473	0.0503685	-0.0156201	0.0136737	0.012936	0.026145	0.0112804	0.0396688	-0.0241671	-0.00677583	-0.0257932	0.0111929
notho-liver	-0.161937	-0.136689	-0.154615	-0.171083	-0.0844825	-0.0122296	-0.0656196	-0.121056	-0.132231	-0.165886	0.0231136	-0.0861845	-0.095344	-0.203144	0.127888	0.140811	0.128346	-0.0331877	-0.0044778	0.0856483	0.000439748	-0.0147413	0.0639833	0.0782247	0.0685283	0.0959386	0.0889829	0.0886427	0.0596516	0.0854235
notho-longitudinal	-0.0714289	-0.095121	-0.0213919	-0.133981	-0.124717	-0.0579802	-0.103068	-0.0924082	-0.077629	-0.0848162	0.0151715	-0.143272	-0.124867	0.00595015	0.0238579	0.0153278	0.0131065	-0.0464473	-0.0190152	0.0529047	0.0339209	0.0171519	-0.0252004	-0.0197835	-0.0216835	-0.00378257	0.0527553	0.00475121	0.026857	0.0177329
notho-skin	-0.0261538	-0.0533523	-0.0298636	-0.078872	-0.0663792	-0.00895972	-0.0380901	-0.0396882	-0.0237861	-0.0503097	-0.0236697	-0.0164443	-0.0225478	0.0065113	0.00164368	-0.00427731	0.0337444	-0.00359598	-0.0287156	0.0247929	0.0368653	0.00659007	-0.0328148	-0.0104597	-0.00663246	0.000323805	0.0391261	-0.00440068	0.0556018	0.0160049
P values	cancer-uterus	cancer-skin	cancer-prostate	cancer-lung	cancer-liver	cancer-kidney	cancer-Head & Neck	cancer-Colon & Rectum	cancer-breast	cancer-bladder	cancer-blood	cancer-brain	cancer-pancreas	cancer-cPI	cvd-stroke-blood-1	cvd-stroke-blood-2	cvd-infarct-blood	cvd-hypertension-blood	cvd-heart-failure-blood	cvd-CAD-blood	cvd-CAD-plaque	ndd-parkinson-blood-1	ndd-parkinson-blood-2	ndd-MCI-blood	ndd-AD-brain	ndd-AD-blood	t2d-diabetes-islets-1	t2d-diabetes-liver	t2d-diabetes-islets-2	t2d-IR-adipose-tissue
danio-brain	0.0355787	0.000407428	1.38964e-05	0.704481	0.00418046	2.83183e-08	0.887578	2.36339e-07	0.00560432	0.00165098	0.0915845	8.59882e-34	0.00691165	4.2082e-19	1.47951e-24	1.16862e-31	3.35927e-18	0.00774377	0.00200706	0.00527271	0.0111325	1.47918e-06	0.00115495	1.79633e-06	0.527144	0.000162523	0.722785	7.63234e-09	0.0441087	4.56182e-10
danio-liver	0.000107309	4.74776e-06	8.63566e-07	0.002329	0.9856	0.377345	0.56665	0.00191434	1.16043e-06	0.000307376	0.340828	0.0150047	1.37513e-07	8.30634e-12	0.000625264	2.1243e-10	6.76943e-05	0.589411	2.57511e-07	0.706896	0.424448	0.0345067	8.48643e-05	0.000150979	0.356837	0.0141144	0.191512	0.346435	0.0312027	0.000969041
danio-skin	1.10143e-07	0.0765279	0.000115896	0.000187381	0.684376	3.12951e-06	3.0214e-08	0.589411	0.00109093	0.00352106	0.140801	0.000115164	2.19262e-05	7.20915e-10	5.73435e-06	0.00115495	0.704481	0.65649	0.887578	0.129942	0.923929	0.0322167	0.0821747	0.00560925	4.57592e-05	7.25286e-05	3.41039e-08	0.000162537	6.52797e-05	0.0223934
fibroblasts	8.05281e-120	8.42429e-42	5.42443e-52	7.71507e-192	1.34629e-32	1.96503e-46	8.06073e-65	8.33445e-145	2.10025e-88	2.99558e-101	5.53386e-09	3.81176e-93	9.91983e-34	4.9581e-180	4.20262e-45	1.05349e-16	0.00580555	0.82255	8.72887e-63	9.60683e-38	1.55516e-15	0.00694234	0.00122892	0.018462	0.347975	2.36638e-11	1.3441e-64	0.00152163	8.20984e-97	0.00698307
go	3.70896e-07	3.25634e-20	8.42429e-42	1.50171e-18	6.75317e-05	0.0138967	0.552277	1.86932e-19	1.29599e-08	2.58269e-09	6.71636e-08	8.37531e-15	0.0662482	3.48742e-84	8.01744e-74	2.32169e-36	3.04319e-17	0.916824	0.152605	3.96422e-20	3.28772e-09	0.128566	8.36152e-12	1.85517e-09	4.74808e-18	3.13789e-18	5.13512e-05	5.15358e-12	0.0777484	1.52764e-33
human-blood-cross-cohort	1.39631e-09	0.493031	3.82564e-26	7.8016e-48	3.2528e-08	6.80994e-11	1.61526e-06	3.75187e-26	0.000694628	3.68491e-09	1.26053e-74	0.0111275	3.9204e-22	1.42635e-47	5.37093e-107	0.646273	2.44253e-29	3.05363e-10	2.02589e-05	1.72254e-78	1.21094e-35	3.68525e-22	7.84325e-16	3.96128e-07	7.43775e-12	4.63163e-35	0.369414	0.000424081	0.551977	1.91235e-07
human-blood-SAFHS	0.000386732	0.000342948	1.38239e-25	3.24759e-38	0.967946	5.62903e-09	5.29824e-17	4.17587e-19	0.347975	1.47441e-09	9.39886e-55	0.000147452	3.63688e-23	8.23786e-56	1.31696e-58	1.00168e-17	2.98838e-32	6.65578e-05	6.80264e-22	1.79611e-48	1.09155e-14	1.05121e-09	9.90937e-11	3.714e-48	1.78766e-14	3.3392e-46	0.1682	1.92124e-28	0.0124723	4.57377e-18
human-blood	0.410708	0.0893255	0.0873587	0.110967	0.791833	0.000162523	0.000332106	0.976081	0.85784	0.895262	0.000309538	0.042336	0.000287552	0.0374817	0.0167793	0.625867	2.71708e-09	0.0184865	0.000958584	2.64938e-09	7.8417e-05	0.735312	0.690509	8.90681e-05	0.715473	0.292851	0.00500162	6.06516e-06	0.00348013	0.000288266
human-brain	0.00425201	1.07846e-06	7.51818e-05	3.90167e-13	1.51745e-08	6.81964e-14	5.31342e-06	0.0798163	0.000946248	3.17388e-07	2.48532e-07	9.46742e-109	2.36638e-11	8.632e-11	2.23098e-13	0.0765279	9.68413e-14	0.934834	1.86565e-18	4.22226e-09	3.08955e-11	0.697331	0.102902	0.0982421	1.48063e-62	0.20657	2.55578e-30	0.0125978	1.03268e-33	0.937194
human-breast	1.81077e-37	3.53752e-12	9.05432e-20	9.15273e-34	2.90818e-23	0.0811469	4.28781e-17	2.41998e-36	4.62526e-20	1.42199e-34	1.68713e-11	0.0521118	0.146371	2.03678e-15	0.0107889	0.365834	5.44182e-19	0.000202236	1.43457e-08	7.63234e-09	0.000991961	0.0473633	0.54273	8.44537e-36	1.34588e-06	2.80862e-19	0.00135518	4.64842e-21	0.100597	1.86574e-12
human-daa	0.000132199	0.0470242	0.554159	0.000127243	0.028116	1.08205e-11	4.36706e-05	0.142602	0.158903	0.125237	0.183857	3.77498e-29	0.0188173	4.19331e-06	5.89544e-05	0.729657	0.104315	0.0234162	0.665826	0.000734704	0.108458	0.093196	0.0208498	0.164125	1.84797e-23	0.0326181	8.51033e-06	0.494812	0.000548688	0.953487
human-muscle	0.00108796	0.027631	0.15927	0.293181	0.0206773	0.199483	0.382595	0.287865	0.169982	0.47858	0.011303	0.0167914	0.0208498	0.124444	0.0873587	0.000540783	5.73662e-14	0.94459	0.191512	0.00317391	4.54937e-05	8.12259e-07	0.00067177	7.02998e-13	0.94459	0.000411671	0.494812	1.48661e-06	0.302288	4.12016e-08
human-skin	7.0851e-100	4.96177e-16	2.21765e-24	7.38181e-61	2.76512e-29	0.00142111	1.25872e-16	3.0981e-65	5.12808e-85	2.72253e-93	0.125227	3.92035e-07	0.106242	1.54931e-41	2.56667e-09	0.0121168	5.36735e-25	0.000958347	3.66412e-16	6.61184e-05	6.74453e-27	0.0419877	0.683921	6.71671e-41	0.00335652	2.25094e-28	0.127759	7.81144e-13	0.0556059	4.21545e-28
kegg	6.10527e-06	0.00143156	1.89023e-06	0.000149999	0.516832	0.519622	0.602373	4.57592e-05	0.000337947	0.0227888	0.240741	0.0612833	0.334689	1.68518e-09	0.00683127	8.14297e-05	0.000167032	0.664761	0.998862	0.215331	0.0263015	0.000196845	0.202065	6.22331e-06	0.00126849	0.000987399	0.00207793	0.0190647	0.0109177	0.00185517
metabolic	0.793406	0.446985	0.00512476	0.760004	0.0651802	0.0417074	0.233945	0.872423	0.992357	0.319227	0.0744723	0.104917	0.00254627	5.60765e-06	0.029783	0.000117373	0.0158563	0.312522	0.44395	0.514052	0.527144	0.00115495	0.801231	0.116791	0.0953371	0.117098	0.32985	0.793131	0.907476	0.124444
mouse-blood	0.405407	0.00126298	0.00487867	2.05143e-12	0.144609	0.00118342	2.87116e-09	0.00278646	0.0891681	0.000702368	1.34675e-23	0.233945	1.90859e-08	7.16986e-16	3.7017e-60	0.346435	1.07194e-93	0.00339217	2.07544e-23	4.86194e-37	1.86605e-16	0.00193747	1.23083e-06	2.08791e-15	0.0171273	4.82503e-31	4.74776e-06	4.97232e-10	7.03519e-09	0.00162681
mouse-brain	3.19283e-08	0.0528593	0.0123719	8.41313e-16	5.33577e-20	3.40727e-09	0.230569	8.75754e-06	0.0307708	1.26378e-08	8.44574e-15	0.00185746	0.00769442	0.0135104	2.56823e-09	0.263679	0.0318674	0.000151427	0.174937	0.00193194	1.22819e-20	8.69844e-06	0.923929	0.554159	6.36545e-13	0.147755	1.48697e-10	0.749278	5.20458e-11	0.0119014
mouse-liver	6.84577e-30	0.00660216	1.06402e-32	3.27601e-17	0.000912398	8.60899e-39	1.25398e-10	9.07234e-10	0.0203507	2.55805e-17	3.08418e-07	0.118882	3.73955e-08	4.73181e-40	7.06367e-17	2.36638e-11	1.04655e-10	0.0245988	0.0510183	0.00092032	1.91843e-24	0.438133	6.60151e-08	7.61742e-21	2.85355e-25	3.82149e-20	5.30975e-22	2.92085e-18	6.24463e-06	3.14754e-27
mouse-longitudinal	0.193584	0.806838	0.976036	7.55307e-05	0.0101424	0.0166945	0.761657	0.350799	0.887578	0.424448	0.00133879	0.00692171	0.331657	0.977173	1.20341e-05	0.308644	0.779904	0.976232	0.506994	2.99306e-06	1.00691e-06	0.0514056	0.696273	0.106242	0.142683	0.991084	0.00817338	0.0102337	0.00313761	0.0995107
mouse-skin	1.89597e-156	1.45405e-39	2.66358e-71	8.13471e-149	2.23696e-28	0.732704	1.91009e-32	5.21368e-108	4.93837e-114	9.33743e-137	0.000538715	4.35076e-43	1.56285e-28	3.36072e-73	6.63634e-33	2.34854e-38	2.08848e-24	4.08798e-06	1.30723e-08	4.45899e-05	0.0470242	0.885598	3.22995e-09	3.91985e-64	3.59144e-19	4.31728e-47	0.0206773	8.0336e-08	0.0110241	3.24441e-09
notho-brain	9.52797e-51	3.04957e-20	1.09125e-14	7.07761e-74	7.19268e-21	0.00323495	3.78532e-15	2.08272e-39	2.52414e-39	4.0804e-52	0.0046269	1.93892e-22	2.13595e-14	4.3355e-20	4.29388e-08	4.19705e-10	0.0374817	0.516377	0.000374315	1.85517e-09	0.129942	0.0664141	0.217095	0.00303365	0.255241	1.82898e-06	0.00317391	0.384802	0.00422578	0.620312
notho-liver	1.13742e-39	4.99701e-20	1.12635e-34	3.40989e-43	4.511e-11	0.607515	6.63044e-06	3.17498e-24	3.04323e-26	7.14699e-41	0.23087	2.44142e-09	9.54462e-10	5.63956e-44	1.92191e-23	5.55851e-28	1.7145e-23	0.05498	0.744678	6.80994e-11	0.483076	0.350483	7.46267e-06	4.42232e-09	1.50325e-08	1.57755e-13	1.86574e-12	1.62583e-12	8.01269e-07	3.75346e-11
notho-longitudinal	0.000506403	6.97931e-06	0.200363	1.49123e-11	1.48697e-10	0.00425174	1.96791e-07	3.12951e-06	3.27562e-05	9.51791e-06	0.749803	8.47788e-14	4.31194e-10	0.786927	0.0318674	0.161912	0.184951	0.259493	0.349319	0.000186092	0.0491852	0.367147	0.283442	0.554159	0.344133	0.841185	0.00649443	0.757806	0.210103	0.229681
notho-skin	0.000566859	1.4731e-09	7.51818e-05	2.44688e-27	3.82107e-19	0.270654	1.359e-07	1.05858e-08	0.00142568	1.37945e-11	0.00193382	0.0288281	0.00574983	0.522868	0.972745	0.50015	1.3503e-05	0.735312	0.0003934	0.00202015	1.06549e-06	0.34862	0.000130222	0.224591	0.389574	0.979988	6.14622e-07	0.581633	4.46798e-13	0.0625702

## Sheet: Cancer genes
Sources:	Oncogenes: Marcotte, R. et al. Essential gene profiles in breast, pancreatic, and ovarian cancer cells. Cancer Discov 2, 172-189 (2012).
	Tumour suppressors: Davoli, T. et al. Cumulative haploinsufficiency and triplosensitivity drive aneuploidy patterns and shape the cancer genome. Cell 155, 948-962 (2013).
Oncogenes		Tumour suppressors
ENSG00000008128		ENSG00000004897
ENSG00000008988		ENSG00000005339
ENSG00000010244		ENSG00000006625
ENSG00000013275		ENSG00000008517
ENSG00000021776		ENSG00000009307
ENSG00000039123		ENSG00000011007
ENSG00000051180		ENSG00000011114
ENSG00000053900		ENSG00000012048
ENSG00000063177		ENSG00000019991
ENSG00000063244		ENSG00000026103
ENSG00000065427		ENSG00000036257
ENSG00000066056		ENSG00000039068
ENSG00000069248		ENSG00000048028
ENSG00000071082		ENSG00000049618
ENSG00000071894		ENSG00000054118
ENSG00000071909		ENSG00000055609
ENSG00000074319		ENSG00000057663
ENSG00000074966		ENSG00000060339
ENSG00000076924		ENSG00000063169
ENSG00000077380		ENSG00000063177
ENSG00000079805		ENSG00000064012
ENSG00000084463		ENSG00000064042
ENSG00000084623		ENSG00000065559
ENSG00000087087		ENSG00000067369
ENSG00000087365		ENSG00000067955
ENSG00000088205		ENSG00000072364
ENSG00000089009		ENSG00000075426
ENSG00000089157		ENSG00000079432
ENSG00000090060		ENSG00000079950
ENSG00000092199		ENSG00000079999
ENSG00000092850		ENSG00000083097
ENSG00000095139		ENSG00000083799
ENSG00000096401		ENSG00000083857
ENSG00000099341		ENSG00000085224
ENSG00000099783		ENSG00000085433
ENSG00000099995		ENSG00000085511
ENSG00000100138		ENSG00000087088
ENSG00000100316		ENSG00000088038
ENSG00000100410		ENSG00000088682
ENSG00000100567		ENSG00000089057
ENSG00000100632		ENSG00000091127
ENSG00000100739		ENSG00000095015
ENSG00000100836		ENSG00000095787
ENSG00000100902		ENSG00000099956
ENSG00000101868		ENSG00000100150
ENSG00000102900		ENSG00000100354
ENSG00000103035		ENSG00000100393
ENSG00000104299		ENSG00000100422
ENSG00000104852		ENSG00000100592
ENSG00000104897		ENSG00000100852
ENSG00000105258		ENSG00000100888
ENSG00000105372		ENSG00000100968
ENSG00000105618		ENSG00000101266
ENSG00000105640		ENSG00000101972
ENSG00000105671		ENSG00000102038
ENSG00000106355		ENSG00000102974
ENSG00000107581		ENSG00000103126
ENSG00000107779		ENSG00000103657
ENSG00000108294		ENSG00000104517
ENSG00000108298		ENSG00000107165
ENSG00000108344		ENSG00000107485
ENSG00000108424		ENSG00000107929
ENSG00000108671		ENSG00000108375
ENSG00000108883		ENSG00000108848
ENSG00000109111		ENSG00000109670
ENSG00000109475		ENSG00000110497
ENSG00000110107		ENSG00000110713
ENSG00000110700		ENSG00000111266
ENSG00000110713		ENSG00000111276
ENSG00000111481		ENSG00000111300
ENSG00000111642		ENSG00000111670
ENSG00000112144		ENSG00000111671
ENSG00000112159		ENSG00000111731
ENSG00000112306		ENSG00000112282
ENSG00000113013		ENSG00000112697
ENSG00000114346		ENSG00000113810
ENSG00000115457		ENSG00000114902
ENSG00000115524		ENSG00000115355
ENSG00000116560		ENSG00000115760
ENSG00000117360		ENSG00000116251
ENSG00000117400		ENSG00000116560
ENSG00000118181		ENSG00000116754
ENSG00000118600		ENSG00000116815
ENSG00000119703		ENSG00000117318
ENSG00000122218		ENSG00000117523
ENSG00000122406		ENSG00000117640
ENSG00000122591		ENSG00000117713
ENSG00000123213		ENSG00000118046
ENSG00000123360		ENSG00000118058
ENSG00000124207		ENSG00000119596
ENSG00000124380		ENSG00000119638
ENSG00000125484		ENSG00000119772
ENSG00000125691		ENSG00000120071
ENSG00000125743		ENSG00000120498
ENSG00000125977		ENSG00000120696
ENSG00000126067		ENSG00000120733
ENSG00000126368		ENSG00000120802
ENSG00000127922		ENSG00000120910
ENSG00000129084		ENSG00000121542
ENSG00000129559		ENSG00000121989
ENSG00000130255		ENSG00000122257
ENSG00000130520		ENSG00000122406
ENSG00000130811		ENSG00000123200
ENSG00000130985		ENSG00000124486
ENSG00000131002		ENSG00000124762
ENSG00000131378		ENSG00000125285
ENSG00000131398		ENSG00000125351
ENSG00000131469		ENSG00000125398
ENSG00000132341		ENSG00000126012
ENSG00000133124		ENSG00000126016
ENSG00000134419		ENSG00000126749
ENSG00000134453		ENSG00000127616
ENSG00000134748		ENSG00000128641
ENSG00000135829		ENSG00000128739
ENSG00000136450		ENSG00000128908
ENSG00000136824		ENSG00000129474
ENSG00000136937		ENSG00000129514
ENSG00000136942		ENSG00000129595
ENSG00000137154		ENSG00000130396
ENSG00000137332		ENSG00000131149
ENSG00000137815		ENSG00000131323
ENSG00000137818		ENSG00000131351
ENSG00000138092		ENSG00000132122
ENSG00000138594		ENSG00000132424
ENSG00000140931		ENSG00000132522
ENSG00000141367		ENSG00000132680
ENSG00000141425		ENSG00000133606
ENSG00000141543		ENSG00000133895
ENSG00000141564		ENSG00000134077
ENSG00000142534		ENSG00000134086
ENSG00000142611		ENSG00000134250
ENSG00000142676		ENSG00000134343
ENSG00000142798		ENSG00000134871
ENSG00000142937		ENSG00000134982
ENSG00000143947		ENSG00000135100
ENSG00000143977		ENSG00000135111
ENSG00000144028		ENSG00000135503
ENSG00000144231		ENSG00000136250
ENSG00000144647		ENSG00000136709
ENSG00000144713		ENSG00000136720
ENSG00000145425		ENSG00000137449
ENSG00000145592		ENSG00000138668
ENSG00000145833		ENSG00000139618
ENSG00000146731		ENSG00000139687
ENSG00000147082		ENSG00000139746
ENSG00000147403		ENSG00000140262
ENSG00000147488		ENSG00000141027
ENSG00000147604		ENSG00000141510
ENSG00000149273		ENSG00000141579
ENSG00000149554		ENSG00000141644
ENSG00000149809		ENSG00000141646
ENSG00000150681		ENSG00000142599
ENSG00000150977		ENSG00000142627
ENSG00000153187		ENSG00000142867
ENSG00000153201		ENSG00000143341
ENSG00000154589		ENSG00000143850
ENSG00000155561		ENSG00000143970
ENSG00000156411		ENSG00000144306
ENSG00000156482		ENSG00000145675
ENSG00000156920		ENSG00000145715
ENSG00000156970		ENSG00000145808
ENSG00000158417		ENSG00000146463
ENSG00000159377		ENSG00000147050
ENSG00000159720		ENSG00000147130
ENSG00000160201		ENSG00000147138
ENSG00000161057		ENSG00000147144
ENSG00000161509		ENSG00000147274
ENSG00000162231		ENSG00000147889
ENSG00000162733		ENSG00000148400
ENSG00000163636		ENSG00000148737
ENSG00000163682		ENSG00000149311
ENSG00000163918		ENSG00000151240
ENSG00000164086		ENSG00000151718
ENSG00000164106		ENSG00000151846
ENSG00000164167		ENSG00000151893
ENSG00000164171		ENSG00000152518
ENSG00000164587		ENSG00000152894
ENSG00000164758		ENSG00000153132
ENSG00000165125		ENSG00000153827
ENSG00000165280		ENSG00000154263
ENSG00000165630		ENSG00000154310
ENSG00000165916		ENSG00000154640
ENSG00000166200		ENSG00000156162
ENSG00000166796		ENSG00000156531
ENSG00000166851		ENSG00000156802
ENSG00000166923		ENSG00000157450
ENSG00000167005		ENSG00000157540
ENSG00000167085		ENSG00000158019
ENSG00000167325		ENSG00000158545
ENSG00000167553		ENSG00000158987
ENSG00000167642		ENSG00000159128
ENSG00000167658		ENSG00000159216
ENSG00000167992		ENSG00000159788
ENSG00000168028		ENSG00000160007
ENSG00000168438		ENSG00000160551
ENSG00000168883		ENSG00000160584
ENSG00000169410		ENSG00000161904
ENSG00000169976		ENSG00000162613
ENSG00000170315		ENSG00000162687
ENSG00000170860		ENSG00000162775
ENSG00000170889		ENSG00000163166
ENSG00000171105		ENSG00000163435
ENSG00000171566		ENSG00000163513
ENSG00000171824		ENSG00000163930
ENSG00000171863		ENSG00000163939
ENSG00000172183		ENSG00000164002
ENSG00000172461		ENSG00000164190
ENSG00000173473		ENSG00000164751
ENSG00000173598		ENSG00000164754
ENSG00000173674		ENSG00000164985
ENSG00000173692		ENSG00000165219
ENSG00000174206		ENSG00000165288
ENSG00000174231		ENSG00000165458
ENSG00000174444		ENSG00000165671
ENSG00000175548		ENSG00000165943
ENSG00000178999		ENSG00000165972
ENSG00000180785		ENSG00000166068
ENSG00000181222		ENSG00000166164
ENSG00000182004		ENSG00000166188
ENSG00000182774		ENSG00000166710
ENSG00000182831		ENSG00000166987
ENSG00000182899		ENSG00000167258
ENSG00000183098		ENSG00000167548
ENSG00000183207		ENSG00000168769
ENSG00000183258		ENSG00000169375
ENSG00000183684		ENSG00000169851
ENSG00000184779		ENSG00000170004
ENSG00000186871		ENSG00000170836
ENSG00000187922		ENSG00000171456
ENSG00000188846		ENSG00000171467
ENSG00000189091		ENSG00000171812
ENSG00000196101		ENSG00000171862
ENSG00000196235		ENSG00000171988
ENSG00000196263		ENSG00000172071
ENSG00000196498		ENSG00000173575
ENSG00000196531		ENSG00000174197
ENSG00000196730		ENSG00000174839
ENSG00000197102		ENSG00000175054
ENSG00000197111		ENSG00000175387
ENSG00000197170		ENSG00000175463
ENSG00000197705		ENSG00000175826
ENSG00000197756		ENSG00000176406
ENSG00000197958		ENSG00000176597
ENSG00000198034		ENSG00000177565
ENSG00000198242		ENSG00000178385
ENSG00000198301		ENSG00000178691
ENSG00000198755		ENSG00000179222
ENSG00000198918		ENSG00000179456
ENSG00000204580		ENSG00000179979
ENSG00000204979		ENSG00000180228
ENSG00000213516		ENSG00000181163
ENSG00000213741		ENSG00000181555
ENSG00000215021		ENSG00000182054
ENSG00000215414		ENSG00000182872
ENSG00000215472		ENSG00000183337
ENSG00000215522		ENSG00000183579
ENSG00000223680		ENSG00000184675
ENSG00000228224		ENSG00000184937
ENSG00000229738		ENSG00000185650
ENSG00000229767		ENSG00000185920
ENSG00000230456		ENSG00000186106
ENSG00000230463		ENSG00000186575
ENSG00000231679		ENSG00000187231
ENSG00000234078		ENSG00000187790
ENSG00000234797		ENSG00000187957
ENSG00000235989		ENSG00000188800
ENSG00000239732		ENSG00000188994
ENSG00000248333		ENSG00000189079
ENSG00000256206		ENSG00000196126
ENSG00000258790		ENSG00000196498
ENSG00000260119		ENSG00000196504
ENSG00000261230		ENSG00000196586
ENSG00000262088		ENSG00000196591
ENSG00000263076		ENSG00000196712
ENSG00000263332		ENSG00000197969
ENSG00000265228		ENSG00000198369
ENSG00000265681		ENSG00000198561
ENSG00000268264		ENSG00000198728
ENSG00000268963		ENSG00000204120
ENSG00000269079		ENSG00000204130
ENSG00000269382		ENSG00000204138
ENSG00000269438		ENSG00000204217
ENSG00000270650		ENSG00000204231
ENSG00000271121		ENSG00000205212
ENSG00000271310		ENSG00000206240
ENSG00000271442		ENSG00000206289
ENSG00000271572		ENSG00000206306
ENSG00000272614		ENSG00000206450
ENSG00000272643		ENSG00000206503
ENSG00000272852		ENSG00000206505
ENSG00000272932		ENSG00000215301
ENSG00000272943		ENSG00000223532
ENSG00000272964		ENSG00000223980
ENSG00000273060		ENSG00000224320
ENSG00000273109		ENSG00000224608
ENSG00000273135		ENSG00000225745
ENSG00000273224		ENSG00000227322
ENSG00000273376		ENSG00000227715
ENSG00000273385		ENSG00000228080
ENSG00000273462		ENSG00000228333
ENSG00000273467		ENSG00000228964
ENSG00000273469		ENSG00000229074
LRG_298		ENSG00000229215
LRG_366		ENSG00000231321
LRG_510		ENSG00000231834
		ENSG00000232126
		ENSG00000234745
		ENSG00000235657
		ENSG00000235712
		ENSG00000236884
		ENSG00000239779
		ENSG00000245848
		ENSG00000262795
		ENSG00000262919
		ENSG00000263002
		ENSG00000271271
		ENSG00000272333
		ENSG00000273686
		ENSG00000273993
		ENSG00000274616
		ENSG00000275099
		ENSG00000275837
		ENSG00000275867
		ENSG00000276644
		ENSG00000277114
		ENSG00000277222
		ENSG00000277600
		ENSG00000278268
		ENSG00000278311
		ENSG00000278458
		ENSG00000281484
		LRG_11
		LRG_130
		LRG_134
		LRG_135
		LRG_214
		LRG_229
		LRG_292
		LRG_293
		LRG_301
		LRG_311
		LRG_318
		LRG_319
		LRG_321
		LRG_322
		LRG_34
		LRG_443
		LRG_456
		LRG_458
		LRG_459
		LRG_482
		LRG_491
		LRG_502
		LRG_509
		LRG_511
		LRG_512
		LRG_515
		LRG_517
		LRG_520
		LRG_522
		LRG_525
		LRG_529
		LRG_611
		LRG_613
		LRG_616
		LRG_626
		LRG_627
		LRG_629
		LRG_630
		LRG_67
		LRG_770
		LRG_772
		LRG_775
		LRG_782

[truncated: 9 more sheets: Copy number variations, DAC scores, Conserved gene signature, Motif enrichment, Process regulation, GWAS-Cancer vs. DAD, GWAS NMAD vs. DAD, Excluded GO terms, Species comparison - Gene norm.]
