# Supplementary material for: Transcriptomic alterations during ageing reflect the shift from cancer to degenerative diseases in the elderly
Source: Nat Commun. 2018 Jan 30;9:327. doi: 10.1038/s41467-017-02395-2 (PMC5790807; doi:10.1038/s41467-017-02395-2)
Supplement: Supplementary file 5 — Supplementary Data 2 [file 41467_2017_2395_MOESM5_ESM.zip]

Archive with 437 entries (391 files):
- Supplementary Data S2/
- Supplementary Data S2/README.txt
- Supplementary Data S2/SpeciesComparison-All-Ages/
- Supplementary Data S2/SpeciesComparison-All-Ages/KEGG_processes.csv
- Supplementary Data S2/SpeciesComparison-All-Ages/GO_processes.csv
- Supplementary Data S2/SpeciesComparison-All-Ages/custom_processes.csv
- Supplementary Data S2/SpeciesComparison/
- Supplementary Data S2/DiseaseAlignment-MiddleAge/
- Supplementary Data S2/DiseaseAlignment-MiddleAge/AMDA-pvals.csv
- Supplementary Data S2/DiseaseAlignment-MiddleAge/AMDA-dirs.csv
- Supplementary Data S2/DiseaseAlignment-1-4+5/
- Supplementary Data S2/DiseaseAlignment-1-4+5/DAC-ndd-human.csv
- Supplementary Data S2/DiseaseAlignment-1-4+5/DAC-t2d-human.csv
- Supplementary Data S2/DiseaseAlignment-1-4+5/DAC-cvd-human.csv
- Supplementary Data S2/DiseaseAlignment-1-4+5/DAC-cvd.csv
- Supplementary Data S2/DiseaseAlignment-1-4+5/DAC-cancer-human.csv
- Supplementary Data S2/DiseaseAlignment-1-4+5/DAC-cancer.csv
- Supplementary Data S2/DiseaseAlignment-1-4+5/DAC-t2d.csv
- Supplementary Data S2/DiseaseAlignment-1-4+5/DAC-ndd.csv
- Supplementary Data S2/DiseaseAlignment-1-4+5/top-DAC-processes.csv
- Supplementary Data S2/DiseaseAlignment-1-4+5/processFoldChanges.csv
- Supplementary Data S2/DiseaseAlignment-1-4+5/AMDA-pvals.csv
- Supplementary Data S2/DiseaseAlignment-1-4+5/AMDA-dirs.csv
- Supplementary Data S2/DiseaseAlignment-1-4+5/normalizedFoldChanges.csv
- Supplementary Data S2/DEGs/
- Supplementary Data S2/SpeciesComparison/metabolic-4-5/
- Supplementary Data S2/SpeciesComparison/metabolic-4-5/liver.csv
- Supplementary Data S2/SpeciesComparison/metabolic-4-5/brain.csv
- Supplementary Data S2/SpeciesComparison/metabolic-4-5/skin.csv
- Supplementary Data S2/SpeciesComparison/metabolic-4-5/blood.csv
- Supplementary Data S2/SpeciesComparison/metabolic-4-5/mmusculus.csv
- Supplementary Data S2/SpeciesComparison/metabolic-4-5/nfurzeri.csv
- Supplementary Data S2/SpeciesComparison/metabolic-4-5/hsapiens.csv
- Supplementary Data S2/SpeciesComparison/metabolic-4-5/drerio.csv
- Supplementary Data S2/SpeciesComparison/metabolic-4-5/all.csv
- Supplementary Data S2/SpeciesComparison/metabolic-3-5/
- Supplementary Data S2/SpeciesComparison/metabolic-3-5/drerio.csv
- Supplementary Data S2/SpeciesComparison/metabolic-3-5/liver.csv
- Supplementary Data S2/SpeciesComparison/metabolic-3-5/brain.csv
- Supplementary Data S2/SpeciesComparison/metabolic-3-5/blood.csv
- Supplementary Data S2/SpeciesComparison/metabolic-3-5/skin.csv
- Supplementary Data S2/SpeciesComparison/metabolic-3-5/mmusculus.csv
- Supplementary Data S2/SpeciesComparison/metabolic-3-5/hsapiens.csv
- Supplementary Data S2/SpeciesComparison/metabolic-3-5/nfurzeri.csv
- Supplementary Data S2/SpeciesComparison/metabolic-3-5/all.csv
- Supplementary Data S2/SpeciesComparison/metabolic-3-4/
- Supplementary Data S2/SpeciesComparison/metabolic-3-4/drerio.csv
- Supplementary Data S2/SpeciesComparison/metabolic-3-4/brain.csv
- Supplementary Data S2/SpeciesComparison/metabolic-3-4/blood.csv
- Supplementary Data S2/SpeciesComparison/metabolic-3-4/skin.csv
- Supplementary Data S2/SpeciesComparison/metabolic-3-4/liver.csv
- Supplementary Data S2/SpeciesComparison/metabolic-3-4/mmusculus.csv
- Supplementary Data S2/SpeciesComparison/metabolic-3-4/nfurzeri.csv
- Supplementary Data S2/SpeciesComparison/metabolic-3-4/hsapiens.csv
- Supplementary Data S2/SpeciesComparison/metabolic-3-4/all.csv
- Supplementary Data S2/SpeciesComparison/metabolic-2-5/
- Supplementary Data S2/SpeciesComparison/metabolic-2-5/drerio.csv
- Supplementary Data S2/SpeciesComparison/metabolic-2-5/skin.csv
- Supplementary Data S2/SpeciesComparison/metabolic-2-5/liver.csv
- Supplementary Data S2/SpeciesComparison/metabolic-2-5/brain.csv
- Supplementary Data S2/SpeciesComparison/metabolic-2-5/mmusculus.csv
- Supplementary Data S2/SpeciesComparison/metabolic-2-5/nfurzeri.csv
- Supplementary Data S2/SpeciesComparison/metabolic-2-5/all.csv
- Supplementary Data S2/SpeciesComparison/metabolic-2-4/
- Supplementary Data S2/SpeciesComparison/metabolic-2-4/drerio.csv
- Supplementary Data S2/SpeciesComparison/metabolic-2-4/brain.csv
- Supplementary Data S2/SpeciesComparison/metabolic-2-4/skin.csv
- Supplementary Data S2/SpeciesComparison/metabolic-2-4/liver.csv
- Supplementary Data S2/SpeciesComparison/metabolic-2-4/mmusculus.csv
- Supplementary Data S2/SpeciesComparison/metabolic-2-4/nfurzeri.csv
- Supplementary Data S2/SpeciesComparison/metabolic-2-4/all.csv
- Supplementary Data S2/SpeciesComparison/metabolic-2-3/
- Supplementary Data S2/SpeciesComparison/metabolic-2-3/drerio.csv
- Supplementary Data S2/SpeciesComparison/metabolic-2-3/brain.csv
- Supplementary Data S2/SpeciesComparison/metabolic-2-3/skin.csv
- Supplementary Data S2/SpeciesComparison/metabolic-2-3/liver.csv
- Supplementary Data S2/SpeciesComparison/metabolic-2-3/mmusculus.csv
- Supplementary Data S2/SpeciesComparison/metabolic-2-3/nfurzeri.csv
- Supplementary Data S2/SpeciesComparison/metabolic-2-3/all.csv
- Supplementary Data S2/SpeciesComparison/metabolic-1-5/
- Supplementary Data S2/SpeciesComparison/metabolic-1-5/brain.csv
- Supplementary Data S2/SpeciesComparison/metabolic-1-5/all.csv
- Supplementary Data S2/SpeciesComparison/metabolic-1-5/drerio.csv
- Supplementary Data S2/SpeciesComparison/metabolic-1-5/liver.csv
- Supplementary Data S2/SpeciesComparison/metabolic-1-5/blood.csv
- Supplementary Data S2/SpeciesComparison/metabolic-1-5/mmusculus.csv
- Supplementary Data S2/SpeciesComparison/metabolic-1-5/nfurzeri.csv
- Supplementary Data S2/SpeciesComparison/metabolic-1-5/hsapiens.csv
- Supplementary Data S2/SpeciesComparison/metabolic-1-5/skin.csv
- Supplementary Data S2/SpeciesComparison/metabolic-1-4+5/
- Supplementary Data S2/SpeciesComparison/metabolic-1-4+5/skin.csv
- Supplementary Data S2/SpeciesComparison/metabolic-1-4+5/hsapiens.csv
- Supplementary Data S2/SpeciesComparison/metabolic-1-4+5/drerio.csv
- Supplementary Data S2/SpeciesComparison/metabolic-1-4+5/liver.csv
- Supplementary Data S2/SpeciesComparison/metabolic-1-4+5/brain.csv
- Supplementary Data S2/SpeciesComparison/metabolic-1-4+5/blood.csv
- Supplementary Data S2/SpeciesComparison/metabolic-1-4+5/mmusculus.csv
- Supplementary Data S2/SpeciesComparison/metabolic-1-4+5/nfurzeri.csv
- Supplementary Data S2/SpeciesComparison/metabolic-1-4+5/fibroblasts.csv
- Supplementary Data S2/SpeciesComparison/metabolic-1-4+5/all.csv
- Supplementary Data S2/SpeciesComparison/metabolic-1-4/
- Supplementary Data S2/SpeciesComparison/metabolic-1-4/liver.csv
- Supplementary Data S2/SpeciesComparison/metabolic-1-4/brain.csv
- Supplementary Data S2/SpeciesComparison/metabolic-1-4/blood.csv
- Supplementary Data S2/SpeciesComparison/metabolic-1-4/all.csv
- Supplementary Data S2/SpeciesComparison/metabolic-1-4/drerio.csv
- Supplementary Data S2/SpeciesComparison/metabolic-1-4/mmusculus.csv
- Supplementary Data S2/SpeciesComparison/metabolic-1-4/nfurzeri.csv
- Supplementary Data S2/SpeciesComparison/metabolic-1-4/hsapiens.csv
- Supplementary Data S2/SpeciesComparison/metabolic-1-4/skin.csv
- Supplementary Data S2/SpeciesComparison/metabolic-1-3/
- Supplementary Data S2/SpeciesComparison/metabolic-1-3/brain.csv
- Supplementary Data S2/SpeciesComparison/metabolic-1-3/blood.csv
- Supplementary Data S2/SpeciesComparison/metabolic-1-3/all.csv
- Supplementary Data S2/SpeciesComparison/metabolic-1-3/drerio.csv
- Supplementary Data S2/SpeciesComparison/metabolic-1-3/liver.csv
- Supplementary Data S2/SpeciesComparison/metabolic-1-3/mmusculus.csv
- Supplementary Data S2/SpeciesComparison/metabolic-1-3/skin.csv
- Supplementary Data S2/SpeciesComparison/metabolic-1-3/nfurzeri.csv
- Supplementary Data S2/SpeciesComparison/metabolic-1-3/hsapiens.csv
- Supplementary Data S2/SpeciesComparison/metabolic-1-2/
- Supplementary Data S2/SpeciesComparison/metabolic-1-2/drerio.csv
- Supplementary Data S2/SpeciesComparison/metabolic-1-2/liver.csv
- Supplementary Data S2/SpeciesComparison/metabolic-1-2/all.csv
- Supplementary Data S2/SpeciesComparison/metabolic-1-2/brain.csv
- Supplementary Data S2/SpeciesComparison/metabolic-1-2/mmusculus.csv
- Supplementary Data S2/SpeciesComparison/metabolic-1-2/skin.csv
- Supplementary Data S2/SpeciesComparison/metabolic-1-2/nfurzeri.csv
- Supplementary Data S2/SpeciesComparison/kegg-4-5/
- Supplementary Data S2/SpeciesComparison/kegg-4-5/mmusculus.csv
- Supplementary Data S2/SpeciesComparison/kegg-4-5/liver.csv
- Supplementary Data S2/SpeciesComparison/kegg-4-5/brain.csv
- Supplementary Data S2/SpeciesComparison/kegg-4-5/blood.csv
- Supplementary Data S2/SpeciesComparison/kegg-4-5/skin.csv
- Supplementary Data S2/SpeciesComparison/kegg-4-5/all.csv
- Supplementary Data S2/SpeciesComparison/kegg-4-5/nfurzeri.csv
- Supplementary Data S2/SpeciesComparison/kegg-4-5/hsapiens.csv
- Supplementary Data S2/SpeciesComparison/kegg-4-5/drerio.csv
- Supplementary Data S2/SpeciesComparison/kegg-3-5/
- Supplementary Data S2/SpeciesComparison/kegg-3-5/nfurzeri.csv
- Supplementary Data S2/SpeciesComparison/kegg-3-5/hsapiens.csv
- Supplementary Data S2/SpeciesComparison/kegg-3-5/mmusculus.csv
- Supplementary Data S2/SpeciesComparison/kegg-3-5/brain.csv
- Supplementary Data S2/SpeciesComparison/kegg-3-5/blood.csv
- Supplementary Data S2/SpeciesComparison/kegg-3-5/skin.csv
- Supplementary Data S2/SpeciesComparison/kegg-3-5/all.csv
- Supplementary Data S2/SpeciesComparison/kegg-3-5/drerio.csv
- Supplementary Data S2/SpeciesComparison/kegg-3-5/liver.csv
- Supplementary Data S2/SpeciesComparison/kegg-3-4/
- Supplementary Data S2/SpeciesComparison/kegg-3-4/mmusculus.csv
- Supplementary Data S2/SpeciesComparison/kegg-3-4/liver.csv
- Supplementary Data S2/SpeciesComparison/kegg-3-4/brain.csv
- Supplementary Data S2/SpeciesComparison/kegg-3-4/blood.csv
- Supplementary Data S2/SpeciesComparison/kegg-3-4/skin.csv
- Supplementary Data S2/SpeciesComparison/kegg-3-4/all.csv
- Supplementary Data S2/SpeciesComparison/kegg-3-4/hsapiens.csv
- Supplementary Data S2/SpeciesComparison/kegg-3-4/drerio.csv
- Supplementary Data S2/SpeciesComparison/kegg-3-4/nfurzeri.csv
- Supplementary Data S2/SpeciesComparison/kegg-2-5/
- Supplementary Data S2/SpeciesComparison/kegg-2-5/nfurzeri.csv
- Supplementary Data S2/SpeciesComparison/kegg-2-5/mmusculus.csv
- Supplementary Data S2/SpeciesComparison/kegg-2-5/liver.csv
- Supplementary Data S2/SpeciesComparison/kegg-2-5/brain.csv
- Supplementary Data S2/SpeciesComparison/kegg-2-5/skin.csv
- Supplementary Data S2/SpeciesComparison/kegg-2-5/all.csv
- Supplementary Data S2/SpeciesComparison/kegg-2-5/drerio.csv
- Supplementary Data S2/SpeciesComparison/kegg-2-4/
- Supplementary Data S2/SpeciesComparison/kegg-2-4/all.csv
- Supplementary Data S2/SpeciesComparison/kegg-2-4/mmusculus.csv
- Supplementary Data S2/SpeciesComparison/kegg-2-4/nfurzeri.csv
- Supplementary Data S2/SpeciesComparison/kegg-2-4/drerio.csv
- Supplementary Data S2/SpeciesComparison/kegg-2-4/liver.csv
- Supplementary Data S2/SpeciesComparison/kegg-2-4/brain.csv
- Supplementary Data S2/SpeciesComparison/kegg-2-4/skin.csv
- Supplementary Data S2/SpeciesComparison/kegg-2-3/
- Supplementary Data S2/SpeciesComparison/kegg-2-3/mmusculus.csv
- Supplementary Data S2/SpeciesComparison/kegg-2-3/liver.csv
- Supplementary Data S2/SpeciesComparison/kegg-2-3/brain.csv
- Supplementary Data S2/SpeciesComparison/kegg-2-3/skin.csv
- Supplementary Data S2/SpeciesComparison/kegg-2-3/all.csv
- Supplementary Data S2/SpeciesComparison/kegg-2-3/drerio.csv
- Supplementary Data S2/SpeciesComparison/kegg-2-3/nfurzeri.csv
- Supplementary Data S2/SpeciesComparison/kegg-1-5/
- Supplementary Data S2/SpeciesComparison/kegg-1-5/nfurzeri.csv
- Supplementary Data S2/SpeciesComparison/kegg-1-5/hsapiens.csv
- Supplementary Data S2/SpeciesComparison/kegg-1-5/mmusculus.csv
- Supplementary Data S2/SpeciesComparison/kegg-1-5/liver.csv
- Supplementary Data S2/SpeciesComparison/kegg-1-5/brain.csv
- Supplementary Data S2/SpeciesComparison/kegg-1-5/blood.csv
- Supplementary Data S2/SpeciesComparison/kegg-1-5/skin.csv
- Supplementary Data S2/SpeciesComparison/kegg-1-5/all.csv
- Supplementary Data S2/SpeciesComparison/kegg-1-5/drerio.csv
- Supplementary Data S2/SpeciesComparison/kegg-1-4+5/
- Supplementary Data S2/SpeciesComparison/kegg-1-4+5/hsapiens.csv
- Supplementary Data S2/SpeciesComparison/kegg-1-4+5/drerio.csv
- Supplementary Data S2/SpeciesComparison/kegg-1-4+5/liver.csv
- Supplementary Data S2/SpeciesComparison/kegg-1-4+5/mmusculus.csv
- Supplementary Data S2/SpeciesComparison/kegg-1-4+5/nfurzeri.csv
- Supplementary Data S2/SpeciesComparison/kegg-1-4+5/skin.csv
- Supplementary Data S2/SpeciesComparison/kegg-1-4+5/brain.csv
- Supplementary Data S2/SpeciesComparison/kegg-1-4+5/fibroblasts.csv
- Supplementary Data S2/SpeciesComparison/kegg-1-4+5/blood.csv
- Supplementary Data S2/SpeciesComparison/kegg-1-4+5/all.csv
- Supplementary Data S2/SpeciesComparison/kegg-1-4/
- Supplementary Data S2/SpeciesComparison/kegg-1-4/nfurzeri.csv
- Supplementary Data S2/SpeciesComparison/kegg-1-4/hsapiens.csv
- Supplementary Data S2/SpeciesComparison/kegg-1-4/mmusculus.csv
- Supplementary Data S2/SpeciesComparison/kegg-1-4/liver.csv
- Supplementary Data S2/SpeciesComparison/kegg-1-4/brain.csv
- Supplementary Data S2/SpeciesComparison/kegg-1-4/blood.csv
- Supplementary Data S2/SpeciesComparison/kegg-1-4/skin.csv
- Supplementary Data S2/SpeciesComparison/kegg-1-4/all.csv
- Supplementary Data S2/SpeciesComparison/kegg-1-4/drerio.csv
- Supplementary Data S2/SpeciesComparison/kegg-1-3/
- Supplementary Data S2/SpeciesComparison/kegg-1-3/mmusculus.csv
- Supplementary Data S2/SpeciesComparison/kegg-1-3/nfurzeri.csv
- Supplementary Data S2/SpeciesComparison/kegg-1-3/hsapiens.csv
- Supplementary Data S2/SpeciesComparison/kegg-1-3/liver.csv
- Supplementary Data S2/SpeciesComparison/kegg-1-3/brain.csv
- Supplementary Data S2/SpeciesComparison/kegg-1-3/blood.csv
- Supplementary Data S2/SpeciesComparison/kegg-1-3/skin.csv
- Supplementary Data S2/SpeciesComparison/kegg-1-3/all.csv
- Supplementary Data S2/SpeciesComparison/kegg-1-3/drerio.csv
- Supplementary Data S2/SpeciesComparison/kegg-1-2/
- Supplementary Data S2/SpeciesComparison/kegg-1-2/mmusculus.csv
- Supplementary Data S2/SpeciesComparison/kegg-1-2/nfurzeri.csv
- Supplementary Data S2/SpeciesComparison/kegg-1-2/liver.csv
- Supplementary Data S2/SpeciesComparison/kegg-1-2/brain.csv
- Supplementary Data S2/SpeciesComparison/kegg-1-2/skin.csv
- Supplementary Data S2/SpeciesComparison/kegg-1-2/all.csv
- Supplementary Data S2/SpeciesComparison/kegg-1-2/drerio.csv
- Supplementary Data S2/SpeciesComparison/go-4-5/
- Supplementary Data S2/SpeciesComparison/go-4-5/mmusculus.csv
- Supplementary Data S2/SpeciesComparison/go-4-5/nfurzeri.csv
- Supplementary Data S2/SpeciesComparison/go-4-5/hsapiens.csv
- Supplementary Data S2/SpeciesComparison/go-4-5/drerio.csv
- Supplementary Data S2/SpeciesComparison/go-4-5/liver.csv
- Supplementary Data S2/SpeciesComparison/go-4-5/brain.csv
- Supplementary Data S2/SpeciesComparison/go-4-5/blood.csv
- Supplementary Data S2/SpeciesComparison/go-4-5/skin.csv
- Supplementary Data S2/SpeciesComparison/go-4-5/all.csv
- Supplementary Data S2/SpeciesComparison/go-3-5/
- Supplementary Data S2/SpeciesComparison/go-3-5/drerio.csv
- Supplementary Data S2/SpeciesComparison/go-3-5/liver.csv
- Supplementary Data S2/SpeciesComparison/go-3-5/brain.csv
- Supplementary Data S2/SpeciesComparison/go-3-5/blood.csv
- Supplementary Data S2/SpeciesComparison/go-3-5/skin.csv
- Supplementary Data S2/SpeciesComparison/go-3-5/all.csv
- Supplementary Data S2/SpeciesComparison/go-3-5/mmusculus.csv
- Supplementary Data S2/SpeciesComparison/go-3-5/nfurzeri.csv
- Supplementary Data S2/SpeciesComparison/go-3-5/hsapiens.csv
- Supplementary Data S2/SpeciesComparison/go-3-4/
- Supplementary Data S2/SpeciesComparison/go-3-4/mmusculus.csv
- Supplementary Data S2/SpeciesComparison/go-3-4/nfurzeri.csv
- Supplementary Data S2/SpeciesComparison/go-3-4/hsapiens.csv
- Supplementary Data S2/SpeciesComparison/go-3-4/drerio.csv
- Supplementary Data S2/SpeciesComparison/go-3-4/liver.csv
- Supplementary Data S2/SpeciesComparison/go-3-4/brain.csv
- Supplementary Data S2/SpeciesComparison/go-3-4/blood.csv
- Supplementary Data S2/SpeciesComparison/go-3-4/skin.csv
- Supplementary Data S2/SpeciesComparison/go-3-4/all.csv
- Supplementary Data S2/SpeciesComparison/go-2-5/
- Supplementary Data S2/SpeciesComparison/go-2-5/mmusculus.csv
- Supplementary Data S2/SpeciesComparison/go-2-5/nfurzeri.csv
- Supplementary Data S2/SpeciesComparison/go-2-5/drerio.csv
- Supplementary Data S2/SpeciesComparison/go-2-5/liver.csv
- Supplementary Data S2/SpeciesComparison/go-2-5/brain.csv
- Supplementary Data S2/SpeciesComparison/go-2-5/skin.csv
- Supplementary Data S2/SpeciesComparison/go-2-5/all.csv
- Supplementary Data S2/SpeciesComparison/go-2-4/
- Supplementary Data S2/SpeciesComparison/go-2-4/mmusculus.csv
- Supplementary Data S2/SpeciesComparison/go-2-4/drerio.csv
- Supplementary Data S2/SpeciesComparison/go-2-4/liver.csv
- Supplementary Data S2/SpeciesComparison/go-2-4/brain.csv
- Supplementary Data S2/SpeciesComparison/go-2-4/skin.csv
- Supplementary Data S2/SpeciesComparison/go-2-4/all.csv
- Supplementary Data S2/SpeciesComparison/go-2-4/nfurzeri.csv
- Supplementary Data S2/SpeciesComparison/go-2-3/
- Supplementary Data S2/SpeciesComparison/go-2-3/mmusculus.csv
- Supplementary Data S2/SpeciesComparison/go-2-3/nfurzeri.csv
- Supplementary Data S2/SpeciesComparison/go-2-3/drerio.csv
- Supplementary Data S2/SpeciesComparison/go-2-3/liver.csv
- Supplementary Data S2/SpeciesComparison/go-2-3/brain.csv
- Supplementary Data S2/SpeciesComparison/go-2-3/skin.csv
- Supplementary Data S2/SpeciesComparison/go-2-3/all.csv
- Supplementary Data S2/SpeciesComparison/go-1-5/
- Supplementary Data S2/SpeciesComparison/go-1-5/liver.csv
- Supplementary Data S2/SpeciesComparison/go-1-5/skin.csv
- Supplementary Data S2/SpeciesComparison/go-1-5/mmusculus.csv
- Supplementary Data S2/SpeciesComparison/go-1-5/nfurzeri.csv
- Supplementary Data S2/SpeciesComparison/go-1-5/hsapiens.csv
- Supplementary Data S2/SpeciesComparison/go-1-5/drerio.csv
- Supplementary Data S2/SpeciesComparison/go-1-5/brain.csv
- Supplementary Data S2/SpeciesComparison/go-1-5/blood.csv
- Supplementary Data S2/SpeciesComparison/go-1-5/all.csv
- Supplementary Data S2/SpeciesComparison/go-1-4+5/
- Supplementary Data S2/SpeciesComparison/go-1-4+5/resample.csv
- Supplementary Data S2/SpeciesComparison/go-1-4+5/fibroblasts.csv
- Supplementary Data S2/SpeciesComparison/go-1-4+5/skin.csv
- Supplementary Data S2/SpeciesComparison/go-1-4+5/mmusculus.csv
[truncated: 137 more entries]
