# Supplementary material for: Transcriptomic alterations during ageing reflect the shift from cancer to degenerative diseases in the elderly
Source: Nat Commun. 2018 Jan 30;9:327. doi: 10.1038/s41467-017-02395-2 (PMC5790807; doi:10.1038/s41467-017-02395-2)
Supplement: Supplementary file 5 — Supplementary Data 2 [file 41467_2017_2395_MOESM5_ESM.zip › Supplementary Data S2/SpeciesComparison-All-Ages/KEGG_processes.csv]

KEGG pathway$"KEGG pathway"$"Interactions"$"P-value"$"FDR corrected p-value"
Glycolysis / Gluconeogenesis$"Glycolysis / Gluconeogenesis"$"organ + species + age + organ:species + organ:age + species:age + organ:species:age"$0.0462716194861607$0.0840128999613137
Pentose phosphate pathway$"Pentose phosphate pathway"$"organ + species + age + organ:species + organ:age + species:age + organ:species:age"$1.0698986295885e-07$1.08149865606427e-06
Fructose and mannose metabolism$"Fructose and mannose metabolism"$"organ + species + age + organ:species + organ:age + species:age + organ:species:age"$0.000196630330922898$0.00108146682007594
Ascorbate and aldarate metabolism$"Ascorbate and aldarate metabolism"$"organ + species + age + organ:species + organ:age + species:age + organ:species:age"$0.0057972203867865$0.0150045704128592
Fatty acid elongation$"Fatty acid elongation"$"organ + species + age + organ:species + organ:age + species:age + organ:species:age"$0.00874786242371132$0.0213836637024054
Steroid biosynthesis$"Steroid biosynthesis"$"organ + species + age + organ:species + organ:age + species:age + organ:species:age"$0.995886671325357$0.995886671325357
Pyrimidine metabolism$"Pyrimidine metabolism"$"organ + species + age + organ:species + organ:age + species:age + organ:species:age"$0.208761615223105$0.288319274598356
Alanine, aspartate and glutamate metabolism$"Alanine	aspartate and glutamate metabolism"$"organ + species + age + organ:species + organ:age + species:age + organ:species:age"$0.615328530640437$0.644629889242363
Cysteine and methionine metabolism$"Cysteine and methionine metabolism"$"organ + species + age + organ:species + organ:age + species:age + organ:species:age"$0.518394672568516$0.55632599007353
Valine, leucine and isoleucine degradation$"Valine	leucine and isoleucine degradation"$"organ + species + age + organ:species + organ:age + species:age + organ:species:age"$0.0546946565386525$0.0925601879884889
Histidine metabolism$"Histidine metabolism"$"organ + species + age + organ:species + organ:age + species:age + organ:species:age"$0.724832052738718$0.741688612104735
Selenocompound metabolism$"Selenocompound metabolism"$"organ + species + age + organ:species + organ:age + species:age + organ:species:age"$0.0248618182594506$0.0515293484417464
N-Glycan biosynthesis$"N-Glycan biosynthesis"$"organ + species + age + organ:species + organ:age + species:age + organ:species:age"$0.463206738572218$0.511565682646919
Other glycan degradation$"Other glycan degradation"$"species + age + species:age"$3.68145849521472e-12$1.12013430568958e-10
Mucin type O-Glycan biosynthesis$"Mucin type O-Glycan biosynthesis"$"organ + species + age + organ:species + organ:age + species:age + organ:species:age"$0.423233172071606$0.490059462398702
Glycosaminoglycan degradation$"Glycosaminoglycan degradation"$"organ + species + age + organ:species + organ:age + species:age + organ:species:age"$1.02832953336075e-08$1.5082166489291e-07
Glycosaminoglycan biosynthesis - chondroitin sulfate / dermatan sulfate$"Glycosaminoglycan biosynthesis - chondroitin sulfate / dermatan sulfate"$"organ + species + age + organ:species + organ:age + species:age + organ:species:age"$0.3219084876128$0.393443707082311
Inositol phosphate metabolism$"Inositol phosphate metabolism"$"organ + species + age + organ:species + organ:age + species:age + organ:species:age"$0.121296965256715$0.184036774872258
Sphingolipid metabolism$"Sphingolipid metabolism"$"organ + species + age + organ:species + organ:age + species:age + organ:species:age"$0.000276414351452469$0.00121622314639086
Glycosphingolipid biosynthesis - ganglio series$"Glycosphingolipid biosynthesis - ganglio series"$"organ + species + age + organ:age + species:age"$4.90450475784491e-06$3.08283156207394e-05
Propanoate metabolism$"Propanoate metabolism"$"organ + species + age + organ:species + organ:age + species:age + organ:species:age"$0.222336398787217$0.296448531716289
Butanoate metabolism$"Butanoate metabolism"$"organ + species + age + organ:species + organ:age + species:age + organ:species:age"$0.000429357099386077$0.00171742839754431
Terpenoid backbone biosynthesis$"Terpenoid backbone biosynthesis"$"organ + age + organ:age"$0.0240695824425176$0.0515293484417464
Metabolism of xenobiotics by cytochrome P450$"Metabolism of xenobiotics by cytochrome P450"$"organ + species + age + organ:species + organ:age + species:age + organ:species:age"$1.22897574552758e-07$1.08149865606427e-06
Biosynthesis of unsaturated fatty acids$"Biosynthesis of unsaturated fatty acids"$"organ + species + age + organ:age + species:age"$5.09151957131626e-12$1.12013430568958e-10
RNA degradation$"RNA degradation"$"organ + species + age + organ:species + organ:age + species:age + organ:species:age"$0.0443395171830263$0.0840128999613137
Nucleotide excision repair$"Nucleotide excision repair"$"species + age + species:age"$0.00196518144166788$0.0061762845309562
MAPK signaling pathway$"MAPK signaling pathway"$"species + age + species:age"$1.9065487962814e-06$1.3981357839397e-05
ErbB signaling pathway$"ErbB signaling pathway"$"organ + species + age + organ:species + organ:age + species:age + organ:species:age"$0.000268667077706014$0.00121622314639086
Calcium signaling pathway$"Calcium signaling pathway"$"species + age + species:age"$0.000781002463019349$0.00265000799336319
Neuroactive ligand-receptor interaction$"Neuroactive ligand-receptor interaction"$"organ + species + age + organ:species + organ:age + species:age + organ:species:age"$0.00564397409800108$0.0150045704128592
Oocyte meiosis$"Oocyte meiosis"$"organ + species + age + organ:species + organ:age + species:age + organ:species:age"$0.00252977180636715$0.00742066396534365
Protein processing in endoplasmic reticulum$"Protein processing in endoplasmic reticulum"$"organ + species + age + organ:species + organ:age + species:age + organ:species:age"$0.0477346022507464$0.0840128999613137
Endocytosis$"Endocytosis"$"organ + species + age + organ:age + species:age"$0.0573349745096065$0.0934347732749142
Wnt signaling pathway$"Wnt signaling pathway"$"organ + species + age + organ:species + organ:age + species:age + organ:species:age"$0.14742809054422$0.216227866131522
Hedgehog signaling pathway$"Hedgehog signaling pathway"$"organ + species + age + organ:species + organ:age + species:age + organ:species:age"$0.209686745162441$0.288319274598356
TGF-beta signaling pathway$"TGF-beta signaling pathway"$"organ + species + age + organ:species + organ:age + species:age + organ:species:age"$0.265017364465622$0.333164686756781
ECM-receptor interaction$"ECM-receptor interaction"$"organ + species + age + organ:species + organ:age + species:age + organ:species:age"$0.465059711497199$0.511565682646919
Cell adhesion molecules (CAMs)$"Cell adhesion molecules (CAMs)"$"organ + species + age + organ:species + organ:age + species:age + organ:species:age"$0.00968529802567368$0.0224291112173496
Tight junction$"Tight junction"$"organ + species + age + organ:species + organ:age + species:age + organ:species:age"$0.261122553117243$0.333164686756781
RIG-I-like receptor signaling pathway$"RIG-I-like receptor signaling pathway"$"organ + species + age + organ:species + organ:age + species:age + organ:species:age"$0.367638818789311$0.437192108830532
Cytosolic DNA-sensing pathway$"Cytosolic DNA-sensing pathway"$"organ + species + age + organ:species + organ:age + species:age + organ:species:age"$0.000782956907130035$0.00265000799336319
Adipocytokine signaling pathway$"Adipocytokine signaling pathway"$"organ + species + age + organ:species + organ:age + species:age + organ:species:age"$0.0763356219660927$0.119955977375289
Herpes simplex infection$"Herpes simplex infection"$"organ + species + age + organ:species + organ:age + species:age + organ:species:age"$0.0257646742208732$0.0515293484417464
