# Supplementary material for: Transcriptomic alterations during ageing reflect the shift from cancer to degenerative diseases in the elderly
Source: Nat Commun. 2018 Jan 30;9:327. doi: 10.1038/s41467-017-02395-2 (PMC5790807; doi:10.1038/s41467-017-02395-2)
Supplement: Supplementary file 5 — Supplementary Data 2 [file 41467_2017_2395_MOESM5_ESM.zip › Supplementary Data S2/SpeciesComparison-All-Ages/GO_processes.csv]

GO ID	GO Term	Interactions	P-value	FDR corrected p-value	FDR pval 1 vs. 4+5
GO:0030903	notochord development	organ + species + age + organ:species + organ:age + species:age + organ:species:age	2.27872765930449E-13	1.19177456581625E-10	3.59442599275719E-09
GO:0032103	positive regulation of response to external stimulus	organ + species + age + organ:species + organ:age + species:age + organ:species:age	6.17938951120094E-11	1.61591035717905E-08	1.70027646472609E-06
GO:0051321	meiotic cell cycle	organ + species + age + organ:species + organ:age + species:age + organ:species:age	9.4872747032669E-10	1.65394822326953E-07	4.6835779613963E-09
GO:1901575	organic substance catabolic process	organ + species + age + organ:species + organ:age + species:age + organ:species:age	1.60782194373882E-09	2.1022271914385E-07	0.0001662861
GO:1901796	regulation of signal transduction by p53 class mediator	organ + species + age + organ:species + organ:age + species:age + organ:species:age	3.37006279721821E-09	3.52508568589025E-07	5.51009614150711E-06
GO:0002252	immune effector process	species + age + species:age	9.53071088988451E-09	6.75878538562554E-07	4.06585349910505E-06
GO:0006952	defense response	organ + species + age + organ:species + organ:age + species:age + organ:species:age	9.62782359827872E-09	6.75878538562554E-07	1.84769460013037E-07
GO:0051017	actin filament bundle assembly	organ + species + age + organ:species + organ:age + species:age + organ:species:age	1.03384862495228E-08	6.75878538562554E-07	3.99793356673872E-07
GO:0061572	actin filament bundle organization	organ + species + age + organ:species + organ:age + species:age + organ:species:age	1.21482964645663E-08	0.000000706	6.66639044625523E-07
GO:0044248	cellular catabolic process	organ + species + age + organ:species + organ:age + species:age + organ:species:age	1.94361675857559E-08	1.01651156473503E-06	0.0070059642
GO:1901701	cellular response to oxygen-containing compound	organ + species + age + organ:species + organ:age + species:age + organ:species:age	2.30921081294758E-08	1.09792477742871E-06	7.67284149105217E-07
GO:0043154	negative regulation of cysteine-type endopeptidase activity involved in apoptotic process	organ + species + age + organ:age + species:age	2.87806671310469E-08	1.25435740912813E-06	1.84769460013037E-07
GO:0006270	DNA replication initiation	species + age + species:age	3.63420424960427E-08	1.4620683250331E-06	1.8968594542407E-05
GO:0006261	DNA-dependent DNA replication	organ + species + age + organ:species + organ:age + species:age + organ:species:age	4.60558233828473E-08	1.72051397351637E-06	0.000000592
GO:0009056	catabolic process	organ + species + age + organ:species + organ:age + species:age + organ:species:age	7.69244520182376E-08	2.51446802534614E-06	4.82958598250353E-05
GO:0032101	regulation of response to external stimulus	organ + species + age + organ:species + organ:age + species:age + organ:species:age	7.42566962341555E-08	2.51446802534614E-06	0.0006537283
GO:0010639	negative regulation of organelle organization	organ + species + age + organ:species + organ:age + species:age + organ:species:age	8.66848451834531E-08	2.66683376652623E-06	1.87692221296869E-06
GO:0030261	chromosome condensation	organ + species + age + organ:species + organ:age + species:age + organ:species:age	1.07582957938139E-07	3.12588261120261E-06	1.30053373399602E-07
GO:2000117	negative regulation of cysteine-type endopeptidase activity	organ + species + age + organ:age + species:age	1.15117025810439E-07	3.16874760520315E-06	0.000000592
GO:0046148	pigment biosynthetic process	organ + species + age + organ:species + organ:age + species:age + organ:species:age	1.24769165818108E-07	3.26271368614352E-06	0.0013768782
GO:0051188	cofactor biosynthetic process	organ + species + age + organ:species + organ:age + species:age + organ:species:age	1.44667695290561E-07	3.60291450652208E-06	0.0001041251
GO:0071417	cellular response to organonitrogen compound	organ + species + age + organ:age + species:age	2.06714886337235E-07	4.9141766161079E-06	6.40669590178299E-06
GO:0048596	embryonic camera-type eye morphogenesis	organ + species + age + organ:species + organ:age + species:age + organ:species:age	2.80492136165609E-07	6.37814727020059E-06	4.46682972067346E-06
GO:0001568	blood vessel development	organ + species + age + organ:species + organ:age + species:age + organ:species:age	3.84538821627032E-07	0.000008108	0.0025344055
GO:0003013	circulatory system process	organ + species + age + organ:species + organ:age + species:age + organ:species:age	3.87570561618997E-07	0.000008108	0.0001795445
GO:0031076	embryonic camera-type eye development	organ + species + age + organ:species + organ:age + species:age + organ:species:age	4.2106663772588E-07	8.46991736656289E-06	3.42884411056752E-06
GO:0048514	blood vessel morphogenesis	organ + species + age + organ:species + organ:age + species:age + organ:species:age	9.30610204920565E-07	1.80262643397576E-05	0.0016682068
GO:0050953	sensory perception of light stimulus	organ + species + age + organ:species + organ:age + species:age + organ:species:age	1.8233031393086E-06	3.40566979235141E-05	0.0010985247
GO:0006779	porphyrin-containing compound biosynthetic process	organ + species + age + organ:species + organ:age + species:age + organ:species:age	2.15990429857239E-06	3.89527568328746E-05	0.0044480903
GO:0051346	negative regulation of hydrolase activity	organ + species + age + organ:species + organ:age + species:age + organ:species:age	2.31516223003156E-06	0.000040361	4.47886463762435E-05
GO:0033014	tetrapyrrole biosynthetic process	organ + species + age + organ:species + organ:age + species:age + organ:species:age	2.41016068208432E-06	4.06617431203257E-05	0.0033944406
GO:0001708	cell fate specification	organ + species + age + organ:species + organ:age + species:age + organ:species:age	2.59092758390587E-06	4.23454726994616E-05	0.0010410094
GO:0048017	inositol lipid-mediated signaling	organ + species + age + organ:species + organ:age + species:age + organ:species:age	2.70864170111389E-06	4.29278669600777E-05	1.48588611379527E-05
GO:0007601	visual perception	organ + species + age + organ:species + organ:age + species:age + organ:species:age	3.38327463011503E-06	5.20427244573577E-05	0.0013387679
GO:0048732	gland development	organ + species + age + organ:species + organ:age + species:age + organ:species:age	3.86955481185974E-06	5.78222047600755E-05	1.2538141444376E-05
GO:0061515	myeloid cell development	organ + species + age + organ:age + species:age	4.37046165335501E-06	6.34930956862408E-05	0.000069338
GO:0007059	chromosome segregation	organ + species + age + organ:species + organ:age + species:age + organ:species:age	4.72779023597542E-06	0.000066828	2.75571347961374E-06
GO:0006954	inflammatory response	organ + species + age + organ:age + species:age	6.3833989225822E-06	8.78557272765918E-05	0.0001777094
GO:2001243	negative regulation of intrinsic apoptotic signaling pathway	species + age + species:age	7.07375118973752E-06	9.48608172367365E-05	0.000072081
GO:0032774	RNA biosynthetic process	species + age + species:age	7.68761017643058E-06	0.0001005155	0.0069611766
GO:0006281	DNA repair	organ + species + age + organ:species + organ:age + species:age + organ:species:age	9.53451441381009E-06	0.0001187274	7.73093594085928E-05
GO:0048568	embryonic organ development	organ + species + age + organ:species + organ:age + species:age + organ:species:age	9.47532104398234E-06	0.0001187274	0.0005907811
GO:0050776	regulation of immune response	species + age + species:age	9.90951333966801E-06	0.0001205273	0.0005930924
GO:0051129	negative regulation of cellular component organization	organ + species + age + organ:species + organ:age + species:age + organ:species:age	1.01638956306389E-05	0.0001208118	8.23952732532516E-05
GO:0006892	post-Golgi vesicle-mediated transport	organ + species + age + organ:species + organ:age + species:age + organ:species:age	1.41201780580822E-05	0.0001641078	0.0014517956
GO:0019439	aromatic compound catabolic process	organ + species + age + organ:species + organ:age + species:age + organ:species:age	1.47564373671223E-05	0.0001677743	0.0431464064
GO:0009408	response to heat	organ + species + age + organ:species + organ:age + species:age + organ:species:age	1.53198200785423E-05	0.0001704737
GO:0080134	regulation of response to stress	organ + species + age + organ:species + organ:age + species:age + organ:species:age	1.61562280676915E-05	0.0001760356	0.00021718
GO:0007126	meiotic nuclear division	organ + species + age + organ:age + species:age	1.7962855948294E-05	0.000182145	0.000019786
GO:0009190	cyclic nucleotide biosynthetic process	organ + species + age + organ:species + organ:age + species:age + organ:species:age	1.73254956185092E-05	0.000182145	0.0005712633
GO:0052652	cyclic purine nucleotide metabolic process	organ + species + age + organ:species + organ:age + species:age + organ:species:age	0.00001811	0.000182145	0.0005506265
GO:2001020	regulation of response to DNA damage stimulus	organ + species + age + organ:species + organ:age + species:age + organ:species:age	1.80318744539771E-05	0.000182145	0.0123329488
GO:0002682	regulation of immune system process	species + age + species:age	1.8919505780847E-05	0.0001866963
GO:0050778	positive regulation of immune response	species + age + species:age	2.05118544595033E-05	0.0001986611	0.0008320724
GO:0010631	epithelial cell migration	organ + species + age + organ:age + species:age	2.18904808875603E-05	0.0002044415	0.875437362
GO:0060322	head development	organ + species + age + organ:species + organ:age + species:age + organ:species:age	0.000021565	0.0002044415	8.89891380103629E-05
GO:0009410	response to xenobiotic stimulus	species + age + species:age	2.50038400028706E-05	0.0002294212	0.0002904314
GO:0031347	regulation of defense response	organ + species + age + organ:age + species:age	2.58101916880076E-05	0.0002327367	0.0002755901
GO:0071391	cellular response to estrogen stimulus	organ + species + age + organ:species + organ:age + species:age + organ:species:age	0.000026275	0.0002329119	0.0001144638
GO:0045786	negative regulation of cell cycle	species + age + species:age	2.69585597810069E-05	0.0002349888	0.0002025226
GO:0044723	single-organism carbohydrate metabolic process	organ + species + age + organ:species + organ:age + species:age + organ:species:age	3.04755294397813E-05	0.0002612902	0.1026442312
GO:0006909	phagocytosis	organ + species + age + organ:species + organ:age + species:age + organ:species:age	3.14084526988683E-05	0.0002649455	0.0032280556
GO:0034765	regulation of ion transmembrane transport	organ + species + age + organ:species + organ:age + species:age + organ:species:age	3.36421865320528E-05	0.0002792835	0.000957347
GO:0048545	response to steroid hormone	species + age + species:age	4.09240517186155E-05	0.0003344262	0.0033958905
GO:0097191	extrinsic apoptotic signaling pathway	organ + species + age + organ:age + species:age	5.73590958087911E-05	0.0004615201	0.0017527864
GO:0010638	positive regulation of organelle organization	organ + species + age + organ:species + organ:age + species:age + organ:species:age	6.63346343553727E-05	0.0005218248	4.07050810445797E-05
GO:0048821	erythrocyte development	organ + species + age + organ:age + species:age	6.70995700407038E-05	0.0005218248	0.0013504541
GO:0071383	cellular response to steroid hormone stimulus	organ + species + age + organ:species + organ:age + species:age + organ:species:age	6.78472041719474E-05	0.0005218248	0.0003409087
GO:0061448	connective tissue development	organ + species + age + organ:age + species:age	6.91196674350612E-05	0.000523907	0.0005918772
GO:0001525	angiogenesis	organ + species + age + organ:species + organ:age + species:age + organ:species:age	8.46559062335467E-05	0.0006099338	0.0505233438
GO:0006096	glycolytic process	organ + species + age + organ:species + organ:age + species:age + organ:species:age	0.000084928	0.0006099338	0.3772635691
GO:0035107	appendage morphogenesis	organ + species + age + organ:age + species:age	8.23190543171039E-05	0.0006099338	0.0002307572
GO:0043542	endothelial cell migration	organ + species + age + organ:age + species:age	8.51341578661837E-05	0.0006099338
GO:0048592	eye morphogenesis	organ + species + age + organ:species + organ:age + species:age + organ:species:age	9.37607676872293E-05	0.0006626606	0.0293449027
GO:0051186	cofactor metabolic process	organ + species + age + organ:species + organ:age + species:age + organ:species:age	0.0001078751	0.0007522488	0.0803487279
GO:0070646	protein modification by small protein removal	organ + species + age + organ:species + organ:age + species:age + organ:species:age	0.0001123625	0.0007732311
GO:0007229	integrin-mediated signaling pathway	organ + species + age + organ:species + organ:age + species:age + organ:species:age	0.0001348639	0.0009160239	0.0164789066
GO:0000226	microtubule cytoskeleton organization	organ + species + age + organ:species + organ:age + species:age + organ:species:age	0.0001391438	0.0009329771	0.0026922574
GO:0048585	negative regulation of response to stimulus	organ + species + age + organ:species + organ:age + species:age + organ:species:age	0.000151491	0.001002909	0.1725656902
GO:0009617	response to bacterium	organ + species + age + organ:species + organ:age + species:age + organ:species:age	0.0001660248	0.0010819683	0.0039184836
GO:0072330	monocarboxylic acid biosynthetic process	organ + species + age + organ:species + organ:age + species:age + organ:species:age	0.0001675706	0.0010819683	0.739354338
GO:0051494	negative regulation of cytoskeleton organization	organ + species + age + organ:species + organ:age + species:age + organ:species:age	0.0002037633	0.0012996123
GO:0042472	inner ear morphogenesis	organ + species + age + organ:species + organ:age + species:age + organ:species:age	0.000209449	0.0013197808	0.0025119938
GO:0006811	ion transport	organ + species + age + organ:age + species:age	0.0002195914	0.0013511327	0.0109883928
GO:0009266	response to temperature stimulus	organ + species + age + organ:species + organ:age + species:age + organ:species:age	0.0002173343	0.0013511327	0.1220316403
GO:0009892	negative regulation of metabolic process	organ + species + age + organ:age + species:age	0.0002265012	0.0013664133	0.0106856099
GO:0044267	cellular protein metabolic process	organ + species + age + organ:species + organ:age + species:age + organ:species:age	0.0002273001	0.0013664133	0.0435352799
GO:2001242	regulation of intrinsic apoptotic signaling pathway	organ + species + age + organ:species + organ:age + species:age + organ:species:age	0.0002459557	0.0014617596	0.0032267148
GO:0030003	cellular cation homeostasis	organ + species + age + organ:species + organ:age + species:age + organ:species:age	0.000249894	0.001468478	0.0022503143
GO:0051234	establishment of localization	species + age + species:age	0.0002530007	0.0014702152	0.1197950144
GO:0097190	apoptotic signaling pathway	organ + species + age + organ:age + species:age	0.0002786429	0.0016014313	0.0012439387
GO:0046700	heterocycle catabolic process	organ + species + age + organ:species + organ:age + species:age + organ:species:age	0.0002930356	0.0016534033	0.0733518979
GO:0048634	regulation of muscle organ development	organ + species + age + organ:species + organ:age + species:age + organ:species:age	0.0002940086	0.0016534033	0.0389005113
GO:0048593	camera-type eye morphogenesis	organ + species + age + organ:species + organ:age + species:age + organ:species:age	0.0003233932	0.0017803647	0.0221295202
GO:0060026	convergent extension	organ + species + age + organ:species + organ:age + species:age + organ:species:age	0.0003222006	0.0017803647	0.000647803
GO:0030225	macrophage differentiation	organ + species + age + organ:age + species:age	0.0003498673	0.0019060481	0.0021124163
GO:0002757	immune response-activating signal transduction	organ + species + age + organ:species + organ:age + species:age + organ:species:age	0.0003780217	0.0020381994	0.0087244035
GO:0007224	smoothened signaling pathway	organ + species + age + organ:species + organ:age + species:age + organ:species:age	0.0003947076	0.0021064498	0.0011681418
GO:0016567	protein ubiquitination	organ + species + age + organ:species + organ:age + species:age + organ:species:age	0.0004439513	0.0023453184	0.2144835723
GO:0006873	cellular ion homeostasis	organ + species + age + organ:species + organ:age + species:age + organ:species:age	0.0005027248	0.0026292505	0.0025539237
GO:0006810	transport	organ + species + age + organ:species + organ:age + species:age + organ:species:age	0.0005127823	0.0026552985	0.1809873192
GO:0001755	neural crest cell migration	organ + species + age + organ:species + organ:age + species:age + organ:species:age	0.000531975	0.0027276755	0.0577776025
GO:0008286	insulin receptor signaling pathway	organ + species + age + organ:species + organ:age + species:age + organ:species:age	0.0005752917	0.0029211412	0.016968666
GO:0014033	neural crest cell differentiation	organ + species + age + organ:species + organ:age + species:age + organ:species:age	0.0005853855	0.0029438134
GO:0001944	vasculature development	organ + species + age + organ:species + organ:age + species:age + organ:species:age	0.000597926	0.0029501445	0.0485550166
GO:1901797	negative regulation of signal transduction by p53 class mediator	organ + species + age + organ:species + organ:age + species:age + organ:species:age	0.0005951724	0.0029501445	0.046949153
GO:0006402	mRNA catabolic process	organ + species + age + organ:species + organ:age + species:age + organ:species:age	0.0006198046	0.0030295121	0.0196048788
GO:0007169	transmembrane receptor protein tyrosine kinase signaling pathway	organ + species + age + organ:species + organ:age + species:age + organ:species:age	0.0006326384	0.0030636103	0.0534636211
GO:0051173	positive regulation of nitrogen compound metabolic process	organ + species + age + organ:species + organ:age + species:age + organ:species:age	0.0006926171	0.0033232912	0.0072587557
GO:0007420	brain development	organ + species + age + organ:species + organ:age + species:age + organ:species:age	0.0007247426	0.0034458214
GO:0055114	oxidation-reduction process	organ + species + age + organ:age + species:age	0.0007381572	0.0034779837	0.0104608646
GO:0033043	regulation of organelle organization	organ + species + age + organ:species + organ:age + species:age + organ:species:age	0.0007604088	0.0035508376	0.0005738355
GO:0006082	organic acid metabolic process	organ + species + age + organ:species + organ:age + species:age + organ:species:age	0.0007857138	0.0036365338	0.0016748334
GO:0009100	glycoprotein metabolic process	organ + species + age + organ:age + species:age	0.0008399531	0.0038534691	0.0002525987
GO:0008154	actin polymerization or depolymerization	organ + species + age + organ:species + organ:age + species:age + organ:species:age	0.000868769	0.0039510105	0.000658978
GO:0030163	protein catabolic process	organ + species + age + organ:age + species:age	0.0008807969	0.0039711792
GO:0009112	nucleobase metabolic process	organ + species + age + organ:species + organ:age + species:age + organ:species:age	0.0009542808	0.0042657168	0.0049387985
GO:0046112	nucleobase biosynthetic process	organ + species + age + organ:species + organ:age + species:age + organ:species:age	0.0009923526	0.0043983086	0.0103674139
GO:0009968	negative regulation of signal transduction	organ + species + age + organ:species + organ:age + species:age + organ:species:age	0.0010184724	0.0044364511	0.196381203
GO:0032446	protein modification by small protein conjugation	organ + species + age + organ:species + organ:age + species:age + organ:species:age	0.0010217764	0.0044364511	0.3348957527
GO:0035162	embryonic hemopoiesis	organ + species + age + organ:species + organ:age + species:age + organ:species:age	0.0010264065	0.0044364511	0.002099518
GO:0048709	oligodendrocyte differentiation	organ + species + age + organ:species + organ:age + species:age + organ:species:age	0.0010713641	0.0045928149	0.1799742474
GO:0048013	ephrin receptor signaling pathway	organ + species + age + organ:species + organ:age + species:age + organ:species:age	0.001090878	0.0046384486	0.090289054
GO:0006875	cellular metal ion homeostasis	organ + species + age + organ:species + organ:age + species:age + organ:species:age	0.0011429328	0.0048205957	0.0072257762
GO:0006949	syncytium formation	organ + species + age + organ:species + organ:age + species:age + organ:species:age	0.0012810237	0.0053358261	0.0064155954
GO:0052646	alditol phosphate metabolic process	organ + species + age + organ:species + organ:age + species:age + organ:species:age	0.0012854954	0.0053358261	0.0085339557
GO:0048869	cellular developmental process	organ + species + age + organ:species + organ:age + species:age + organ:species:age	0.0013116383	0.0054014712	0.0777580909
GO:0014032	neural crest cell development	organ + species + age + organ:species + organ:age + species:age + organ:species:age	0.0013995038	0.0056742198	0.134127836
GO:0051403	stress-activated MAPK cascade	organ + species + age + organ:species + organ:age + species:age + organ:species:age	0.0014104179	0.0056742198	0.3783550851
GO:0071396	cellular response to lipid	organ + species + age + organ:species + organ:age + species:age + organ:species:age	0.0014090631	0.0056742198	0.0030852462
GO:0010557	positive regulation of macromolecule biosynthetic process	organ + species + age + organ:species + organ:age + species:age + organ:species:age	0.00144871	0.0057837813	0.0233776404
GO:0022402	cell cycle process	organ + species + age + organ:species + organ:age + species:age + organ:species:age	0.0014599869	0.0057846451	0.0024658566
GO:0019752	carboxylic acid metabolic process	organ + species + age + organ:species + organ:age + species:age + organ:species:age	0.001496784	0.00588585	0.0032040178
GO:1902275	regulation of chromatin organization	organ + species + age + organ:species + organ:age + species:age + organ:species:age	0.0015088955	0.0058891967	0.3411083087
GO:0015749	monosaccharide transport	organ + species + age + organ:species + organ:age + species:age + organ:species:age	0.0015697935	0.0060814964	0.0049387985
GO:0008299	isoprenoid biosynthetic process	organ + species + age + organ:species + organ:age + species:age + organ:species:age	0.0016060438	0.0061311013	0.010179611
GO:0048511	rhythmic process	organ + species + age + organ:age + species:age	0.0015997976	0.0061311013	0.0161798539
GO:0008015	blood circulation	species + age + species:age	0.0016370167	0.0062040562	0.0056923728
GO:0050768	negative regulation of neurogenesis	organ + species + age + organ:species + organ:age + species:age + organ:species:age	0.0017100636	0.0064342682	0.0027219948
GO:0023057	negative regulation of signaling	organ + species + age + organ:species + organ:age + species:age + organ:species:age	0.0017720519	0.0066198796	0.1261701038
GO:2000026	regulation of multicellular organismal development	organ + species + age + organ:species + organ:age + species:age + organ:species:age	0.0018235052	0.0067637817	0.0448977929
GO:0002244	hematopoietic progenitor cell differentiation	species + age + species:age	0.0018596251	0.0067925835	0.0106370115
GO:0009187	cyclic nucleotide metabolic process	organ + species + age + organ:species + organ:age + species:age + organ:species:age	0.0019019061	0.0067925835	0.1977697884
GO:0032787	monocarboxylic acid metabolic process	organ + species + age + organ:species + organ:age + species:age + organ:species:age	0.0019106562	0.0067925835	0.2474981445
GO:0032956	regulation of actin cytoskeleton organization	organ + species + age + organ:species + organ:age + species:age + organ:species:age	0.0018573672	0.0067925835	0.0010577944
GO:0033865	nucleoside bisphosphate metabolic process	organ + species + age + organ:age + species:age	0.0019221843	0.0067925835	0.0157790597
GO:0033875	ribonucleoside bisphosphate metabolic process	organ + species + age + organ:age + species:age	0.0019221843	0.0067925835	0.0157790597
GO:0034032	purine nucleoside bisphosphate metabolic process	organ + species + age + organ:age + species:age	0.0019221843	0.0067925835	0.0157790597
GO:0010648	negative regulation of cell communication	organ + species + age + organ:species + organ:age + species:age + organ:species:age	0.0020215714	0.0070958514	0.1034007239
GO:0032868	response to insulin	organ + species + age + organ:species + organ:age + species:age + organ:species:age	0.0020389008	0.0071089675	0.0225752277
GO:0043069	negative regulation of programmed cell death	organ + species + age + organ:species + organ:age + species:age + organ:species:age	0.0020656758	0.0071546254	0.1630523785
GO:0000956	nuclear-transcribed mRNA catabolic process	organ + species + age + organ:species + organ:age + species:age + organ:species:age	0.0020989999	0.0071643656	0.0418978457
GO:0045088	regulation of innate immune response	organ + species + age + organ:species + organ:age + species:age + organ:species:age	0.0020827863	0.0071643656	0.0202406125
GO:0050654	chondroitin sulfate proteoglycan metabolic process	organ + species + age + organ:species + organ:age + species:age + organ:species:age	0.0021095838	0.0071643656	0.0067402422
GO:0009267	cellular response to starvation	organ + species + age + organ:species + organ:age + species:age + organ:species:age	0.0021309248	0.0071901528	0.016953141
GO:0005975	carbohydrate metabolic process	organ + species + age + organ:species + organ:age + species:age + organ:species:age	0.0021704571	0.0072302488
GO:0043436	oxoacid metabolic process	organ + species + age + organ:species + organ:age + species:age + organ:species:age	0.0021604424	0.0072302488	0.0035354871
GO:0006942	regulation of striated muscle contraction	species + age + species:age	0.002209062	0.007312275
GO:0008360	regulation of cell shape	organ + species + age + organ:species + organ:age + species:age + organ:species:age	0.0022312633	0.0073393126	0.0051626122
GO:0051171	regulation of nitrogen compound metabolic process	species + age + species:age	0.0023793806	0.0077776004	0.0856186433
GO:0006497	protein lipidation	organ + species + age + organ:species + organ:age + species:age + organ:species:age	0.0024629583	0.0080007899	0.0289110331
GO:0002253	activation of immune response	organ + species + age + organ:species + organ:age + species:age + organ:species:age	0.0025208197	0.0081382019	0.0317347545
GO:0001756	somitogenesis	organ + species + age + organ:species + organ:age + species:age + organ:species:age	0.0025510849	0.0081394629	0.008138523
GO:0017144	drug metabolic process	organ + species + age + organ:species + organ:age + species:age + organ:species:age	0.0025523363	0.0081394629	0.0264714927
GO:0051179	localization	species + age + species:age	0.0026428939	0.0083771727	0.0234664058
GO:0006633	fatty acid biosynthetic process	organ + species + age + organ:species + organ:age + species:age + organ:species:age	0.0027094479	0.0085363932	0.142323009
GO:0000209	protein polyubiquitination	organ + species + age + organ:species + organ:age + species:age + organ:species:age	0.0027675144	0.0086671258	0.0123329488
GO:0055085	transmembrane transport	organ + species + age + organ:species + organ:age + species:age + organ:species:age	0.0028035954	0.0087278594	0.0120182278
GO:0090150	establishment of protein localization to membrane	organ + species + age + organ:age + species:age	0.0028238452	0.008738882	0.124566058
GO:0000768	syncytium formation by plasma membrane fusion	organ + species + age + organ:species + organ:age + species:age + organ:species:age	0.0030019326	0.0091038223	0.0186458448
GO:0008285	negative regulation of cell proliferation	organ + species + age + organ:species + organ:age + species:age + organ:species:age	0.0029961664	0.0091038223	0.0258988787
GO:0030258	lipid modification	organ + species + age + organ:species + organ:age + species:age + organ:species:age	0.003022493	0.0091038223	0.1376212049
GO:0048863	stem cell differentiation	organ + species + age + organ:species + organ:age + species:age + organ:species:age	0.0029737278	0.0091038223	0.0601673773
GO:0051216	cartilage development	organ + species + age + organ:age + species:age	0.0030288051	0.0091038223
GO:0008277	regulation of G-protein coupled receptor protein signaling pathway	organ + species + age + organ:species + organ:age + species:age + organ:species:age	0.0031234406	0.0092291494
GO:0031056	regulation of histone modification	organ + species + age + organ:species + organ:age + species:age + organ:species:age	0.0031178581	0.0092291494	0.4424847878
GO:0031109	microtubule polymerization or depolymerization	organ + species + age + organ:species + organ:age + species:age + organ:species:age	0.0030983024	0.0092291494
GO:0042176	regulation of protein catabolic process	organ + species + age + organ:species + organ:age + species:age + organ:species:age	0.0031941693	0.0093851153	0.0894817112
GO:0021782	glial cell development	organ + species + age + organ:species + organ:age + species:age + organ:species:age	0.0033024911	0.0096296853	0.0106856099
GO:0043244	regulation of protein complex disassembly	organ + species + age + organ:species + organ:age + species:age + organ:species:age	0.003314232	0.0096296853	0.0011911703
GO:0042594	response to starvation	organ + species + age + organ:species + organ:age + species:age + organ:species:age	0.0034487254	0.0098684643	0.0286770613
GO:0046683	response to organophosphorus	organ + species + age + organ:species + organ:age + species:age + organ:species:age	0.0034530191	0.0098684643	0.1002662117
GO:1901653	cellular response to peptide	organ + species + age + organ:species + organ:age + species:age + organ:species:age	0.0034514914	0.0098684643	0.0301370788
GO:0014074	response to purine-containing compound	organ + species + age + organ:species + organ:age + species:age + organ:species:age	0.003572417	0.0101542071	0.1032649257
GO:0060216	definitive hemopoiesis	organ + species + age + organ:age + species:age	0.0036321467	0.010268177	0.0211020357
GO:0044281	small molecule metabolic process	organ + species + age + organ:species + organ:age + species:age + organ:species:age	0.0036531928	0.0102721496	0.1890665972
GO:0000819	sister chromatid segregation	species + age + species:age	0.0036928263	0.0103280649	0.0174745063
GO:0010605	negative regulation of macromolecule metabolic process	organ + species + age + organ:age + species:age	0.0037717802	0.0104927715	0.0802532186
GO:0045893	positive regulation of transcription, DNA-templated	species + age + species:age	0.0038528599	0.0106616177	0.1365817841
GO:0007188	adenylate cyclase-modulating G-protein coupled receptor signaling pathway	organ + species + age + organ:species + organ:age + species:age + organ:species:age	0.00393386	0.0107967419	0.0325910057
GO:0045454	cell redox homeostasis	species + age + species:age	0.0039429784	0.0107967419	0.0061232587
GO:0045595	regulation of cell differentiation	organ + species + age + organ:species + organ:age + species:age + organ:species:age	0.0040362134	0.010937511	0.0451969946
GO:0070302	regulation of stress-activated protein kinase signaling cascade	organ + species + age + organ:species + organ:age + species:age + organ:species:age	0.0040252872	0.010937511	0.8796795943
GO:0043066	negative regulation of apoptotic process	organ + species + age + organ:species + organ:age + species:age + organ:species:age	0.0041216544	0.0111114704	0.0867122139
GO:0006790	sulfur compound metabolic process	organ + species + age + organ:species + organ:age + species:age + organ:species:age	0.0042219792	0.0113235646	0.8714747092
GO:0009890	negative regulation of biosynthetic process	organ + species + age + organ:age + species:age	0.0043215692	0.0114729985	0.0160745756
GO:0035113	embryonic appendage morphogenesis	organ + age + organ:age	0.0043009828	0.0114729985	0.0195502748
GO:0006928	movement of cell or subcellular component	organ + species + age + organ:species + organ:age + species:age + organ:species:age	0.0045959519	0.0121398124	0.0188402306
GO:0031102	neuron projection regeneration	organ + species + age + organ:species + organ:age + species:age + organ:species:age	0.004712472	0.0123850394	0.523197021
GO:0000070	mitotic sister chromatid segregation	species + age + species:age	0.0047584101	0.0124432424	0.0327142685
GO:0030223	neutrophil differentiation	organ + species + age + organ:species + organ:age + species:age + organ:species:age	0.0049413007	0.0128572152	0.3394368296
GO:0051254	positive regulation of RNA metabolic process	species + age + species:age	0.0051147706	0.0132426983	0.0497216915
GO:0006366	transcription from RNA polymerase II promoter	organ + species + age + organ:age + species:age	0.0054512061	0.0140442402	0.0301969348
GO:0006636	unsaturated fatty acid biosynthetic process	organ + species + age + organ:species + organ:age + species:age + organ:species:age	0.0056042486	0.0142976684	0.4802604844
GO:0021536	diencephalon development	organ + species + age + organ:species + organ:age + species:age + organ:species:age	0.0055783954	0.0142976684	0.0040677804
GO:0000041	transition metal ion transport	organ + species + age + organ:species + organ:age + species:age + organ:species:age	0.0056566791	0.0143613747	0.0484198247
GO:0009953	dorsal/ventral pattern formation	organ + species + age + organ:species + organ:age + species:age + organ:species:age	0.005698595	0.0143978994	0.0182570555
GO:0002573	myeloid leukocyte differentiation	organ + species + age + organ:species + organ:age + species:age + organ:species:age	0.0058031071	0.0145914663	0.0296255404
GO:0006401	RNA catabolic process	organ + species + age + organ:species + organ:age + species:age + organ:species:age	0.0058724774	0.014625265	0.0656999862
GO:0060548	negative regulation of cell death	organ + species + age + organ:species + organ:age + species:age + organ:species:age	0.005847961	0.014625265	0.1750750598
GO:0031669	cellular response to nutrient levels	organ + species + age + organ:species + organ:age + species:age + organ:species:age	0.0059349605	0.0146414355	0.0420127311
GO:0044710	single-organism metabolic process	organ + species + age + organ:species + organ:age + species:age + organ:species:age	0.0059207439	0.0146414355	0.0756956214
GO:0032869	cellular response to insulin stimulus	organ + species + age + organ:species + organ:age + species:age + organ:species:age	0.0060343868	0.0148168277	0.0492223239
GO:0007520	myoblast fusion	organ + species + age + organ:species + organ:age + species:age + organ:species:age	0.0062965761	0.0153883612	0.0326182667
GO:0007187	G-protein coupled receptor signaling pathway, coupled to cyclic nucleotide second messenger	organ + species + age + organ:species + organ:age + species:age + organ:species:age	0.0064600374	0.0157144165	0.062017081
GO:0031098	stress-activated protein kinase signaling cascade	organ + species + age + organ:species + organ:age + species:age + organ:species:age	0.006511893	0.0157672223	0.4700557786
GO:0033559	unsaturated fatty acid metabolic process	organ + species + age + organ:species + organ:age + species:age + organ:species:age	0.0066390644	0.0160010631	0.2356355656
GO:0060042	retina morphogenesis in camera-type eye	organ + species + age + organ:species + organ:age + species:age + organ:species:age	0.006710628	0.0160993508	0.199076868
GO:0044272	sulfur compound biosynthetic process	organ + species + age + organ:age + species:age	0.0067661308	0.0161583853	0.0899753958
GO:0008272	sulfate transport	organ + species + age + organ:species + organ:age + species:age + organ:species:age	0.0069409473	0.0163518713	0.0438790582
GO:0009620	response to fungus	organ + species + age + organ:species + organ:age + species:age + organ:species:age	0.0069197107	0.0163518713	0.0201109403
GO:0050769	positive regulation of neurogenesis	organ + species + age + organ:species + organ:age + species:age + organ:species:age	0.0069202027	0.0163518713	0.1843816694
GO:0030041	actin filament polymerization	organ + species + age + organ:species + organ:age + species:age + organ:species:age	0.0072235129	0.0169412433	0.0058266133
GO:0032535	regulation of cellular component size	organ + species + age + organ:species + organ:age + species:age + organ:species:age	0.0073921228	0.0172592866	0.0083657963
GO:0060047	heart contraction	organ + species + age + organ:species + organ:age + species:age + organ:species:age	0.0075460271	0.0175403208	0.0504045563
GO:0048678	response to axon injury	organ + species + age + organ:species + organ:age + species:age + organ:species:age	0.0078294675	0.0181186349	0.0628131729
GO:1902532	negative regulation of intracellular signal transduction	organ + species + age + organ:species + organ:age + species:age + organ:species:age	0.0078723592	0.0181376381
GO:0006457	protein folding	species + age + species:age	0.0079225643	0.0181732506
GO:0030178	negative regulation of Wnt signaling pathway	organ + species + age + organ:species + organ:age + species:age + organ:species:age	0.0080166012	0.0183086569	0.0065215863
GO:0010628	positive regulation of gene expression	organ + species + age + organ:species + organ:age + species:age + organ:species:age	0.0081151828	0.0184532201	0.2942114991
GO:0031324	negative regulation of cellular metabolic process	organ + species + age + organ:age + species:age	0.0081534353	0.0184599423	0.0928058707
GO:0003015	heart process	organ + species + age + organ:species + organ:age + species:age + organ:species:age	0.0088118528	0.0198274367	0.047891953
GO:0031532	actin cytoskeleton reorganization	organ + species + age + organ:species + organ:age + species:age + organ:species:age	0.0088332558	0.0198274367	0.0854000468
GO:0071363	cellular response to growth factor stimulus	organ + species + age + organ:species + organ:age + species:age + organ:species:age	0.0088814111	0.0198503333
GO:0048193	Golgi vesicle transport	organ + species + age + organ:age + species:age	0.0089549416	0.0199295083	0.0520163577
GO:0001764	neuron migration	organ + species + age + organ:age + species:age	0.0096297854	0.0212822425	0.0306865575
GO:0046456	icosanoid biosynthetic process	organ + species + age + organ:species + organ:age + species:age + organ:species:age	0.0096848446	0.0212822425	0.0542468673
GO:1901570	fatty acid derivative biosynthetic process	organ + species + age + organ:species + organ:age + species:age + organ:species:age	0.0096848446	0.0212822425	0.0542468673
GO:0042490	mechanoreceptor differentiation	organ + species + age + organ:age + species:age	0.0098453242	0.0215443705	0.1323225383
GO:0009891	positive regulation of biosynthetic process	organ + species + age + organ:species + organ:age + species:age + organ:species:age	0.01015208	0.0221230742
GO:0071375	cellular response to peptide hormone stimulus	organ + species + age + organ:species + organ:age + species:age + organ:species:age	0.0107156936	0.023254389
GO:0007519	skeletal muscle tissue development	organ + species + age + organ:species + organ:age + species:age + organ:species:age	0.0107640361	0.0232627722	0.0154616075
GO:0006468	protein phosphorylation	organ + species + age + organ:species + organ:age + species:age + organ:species:age	0.0109467571	0.0235603043	0.0877420983
GO:0045744	negative regulation of G-protein coupled receptor protein signaling pathway	organ + species + age + organ:species + organ:age + species:age + organ:species:age	0.0111997919	0.0240061113	0.6319631985
GO:0048562	embryonic organ morphogenesis	organ + species + age + organ:species + organ:age + species:age + organ:species:age	0.0115059845	0.0245617547	0.0728214422
GO:0043627	response to estrogen	organ + species + age + organ:species + organ:age + species:age + organ:species:age	0.0118670148	0.0252294664	0.0735183713
GO:0030111	regulation of Wnt signaling pathway	organ + species + age + organ:species + organ:age + species:age + organ:species:age	0.0123808879	0.0262154022	0.099072925
GO:0032496	response to lipopolysaccharide	organ + species + age + organ:species + organ:age + species:age + organ:species:age	0.0126927528	0.0267673779	0.0377839754
GO:0042180	cellular ketone metabolic process	organ + species + age + organ:species + organ:age + species:age + organ:species:age	0.0131193664	0.0275559383	0.2854893105
GO:1901879	regulation of protein depolymerization	organ + species + age + organ:species + organ:age + species:age + organ:species:age	0.013579059	0.0284073914	0.1677612509
GO:0006012	galactose metabolic process	organ + species + age + organ:species + organ:age + species:age + organ:species:age	0.0140377993	0.0292500759
GO:0031328	positive regulation of cellular biosynthetic process	organ + species + age + organ:species + organ:age + species:age + organ:species:age	0.0144339377	0.0298377448
GO:0061138	morphogenesis of a branching epithelium	organ + species + age + organ:species + organ:age + species:age + organ:species:age	0.0144020503	0.0298377448	0.0408912787
GO:0042158	lipoprotein biosynthetic process	organ + species + age + organ:species + organ:age + species:age + organ:species:age	0.0145697484	0.029999915	0.0368144204
GO:1990267	response to transition metal nanoparticle	organ + species + age + organ:species + organ:age + species:age + organ:species:age	0.0150360781	0.0308387013	0.8505199116
GO:0040011	locomotion	organ + species + age + organ:species + organ:age + species:age + organ:species:age	0.0155285983	0.0316009997	0.0430931276
GO:0055082	cellular chemical homeostasis	organ + species + age + organ:species + organ:age + species:age + organ:species:age	0.0154782187	0.0316009997	0.0756075678
GO:0060255	regulation of macromolecule metabolic process	organ + species + age + organ:species + organ:age + species:age + organ:species:age	0.0164587894	0.0333641351	0.5676125256
GO:1901880	negative regulation of protein depolymerization	organ + species + age + organ:species + organ:age + species:age + organ:species:age	0.0166314741	0.0335840192	0.1313040556
GO:0048598	embryonic morphogenesis	organ + species + age + organ:species + organ:age + species:age + organ:species:age	0.0167311378	0.0336553272	0.0328260568
GO:0009611	response to wounding	organ + species + age + organ:species + organ:age + species:age + organ:species:age	0.0168031695	0.033670719	0.0859207548
GO:0006915	apoptotic process	organ + species + age + organ:age + species:age	0.0170418526	0.0340186599	0.0447620369
GO:0001946	lymphangiogenesis	organ + species + age + organ:species + organ:age + species:age + organ:species:age	0.0172351915	0.0341852472	0.0458100671
GO:0043242	negative regulation of protein complex disassembly	organ + species + age + organ:species + organ:age + species:age + organ:species:age	0.017256033	0.0341852472	0.1420850207
GO:0051726	regulation of cell cycle	organ + species + age + organ:age + species:age	0.0173349528	0.0342120012	0.0298883352
GO:0046486	glycerolipid metabolic process	organ + species + age + organ:species + organ:age + species:age + organ:species:age	0.0179938106	0.0352858784	0.133343726
GO:0070848	response to growth factor	organ + species + age + organ:species + organ:age + species:age + organ:species:age	0.0180140144	0.0352858784
GO:0046854	phosphatidylinositol phosphorylation	organ + species + age + organ:species + organ:age + species:age + organ:species:age	0.0185324096	0.0361658591	0.2432347136
GO:0051253	negative regulation of RNA metabolic process	organ + species + age + organ:species + organ:age + species:age + organ:species:age	0.0186366667	0.036234114	0.0664138826
GO:0042391	regulation of membrane potential	organ + species + age + organ:species + organ:age + species:age + organ:species:age	0.0192274567	0.0372442958	0.3225438427
GO:0038034	signal transduction in absence of ligand	species + age + species:age	0.0200902713	0.0385547735	0.0947726052
GO:0051347	positive regulation of transferase activity	organ + species + age + organ:species + organ:age + species:age + organ:species:age	0.0201251495	0.0385547735	0.037007113
GO:0097192	extrinsic apoptotic signaling pathway in absence of ligand	species + age + species:age	0.0200902713	0.0385547735	0.0947726052
GO:0008610	lipid biosynthetic process	organ + species + age + organ:species + organ:age + species:age + organ:species:age	0.0202885814	0.0387260148	0.2312443861
GO:0009894	regulation of catabolic process	organ + species + age + organ:species + organ:age + species:age + organ:species:age	0.0204818863	0.0389528239	0.0452471782
GO:0045935	positive regulation of nucleobase-containing compound metabolic process	organ + species + age + organ:age + species:age	0.0205734954	0.0389852829	0.2626363048
GO:0008016	regulation of heart contraction	organ + species + age + organ:species + organ:age + species:age + organ:species:age	0.0212009203	0.0398851845	0.4271674278
GO:0010467	gene expression	organ + species + age + organ:species + organ:age + species:age + organ:species:age	0.0211846212	0.0398851845	0.0123172513
GO:0006974	cellular response to DNA damage stimulus	organ + species + age + organ:species + organ:age + species:age + organ:species:age	0.0213337236	0.0399911735	0.0333694231
GO:0045446	endothelial cell differentiation	organ + species + age + organ:species + organ:age + species:age + organ:species:age	0.0223208739	0.0416922037
GO:0002520	immune system development	species + age + species:age	0.0224125805	0.0417145182	0.279016239
GO:0006446	regulation of translational initiation	organ + species + age + organ:age + species:age	0.0226868891	0.0420753298	0.0825140863
GO:0001654	eye development	organ + species + age + organ:species + organ:age + species:age + organ:species:age	0.0229617567	0.0424346246	0.38812033
GO:0060538	skeletal muscle organ development	organ + species + age + organ:age + species:age	0.0231770963	0.0426817653	0.0414876154
GO:0006099	tricarboxylic acid cycle	organ + species + age + organ:species + organ:age + species:age + organ:species:age	0.0234076	0.0429549993	0.1479213153
GO:0006487	protein N-linked glycosylation	organ + species + age + organ:species + organ:age + species:age + organ:species:age	0.0239850799	0.0438608278	0.0130222459
GO:0001763	morphogenesis of a branching structure	organ + species + age + organ:species + organ:age + species:age + organ:species:age	0.024893334	0.0453631139	0.0219212231
GO:0034220	ion transmembrane transport	species + age + species:age	0.025377355	0.0460845718	0.0064155954
GO:0043410	positive regulation of MAPK cascade	organ + species + age + organ:species + organ:age + species:age + organ:species:age	0.0258270046	0.0467388354	0.0412287735
GO:0048534	hematopoietic or lymphoid organ development	species + age + species:age	0.0264755636	0.0477473096	0.3010627951
GO:0090090	negative regulation of canonical Wnt signaling pathway	organ + species + age + organ:species + organ:age + species:age + organ:species:age	0.0269976158	0.0485214882	0.0191700875
GO:0010948	negative regulation of cell cycle process	organ + species + age + organ:species + organ:age + species:age + organ:species:age	0.027196888	0.0487122344
GO:0070838	divalent metal ion transport	organ + species + age + organ:species + organ:age + species:age + organ:species:age	0.0274480216	0.0488391395	0.4955217576
GO:0090066	regulation of anatomical structure size	organ + species + age + organ:species + organ:age + species:age + organ:species:age	0.0274545067	0.0488391395	0.0388596796
GO:1902680	positive regulation of RNA biosynthetic process	species + age + species:age	0.0286707015	0.0508297521	0.1703385125
GO:0043044	ATP-dependent chromatin remodeling	organ + species + age + organ:age + species:age	0.0295315394	0.0521790376	0.1313040556
GO:0048844	artery morphogenesis	organ + species + age + organ:species + organ:age + species:age + organ:species:age	0.0297052723	0.0523092842	0.2873671465
GO:0010558	negative regulation of macromolecule biosynthetic process	organ + species + age + organ:age + species:age	0.0299331416	0.052533668	0.0690956882
GO:0009164	nucleoside catabolic process	organ + species + age + organ:species + organ:age + species:age + organ:species:age	0.0303581513	0.0531013818	0.0129279637
GO:0012501	programmed cell death	organ + species + age + organ:age + species:age	0.0306621996	0.0534544347	0.0476057984
GO:0051493	regulation of cytoskeleton organization	organ + species + age + organ:species + organ:age + species:age + organ:species:age	0.0318174489	0.0552841388	0.007413582
GO:0008643	carbohydrate transport	organ + species + age + organ:age + species:age	0.0329839386	0.0571211918	0.0717363258
GO:0050793	regulation of developmental process	organ + species + age + organ:species + organ:age + species:age + organ:species:age	0.0338062512	0.0583424669	0.3234342913
GO:0072511	divalent inorganic cation transport	organ + species + age + organ:species + organ:age + species:age + organ:species:age	0.0339122561	0.0583424669	0.4817117422
GO:0022618	ribonucleoprotein complex assembly	species + age + species:age	0.0346877541	0.0594809685
GO:0006612	protein targeting to membrane	organ + species + age + organ:species + organ:age + species:age + organ:species:age	0.0369826581	0.0629282692	0.5242852241
GO:0043583	ear development	organ + species + age + organ:species + organ:age + species:age + organ:species:age	0.0370590954	0.0629282692	0.2705394417
GO:0048854	brain morphogenesis	organ + species + age + organ:species + organ:age + species:age + organ:species:age	0.0368832925	0.0629282692	0.1077963105
GO:0009719	response to endogenous stimulus	organ + species + age + organ:species + organ:age + species:age + organ:species:age	0.0376444747	0.0635415322	0.0377362517
GO:0044242	cellular lipid catabolic process	organ + species + age + organ:species + organ:age + species:age + organ:species:age	0.0376632409	0.0635415322	0.0629649655
GO:0071826	ribonucleoprotein complex subunit organization	species + age + species:age	0.0385985741	0.0649101423
GO:1901342	regulation of vasculature development	organ + species + age + organ:species + organ:age + species:age + organ:species:age	0.0395056965	0.06622269	0.0586818997
GO:0043401	steroid hormone mediated signaling pathway	organ + species + age + organ:species + organ:age + species:age + organ:species:age	0.0409789019	0.0684727338	0.070733459
GO:0031103	axon regeneration	organ + species + age + organ:species + organ:age + species:age + organ:species:age	0.0415549756	0.0692141791	0.5124403676
GO:0045597	positive regulation of cell differentiation	organ + species + age + organ:species + organ:age + species:age + organ:species:age	0.0443235116	0.0735911002	0.0716571624
GO:0042454	ribonucleoside catabolic process	organ + species + age + organ:species + organ:age + species:age + organ:species:age	0.0454727762	0.0752603226	0.0153803049
GO:0051302	regulation of cell division	organ + species + age + organ:age + species:age	0.0484271462	0.0798971529
GO:1902600	hydrogen ion transmembrane transport	organ + species + age + organ:species + organ:age + species:age + organ:species:age	0.0487584777	0.0801908297
GO:0072507	divalent inorganic cation homeostasis	organ + species + age + organ:species + organ:age + species:age + organ:species:age	0.0492703227	0.0807786169	0.1147117344
GO:0051716	cellular response to stimulus	organ + species + age + organ:species + organ:age + species:age + organ:species:age	0.0511608273	0.0836159771	0.098990435
GO:0006357	regulation of transcription from RNA polymerase II promoter	organ + species + age + organ:species + organ:age + species:age + organ:species:age	0.0528786686	0.0855775479	0.1315937903
GO:0007600	sensory perception	organ + species + age + organ:species + organ:age + species:age + organ:species:age	0.0530155364	0.0855775479	0.1755533899
GO:0030155	regulation of cell adhesion	organ + species + age + organ:species + organ:age + species:age + organ:species:age	0.0525819775	0.0855775479	0.0421171352
GO:0043010	camera-type eye development	organ + species + age + organ:species + organ:age + species:age + organ:species:age	0.0527177766	0.0855775479	0.9633249036
GO:0022604	regulation of cell morphogenesis	organ + species + age + organ:species + organ:age + species:age + organ:species:age	0.0548486321	0.0882641064	0.0377362517
GO:0010035	response to inorganic substance	organ + species + age + organ:species + organ:age + species:age + organ:species:age	0.0567947366	0.0911154823	0.211098979
GO:0048839	inner ear development	organ + species + age + organ:species + organ:age + species:age + organ:species:age	0.0571688713	0.0914352284	0.4094482935
GO:0016310	phosphorylation	organ + species + age + organ:species + organ:age + species:age + organ:species:age	0.0586058502	0.0934477428	0.0468456526
GO:0090100	positive regulation of transmembrane receptor protein serine/threonine kinase signaling pathway	organ + species + age + organ:age + species:age	0.0602162779	0.0957237487	0.233095511
GO:0007167	enzyme linked receptor protein signaling pathway	organ + species + age + organ:species + organ:age + species:age + organ:species:age	0.0606086852	0.0960379589	0.1260700746
GO:0043434	response to peptide hormone	organ + species + age + organ:species + organ:age + species:age + organ:species:age	0.0607811939	0.0960379589	0.1065410523
GO:0009132	nucleoside diphosphate metabolic process	organ + species + age + organ:species + organ:age + species:age + organ:species:age	0.061913695	0.0975327183	0.233721456
GO:0031327	negative regulation of cellular biosynthetic process	organ + species + age + organ:age + species:age	0.0631951003	0.0992523647	0.1099864423
GO:0031344	regulation of cell projection organization	organ + species + age + organ:species + organ:age + species:age + organ:species:age	0.0649664109	0.1017288411
GO:0002237	response to molecule of bacterial origin	organ + species + age + organ:species + organ:age + species:age + organ:species:age	0.0663639216	0.1036069582
GO:0001947	heart looping	organ + species + age + organ:species + organ:age + species:age + organ:species:age	0.0668692401	0.1040851565	0.4649348835
GO:0046686	response to cadmium ion	organ + species + age + organ:age + species:age	0.0673877109	0.1045809282
GO:0009199	ribonucleoside triphosphate metabolic process	organ + species + age + organ:species + organ:age + species:age + organ:species:age	0.0677231121	0.1047904959	0.0624757971
GO:0001522	pseudouridine synthesis	organ + species + age + organ:species + organ:age + species:age + organ:species:age	0.0692723761	0.1068715418	0.0376609519
GO:0006152	purine nucleoside catabolic process	organ + species + age + organ:species + organ:age + species:age + organ:species:age	0.0705588285	0.1084850703	0.034488318
GO:0030001	metal ion transport	organ + species + age + organ:species + organ:age + species:age + organ:species:age	0.0707330956	0.1084850703	0.5421896141
GO:0050982	detection of mechanical stimulus	organ + species + age + organ:species + organ:age + species:age + organ:species:age	0.0736067677	0.1125623962	0.2741352981
GO:0009628	response to abiotic stimulus	species + age + species:age	0.0740386247	0.1128927134
GO:0048385	regulation of retinoic acid receptor signaling pathway	organ + species + age + organ:species + organ:age + species:age + organ:species:age	0.0751037438	0.1141838896	0.0677723646
GO:0032400	melanosome localization	organ + age + organ:age	0.0759673325	0.1151620722	0.1275078026
GO:0016051	carbohydrate biosynthetic process	organ + species + age + organ:species + organ:age + species:age + organ:species:age	0.0766722601	0.1158947747
GO:0051094	positive regulation of developmental process	organ + species + age + organ:species + organ:age + species:age + organ:species:age	0.079848483	0.1203480018	0.1701527804
GO:0046488	phosphatidylinositol metabolic process	organ + species + age + organ:species + organ:age + species:age + organ:species:age	0.0829257178	0.124626869	0.1150008582
GO:0009205	purine ribonucleoside triphosphate metabolic process	organ + species + age + organ:species + organ:age + species:age + organ:species:age	0.0832702146	0.1247860235	0.0843758334
GO:0043405	regulation of MAP kinase activity	organ + species + age + organ:species + organ:age + species:age + organ:species:age	0.0838026324	0.1252250765	0.0822555457
GO:0044744	protein targeting to nucleus	organ + species + age + organ:age + species:age	0.0844809305	0.1258789933	0.1600055885
GO:0006379	mRNA cleavage	organ + species + age + organ:age + species:age	0.0874357636	0.1297182283	0.3783550851
GO:0051905	establishment of pigment granule localization	organ + species + age + organ:species + organ:age + species:age + organ:species:age	0.0875536034	0.1297182283	0.0544266665
GO:0031123	RNA 3'-end processing	organ + species + age + organ:species + organ:age + species:age + organ:species:age	0.0890231883	0.131522959	0.0759090188
GO:0007049	cell cycle	organ + species + age + organ:age + species:age	0.0906092603	0.1334891356	0.3357291249
GO:0050684	regulation of mRNA processing	organ + species + age + organ:age + species:age	0.091641767	0.1346310228	0.2459570732
GO:0017158	regulation of calcium ion-dependent exocytosis	organ + species + age + organ:species + organ:age + species:age + organ:species:age	0.0940644255	0.1375588262	0.7433509536
GO:0043648	dicarboxylic acid metabolic process	organ + species + age + organ:species + organ:age + species:age + organ:species:age	0.0941607262	0.1375588262	0.3044774512
GO:0065009	regulation of molecular function	organ + species + age + organ:species + organ:age + species:age + organ:species:age	0.0970607289	0.1414004491	0.0919031356
GO:0051260	protein homooligomerization	organ + species + age + organ:species + organ:age + species:age + organ:species:age	0.0975018479	0.141648518	0.0701944409
GO:0043269	regulation of ion transport	organ + species + age + organ:species + organ:age + species:age + organ:species:age	0.0988411795	0.143196501
GO:0071804	cellular potassium ion transport	organ + species + age + organ:species + organ:age + species:age + organ:species:age	0.0997729479	0.1437500048	0.1286170614
GO:0071805	potassium ion transmembrane transport	organ + species + age + organ:species + organ:age + species:age + organ:species:age	0.0997729479	0.1437500048	0.1286170614
GO:0009615	response to virus	organ + species + age + organ:species + organ:age + species:age + organ:species:age	0.1021125597	0.1467166724	0.1148418976
GO:0048791	calcium ion-regulated exocytosis of neurotransmitter	organ + species + age + organ:species + organ:age + species:age + organ:species:age	0.1027757016	0.1472649094	0.0362727377
GO:0009799	specification of symmetry	organ + species + age + organ:species + organ:age + species:age + organ:species:age	0.1054551609	0.1502379647
GO:0009855	determination of bilateral symmetry	organ + species + age + organ:species + organ:age + species:age + organ:species:age	0.1054551609	0.1502379647
GO:0009888	tissue development	organ + species + age + organ:species + organ:age + species:age + organ:species:age	0.1057123728	0.1502379647	0.2855383393
GO:0001754	eye photoreceptor cell differentiation	organ + species + age + organ:species + organ:age + species:age + organ:species:age	0.1097312794	0.1547610763	0.3367623914
GO:0006259	DNA metabolic process	organ + species + age + organ:species + organ:age + species:age + organ:species:age	0.1097827137	0.1547610763
GO:1901652	response to peptide	organ + species + age + organ:species + organ:age + species:age + organ:species:age	0.1094710574	0.1547610763	0.1378046393
GO:0033674	positive regulation of kinase activity	organ + species + age + organ:species + organ:age + species:age + organ:species:age	0.1103277552	0.1551113333	0.1305984862
GO:0009812	flavonoid metabolic process	organ + species + age + organ:species + organ:age + species:age + organ:species:age	0.1112951952	0.1560519761	0.2301515127
GO:0000003	reproduction	organ + species + age + organ:species + organ:age + species:age + organ:species:age	0.1133671496	0.158532137	0.7520490767
GO:0043086	negative regulation of catalytic activity	organ + species + age + organ:species + organ:age + species:age + organ:species:age	0.1186379657	0.164680547	0.3780437988
GO:0046130	purine ribonucleoside catabolic process	organ + species + age + organ:species + organ:age + species:age + organ:species:age	0.1187085396	0.164680547	0.0482004056
GO:1902679	negative regulation of RNA biosynthetic process	organ + species + age + organ:species + organ:age + species:age + organ:species:age	0.1183479337	0.164680547	0.2917850252
GO:0007422	peripheral nervous system development	organ + species + age + organ:species + organ:age + species:age + organ:species:age	0.1190300759	0.1646897611	0.0893787715
GO:0006839	mitochondrial transport	species + age + species:age	0.1195460548	0.1649672471	0.6502865569
GO:0038032	termination of G-protein coupled receptor signaling pathway	organ + species + age + organ:species + organ:age + species:age + organ:species:age	0.1199623761	0.1651061123	0.9495153857
GO:0044255	cellular lipid metabolic process	organ + species + age + organ:species + organ:age + species:age + organ:species:age	0.1205606287	0.1654939864
GO:0051301	cell division	organ + species + age + organ:species + organ:age + species:age + organ:species:age	0.1212448739	0.1659975629
GO:0007368	determination of left/right symmetry	organ + species + age + organ:species + organ:age + species:age + organ:species:age	0.1245309739	0.1700514343
GO:0003143	embryonic heart tube morphogenesis	organ + species + age + organ:species + organ:age + species:age + organ:species:age	0.1250518017	0.1702239942	0.8955203438
GO:0045765	regulation of angiogenesis	organ + species + age + organ:species + organ:age + species:age + organ:species:age	0.125308294	0.1702239942	0.1204002804
GO:0045860	positive regulation of protein kinase activity	organ + species + age + organ:species + organ:age + species:age + organ:species:age	0.1278246771	0.173192503	0.207363941
GO:1901069	guanosine-containing compound catabolic process	organ + species + age + organ:species + organ:age + species:age + organ:species:age	0.1287298868	0.1739682967	0.0499079555
GO:0042886	amide transport	organ + species + age + organ:species + organ:age + species:age + organ:species:age	0.1309728114	0.1765432484	0.815968487
GO:0018212	peptidyl-tyrosine modification	organ + species + age + organ:species + organ:age + species:age + organ:species:age	0.1331598678	0.1785964107
GO:0051258	protein polymerization	organ + species + age + organ:species + organ:age + species:age + organ:species:age	0.1335204523	0.1785964107	0.0878142221
GO:1901565	organonitrogen compound catabolic process	organ + species + age + organ:species + organ:age + species:age + organ:species:age	0.133237479	0.1785964107
GO:0007019	microtubule depolymerization	organ + species + age + organ:species + organ:age + species:age + organ:species:age	0.1431170745	0.1904586004	0.1664461719
GO:0048703	embryonic viscerocranium morphogenesis	organ + species + age + organ:species + organ:age + species:age + organ:species:age	0.1428017767	0.1904586004	0.6089079386
GO:0019362	pyridine nucleotide metabolic process	organ + species + age + organ:species + organ:age + species:age + organ:species:age	0.145076753	0.1920889666	0.9842973687
GO:0046496	nicotinamide nucleotide metabolic process	organ + species + age + organ:species + organ:age + species:age + organ:species:age	0.145076753	0.1920889666	0.9842973687
GO:0046040	IMP metabolic process	organ + species + age + organ:species + organ:age + species:age + organ:species:age	0.1471806407	0.1938928843	0.1964576595
GO:0060840	artery development	organ + species + age + organ:species + organ:age + species:age + organ:species:age	0.1471502888	0.1938928843	0.2381935379
GO:0044708	single-organism behavior	organ + species + age + organ:species + organ:age + species:age + organ:species:age	0.1495365377	0.1965015308	0.3997592485
GO:0042692	muscle cell differentiation	organ + species + age + organ:species + organ:age + species:age + organ:species:age	0.150674523	0.1975006906	0.224445529
GO:0071495	cellular response to endogenous stimulus	organ + species + age + organ:species + organ:age + species:age + organ:species:age	0.1519833329	0.1987182078	0.1058069132
GO:0072329	monocarboxylic acid catabolic process	organ + species + age + organ:species + organ:age + species:age + organ:species:age	0.1553127606	0.202565022	0.2846853405
GO:0030490	maturation of SSU-rRNA	organ + species + age + organ:age + species:age	0.1588493272	0.2066621844	0.3568293513
GO:0006520	cellular amino acid metabolic process	organ + species + age + organ:species + organ:age + species:age + organ:species:age	0.1598890005	0.2074986284	0.5267007728
GO:0009203	ribonucleoside triphosphate catabolic process	organ + species + age + organ:species + organ:age + species:age + organ:species:age	0.1607402281	0.2080869784	0.0859442078
GO:0007423	sensory organ development	organ + species + age + organ:species + organ:age + species:age + organ:species:age	0.1617582643	0.2088878326	0.3826099717
GO:0009887	animal organ morphogenesis	species + age + species:age	0.1626529477	0.2095258415	0.1905958583
GO:0023021	termination of signal transduction	organ + species + age + organ:species + organ:age + species:age + organ:species:age	0.16360341	0.2102323918	0.7005133138
GO:0046834	lipid phosphorylation	organ + species + age + organ:species + organ:age + species:age + organ:species:age	0.1652438078	0.211819881	0.4230049337
GO:0006733	oxidoreduction coenzyme metabolic process	organ + species + age + organ:species + organ:age + species:age + organ:species:age	0.166429869	0.2122995646	0.7686251178
GO:0043087	regulation of GTPase activity	organ + species + age + organ:species + organ:age + species:age + organ:species:age	0.1662374233	0.2122995646	0.0721774568
GO:0009207	purine ribonucleoside triphosphate catabolic process	organ + species + age + organ:species + organ:age + species:age + organ:species:age	0.1687010686	0.214673136	0.0857271711
GO:0051338	regulation of transferase activity	organ + species + age + organ:species + organ:age + species:age + organ:species:age	0.1702121678	0.2160703003	0.6460344071
GO:0009143	nucleoside triphosphate catabolic process	organ + species + age + organ:species + organ:age + species:age + organ:species:age	0.1729014677	0.218952706	0.0937993735
GO:0060048	cardiac muscle contraction	organ + species + age + organ:species + organ:age + species:age + organ:species:age	0.1772121374	0.2238694393
GO:0061061	muscle structure development	organ + species + age + organ:age + species:age	0.1781426826	0.2245027061	0.1622197995
GO:0072503	cellular divalent inorganic cation homeostasis	organ + species + age + organ:species + organ:age + species:age + organ:species:age	0.1798216082	0.2260738007	0.2535906966
GO:0051248	negative regulation of protein metabolic process	organ + species + age + organ:age + species:age	0.1935697459	0.2427745254	0.3612390011
GO:0061371	determination of heart left/right asymmetry	organ + species + age + organ:species + organ:age + species:age + organ:species:age	0.1955905501	0.2447221476	0.8272632066
GO:0000122	negative regulation of transcription from RNA polymerase II promoter	species + age + species:age	0.1996305691	0.2491808774	0.1786215887
GO:0001934	positive regulation of protein phosphorylation	organ + species + age + organ:species + organ:age + species:age + organ:species:age	0.202073246	0.2516293039	0.3543066114
GO:0000187	activation of MAPK activity	organ + species + age + organ:species + organ:age + species:age + organ:species:age	0.2052327201	0.2543523996	0.5728638058
GO:0031331	positive regulation of cellular catabolic process	organ + species + age + organ:species + organ:age + species:age + organ:species:age	0.205140911	0.2543523996	0.520038428
GO:0045892	negative regulation of transcription, DNA-templated	organ + species + age + organ:species + organ:age + species:age + organ:species:age	0.2066059215	0.2554489289	0.4685556557
GO:0035270	endocrine system development	organ + species + age + organ:species + organ:age + species:age + organ:species:age	0.2092057856	0.2580222989	0.3381745028
GO:0048856	anatomical structure development	organ + species + age + organ:species + organ:age + species:age + organ:species:age	0.2096739523	0.2580222989	0.6148750794
GO:0050789	regulation of biological process	organ + species + age + organ:age + species:age	0.2143144211	0.2631137141	0.4313593002
GO:0043549	regulation of kinase activity	organ + species + age + organ:species + organ:age + species:age + organ:species:age	0.2154402404	0.2638764537	0.6453828966
GO:0032269	negative regulation of cellular protein metabolic process	organ + species + age + organ:age + species:age	0.2221142885	0.2714153572	0.8756742301
GO:0006650	glycerophospholipid metabolic process	organ + species + age + organ:species + organ:age + species:age + organ:species:age	0.2256948719	0.2751478275	0.4655538136
GO:0032990	cell part morphogenesis	organ + species + age + organ:species + organ:age + species:age + organ:species:age	0.2289449758	0.2784609822	0.3902011062
GO:0034762	regulation of transmembrane transport	organ + species + age + organ:species + organ:age + species:age + organ:species:age	0.2321258676	0.2816747767	0.1379295223
GO:0002521	leukocyte differentiation	organ + species + age + organ:species + organ:age + species:age + organ:species:age	0.2391519609	0.2874889701	0.2324199345
GO:0006119	oxidative phosphorylation	organ + species + age + organ:species + organ:age + species:age + organ:species:age	0.23886698	0.2874889701
GO:0030042	actin filament depolymerization	organ + species + age + organ:species + organ:age + species:age + organ:species:age	0.2395216053	0.2874889701	0.2277980306
GO:0035239	tube morphogenesis	organ + species + age + organ:species + organ:age + species:age + organ:species:age	0.2396657571	0.2874889701	0.5887361398
GO:0080135	regulation of cellular response to stress	organ + species + age + organ:species + organ:age + species:age + organ:species:age	0.2385572346	0.2874889701	0.3478818115
GO:0048024	regulation of mRNA splicing, via spliceosome	organ + species + age + organ:age + species:age	0.2406516811	0.2880110509	0.5060419855
GO:0009146	purine nucleoside triphosphate catabolic process	organ + species + age + organ:species + organ:age + species:age + organ:species:age	0.2469878678	0.2949193033	0.1201239715
GO:1901698	response to nitrogen compound	organ + species + age + organ:species + organ:age + species:age + organ:species:age	0.2489657999	0.2966039028	0.5708151028
GO:0031032	actomyosin structure organization	organ + species + age + organ:species + organ:age + species:age + organ:species:age	0.2528537336	0.3005511424	0.4406481202
GO:0031400	negative regulation of protein modification process	organ + species + age + organ:species + organ:age + species:age + organ:species:age	0.2535393734	0.300682749	0.9295115315
GO:0007043	cell-cell junction assembly	organ + species + age + organ:species + organ:age + species:age + organ:species:age	0.2545704325	0.3012224801	0.722866409
GO:0016477	cell migration	organ + species + age + organ:species + organ:age + species:age + organ:species:age	0.2554650571	0.3015987017	0.2112457977
GO:0031099	regeneration	organ + species + age + organ:species + organ:age + species:age + organ:species:age	0.257182609	0.3025083427	0.9843345876
GO:0031124	mRNA 3'-end processing	organ + species + age + organ:species + organ:age + species:age + organ:species:age	0.2573923757	0.3025083427	0.3413596736
GO:0018209	peptidyl-serine modification	organ + species + age + organ:species + organ:age + species:age + organ:species:age	0.2597577964	0.3046038734	0.9266745423
GO:0055002	striated muscle cell development	organ + species + age + organ:species + organ:age + species:age + organ:species:age	0.2643789527	0.3093292892	0.7296817407
GO:0044283	small molecule biosynthetic process	organ + species + age + organ:species + organ:age + species:age + organ:species:age	0.2664681386	0.31107776
GO:0072524	pyridine-containing compound metabolic process	organ + species + age + organ:species + organ:age + species:age + organ:species:age	0.2688036923	0.3131054144	0.9060544012
GO:0014706	striated muscle tissue development	organ + species + age + organ:species + organ:age + species:age + organ:species:age	0.2756823075	0.3204041041	0.1883000511
GO:0006304	DNA modification	organ + species + age + organ:species + organ:age + species:age + organ:species:age	0.2786970679	0.3231897262	0.4248282011
GO:0055001	muscle cell development	organ + species + age + organ:species + organ:age + species:age + organ:species:age	0.2798536228	0.3238129308	0.5929445878
GO:0031329	regulation of cellular catabolic process	organ + species + age + organ:species + organ:age + species:age + organ:species:age	0.280728725	0.3241084397	0.2294377909
GO:0046688	response to copper ion	organ + species + age + organ:species + organ:age + species:age + organ:species:age	0.2867928158	0.3303802702	0.4625910144
GO:0001676	long-chain fatty acid metabolic process	organ + species + age + organ:species + organ:age + species:age + organ:species:age	0.2918833189	0.3355054413
GO:0030011	maintenance of cell polarity	organ + species + age + organ:age + species:age	0.2971483678	0.3408083253	0.2877370907
GO:0033059	cellular pigmentation	organ + species + age + organ:species + organ:age + species:age + organ:species:age	0.3019307408	0.345535618	0.4569751975
GO:0033121	regulation of purine nucleotide catabolic process	organ + species + age + organ:species + organ:age + species:age + organ:species:age	0.3319682268	0.3790816214	0.3910037885
GO:0018105	peptidyl-serine phosphorylation	species + age + species:age	0.335271948	0.3820201063	0.8436400027
GO:0048870	cell motility	organ + species + age + organ:species + organ:age + species:age + organ:species:age	0.3393690411	0.3858478446	0.3921549366
GO:0006195	purine nucleotide catabolic process	organ + species + age + organ:species + organ:age + species:age + organ:species:age	0.3407171135	0.3865402394	0.3124206651
GO:0008380	RNA splicing	organ + species + age + organ:species + organ:age + species:age + organ:species:age	0.344570026	0.3898776893
GO:0048747	muscle fiber development	organ + species + age + organ:species + organ:age + species:age + organ:species:age	0.3451498474	0.3898776893	0.8887010197
GO:0048469	cell maturation	organ + species + age + organ:species + organ:age + species:age + organ:species:age	0.3512524734	0.3959160422	0.4585147343
GO:0042773	ATP synthesis coupled electron transport	organ + species + age + organ:species + organ:age + species:age + organ:species:age	0.3522727178	0.3962121106
GO:0009118	regulation of nucleoside metabolic process	organ + species + age + organ:species + organ:age + species:age + organ:species:age	0.3556248239	0.3991239977	0.4125826134
GO:0017156	calcium ion regulated exocytosis	organ + species + age + organ:species + organ:age + species:age + organ:species:age	0.3601895357	0.4033814287	0.739354338
GO:0018108	peptidyl-tyrosine phosphorylation	organ + species + age + organ:species + organ:age + species:age + organ:species:age	0.3634577489	0.4061718006	0.3834190756
GO:0051270	regulation of cellular component movement	organ + species + age + organ:species + organ:age + species:age + organ:species:age	0.3700783816	0.4126886857
GO:0030811	regulation of nucleotide catabolic process	organ + species + age + organ:species + organ:age + species:age + organ:species:age	0.3711188918	0.412968469	0.4342081966
GO:0016053	organic acid biosynthetic process	organ + species + age + organ:species + organ:age + species:age + organ:species:age	0.3730357872	0.4133426201	0.6333146506
GO:0046394	carboxylic acid biosynthetic process	organ + species + age + organ:species + organ:age + species:age + organ:species:age	0.3730357872	0.4133426201	0.6333146506
GO:0006874	cellular calcium ion homeostasis	organ + species + age + organ:species + organ:age + species:age + organ:species:age	0.3893885736	0.4305501565	0.5134452843
GO:0060537	muscle tissue development	organ + species + age + organ:species + organ:age + species:age + organ:species:age	0.3984985921	0.4396935942	0.2409712496
GO:0021954	central nervous system neuron development	organ + species + age + organ:species + organ:age + species:age + organ:species:age	0.4038493087	0.4446593441
GO:0016125	sterol metabolic process	organ + species + age + organ:species + organ:age + species:age + organ:species:age	0.4060573129	0.4452158798
GO:0035051	cardiocyte differentiation	organ + species + age + organ:species + organ:age + species:age + organ:species:age	0.4059799748	0.4452158798	0.8320286941
GO:0072523	purine-containing compound catabolic process	organ + species + age + organ:species + organ:age + species:age + organ:species:age	0.407690842	0.446071779	0.3296187033
GO:0043484	regulation of RNA splicing	organ + species + age + organ:age + species:age	0.4153826869	0.4535389253
GO:0046777	protein autophosphorylation	organ + species + age + organ:age + species:age	0.4215021924	0.4592617638	0.8895736137
GO:0046856	phosphatidylinositol dephosphorylation	organ + species + age + organ:species + organ:age + species:age + organ:species:age	0.4360774485	0.4741548973	0.3539526238
GO:0040012	regulation of locomotion	organ + species + age + organ:species + organ:age + species:age + organ:species:age	0.4546541345	0.4933280339	0.5842185304
GO:0006694	steroid biosynthetic process	organ + species + age + organ:age + species:age	0.4634038286	0.5017809573	0.2814146637
GO:0006367	transcription initiation from RNA polymerase II promoter	organ + species + age + organ:species + organ:age + species:age + organ:species:age	0.4672241694	0.504872398
GO:0010927	cellular component assembly involved in morphogenesis	organ + species + age + organ:species + organ:age + species:age + organ:species:age	0.483452122	0.521330845
GO:0044092	negative regulation of molecular function	organ + species + age + organ:species + organ:age + species:age + organ:species:age	0.4962270151	0.534005615	0.5757558876
GO:0000271	polysaccharide biosynthetic process	organ + species + age + organ:species + organ:age + species:age + organ:species:age	0.5105680953	0.5471867087	0.534397278
GO:0006508	proteolysis	organ + species + age + organ:age + species:age	0.5097105275	0.5471867087	0.4553307267
GO:0051674	localization of cell	organ + species + age + organ:species + organ:age + species:age + organ:species:age	0.5152933055	0.5511214699	0.5361736802
GO:0048667	cell morphogenesis involved in neuron differentiation	organ + species + age + organ:species + organ:age + species:age + organ:species:age	0.5249785476	0.5603342457	0.9172502425
GO:0008630	intrinsic apoptotic signaling pathway in response to DNA damage	organ + species + age + organ:species + organ:age + species:age + organ:species:age	0.543047475	0.5780385622	0.5434902278
GO:0030900	forebrain development	organ + species + age + organ:species + organ:age + species:age + organ:species:age	0.5437762382	0.5780385622	0.6365277522
GO:0055074	calcium ion homeostasis	organ + species + age + organ:species + organ:age + species:age + organ:species:age	0.5503142702	0.5827176144	0.5026315355
GO:0060113	inner ear receptor cell differentiation	organ + species + age + organ:species + organ:age + species:age + organ:species:age	0.5504063126	0.5827176144	0.9739647339
GO:0021575	hindbrain morphogenesis	organ + species + age + organ:species + organ:age + species:age + organ:species:age	0.5525580447	0.5838138533	0.4237310011
GO:0042060	wound healing	organ + species + age + organ:species + organ:age + species:age + organ:species:age	0.5629839164	0.5936302183
GO:0001505	regulation of neurotransmitter levels	organ + species + age + organ:species + organ:age + species:age + organ:species:age	0.5761122707	0.6062509408	0.5572020136
GO:0006413	translational initiation	organ + species + age + organ:species + organ:age + species:age + organ:species:age	0.5943159881	0.6241511281	0.5718038622
GO:0003170	heart valve development	organ + species + age + organ:species + organ:age + species:age + organ:species:age	0.6002451742	0.6291146815
GO:0007517	muscle organ development	organ + species + age + organ:species + organ:age + species:age + organ:species:age	0.6451257875	0.6748015737	0.5786028409
GO:0051146	striated muscle cell differentiation	organ + species + age + organ:species + organ:age + species:age + organ:species:age	0.6499443344	0.6784848042	0.5535802815
GO:0006813	potassium ion transport	organ + species + age + organ:species + organ:age + species:age + organ:species:age	0.6596420362	0.6872366234	0.8775759991
GO:0019538	protein metabolic process	organ + species + age + organ:species + organ:age + species:age + organ:species:age	0.6720346193	0.6987556777	0.7603490261
GO:0072331	signal transduction by p53 class mediator	species + age + species:age	0.6929231825	0.7190452866	0.5168980511
GO:0006378	mRNA polyadenylation	organ + species + age + organ:species + organ:age + species:age + organ:species:age	0.7163761386	0.7419103376	0.7108964682
GO:0050790	regulation of catalytic activity	organ + species + age + organ:species + organ:age + species:age + organ:species:age	0.7250602463	0.7494199779	0.7628489791
GO:0050877	neurological system process	organ + species + age + organ:species + organ:age + species:age + organ:species:age	0.7328722717	0.7560003907	0.5707677648
GO:0007212	dopamine receptor signaling pathway	organ + species + age + organ:age + species:age	0.7372877048	0.759058011	0.5483297487
GO:0042558	pteridine-containing compound metabolic process	organ + species + age + organ:species + organ:age + species:age + organ:species:age	0.7670457606	0.7881432864
GO:0043631	RNA polyadenylation	organ + species + age + organ:species + organ:age + species:age + organ:species:age	0.7699353532	0.7895611563	0.8185137488
GO:0001503	ossification	organ + species + age + organ:species + organ:age + species:age + organ:species:age	0.7893935003	0.8063531263	0.4700162771
GO:0006814	sodium ion transport	organ + species + age + organ:species + organ:age + species:age + organ:species:age	0.788326814	0.8063531263	0.6761547412
GO:0071822	protein complex subunit organization	organ + species + age + organ:species + organ:age + species:age + organ:species:age	0.8047987952	0.8204868808
GO:0008202	steroid metabolic process	organ + species + age + organ:species + organ:age + species:age + organ:species:age	0.8098079577	0.8239874745
GO:0043623	cellular protein complex assembly	organ + species + age + organ:species + organ:age + species:age + organ:species:age	0.8484975131	0.8611587987	0.8153106243
GO:0048666	neuron development	organ + species + age + organ:species + organ:age + species:age + organ:species:age	0.8496327727	0.8611587987	0.9914039251
GO:0034329	cell junction assembly	organ + species + age + organ:species + organ:age + species:age + organ:species:age	0.8645435881	0.874576976
GO:0032844	regulation of homeostatic process	organ + species + age + organ:species + organ:age + species:age + organ:species:age	0.8687512807	0.8771369108	0.8357690142
GO:0006383	transcription from RNA polymerase III promoter	organ + species + age + organ:species + organ:age + species:age + organ:species:age	0.8766120976	0.8833682602
GO:0006461	protein complex assembly	organ + species + age + organ:species + organ:age + species:age + organ:species:age	0.8887519819	0.8938793971	0.7583487401
GO:0006760	folic acid-containing compound metabolic process	organ + species + age + organ:species + organ:age + species:age + organ:species:age	0.8988458274	0.9022962912
GO:0043473	pigmentation	organ + species + age + organ:species + organ:age + species:age + organ:species:age	0.9603866298	0.9622264509	0.9898453142
GO:0031175	neuron projection development	organ + species + age + organ:species + organ:age + species:age + organ:species:age	0.9877351683	0.9877351683	0.8271354459
