# Supplementary material for: Transcriptomic alterations during ageing reflect the shift from cancer to degenerative diseases in the elderly
Source: Nat Commun. 2018 Jan 30;9:327. doi: 10.1038/s41467-017-02395-2 (PMC5790807; doi:10.1038/s41467-017-02395-2)
Supplement: Supplementary file 5 — Supplementary Data 2 [file 41467_2017_2395_MOESM5_ESM.zip › Supplementary Data S2/SpeciesComparison-All-Ages/custom_processes.csv]

Custom pathway$"Custom pathway"$"Interactions"$"P-value"$"FDR corrected p-value"
alanine and aspartate metabolism$"alanine and aspartate metabolism"$"organ + species + age + organ:species + organ:age + species:age + organ:species:age"$0.994343131222598$0.994343131222598
arachidonic acid metabolism$"arachidonic acid metabolism"$"organ + species + age + organ:species + organ:age + species:age + organ:species:age"$0.000769573294772563$0.00285828363614646
arginine and proline metabolism$"arginine and proline metabolism"$"organ + species + age + organ:species + organ:age + species:age + organ:species:age"$0.000634246901703621$0.0028541110576663
beta-alanine metabolism$"beta-alanine metabolism"$"organ + species + age + organ:species + organ:age + species:age + organ:species:age"$0.276799498726683$0.343613170833124
cholesterol metabolism$"cholesterol metabolism"$"organ + age + organ:age"$0.0699321506053067$0.114434428263229
chondroitin sulfate degradation$"chondroitin sulfate degradation"$"organ + species + age + organ:species + organ:age + species:age + organ:species:age"$2.17525016494535e-07$2.61030019793443e-06
eicosanoid metabolism$"eicosanoid metabolism"$"organ + species + age + organ:species + organ:age + species:age + organ:species:age"$0.040969063026519$0.077625593102878
fatty acid oxidation$"fatty acid oxidation"$"organ + species + age + organ:age + species:age"$0.000220759837483689$0.00113533630705897
fructose and mannose metabolism$"fructose and mannose metabolism"$"organ + species + age + organ:species + organ:age + species:age + organ:species:age"$0.106145713415352$0.152849827318107
glutamate metabolism$"glutamate metabolism"$"species + age + species:age"$0.00127336479406897$0.00382009438220692
glutathione metabolism$"glutathione metabolism"$"organ + species + age + organ:species + organ:age + species:age + organ:species:age"$0.00268639353476378$0.00743924363473047
glycerophospholipid metabolism$"glycerophospholipid metabolism"$"organ + species + age + organ:species + organ:age + species:age + organ:species:age"$0.00699741807975788$0.0167938033914189
glycine, serine, alanine and threonine metabolism$"glycine	serine	alanine and threonine metabolism"$"organ + species + age + organ:species + organ:age + species:age + organ:species:age"$0.0034673043785486$0.00891592554483927
histidine metabolism$"histidine metabolism"$"organ + species + age + organ:species + organ:age + species:age + organ:species:age"$0.0515073300172314$0.0927131940310165
inositol phosphate metabolism$"inositol phosphate metabolism"$"organ + species + age + organ:species + organ:age + species:age + organ:species:age"$0.00825659708132028$0.0185773434329706
keratan sulfate degradation$"keratan sulfate degradation"$"organ + species + age + organ:species + organ:age + species:age + organ:species:age"$1.16407805534413e-10$2.09534049961943e-09
keratan sulfate synthesis$"keratan sulfate synthesis"$"organ + species + age + organ:age + species:age"$0.809221322430402$0.832341931642699
limonene and pinene degradation$"limonene and pinene degradation"$"organ + species + age + organ:species + organ:age + species:age + organ:species:age"$0.155458889006299$0.215250769393337
lysine metabolism$"lysine metabolism"$"organ + species + age + organ:species + organ:age + species:age + organ:species:age"$0.000793967676707351$0.00285828363614646
methionine and cysteine metabolism$"methionine and cysteine metabolism"$"organ + species + age + organ:age + species:age"$0.43288603877959$0.502590431542269
n-glycan degradation$"n-glycan degradation"$"organ + species + age + organ:species + organ:age + species:age + organ:species:age"$1.07439726442296e-19$3.86783015192265e-18
n-glycan synthesis$"n-glycan synthesis"$"organ + species + age + organ:age + species:age"$0.0764419785639231$0.119648314273967
nad metabolism$"nad metabolism"$"organ + species + age + organ:species + organ:age + species:age + organ:species:age"$0.0630832003258693$0.108142629130062
nucleotide interconversion$"nucleotide interconversion"$"organ + species + age + organ:species + organ:age + species:age + organ:species:age"$0.00892354066313427$0.0188969096395785
pentose phosphate pathway$"pentose phosphate pathway"$"organ + species + age + organ:species + organ:age + species:age + organ:species:age"$0.536174426665317$0.584917556362164
pyruvate metabolism$"pyruvate metabolism"$"organ + species + age + organ:species + organ:age + species:age + organ:species:age"$0.374403267318528$0.449283920782234
selenoamino acid metabolism$"selenoamino acid metabolism"$"organ + species + age + organ:species + organ:age + species:age + organ:species:age"$5.62276599731577e-06$5.06048939758419e-05
sphingolipid metabolism$"sphingolipid metabolism"$"organ + species + age + organ:species + organ:age + species:age + organ:species:age"$2.22411157980149e-05$0.00013344669478809
starch and sucrose metabolism$"starch and sucrose metabolism"$"organ + species + age + organ:species + organ:age + species:age + organ:species:age"$0.765613309802676$0.810649386849892
steroid metabolism$"steroid metabolism"$"organ + species + age + organ:species + organ:age + species:age + organ:species:age"$0.0398347491157657$0.077625593102878
transport, endoplasmic reticular$"transport	endoplasmic reticular"$"organ + species + age + organ:species + organ:age + species:age + organ:species:age"$0.189522659285442$0.252696879047256
transport, golgi apparatus$"transport	golgi apparatus"$"organ + species + age + organ:species + organ:age + species:age + organ:species:age"$0.260452296166502$0.33486723792836
triacylglycerol synthesis$"triacylglycerol synthesis"$"organ + species + age + organ:species + organ:age + species:age + organ:species:age"$0.000878950005734021$0.00287656365512952
tryptophan metabolism$"tryptophan metabolism"$"organ + species + age + organ:species + organ:age + species:age + organ:species:age"$0.446747050259795$0.502590431542269
tyrosine metabolism$"tyrosine metabolism"$"organ + species + age + organ:species + organ:age + species:age + organ:species:age"$7.0725764363609e-06$5.09225503417985e-05
vitamin c metabolism$"vitamin c metabolism"$"organ + species + age + organ:age + species:age"$0.0967209235948366$0.145081385392255
