# Supplementary material for: Transcriptomic alterations during ageing reflect the shift from cancer to degenerative diseases in the elderly
Source: Nat Commun. 2018 Jan 30;9:327. doi: 10.1038/s41467-017-02395-2 (PMC5790807; doi:10.1038/s41467-017-02395-2)
Supplement: Supplementary file 5 — Supplementary Data 2 [file 41467_2017_2395_MOESM5_ESM.zip › Supplementary Data S2/DiseaseAlignment-MiddleAge/AMDA-pvals.csv]

	cancer-uterus	cancer-skin	cancer-prostate	cancer-lung	cancer-liver	cancer-kidney	cancer-Head & Neck	cancer-Colon & Rectum	cancer-breast	cancer-bladder	cancer-blood	cancer-brain	cancer-pancreas	cancer-cPI	cvd-stroke-blood-1	cvd-stroke-blood-2	cvd-infarct-blood	cvd-hypertension-blood	cvd-heart-failure-blood	cvd-CAD-blood	cvd-CAD-plaque	ndd-parkinson-blood-1	ndd-parkinson-blood-2	ndd-MCI-blood	ndd-AD-brain	ndd-AD-blood	t2d-diabetes-islets-1	t2d-diabetes-liver	t2d-diabetes-islets-2	t2d-IR-adipose-tissue
monocyte-aging-15-20vs20-30.txt	0.983520680999673	0.980209272249873	0.496281905272325	0.309189861264638	0.169785237251504	0.610213349697524	0.610213349697524	0.715757754118374	0.404014767840855	1	0.490173598785317	0.124029098819015	0.185083732373313	0.348271406794728	0.546307054144045	0.735268675646874	0.738053510100883	1	0.945563916770777	0.905759832741025	0.522180530724843	0.446745584134832	0.946650707571877	0.114403004957728	0.767800715027102	0.513906546148852	0.113210215338801	0.965685130838116	0.690120481977718	0.380498572092555
monocyte-aging-20-30vs30-40-female.txt	5.53062149168983e-06	3.01798270034087e-12	0.00611667729446932	0.00431340097343842	5.51949310714032e-08	0.710869594617052	0.000962961255172598	0.0053078893485208	7.56527927987291e-05	0.524969678444583	0.464249612339472	0.867796911637666	0.439745990704089	0.00348240905663316	0.0242199795202106	0.709420019450905	2.63588395202384e-15	0.0511918856482825	2.13631141832509e-13	0.0413424870012116	0.789124895149012	0.0495252982779218	0.34386365189131	1.56435645108194e-24	0.861174570809021	6.48811622114651e-08	0.629367524282805	1.42766018145455e-08	0.029467054319489	0.629367524282805
monocyte-aging-20-30vs30-40-male.txt	0.939681083243636	0.55723807657121	0.829694119471417	0.691120189800566	0.176965396384845	0.383128152011144	0.0327750298642652	0.817375873926367	0.524969678444583	0.263146385049277	0.135244882045474	0.170382793428878	0.308129229822795	0.832796641322746	0.651354738955916	0.491157277501203	6.6827241858055e-07	0.421521143053063	0.00198299487973199	0.832796641322746	0.308129229822795	0.764329576000652	0.773452632531199	0.710869594617052	0.519344511675928	0.216891569807746	0.14764721671012	0.094240899965923	0.197103751968732	0.928467447280869
monocyte-aging-20-30vs30-40.txt	3.37087255802286e-06	1.28912100459211e-06	2.23658439103183e-05	0.00104009242279136	2.21453224023914e-05	0.444236988615902	0.00457323918160308	0.0377101547250081	0.000420037150980855	0.00242898662289306	0.681363896608156	0.764329576000652	0.81459223456842	6.21185001587254e-06	0.0920197673988885	0.0336026088321795	9.40141422491629e-23	0.369795858078809	2.79770145016789e-13	0.0359348178645176	0.287814577797722	0.0411397680445348	0.7421363657275	2.46111803517257e-14	0.365013923929425	0.000191048300875951	0.524969678444583	1.40668746464859e-09	0.0849589300742524	0.134133197607252
monocyte-aging-30-40vs40-50-female.txt	0.0576208117316405	0.721025938216411	0.116017729633149	0.0561936577109478	0.343105759384587	0.118297487708239	0.964134615447839	0.667331276115659	0.341176826066992	0.176965396384845	0.127430146467176	0.932863151521875	0.690120481977718	0.520501766241834	0.113210215338801	3.14043450042307e-05	0.0854862948811782	0.000213445233025833	0.954728957164544	0.646810095903887	0.217915244915683	0.909768801582171	0.107492283253124	0.0531451877324927	0.446745584134832	0.259131166864756	0.744520901574935	0.00533257233682496	0.965685130838116	0.00271012509450426
monocyte-aging-30-40vs40-50-male.txt	0.0483879686534416	0.0773666821667852	0.464249612339472	0.00309191723426483	0.0268816075593261	0.103689234488624	0.782032356795998	0.0298694758233435	0.70892629711465	0.782032356795998	0.000375114299401318	0.161861824643755	0.000215273032911004	4.65695815420592e-05	0.000505993743834615	0.57967546383406	1.49940550109874e-10	0.156302345250943	0.139835410657225	0.0145598559795116	0.553193940262092	0.000209060118134805	0.958373303695595	0.000209060118134805	0.00199963526610436	0.139835410657225	0.0972714516557604	0.00657892570034505	0.490273256797239	0.722985715405778
monocyte-aging-30-40vs40-50.txt	0.0102487443686397	8.94851962006962e-05	2.94402406094772e-06	0.0778833519791739	0.496281905272325	0.882451494511319	0.911598451436795	0.00821860129135383	0.142037008084496	0.170793040965549	0.0937778817615568	0.000889100170459632	0.421521143053063	2.68461256205882e-07	0.19131934177728	2.24645437546221e-09	0.0392525984201163	0.00110453904334562	0.0257406265709967	0.882451494511319	0.911146038198194	0.246217504032524	0.782032356795998	0.625631592869474	0.0542901696591515	0.274656343552138	0.0586614072321933	0.114749413576551	0.0674806148249532	4.3275070653042e-07
monocyte-aging-40-50vs50-60.txt	0.000890410800152729	0.000302567395323217	0.0171300729482748	0.610213349697524	0.0511918856482825	0.958373303695595	0.35477813478372	0.681363896608156	0.167696662115308	0.861174570809021	0.203321550190008	0.170382793428878	0.105259055599052	0.0015765848583783	0.00100420195368141	0.000319174212286188	0.319392334998878	0.856885773081994	0.420933119955609	0.782032356795998	0.420169921532658	0.490173598785317	0.610213349697524	0.0465642054765902	0.7421363657275	0.981520574165005	0.751205289075403	0.00127606094478759	0.383944467029209	0.797648016027862
t-cell-aging-15-20vs20-30.txt	0.913588629915907	0.000136201512491832	1.06113429406563e-17	0.958818842049172	0.0531451877324927	0.0155876479869447	0.0370416867203902	0.238841818010494	0.000209060118134805	0.200040570196559	0.000209060118134805	2.71100890222638e-21	1.01960112308584e-14	7.46491232300916e-12	2.0159797667597e-34	3.63941794734747e-46	6.46099633946273e-117	5.30800010143128e-05	1.55910620820223e-05	3.23112860865088e-10	0.0381113961882465	3.61462101410184e-14	5.40183593625281e-09	8.66962657297973e-19	0.000869353398150314	1.64622136919821e-08	3.41562484696339e-14	2.39795720725538e-32	0.000592584244302883	6.01202568322179e-31
t-cell-aging-20-30vs30-40-female.txt	0.611778783371684	7.07622596281412e-09	1.00104410245047e-08	0.198418160981414	0.168856473827571	0.0870392563459262	0.0089680018960612	0.297482561011493	8.56220306512808e-07	0.419238406925955	9.6672428180459e-06	3.00468320412454e-07	8.62015125974753e-19	0.0159297041984747	1.30426749294422e-05	1.72426723071696e-20	1.6881832369435e-19	0.242748406001724	2.23658439103183e-05	0.13671507219079	0.00443499591345398	3.2096333962943e-12	0.00165710850865538	0.0109906608791077	0.030567168413376	0.246605020529566	1.60005879851912e-05	0.00262422830741857	0.180762817635783	1.04667033248333e-05
t-cell-aging-20-30vs30-40-male.txt	0.974332759083215	3.20809392803929e-06	0.0972714516557604	0.20457544385862	0.707580858389242	0.0534550369765718	0.0136194369497302	0.926314404077434	0.00976642340067151	0.396047029551554	2.23658439103183e-05	0.0018089168574968	1.18476468070209e-06	0.931936466624342	0.380498572092555	0.0854862948811782	0.0413424870012116	0.980209272249873	0.00349758263033456	0.0165681488393391	0.00897538677981202	0.882451494511319	0.209288167260656	0.0514323561827577	0.416945535167392	0.507075114677238	0.457943293020781	0.104360816010416	0.00839373152287288	0.421521143053063
t-cell-aging-20-30vs30-40.txt	0.464249612339472	1.57213427620057e-18	5.50355107031051e-12	0.211564087651747	0.842453424471939	1.07835129080105e-07	7.88484323430082e-12	0.0972741546634771	5.43781365422443e-14	0.0401849162324168	3.61610670884676e-08	7.20334593024473e-14	5.42131421153508e-31	0.0120857554745156	8.69815100668836e-09	1.46630198499423e-26	0.00225511008982432	0.0455889100392627	6.3669059568082e-15	0.0242199795202106	1.01960112308584e-14	2.27299511454789e-09	7.00190215580544e-05	0.140677984203501	0.0349593194278458	0.314062956994018	0.00100887103448144	0.748163404677195	0.000163804162788883	9.82679434229735e-05
t-cell-aging-30-40vs40-50-female.txt	0.138484538707634	3.64630304851795e-07	1.85230673456279e-09	0.0051677100790607	0.122984731524675	0.0871550878743322	0.0920197673988885	0.136556772738564	0.0034916853259916	0.0854862948811782	0.215914660510087	6.68135715185139e-05	0.01917808634546	2.06783139354142e-11	0.000163804162788883	9.31347823034709e-22	0.000994521303467272	0.00043503526948359	0.0002470320736871	0.0394966943654903	0.00375848582864703	0.428684815555326	0.340681719241203	0.139824949223892	0.0586614072321933	0.193889609154599	0.421521143053063	0.204480205044479	0.0473722491758638	8.71163740107443e-05
t-cell-aging-30-40vs40-50-male.txt	0.882451494511319	0.980209272249873	0.905759832741025	0.0812269797772022	0.283776330333809	0.832796641322746	0.13671507219079	0.240822736295754	0.167611851868734	0.648979872909196	0.797648016027862	0.45656031563398	0.610213349697524	0.00031100302596872	0.0836699067411335	0.585439940515722	0.240822736295754	0.122461655546779	0.744520901574935	0.622422059706908	0.0514323561827577	1	0.913588629915907	0.0490456602427206	0.576960551407772	0.215914660510087	0.748163404677195	0.64349842499357	1	0.744520901574935
t-cell-aging-30-40vs40-50.txt	0.0136194369497302	0.0371895003090061	0.000164367793706143	0.000118420097704809	0.156302345250943	0.189945317394877	0.748163404677195	0.0298908685485354	0.464249612339472	0.182609490579252	2.22872955321216e-06	0.136355883354592	0.413325920362795	6.21185001587254e-06	0.104360816010416	1.02668123063579e-07	0.0174960291202871	0.0330504463026543	0.259633960548331	0.0363550541324371	0.211130909215168	0.716872445926136	0.279421901035416	0.8688465433812	0.187472448043644	0.946650707571877	0.876728765021406	0.610213349697524	0.126903125498061	0.000115390797229285
t-cell-aging-40-50vs50-60.txt	0.690120481977718	0.139835410657225	0.832796641322746	0.36974267741223	0.619522644567895	0.691120189800566	0.690120481977718	0.797648016027862	0.718103312193867	0.430899923651244	0.882451494511319	0.0348338610275845	0.476500944895533	0.718103312193867	0.0962884116477608	0.00443499591345398	1.60005879851912e-05	0.33302715597714	0.170382793428878	0.684417729013844	0.20934028604228	0.685902677655682	0.426126690155419	3.23291862922947e-10	0.101520711944624	2.68461256205882e-07	0.00765651778890381	4.55742328132485e-06	0.232965452731936	0.274656343552138
