# Supplementary material for: Transcriptomic alterations during ageing reflect the shift from cancer to degenerative diseases in the elderly
Source: Nat Commun. 2018 Jan 30;9:327. doi: 10.1038/s41467-017-02395-2 (PMC5790807; doi:10.1038/s41467-017-02395-2)
Supplement: Supplementary file 5 — Supplementary Data 2 [file 41467_2017_2395_MOESM5_ESM.zip › Supplementary Data S2/DiseaseAlignment-MiddleAge/AMDA-dirs.csv]

	cancer-uterus	cancer-skin	cancer-prostate	cancer-lung	cancer-liver	cancer-kidney	cancer-Head & Neck	cancer-Colon & Rectum	cancer-breast	cancer-bladder	cancer-blood	cancer-brain	cancer-pancreas	cancer-cPI	cvd-stroke-blood-1	cvd-stroke-blood-2	cvd-infarct-blood	cvd-hypertension-blood	cvd-heart-failure-blood	cvd-CAD-blood	cvd-CAD-plaque	ndd-parkinson-blood-1	ndd-parkinson-blood-2	ndd-MCI-blood	ndd-AD-brain	ndd-AD-blood	t2d-diabetes-islets-1	t2d-diabetes-liver	t2d-diabetes-islets-2	t2d-IR-adipose-tissue
monocyte-aging-15-20vs20-30.txt	0.0245334531767878	-0.0278306374881066	-0.161815615649523	-0.108073281416326	-0.173831349997153	0.127332062352809	-0.000797491039426523	0.0270774091627172	-0.133645425019599	-0.0264423022075181	0.10758029489875	-0.248324861859637	-0.175496299776812	-0.0897804461194619	-0.0732123345878354	0.0270761867876508	0.0477659858080398	0.14401366607249	0.110507208795768	0.0126022635291397	0.121244263940963	-0.154621754069735	0.0147546352881028	0.201198516459685	-0.0494643244415528	0.0911058394483638	-0.26682299104563	-0.0210210181893617	-0.134997570387849	-0.175065227045631
monocyte-aging-20-30vs30-40-female.txt	0.126671642741554	0.348154850766845	0.177997236600413	0.0385230503819419	0.133322966878159	0.0979376679584149	0.205312251095181	0.0578789802071312	0.148628338061995	0.0217015506698207	-0.0361305431835786	0.108900524354738	0.192720891339936	0.0898406500330185	-0.0601796770668933	-0.187842527841888	0.392710752610575	-0.19545405647431	-0.31420214862868	-0.0416908056824801	0.180549697057786	0.023826195047483	-0.00507824029094641	0.479311099241813	0.0240007879875673	0.336711191659756	0.026116618178414	0.194094120502348	0.156304291334088	-0.0291413646260065
monocyte-aging-20-30vs30-40-male.txt	-0.0125395823416189	-0.0772242834381457	0.0282616543900258	0.0250172745438587	0.111493988436994	0.0955998974671174	0.158769433971047	-0.00668028186580194	0.0400806215847094	0.0610441203402094	-0.17283405065724	0.11696797388419	0.0931157192114482	0.0111225339428028	0.0498003069327581	-0.0630026848686395	0.391882415002224	0.0405271757825937	-0.264417353027151	-0.0133283433757532	0.13342021879967	-0.0232886294133208	-0.0136539018773543	0.0510192700910837	-0.0330431865828092	0.105939649296735	0.145339829696348	0.143406296748457	0.119957798487779	-0.0379438214721883
monocyte-aging-20-30vs30-40.txt	0.106832943571234	0.315106822167767	0.170972450205057	-0.00356531551133648	0.0995054222886856	0.11863753178579	0.213128662270062	0.0273660686904223	0.127610462933073	0.0168032082610893	-0.0763563874369068	0.113125979000203	0.16040458821196	0.101594857214437	-0.0150287785516163	-0.216174949629521	0.473067229353496	-0.176746052033629	-0.333350444290763	-0.00930545551135677	0.218277964204511	0.0444681333343287	0.0280891357549562	0.477795237294115	0.039925351202022	0.379703172533982	0.0378956265419643	0.234698229253558	0.164860403865981	2.26388159910359e-05
monocyte-aging-30-40vs40-50-female.txt	-0.123515118417551	-0.0250373348739646	-0.113241290306928	-0.116646579269899	-0.0436224162083795	0.123483141589517	0.00345463431973696	-0.0228951358852264	-0.073281507281039	-0.084527715013452	-0.0983193537678433	-0.000420119216155246	-0.0263598631682738	-0.0737129519726469	0.112344075665959	0.263258160894102	0.129413530415816	0.246600555931185	0.00296971601760906	0.0391029947285729	0.0854562860893088	-0.0187886867321329	0.112557942415172	0.136309662268063	0.0574397274633124	0.0679440597514015	-0.029403651088882	0.174633895466524	-0.00419617309014179	0.180951106128925
monocyte-aging-30-40vs40-50-male.txt	-0.104556726347637	-0.0862349426903332	-0.0282660458752462	-0.133991217642304	-0.104353499072008	0.0816689017201587	-0.0164864668985874	-0.10858324372403	-0.0239268515111275	-0.0279231651590532	-0.155611586230154	-0.057946339630077	0.162059334090346	-0.185250254417615	0.14037245767686	0.0449077513783722	-0.289100826818428	0.0874760975533299	0.0810054618647676	0.101350349512101	0.042492019764747	0.161764842279047	-0.00960093655354788	-0.194313211506419	0.129245551792722	-0.0919262857896916	0.069555716508158	-0.127724775414473	-0.0347297233177311	-0.00606199640351124
monocyte-aging-30-40vs40-50.txt	-0.0947620569069153	-0.17125485416554	-0.213914215547903	-0.0732069327489304	-0.015412972682098	-0.0472554601305928	-0.0231651879983885	-0.114735576566992	-0.0596561635311775	-0.0472581382622212	-0.0774507759068832	-0.143056706886494	-0.0345698023343977	-0.251506282453065	0.082589384446998	0.241976431027359	-0.0880700800869607	0.197769802365391	0.107184395843852	-0.000648929266709925	-0.0114707120439492	-0.0508265998347137	0.019749402864652	-0.0275756538980649	0.0797824947589099	-0.0510816726330322	-0.0831228263854711	0.0677790119847998	-0.0884174965764556	0.186785025788023
monocyte-aging-40-50vs50-60.txt	-0.1793779843829	-0.216765550868696	-0.174714741840582	-0.0846926602571176	-0.0555370927053279	-0.0351048898766741	-0.107538619845407	-0.0507389968290442	-0.162352410129999	-0.0911870109974285	-0.0652009060789304	-0.175927245290599	-0.18389178100638	-0.312477156482152	0.215872545448919	0.2846134193414	-0.0339867991611163	0.0069589538912104	0.0463527668909619	0.0427564090821663	-0.13195377847923	-0.00673590515810537	0.0674178910888253	-0.0760393459926343	0.0841974714414068	0.0222319223635216	-0.0560082927803443	-0.091472430419766	-0.121805973115121	0.0772280409486089
t-cell-aging-15-20vs20-30.txt	0.00266223167327809	-0.0738367637081191	-0.149703159001501	-0.00385011217288997	0.0383406029040659	-0.0422211098310683	0.0447269261991089	-0.022221220103221	-0.0675324743832586	-0.0277885970151804	-0.0610360220149503	-0.160891261502127	-0.124625298523109	-0.133474909936862	0.190813626029724	0.24011868371188	0.341829187104744	0.0854984097962157	-0.0684914141447082	0.103903696756495	0.0353346603618893	-0.115791101395647	0.110478954629037	0.138979875588402	0.0596418714085335	0.0931552028119349	0.127722443353706	0.179216109227914	0.0576518990799794	0.182743830821642
t-cell-aging-20-30vs30-40-female.txt	-0.0348812519693666	0.156799616815997	0.119651731266659	-0.0354389692314582	-0.0473385678307396	0.0713324078816957	0.0797422698119634	-0.0603003841469583	0.103579955885958	-0.0145090808084065	-0.138783146994467	0.142005909828771	0.236396387198293	0.030380217091032	-0.0714414684710669	-0.202495759118374	-0.195772406207864	-0.029417977583936	-0.0881130997451191	0.0756814033369324	0.0795452019023019	0.184727215366137	-0.0881545514528758	-0.07399758635522	-0.0635379908210097	-0.0287629441567947	-0.104884642356847	-0.0829457517540944	0.0335428072018873	-0.12823598739442
t-cell-aging-20-30vs30-40-male.txt	-0.0291974377699899	0.244474350346226	0.0658126684310036	0.0354333004421445	0.0217581947991648	0.120502170813374	0.145525457219006	-0.0416162079724155	0.110918901533752	6.4430647353632e-05	-0.221737962992584	0.145586508129239	0.232403741529801	-0.0473342362377344	-0.0431932135486221	-0.0901272388867882	0.105113576168143	0.0367097159376571	-0.153440081414358	0.120572103049238	0.131915911780788	-0.00514837145617859	-0.0596146779463337	0.0961978863896283	-0.0309449377235171	0.0440591332646876	0.0391371150656712	0.0878885316184352	0.130542629003413	-0.041308647235032
t-cell-aging-20-30vs30-40.txt	0.00115305308735285	0.204662363863746	0.105672122313994	-0.0112928278734593	-0.00431238504414687	0.125817845585249	0.151326073094613	-0.0199614041140584	0.124853525755863	0.00364053061925566	-0.142710903600645	0.151329544750733	0.250676756168961	-0.0108490242035058	-0.0881712121536729	-0.192617917111035	-0.0414440903564138	-0.063988554526749	-0.158316635570723	0.0645349754200914	0.168115336347498	0.125691097554106	-0.0551497338286909	0.0560559855134025	-0.0407206498951782	0.0494286707521579	-0.056080451201141	0.0230816515063807	0.07951814408983	-0.0681888243174632
t-cell-aging-30-40vs40-50-female.txt	-0.0804755060943635	-0.236562333513189	-0.237886519989354	-0.121515651419733	-0.0643234046872254	-0.0707048533480952	-0.0753440844327512	-0.0790414188403792	-0.136322400186763	-0.0854983417130471	-0.050846888716757	-0.140394021114299	-0.0933844459155962	-0.317731198236574	0.152511099741584	0.346946626830438	-0.108100811618303	0.218749115807939	0.135727280419699	0.0829243833912544	-0.0957491447711387	-0.0304338712897427	0.0435164949646063	-0.0515178199798175	0.0752360769300884	-0.0452394175046661	-0.0252807201704997	0.0562593270665702	-0.0733806353594484	0.138951639276783
t-cell-aging-30-40vs40-50-male.txt	0.0121123336040356	-0.0202811499195895	0.0113591081970951	-0.164753185705109	-0.14153983246996	0.0488673320623528	0.139006386604821	-0.111473973475646	0.101351253951692	0.0345739835066094	-0.00705406360689765	-0.0373944132674804	0.0811859936140448	-0.289708918367114	0.178770967382947	-0.0619121389841762	0.102043824920561	0.199416071338096	0.0298444899152295	-0.025459813897807	0.188250833758131	0.0280065341069115	-0.0231269921154169	0.133432601152488	0.0663704605396632	0.0638863932089968	-0.0227984866953526	0.0301826951183864	0.00603242435491425	-0.00915469198174882
t-cell-aging-30-40vs40-50.txt	-0.0726338317347159	-0.103236099722497	-0.119320418937795	-0.110666812453576	-0.0322025041647305	0.0590687717777416	0.0144033655452984	-0.0585690120976081	-0.0197767741875078	-0.0330658829232507	-0.164012379998758	-0.0679726192631475	0.0314672379907113	-0.189828277005629	0.0841013319181464	0.217480405757361	-0.0652188328622406	0.100188010438875	0.0374933881766679	0.0864861353799066	0.0535241849483023	-0.00192889934095646	0.0457581520319233	0.00549708981148351	0.0498916142557652	-0.0134543410613799	0.0149223812383465	0.0159165727091772	-0.0720722044778744	0.145753681089459
t-cell-aging-40-50vs50-60.txt	0.031962301977417	-0.102094464368489	-0.0129058636312313	0.0543828610846546	-0.0390492987898235	-0.0197951858108108	-0.0290746107750896	0.017009290016362	0.023877603875014	0.0533028780962587	0.0127680220631421	0.123120896862464	0.0257827700933292	0.0135412949526189	0.0806606336462623	0.165742971203854	-0.234784693402224	0.12453022875817	0.083676012597996	0.00821352154846728	-0.0920443362670788	-0.0282356320381073	0.0669369214915264	-0.358967285201872	-0.105098039215686	-0.297679288168166	-0.161667820489464	-0.27206110863244	-0.0779943528594653	-0.0760254844522636
