# Supplementary material for: Transcriptomic alterations during ageing reflect the shift from cancer to degenerative diseases in the elderly
Source: Nat Commun. 2018 Jan 30;9:327. doi: 10.1038/s41467-017-02395-2 (PMC5790807; doi:10.1038/s41467-017-02395-2)
Supplement: Supplementary file 5 — Supplementary Data 2 [file 41467_2017_2395_MOESM5_ESM.zip › Supplementary Data S2/DiseaseAlignment-1-4+5/DAC-ndd-human.csv]

	Unnormalized DAC	DAC
mitotic sister chromatid segregation	-0.00183179661274938	-0.000966883980235298
protein polyubiquitination	-0.0112682493954598	-0.00594776174927713
microtubule cytoskeleton organization	0.0132841441951524	0.00701181895633621
sister chromatid segregation	-0.00439876439807807	-0.00232181607921389
pseudouridine synthesis	0.00120031633484251	0.000633567409884034
vasculogenesis	0.00718300771148044	0.00379143352367759
cell fate specification	0.00222000443531507	0.00117179315084317
somitogenesis	-0.00158225481055924	-0.000835167407960087
neuron migration	0.0256197642902763	0.0135229749292377
columnar/cuboidal epithelial cell differentiation	0.00480625123845635	0.00253690136508911
hematopoietic progenitor cell differentiation	-0.00124852094881059	-0.000659011429539255
immune effector process	0.110088336974046	0.0581083340203301
positive regulation of immune system process	0.195471952659165	0.103176683642726
circulatory system process	-0.00240411893199285	-0.00126897498649448
DNA-dependent DNA replication	-0.000830563883182907	-0.000438399605950929
DNA replication initiation	-0.000155299291501359	-8.19721993421439e-05
DNA repair	-0.0953877725464252	-0.0503488807346568
base-excision repair	-0.000584957615694765	-0.000308760341511389
double-strand break repair	0.0132671468504082	0.00700284718500238
DNA recombination	0.00825758156042958	0.00435862981222693
regulation of translational initiation	0.0398693757954225	0.021044400066182
protein glycosylation	-0.013685276259392	-0.00722354997722169
peptide metabolic process	0.00941677552545526	0.00497049144957679
membrane lipid metabolic process	-0.00671277401075771	-0.00354322833046394
vitamin metabolic process	0.0101745572197712	0.00537047416362382
porphyrin-containing compound biosynthetic process	0.000266224835639634	0.000140522439516027
xenobiotic metabolic process	0.0194167044723457	0.0102487909261369
post-Golgi vesicle-mediated transport	-0.00787521841266401	-0.00415680565793287
Golgi to plasma membrane transport	-0.00208327614880412	-0.00109962335374215
movement of cell or subcellular component	0	0
defense response	0.589551460216968	0.311185127453942
inflammatory response	0.0874611414612447	0.0461649377356615
immune response	0.491052355267151	0.259193980630851
humoral immune response	0.00625798963579157	0.00330317781199721
cellular response to DNA damage stimulus	-0.0152794436378253	-0.00806500523993636
organelle organization	-1.31446287271495	-0.693817799092111
chromosome segregation	-0.0107014824702064	-0.00564860306717201
meiosis I	0.00164830430834188	0.000870030558630931
regulation of actin polymerization or depolymerization	0.00515925983273379	0.00272323119686009
actin polymerization or depolymerization	-0.00111451766218462	-0.000588279979204788
fibroblast growth factor receptor signaling pathway	0.0229596175979054	0.0121188598631721
regulation of Notch signaling pathway	0.00831070894911875	0.00438667223826799
catabolic process	1.39776316570053	0.737786500789718
nucleobase metabolic process	0.00681822770754903	0.00359889034521736
purine ribonucleotide catabolic process	0.0786210256347441	0.0414988267075168
cyclic nucleotide biosynthetic process	0.00135379116237292	0.000714576595661381
ribonucleotide catabolic process	0.0792153491328572	0.0418125306773808
response to xenobiotic stimulus	0.000939205375028053	0.000495744246356325
response to bacterium	0.0536210258969149	0.0283029843939352
axis specification	0.00137626848032647	0.000726440881519689
positive regulation of macromolecule biosynthetic process	-0.0181513708067654	-0.00958090517813035
negative regulation of organelle organization	0.00199439435700016	0.00105270854888242
positive regulation of cell development	0.0112085737287549	0.00591626292143497
negative regulation of cell development	0.0543622103045458	0.0286942065007732
negative regulation of protein processing	0.00987656088150784	0.0052131816543844
establishment of localization by movement along microtubule	0	0
negative regulation of translation	0.00940577498599131	0.00496468499415068
cytokine-mediated signaling pathway	0.0602319982432633	0.0317924783754034
spinal cord motor neuron differentiation	0.00134465515156999	0.000709754301293584
diencephalon development	0.000201173186955946	0.000106185987225208
rostrocaudal neural tube patterning	-0.000389132056250595	-0.000205397012291669
central nervous system neuron differentiation	0.00365681503048692	0.0019301902007312
cell cycle process	-0.303944398192498	-0.160432095708211
actin filament polymerization	-0.00178296062215453	-0.000941106698720287
macrophage differentiation	0.00289902940976991	0.00153020541419737
chromosome condensation	-3.04096140361986e-05	-1.60512190338686e-05
neutrophil chemotaxis	0.0117547129813349	0.00620453362279014
leukocyte chemotaxis	0.0141721991959341	0.00748056431149601
cytoskeleton-dependent intracellular transport	-0.00264326604851352	-0.00139520489339241
regulation of actin filament length	0.00518777880953537	0.00273828447385068
regulation of actin filament polymerization	0.00146099200982336	0.0007711608154083
notochord development	5.33069085195671e-05	2.8137182657019e-05
embryonic camera-type eye development	-0.0013146263788102	-0.000693904103119023
RNA 3'-end processing	0.0349249116147393	0.0184345452526749
regulation of defense response	0.124794717063381	0.0658708570082326
positive regulation of defense response	0.0441257673566777	0.0232910669644297
regulation of response to external stimulus	0.123522351419872	0.0651992595453114
positive regulation of response to external stimulus	0.0101052448521817	0.00533388876031646
regulation of protein polymerization	0.00872077668618003	0.00460311980838376
regulation of intracellular transport	0.0467844325193067	0.0246944000291728
multicellular organismal process	0.823112751888565	0.434466647764968
regulation of cellular component size	-0.00337861413435016	-0.00178334639291456
regulation of actin cytoskeleton organization	0.0323826117500737	0.0170926337134839
tetrapyrrole biosynthetic process	0.000280983912636482	0.000148312777707499
regulation of organelle organization	0.056835950287002	0.0299999298237979
histone lysine methylation	-0.0151347840910165	-0.00798864905638189
exocrine system development	-1.87045810051768e-05	-9.87290816297257e-06
intracellular signal transduction	-0.0516079726183128	-0.0272404270374615
peptidyl-tyrosine autophosphorylation	0.000812911709829433	0.000429082194010641
locomotion	0.222148696612906	0.117257568056524
response to chemical	0.611252119305725	0.322639466591502
pigment metabolic process	0.00018666922444934	9.85303070585534e-05
defense response to bacterium	0.0527898165145856	0.0278642440717827
protein ubiquitination involved in ubiquitin-dependent protein catabolic process	-0.000144538043371174	-7.62920499456473e-05
negative regulation of cysteine-type endopeptidase activity involved in apoptotic process	0.0107335463202688	0.00566552744772508
regulation of protein complex disassembly	0.00173218994811089	0.000914308226085893
regulation of protein complex assembly	0.0209371567777959	0.0110513368892748
positive regulation of MAPK cascade	0.0389384736168366	0.0205530385267096
macromolecule glycosylation	-0.013685276259392	-0.00722354997722169
macromolecule methylation	-0.01570571350979	-0.00829000484283494
cellular amide metabolic process	0.00543895803074399	0.00287086533106172
response to estrogen	0.0119376127953299	0.00630107430798901
mitotic cell cycle phase transition	-0.00332585063556137	-0.00175549604022531
cilium organization	-0.00149929002752805	-0.000791375799722446
establishment of protein localization	0.246585632703349	0.130156206402852
establishment or maintenance of epithelial cell apical/basal polarity	-0.00153209035220723	-0.000808688916396036
cell redox homeostasis	-0.000992246271673213	-0.000523741018981943
positive regulation of cell differentiation	0.08218260709464	0.0433787494205017
positive regulation of transcription from RNA polymerase II promoter	0.0876198066866022	0.0462486865883184
cGMP metabolic process	0.000204600839312407	0.000107995217644246
pigment biosynthetic process	0.0018810150601919	0.000992863135362567
inositol lipid-mediated signaling	0.0146487488789624	0.00773210329300701
regulation of retinoic acid receptor signaling pathway	-0.00122239707898436	-0.000645222370720754
embryonic organ morphogenesis	0.00127281254688976	0.00067183335358562
digestive tract development	0.0014985879298331	0.00079100520889971
embryonic organ development	0.00537343950449959	0.00283628244506148
eye morphogenesis	0.00340902394846673	0.00179939771755759
camera-type eye morphogenesis	0.00096671485695332	0.000510264677933164
embryonic camera-type eye morphogenesis	0.000625991953171443	0.000330419647609908
gland development	0.0269765029298748	0.0142391073027031
appendage development	-0.0060028036281542	-0.00316848203788807
calcium ion-regulated exocytosis of neurotransmitter	0	0
stem cell differentiation	0.00125900540751265	0.000664545480148314
regulation of neurogenesis	0.107365712047467	0.0566712408368532
regulation of immune response	0.0174250967178972	0.00919755323998441
positive regulation of immune response	0.00934479185457516	0.00493249604237488
synapse organization	0.00367486174856963	0.00193971586667498
leukocyte migration	0.0203534089153097	0.0107432150962732
sensory perception of light stimulus	-0.000635777606512579	-0.000335584845201074
actin filament bundle assembly	-0.00709161166301538	-0.0037431916094265
regulation of cellular component organization	0.322268339989869	0.170104089670494
regulation of nitrogen compound metabolic process	-0.718710102129449	-0.379359411053412
positive regulation of nitrogen compound metabolic process	0.121821499146249	0.0643014923998396
cofactor biosynthetic process	0.0046735389196373	0.00246685133106627
positive regulation of RNA metabolic process	0.0436960845824548	0.023064265916711
protein homooligomerization	0.0296152081668244	0.0156319048460615
meiotic cell cycle	-0.0053692990577861	-0.00283409697776101
negative regulation of hydrolase activity	0.0096966479437166	0.00511821754309787
positive regulation of transferase activity	0.256219680851715	0.135241381664471
regulation of cytoskeleton organization	0.0835716906388308	0.0441119545245721
organelle localization	0.0142862181274146	0.00754074734575033
cyclic purine nucleotide metabolic process	0.00135379116237292	0.000714576595661381
convergent extension	-0.00245377834537073	-0.00129518689830214
definitive hemopoiesis	0.00196600236975078	0.00103772230125678
regulation of pathway-restricted SMAD protein phosphorylation	0.00203175347139568	0.00107242794839075
mesenchyme development	0.00316140868517741	0.00166869803743489
skeletal muscle organ development	0.00099660905096275	0.00052604384090824
somite development	-2.25194117110396e-05	-1.18865043619918e-05
connective tissue development	-0.000772626948040117	-0.000407818539219172
myeloid cell development	0.00420899662911651	0.00222165025594679
actin filament bundle organization	-0.00709161166301538	-0.0037431916094265
regulation of molecular function	0.0594175919140094	0.0313626072708947
glycosylation	-0.0125198553885454	-0.0066084015691448
cellular response to cytokine stimulus	0.0639101850560213	0.0337339493230053
cellular response to estrogen stimulus	0.00173829193434766	0.000917529060046871
cellular response to xenobiotic stimulus	0	0
granulocyte chemotaxis	0.0119404101609157	0.00630255085181106
nucleic acid metabolic process	1.89453610794503	1
apoptotic signaling pathway	0.0220831156797375	0.0116562126143327
extrinsic apoptotic signaling pathway	0.0190287832862977	0.0100440330519422
myeloid leukocyte migration	0.014582683042787	0.00769723151838188
granulocyte migration	0.0119404101609157	0.00630255085181106
defense response to other organism	0.0736684014179721	0.0388846647519846
regulation of vasculature development	-0.00284235770617336	-0.0015002921793116
regulation of signal transduction by p53 class mediator	-0.00185741569867097	-0.000980406597098684
positive regulation of intracellular signal transduction	0.225147306238159	0.118840335264115
neutrophil migration	0.0117547129813349	0.00620453362279014
negative regulation of cysteine-type endopeptidase activity	0.00989600860106567	0.0052234468161178
regulation of response to DNA damage stimulus	-0.0124665093413204	-0.00658024372776016
regulation of apoptotic signaling pathway	0.0560161323282831	0.029567202278896
negative regulation of intrinsic apoptotic signaling pathway	0.00382684805481899	0.00201993936075988
Pentose phosphate pathway	0.00254256171119846	0.00134204975061485
Ascorbate and aldarate metabolism	0.00101997114741059	0.00053837514267117
Selenocompound metabolism	0.00529819606157236	0.00279656642032504
Other glycan degradation	-0.00304796378877037	-0.00160881799823622
Glycosaminoglycan degradation	0.00610160842659258	0.00322063454003571
Sphingolipid metabolism	-0.00214467388522001	-0.00113203114800821
Metabolism of xenobiotics by cytochrome P450	0.00125006803628238	0.000659828034440742
Drug metabolism - cytochrome P450	0.00189215610877757	0.000998743756238018
Biosynthesis of unsaturated fatty acids	0.00041870154359342	0.000221004784146119
MAPK signaling pathway	0.0307319114052882	0.0162213384460762
Calcium signaling pathway	0.0304687886445687	0.0160824533862369
Neuroactive ligand-receptor interaction	0.0111712394350118	0.0058965566231034
Oocyte meiosis	0.0193736850206194	0.0102260838098429
Regulation of autophagy	-0.00107486046397524	-0.000567347573618493
Lysosome	0.00523660808139188	0.00276405820898919
Cell adhesion molecules (CAMs)	0.00275082037420238	0.00145197569086511
Intestinal immune network for IgA production	0.00315996368388795	0.00166793531706055
Herpes simplex infection	-0.0230934166188436	-0.0121894834951932
arachidonic acid metabolism	0.000663499877511485	0.000350217594021564
chondroitin sulfate degradation	0.00226844514926102	0.00119736179202283
fatty acid oxidation	-0.00480316587764834	-0.00253527280768391
glycine, serine, alanine and threonine metabolism	-0.00240445701722342	-0.001269153439272
heparan sulfate degradation	0.00614869575784561	0.00324548882022364
keratan sulfate degradation	-9.97318162579068e-05	-5.26418133915031e-05
n-glycan degradation	-0.00214329470842524	-0.00113130317202032
selenoamino acid metabolism	0.0056551113854017	0.00298495835560279
steroid metabolism	7.23644332055656e-05	3.81963863882531e-05
tyrosine metabolism	0.00239744762942145	0.00126545364818722
