# Supplementary material for: Transcriptomic alterations during ageing reflect the shift from cancer to degenerative diseases in the elderly
Source: Nat Commun. 2018 Jan 30;9:327. doi: 10.1038/s41467-017-02395-2 (PMC5790807; doi:10.1038/s41467-017-02395-2)
Supplement: Supplementary file 5 — Supplementary Data 2 [file 41467_2017_2395_MOESM5_ESM.zip › Supplementary Data S2/DiseaseAlignment-1-4+5/DAC-t2d-human.csv]

	Unnormalized DAC	DAC
mitotic sister chromatid segregation	-0.000648842593081386	-0.000592816461216178
protein polyubiquitination	0.00379235045408782	0.0034648893273286
microtubule cytoskeleton organization	0.0116208431015306	0.0106174088403807
sister chromatid segregation	-0.00135177286533228	-0.00123505024938124
pseudouridine synthesis	-0.000293283219847323	-0.000267958858400913
vasculogenesis	-0.00266188364374258	-0.00243203584147992
cell fate specification	-0.00058509280349548	-0.000534571325849652
somitogenesis	-0.000714661294244112	-0.000652951862191987
neuron migration	0.0164349936642033	0.0150158680826634
columnar/cuboidal epithelial cell differentiation	-0.00677450660105481	-0.00618954284528484
hematopoietic progenitor cell differentiation	-0.00448536428036871	-0.00409806293283848
immune effector process	0.137944257198815	0.126033073768076
positive regulation of immune system process	0.318209085908725	0.290732430710793
circulatory system process	0.0039513101883946	0.00361012323794487
DNA-dependent DNA replication	-0.000892763384805111	-0.000815675228671615
DNA replication initiation	0.00031409250614084	0.000286971308558312
DNA repair	0.0102495216224064	0.00936449795704382
base-excision repair	0.000406346575818858	0.00037125944207863
double-strand break repair	0.0061121959763091	0.00558442128733807
DNA recombination	0.0150585766783082	0.0137583016783662
regulation of translational initiation	-0.000592569070022697	-0.000541402033193827
protein glycosylation	-0.0148101294582066	-0.0135313073296751
peptide metabolic process	-0.00300106310846773	-0.00274192790488573
membrane lipid metabolic process	-0.00857831055483532	-0.00783759229211544
vitamin metabolic process	0.000605622974622216	0.000553328761821474
porphyrin-containing compound biosynthetic process	-0.00101237643061759	-0.000924959950867634
xenobiotic metabolic process	0.0028045785893536	0.00256240939215703
post-Golgi vesicle-mediated transport	-0.00716680295544845	-0.00654796527167828
Golgi to plasma membrane transport	-0.00202701923535977	-0.00185199057943531
movement of cell or subcellular component	0	0
defense response	0.473439917371226	0.432559421047881
inflammatory response	0.140684492507016	0.128536695779992
immune response	0.246244563155987	0.224981886331783
humoral immune response	0.00913685219118766	0.00834790508574975
cellular response to DNA damage stimulus	0.111526022981425	0.101895996012503
organelle organization	0.403041847044658	0.368240069370842
chromosome segregation	0.00402934695916468	0.0036814217050707
meiosis I	-7.04897450619157e-07	-6.44031105004753e-07
regulation of actin polymerization or depolymerization	0.0172456218093666	0.0157565002691167
actin polymerization or depolymerization	-0.00358213412455339	-0.00327282471582918
fibroblast growth factor receptor signaling pathway	0.00388123716824967	0.00354610086908069
regulation of Notch signaling pathway	0.00028831947463681	0.000263423721679847
catabolic process	-0.631496165370082	-0.576967859413203
nucleobase metabolic process	-0.000917858156971089	-0.000838603122415168
purine ribonucleotide catabolic process	-0.0469563497878114	-0.0429017721858278
cyclic nucleotide biosynthetic process	0.000799705058295423	0.00073065228412942
ribonucleotide catabolic process	-0.0481721168064736	-0.0440125603944809
response to xenobiotic stimulus	0.000186453130631418	0.000170353312594155
response to bacterium	0.0509946192002818	0.0465913459099714
axis specification	-0.000239578062063188	-0.000218891022956494
positive regulation of macromolecule biosynthetic process	-0.0240061381874117	-0.0219332609164006
negative regulation of organelle organization	0.00797675788520339	0.0072879823733942
positive regulation of cell development	-0.000146733497012617	-0.000134063382041234
negative regulation of cell development	0.00379933407810876	0.00347126993076417
negative regulation of protein processing	0.0108866855169195	0.00994664414964524
establishment of localization by movement along microtubule	0	0
negative regulation of translation	0.00341767724559968	0.00312256832692444
cytokine-mediated signaling pathway	0.0161625858793499	0.0147669821113253
spinal cord motor neuron differentiation	-0.000663740732424644	-0.000606428178970762
diencephalon development	0.000146090024502132	0.000133475471967784
rostrocaudal neural tube patterning	-0.000516209929715747	-0.000471636336827778
central nervous system neuron differentiation	-0.001213905205385	-0.00110908715886038
cell cycle process	0.197718496502696	0.180645938881835
actin filament polymerization	-0.00666206364243439	-0.0060868090890105
macrophage differentiation	0.00159088180590284	0.00145351265845494
chromosome condensation	-0.000639322433157471	-0.000584118346177977
neutrophil chemotaxis	0.0094345774471232	0.00861992242018551
leukocyte chemotaxis	0.0151729259116975	0.0138627771067729
cytoskeleton-dependent intracellular transport	0.00748122189091194	0.00683523482310467
regulation of actin filament length	0.0170195410671273	0.0155499411020822
regulation of actin filament polymerization	-0.00156139416138377	-0.00142657120723119
notochord development	0.0017873460323955	0.00163301263078543
embryonic camera-type eye development	-0.00067397422095912	-0.00061577802826178
RNA 3'-end processing	-0.000970524786293418	-0.000886722104047946
regulation of defense response	0.249497905990513	0.227954310162851
positive regulation of defense response	0.185456638321397	0.169442865204981
regulation of response to external stimulus	0.380310820584729	0.347471817086738
positive regulation of response to external stimulus	0.0865321649596144	0.0790603026985604
regulation of protein polymerization	-0.00025885307193122	-0.000236501678085666
regulation of intracellular transport	0.102126614505659	0.0933082058002933
multicellular organismal process	0.261097958691615	0.238552723808186
regulation of cellular component size	0.0240174466865932	0.0219435929515319
regulation of actin cytoskeleton organization	0.0193446155363759	0.0176742505010355
tetrapyrrole biosynthetic process	-0.000784659829905146	-0.00071690617814375
regulation of organelle organization	0.0755329455335245	0.0690108416954709
histone lysine methylation	-0.00144423440988651	-0.00131952794277821
exocrine system development	-0.000128995320144948	-0.000117856857760545
intracellular signal transduction	0.68082761633892	0.62203964801315
peptidyl-tyrosine autophosphorylation	0.000142935608069846	0.000130593432461547
locomotion	0.0611216168942982	0.0558438996105546
response to chemical	1.09450839430179	1
pigment metabolic process	-0.00322004550953476	-0.00294200165690726
defense response to bacterium	0.0426730998904768	0.0389883715032621
protein ubiquitination involved in ubiquitin-dependent protein catabolic process	0.00196521581372039	0.00179552374742092
negative regulation of cysteine-type endopeptidase activity involved in apoptotic process	0.0138691899897928	0.0126716159163314
regulation of protein complex disassembly	0.00234156574703809	0.00213937669115077
regulation of protein complex assembly	0.00563349119047574	0.00514705160764846
positive regulation of MAPK cascade	0.020115038175375	0.018378148838417
macromolecule glycosylation	-0.0148101294582066	-0.0135313073296751
macromolecule methylation	-0.010802550739422	-0.00986977422527055
cellular amide metabolic process	-0.00715377546326515	-0.00653606267481277
response to estrogen	0.0103515361392903	0.00945770374460568
mitotic cell cycle phase transition	0.0387110259881375	0.0353684139744147
cilium organization	-0.0010620970421105	-0.000970387296835706
establishment of protein localization	-0.480209832836629	-0.438744769191987
establishment or maintenance of epithelial cell apical/basal polarity	-5.03369964661946e-05	-4.59905074536279e-05
cell redox homeostasis	-0.00665657211189471	-0.00608179174006345
positive regulation of cell differentiation	0.00494888503755323	0.00452155969138112
positive regulation of transcription from RNA polymerase II promoter	0.061967946365195	0.05661715039173
cGMP metabolic process	-0.00148992588579727	-0.00136127406016628
pigment biosynthetic process	-0.00347989079070688	-0.00317940986914659
inositol lipid-mediated signaling	0.00571574613162342	0.00522220401541063
regulation of retinoic acid receptor signaling pathway	-7.17367358088581e-05	-6.55424263370962e-05
embryonic organ morphogenesis	0.0042457421499545	0.00387913164673622
digestive tract development	-0.0017588292721776	-0.00160695823013729
embryonic organ development	0.00128005609168363	0.00116952606151569
eye morphogenesis	-0.000643499295923287	-0.000587934546024009
camera-type eye morphogenesis	-0.00099268003560164	-0.000906964296271931
embryonic camera-type eye morphogenesis	-0.000283050804399846	-0.00025860998953819
gland development	-0.00145702951033043	-0.00133121821442028
appendage development	-0.000119715357067903	-0.000109378199099398
calcium ion-regulated exocytosis of neurotransmitter	0	0
stem cell differentiation	0.00211578308845755	0.00193308986890618
regulation of neurogenesis	-0.00160606933292767	-0.00146738877590082
regulation of immune response	0.248846809997547	0.227359434877877
positive regulation of immune response	0.127461466260872	0.116455448788205
synapse organization	-0.00929418807038465	-0.00849165535757599
leukocyte migration	0.0171960689736046	0.0157112262118139
sensory perception of light stimulus	-0.014443905418755	-0.013196705931131
actin filament bundle assembly	0.00149563616136268	0.00136649126598685
regulation of cellular component organization	0.329128537854335	0.300709011980027
regulation of nitrogen compound metabolic process	-0.0136805534439888	-0.012499267721666
positive regulation of nitrogen compound metabolic process	-0.0288302507732776	-0.0263408219830686
cofactor biosynthetic process	-0.00578596494094586	-0.00528635958487726
positive regulation of RNA metabolic process	0.00484161842488104	0.00442355531495913
protein homooligomerization	-0.0126991380845799	-0.0116025954215554
meiotic cell cycle	3.40813993909862e-05	3.11385454587834e-05
negative regulation of hydrolase activity	0.0961574830577065	0.0878544957337197
positive regulation of transferase activity	0.0601400103487029	0.0549470526327647
regulation of cytoskeleton organization	0.0557878986430634	0.0509707362076944
organelle localization	0.00586220679772584	0.00535601812489112
cyclic purine nucleotide metabolic process	0.000790657975458388	0.000722386397011389
convergent extension	0.000872297988969244	0.000796976974786663
definitive hemopoiesis	-0.00220000515178208	-0.00201003954216862
regulation of pathway-restricted SMAD protein phosphorylation	0.00010718849622182	9.79330051554316e-05
mesenchyme development	0.000135886454779067	0.000124152958064568
skeletal muscle organ development	0.00288468402866555	0.00263559790284273
somite development	-1.55109190484537e-05	-1.41715852790225e-05
connective tissue development	0.000379977852155055	0.000347167599749157
myeloid cell development	0.00379171404947155	0.00346430787485223
actin filament bundle organization	0.00149563616136268	0.00136649126598685
regulation of molecular function	0.600388798403819	0.548546545215692
glycosylation	-0.0146794460793831	-0.0134119081733928
cellular response to cytokine stimulus	-0.0181343204874935	-0.0165684617695983
cellular response to estrogen stimulus	0.00161692432689974	0.00147730646500086
cellular response to xenobiotic stimulus	0	0
granulocyte chemotaxis	0.00963153220065483	0.00879987056362325
nucleic acid metabolic process	-0.306524011345016	-0.280056336653823
apoptotic signaling pathway	-0.0020523439158254	-0.00187512852940214
extrinsic apoptotic signaling pathway	0.00264848527884061	0.00241979439593988
myeloid leukocyte migration	0.0109964086083466	0.0100468928932806
granulocyte migration	0.00963153220065483	0.00879987056362325
defense response to other organism	0.0709845926648888	0.0648552291005239
regulation of vasculature development	0.0155463433965426	0.0142039508125107
regulation of signal transduction by p53 class mediator	0.00289126581361347	0.00264161136512606
positive regulation of intracellular signal transduction	0.370275283590926	0.33830282665592
neutrophil migration	0.0094345774471232	0.00861992242018551
negative regulation of cysteine-type endopeptidase activity	0.0196170469304571	0.0179231580429964
regulation of response to DNA damage stimulus	0.00895588459303152	0.00818256364195791
regulation of apoptotic signaling pathway	0.0977596522816225	0.0893183211664502
negative regulation of intrinsic apoptotic signaling pathway	-0.00417076231994491	-0.00381062616025485
Pentose phosphate pathway	0.00106065130716479	0.00096906639792508
Ascorbate and aldarate metabolism	0.000238147493714259	0.000217583981040346
Selenocompound metabolism	5.60975293499779e-05	5.12536309835832e-05
Other glycan degradation	-0.00168668841016048	-0.00154104657300181
Glycosaminoglycan degradation	-0.000453741750186679	-0.000414562147306446
Sphingolipid metabolism	-0.000137282928324685	-0.000125428849188737
Metabolism of xenobiotics by cytochrome P450	0.000828509395133914	0.000756969429789016
Drug metabolism - cytochrome P450	0.00591263616947015	0.00540209303122063
Biosynthesis of unsaturated fatty acids	0.000199206305553535	0.000182005278891089
MAPK signaling pathway	0.096151098061202	0.0878486620676301
Calcium signaling pathway	-0.0102443018073369	-0.0093597288615333
Neuroactive ligand-receptor interaction	0.016699244741029	0.0152573016597848
Oocyte meiosis	-0.00560673088390731	-0.00512260199473755
Regulation of autophagy	-0.0068508978792303	-0.00625933790448512
Lysosome	-0.0172445724316478	-0.0157555415028576
Cell adhesion molecules (CAMs)	-0.00150625894845601	-0.00137619679876178
Intestinal immune network for IgA production	-0.000386025795584295	-0.000352693316555649
Herpes simplex infection	0.00598005114734374	0.00546368687392166
arachidonic acid metabolism	-0.0019311746695459	-0.00176442198122916
chondroitin sulfate degradation	-0.000497840132049055	-0.000454852730815865
fatty acid oxidation	0.00316790698833428	0.00289436518242071
glycine, serine, alanine and threonine metabolism	-0.00128473169873487	-0.00117379794017426
heparan sulfate degradation	-0.000416197764283543	-0.000380260002070652
keratan sulfate degradation	-0.00164057853138342	-0.00149891818091536
n-glycan degradation	-0.00181280268545279	-0.00165627115780069
selenoamino acid metabolism	-0.00112817393024112	-0.00103075859090218
steroid metabolism	8.11747569698823e-05	7.4165495114056e-05
tyrosine metabolism	-0.000456881643322725	-0.000417430917571155
