# Supplementary material for: Transcriptomic alterations during ageing reflect the shift from cancer to degenerative diseases in the elderly
Source: Nat Commun. 2018 Jan 30;9:327. doi: 10.1038/s41467-017-02395-2 (PMC5790807; doi:10.1038/s41467-017-02395-2)
Supplement: Supplementary file 5 — Supplementary Data 2 [file 41467_2017_2395_MOESM5_ESM.zip › Supplementary Data S2/DiseaseAlignment-1-4+5/DAC-cvd-human.csv]

	Unnormalized DAC	DAC
mitotic sister chromatid segregation	-0.000219852952210115	-2.41958709289364e-05
protein polyubiquitination	0.0325344660082359	0.00358057388979161
microtubule cytoskeleton organization	-0.0343952781384738	-0.00378536518176028
sister chromatid segregation	-0.000398713085459313	-4.38802856931008e-05
pseudouridine synthesis	0.00737924619177579	0.000812121404848879
vasculogenesis	0.00496867318644961	0.000546826294115464
cell fate specification	0.000348675850620353	3.83734482199916e-05
somitogenesis	0.00403767205542972	0.000444365158277169
neuron migration	0.00432103885234059	0.000475551032174595
columnar/cuboidal epithelial cell differentiation	0.00166807893775025	0.000183580080555432
hematopoietic progenitor cell differentiation	0.00802511796351889	0.000883202688355158
immune effector process	0.250588206309196	0.0275784329262785
positive regulation of immune system process	0.690548635187305	0.0759981864204253
circulatory system process	0.018294832264015	0.00201343395972957
DNA-dependent DNA replication	0.0134210129740772	0.00147704679146634
DNA replication initiation	0.0036402774824384	0.0004006299811995
DNA repair	0.204234700792095	0.0224770075175188
base-excision repair	0.0144243585790249	0.00158746978333605
double-strand break repair	0.0329479560862563	0.00362608045432761
DNA recombination	0.0964147354648259	0.0106109036585734
regulation of translational initiation	0.0415428178732126	0.00457198618067188
protein glycosylation	-0.010432288077775	-0.00114812329461961
peptide metabolic process	0.00984271557782012	0.00108323801576047
membrane lipid metabolic process	0.00850748461563085	0.000936289449927364
vitamin metabolic process	0.0090265650109085	0.000993416734867691
porphyrin-containing compound biosynthetic process	0.00174881722755033	0.000192465716246867
xenobiotic metabolic process	0.0263874858396278	0.00290406926582719
post-Golgi vesicle-mediated transport	0.0159837138365142	0.00175908430187347
Golgi to plasma membrane transport	0.0140775902286735	0.00154930626466142
movement of cell or subcellular component	0	0
defense response	0.894642042211694	0.0984596438817265
inflammatory response	0.509906528714277	0.0561176569637393
immune response	0.832415802602531	0.0916113480237867
humoral immune response	0.0431219370344628	0.00474577581152707
cellular response to DNA damage stimulus	0.266892187284307	0.0293727641614789
organelle organization	0.136465971210123	0.0150187340783872
chromosome segregation	-0.00239506754825493	-0.00026358866088037
meiosis I	0.000891666857107289	9.8132210503861e-05
regulation of actin polymerization or depolymerization	0.0210039596157733	0.00231158640696416
actin polymerization or depolymerization	0.00256266873079199	0.000282033974165625
fibroblast growth factor receptor signaling pathway	0.0207991433308804	0.00228904539332939
regulation of Notch signaling pathway	0.00416271434960216	0.000458126661955149
catabolic process	2.25609382269757	0.248293936418879
nucleobase metabolic process	0.0329849807524733	0.00363015519626748
purine ribonucleotide catabolic process	0.0537691081295469	0.00591754801192377
cyclic nucleotide biosynthetic process	-0.000469000079493862	-5.16157062027947e-05
ribonucleotide catabolic process	0.0535325510234177	0.00589151376880952
response to xenobiotic stimulus	0.000673273983875225	7.40970282631766e-05
response to bacterium	0.198701430814283	0.0218680446409587
axis specification	0.000154835608944535	1.70404007386027e-05
positive regulation of macromolecule biosynthetic process	0.401566731871008	0.0441943431554187
negative regulation of organelle organization	0.0115939701532839	0.00127597197382501
positive regulation of cell development	-0.00835520790344119	-0.000919530668038902
negative regulation of cell development	0.0172825743784373	0.00190203012866876
negative regulation of protein processing	0.00533798003409379	0.000587470282421935
establishment of localization by movement along microtubule	0	0
negative regulation of translation	0.00890925065829411	0.000980505728190569
cytokine-mediated signaling pathway	0.270818160405787	0.0298048363168122
spinal cord motor neuron differentiation	0.000487690206661947	5.36726442609756e-05
diencephalon development	-0.000228963390963462	-2.51985183710834e-05
rostrocaudal neural tube patterning	-0.000365535602128962	-4.02289446656631e-05
central nervous system neuron differentiation	0.00558664495299095	0.000614837048352101
cell cycle process	0.0789254481311271	0.00868612377860692
actin filament polymerization	0.00447088692910018	0.000492042531095925
macrophage differentiation	0.00694164379182465	0.00076396116373785
chromosome condensation	-0.000157809847731239	-1.73677299696705e-05
neutrophil chemotaxis	0.0609161639694627	0.00670411575589126
leukocyte chemotaxis	0.115327482265497	0.0126923420741165
cytoskeleton-dependent intracellular transport	0.00133021959602763	0.000146397040972486
regulation of actin filament length	0.0200663777897615	0.00220840103410722
regulation of actin filament polymerization	0.0371262567728717	0.00408592246736099
notochord development	-8.3025673717609e-05	-9.13737325273372e-06
embryonic camera-type eye development	-0.000267952854643705	-2.94894956871124e-05
RNA 3'-end processing	0.0322805340670133	0.0035526274628149
regulation of defense response	0.636164591856284	0.0700129618428017
positive regulation of defense response	0.220651043038681	0.0242837046490816
regulation of response to external stimulus	0.396988736178885	0.0436905127916855
positive regulation of response to external stimulus	0.152038134423466	0.0167325252620247
regulation of protein polymerization	0.0319683162300246	0.00351826639370235
regulation of intracellular transport	0.152807023441118	0.0168171451829435
multicellular organismal process	-0.563153293566839	-0.0619777185949551
regulation of cellular component size	0.0184723849484569	0.00203297448348718
regulation of actin cytoskeleton organization	0.0161833333388223	0.00178105338468174
tetrapyrrole biosynthetic process	0.00156859484349182	0.000172631379253214
regulation of organelle organization	-0.182781677656237	-0.0201159995182511
histone lysine methylation	-0.00536940949324135	-0.000590929245011502
exocrine system development	4.20914583076729e-05	4.63236668957635e-06
intracellular signal transduction	-0.289956432436191	-0.0319110948646072
peptidyl-tyrosine autophosphorylation	0.000718017932398869	7.90213142117882e-05
locomotion	-0.0200850122774224	-0.00221045184877102
response to chemical	0.543825549539069	0.0598506077458977
pigment metabolic process	0.00245801459733091	0.000270516285274262
defense response to bacterium	0.201604296108231	0.0221875188771261
protein ubiquitination involved in ubiquitin-dependent protein catabolic process	0.00528948122933933	0.000582132756551803
negative regulation of cysteine-type endopeptidase activity involved in apoptotic process	0.027401392530872	0.0030156545558527
regulation of protein complex disassembly	0.00693688819765301	0.000763437787810392
regulation of protein complex assembly	0.0712634882876616	0.00784288838162209
positive regulation of MAPK cascade	0.06509934873132	0.00716449528480957
macromolecule glycosylation	-0.010432288077775	-0.00114812329461961
macromolecule methylation	0.00769508199249297	0.000846880648207079
cellular amide metabolic process	0.0223500026042649	0.00245972488810321
response to estrogen	-0.0167214906204686	-0.00184028017238362
mitotic cell cycle phase transition	0.0264185928954654	0.00290749274638754
cilium organization	0.0127485087377365	0.00140303447760797
establishment of protein localization	0.867485652487174	0.0954709530587695
establishment or maintenance of epithelial cell apical/basal polarity	0.000179034386029262	1.97035921176321e-05
cell redox homeostasis	-0.00135010727049858	-0.00014858577485001
positive regulation of cell differentiation	0.0204513570475245	0.00225076984624966
positive regulation of transcription from RNA polymerase II promoter	0.0473977664602053	0.00521635132966038
cGMP metabolic process	-0.00147805552331793	-0.000162667093202475
pigment biosynthetic process	0.00340547220507255	0.000374788535235437
inositol lipid-mediated signaling	0.0214792739544776	0.00236389702765107
regulation of retinoic acid receptor signaling pathway	0.000743582532834946	8.18348209956771e-05
embryonic organ morphogenesis	-0.00565080429436602	-0.000621898091322828
digestive tract development	-7.55244877894087e-05	-8.31183179555451e-06
embryonic organ development	0.00856500010891203	0.000942619305577951
eye morphogenesis	-0.000116343780830542	-1.28041906013156e-05
camera-type eye morphogenesis	0.00258322013449171	0.000284295754625374
embryonic camera-type eye morphogenesis	-0.0001271222570601	-1.39904135609771e-05
gland development	0.00154167272435735	0.00016966847103132
appendage development	0.00180754149583527	0.000198928603379084
calcium ion-regulated exocytosis of neurotransmitter	0	0
stem cell differentiation	0.00696781712608113	0.000766841664595734
regulation of neurogenesis	-0.0593423492963863	-0.00653090990937877
regulation of immune response	0.602852479632174	0.0663468042604624
positive regulation of immune response	0.386619669172119	0.0425493472788866
synapse organization	0.00625088686952355	0.000687940054322437
leukocyte migration	0.0998671747741198	0.0109908611486953
sensory perception of light stimulus	0.00709883863717135	0.000781261209748003
actin filament bundle assembly	0.00356781641986183	0.000392655294028591
regulation of cellular component organization	-0.260822589149787	-0.0287047758011815
regulation of nitrogen compound metabolic process	2.411220653578	0.265366387527065
positive regulation of nitrogen compound metabolic process	0.444037886583106	0.0488684972538121
cofactor biosynthetic process	0.00848340861251075	0.000933639770411476
positive regulation of RNA metabolic process	0.250781146404719	0.0275996669083622
protein homooligomerization	0.0582833850662591	0.00641436582128288
meiotic cell cycle	0.00205388718759997	0.000226040127249555
negative regulation of hydrolase activity	0.0528835992234437	0.00582009351343689
positive regulation of transferase activity	0.120631899241565	0.013276118581168
regulation of cytoskeleton organization	-0.0349523596961971	-0.00384667467672982
organelle localization	-0.00144511619648406	-0.000159041962438724
cyclic purine nucleotide metabolic process	-0.000232535353454847	-2.55916299601511e-05
convergent extension	0.00124148684700497	0.000136631576734053
definitive hemopoiesis	0.00122822676597653	0.000135172241274392
regulation of pathway-restricted SMAD protein phosphorylation	0.00254812675363673	0.000280433559894345
mesenchyme development	-0.00200411505584438	-0.000220562465641149
skeletal muscle organ development	-0.00312176919721456	-0.000343565659712154
somite development	0.000909050488007452	0.00010004536238701
connective tissue development	0.00200373093606037	0.000220520191418212
myeloid cell development	0.0107454767790778	0.00118259121200232
actin filament bundle organization	0.00356781641986183	0.000392655294028591
regulation of molecular function	0.00427709737562582	0.000470715062094005
glycosylation	-0.00629882512100724	-0.000693215888618943
cellular response to cytokine stimulus	0.231586895805452	0.0254872476508139
cellular response to estrogen stimulus	-0.000348101962805157	-3.83102891158514e-05
cellular response to xenobiotic stimulus	0	0
granulocyte chemotaxis	0.0600671649090849	0.00661067934088212
nucleic acid metabolic process	9.08638307981666	1
apoptotic signaling pathway	0.0389531808047451	0.00428698421171244
extrinsic apoptotic signaling pathway	0.0117302067250576	0.00129096546139614
myeloid leukocyte migration	0.0673481889401168	0.00741199092625926
granulocyte migration	0.0600671649090849	0.00661067934088212
defense response to other organism	0.333771149138342	0.0367331143983725
regulation of vasculature development	0.0247035645581603	0.00271874565942896
regulation of signal transduction by p53 class mediator	8.06474778135219e-05	8.87564139714315e-06
positive regulation of intracellular signal transduction	0.0697699223240043	0.00767851429013403
neutrophil migration	0.0609161639694627	0.00670411575589126
negative regulation of cysteine-type endopeptidase activity	0.0285560279306824	0.00314272771462972
regulation of response to DNA damage stimulus	0.0161030651937724	0.00177221949067299
regulation of apoptotic signaling pathway	0.0483117205047452	0.0053169363519417
negative regulation of intrinsic apoptotic signaling pathway	0.0252996212792895	0.00278434455790081
Pentose phosphate pathway	0.0023410463377746	0.000257643367796665
Ascorbate and aldarate metabolism	0.00122382766297546	0.000134688098908565
Selenocompound metabolism	0.00279992429528315	0.000308145085969636
Other glycan degradation	0.000666461689527341	7.33473026255886e-05
Glycosaminoglycan degradation	0.00494785551328696	0.000544535209425354
Sphingolipid metabolism	0.00071442885575196	7.86263191278939e-05
Metabolism of xenobiotics by cytochrome P450	0.000728851122557485	8.02135587015324e-05
Drug metabolism - cytochrome P450	0.00234344298544268	0.000257907130357304
Biosynthesis of unsaturated fatty acids	0.000675779643635873	7.43727881269901e-05
MAPK signaling pathway	-0.0327894386491138	-0.00360863485075245
Calcium signaling pathway	-0.0292410532499174	-0.00321811803366179
Neuroactive ligand-receptor interaction	0.026851285402138	0.00295511263021499
Oocyte meiosis	-0.0120332780410166	-0.00132431991203912
Regulation of autophagy	-0.000121637110898867	-1.33867469410415e-05
Lysosome	0.0266199358816173	0.00292965150685177
Cell adhesion molecules (CAMs)	-0.00368739843784932	-0.000405815868146704
Intestinal immune network for IgA production	0.00320449132093104	0.000352669625832648
Herpes simplex infection	0.028782718701316	0.00316767612024308
arachidonic acid metabolism	0.00436745533357396	0.00048065938836271
chondroitin sulfate degradation	0.00234043681305144	0.000257576286680031
fatty acid oxidation	0.00934869387071552	0.00102886855953515
glycine, serine, alanine and threonine metabolism	0.0021544917157946	0.000237112137675585
heparan sulfate degradation	0.00426624308759893	0.000469520495682757
keratan sulfate degradation	0.00375758091222293	0.000413539785766851
n-glycan degradation	0.000550650099394469	6.06016821608163e-05
selenoamino acid metabolism	0.00277959837904184	0.000305908121485224
steroid metabolism	0.00100994270026195	0.000111149033822413
tyrosine metabolism	0.00175721448848345	0.00019338987505234
