# Supplementary material for: Transcriptomic alterations during ageing reflect the shift from cancer to degenerative diseases in the elderly
Source: Nat Commun. 2018 Jan 30;9:327. doi: 10.1038/s41467-017-02395-2 (PMC5790807; doi:10.1038/s41467-017-02395-2)
Supplement: Supplementary file 5 — Supplementary Data 2 [file 41467_2017_2395_MOESM5_ESM.zip › Supplementary Data S2/DiseaseAlignment-1-4+5/DAC-cvd.csv]

	Unnormalized DAC	DAC
mitotic sister chromatid segregation	0.00315638607325823	0.00017333977235346
protein polyubiquitination	0.112297671154524	0.00616706964926355
microtubule cytoskeleton organization	-0.00130766984430091	-7.1813519596042e-05
sister chromatid segregation	0.00484561438418204	0.000266107400923781
pseudouridine synthesis	0.0142548395308811	0.000782835363567352
vasculogenesis	0.0142599832176578	0.000783117840258806
cell fate specification	0.00217420329655311	0.000119401079502807
somitogenesis	0.00643279415517897	0.000353270813067666
neuron migration	0.011837211356993	0.000650066080098653
columnar/cuboidal epithelial cell differentiation	0.00649057052927513	0.000356443727692428
hematopoietic progenitor cell differentiation	0.0182828078624558	0.00100403996193937
immune effector process	1.17622701622254	0.0645950522198127
positive regulation of immune system process	2.85420967782854	0.156745101619692
circulatory system process	0.0566551390464299	0.00311133957539748
DNA-dependent DNA replication	0.0191535290454888	0.00105185750014516
DNA replication initiation	0.0282752103311584	0.0015527943693497
DNA repair	0.555624031380444	0.0305132961805837
base-excision repair	0.0291440500306673	0.00160050858181582
double-strand break repair	0.0777055529563623	0.00426736861316572
DNA recombination	0.251009102783478	0.0137847081203918
regulation of translational initiation	0.0633753424461587	0.00348039408914886
protein glycosylation	0.0211690600893554	0.00116254474948869
peptide metabolic process	0.025359594613914	0.00139267702217879
membrane lipid metabolic process	0.10241022543685	0.00562407916898631
vitamin metabolic process	0.0261562754482519	0.00143642847439577
porphyrin-containing compound biosynthetic process	0.0103916584376918	0.000570680413028498
xenobiotic metabolic process	0.106487137028618	0.00584797159241622
post-Golgi vesicle-mediated transport	0.0349143050598571	0.00191739462489377
Golgi to plasma membrane transport	0.0217033030282315	0.00119188385670083
movement of cell or subcellular component	0	0
defense response	5.384850460942	0.295720717109103
inflammatory response	1.67983386460745	0.0922517122191303
immune response	4.463555477502	0.245125809200697
humoral immune response	0.130761829517886	0.00718106886644406
cellular response to DNA damage stimulus	0.864272800542397	0.0474634113255543
organelle organization	1.35156806192354	0.0742242852225597
chromosome segregation	0.0457199140078212	0.00251080802607734
meiosis I	0.00100103240440113	5.49738609504798e-05
regulation of actin polymerization or depolymerization	0.0636521076269997	0.00349559324803782
actin polymerization or depolymerization	0.0165514487656977	0.000908958630084313
fibroblast growth factor receptor signaling pathway	0.0510838475237874	0.00280538004388405
regulation of Notch signaling pathway	0.00518192586541621	0.000284576673770625
catabolic process	2.69904489286683	0.14822389164148
nucleobase metabolic process	0.0413121416085422	0.00226874566534458
purine ribonucleotide catabolic process	0.269983086650646	0.0148267055084927
cyclic nucleotide biosynthetic process	0.00420496186904282	0.000230924581536522
ribonucleotide catabolic process	0.273656028627583	0.0150284130662416
response to xenobiotic stimulus	0.00360257304390821	0.000197843095497232
response to bacterium	0.406130077127377	0.0223035121437102
axis specification	0.00187962273371236	0.000103223550354777
positive regulation of macromolecule biosynthetic process	1.12678925577006	0.0618800706099577
negative regulation of organelle organization	0.0981441433739896	0.00538979803972823
positive regulation of cell development	0.0372807235719334	0.00204735161895467
negative regulation of cell development	0.0273635713906557	0.00150272974393708
negative regulation of protein processing	0.0189898883692311	0.00104287081825267
establishment of localization by movement along microtubule	0	0
negative regulation of translation	0.016760312958182	0.000920428859244409
cytokine-mediated signaling pathway	0.698865548851845	0.0383797141198905
spinal cord motor neuron differentiation	0.00132273719649536	7.26409758509926e-05
diencephalon development	-0.000124557188970261	-6.84032760251175e-06
rostrocaudal neural tube patterning	-0.000178616634484085	-9.80911904989241e-06
central nervous system neuron differentiation	0.00966213609362375	0.000530617114651002
cell cycle process	1.51352715843285	0.0831186195238499
actin filament polymerization	0.0135650629658844	0.000744954790666504
macrophage differentiation	0.0235444981225744	0.00129299707007344
chromosome condensation	0.00445672300484915	0.000244750589177935
neutrophil chemotaxis	0.149443324241993	0.00820700358024046
leukocyte chemotaxis	0.298895850219085	0.0164145124936785
cytoskeleton-dependent intracellular transport	0.0160636953930054	0.000882172598013195
regulation of actin filament length	0.0620719324587927	0.0034088145088157
regulation of actin filament polymerization	0.0880902138111822	0.00483766473878644
notochord development	0.000341746926504524	1.87677720874111e-05
embryonic camera-type eye development	-0.000138608589045862	-7.61199064810296e-06
RNA 3'-end processing	0.0780717990343189	0.00428748180917689
regulation of defense response	1.33947397930826	0.0735601125013837
positive regulation of defense response	0.47994163091763	0.0263570333651653
regulation of response to external stimulus	0.896357362193267	0.0492254044669324
positive regulation of response to external stimulus	0.343865955943328	0.0188841431751067
regulation of protein polymerization	0.0887857594213813	0.00487586213129011
regulation of intracellular transport	0.257861959836581	0.014161047596611
multicellular organismal process	1.89705850637946	0.104181073545786
regulation of cellular component size	0.0531550518645275	0.00291912471281511
regulation of actin cytoskeleton organization	0.0965345421980445	0.00530140330760658
tetrapyrrole biosynthetic process	0.0128968207675318	0.000708256824115204
regulation of organelle organization	0.0874490844033151	0.00480245572980293
histone lysine methylation	0.000629451799653262	3.45677078554407e-05
exocrine system development	4.20914583076729e-05	2.3115435284967e-06
intracellular signal transduction	0.420936783977641	0.0231166544954884
peptidyl-tyrosine autophosphorylation	0.00295182324094953	0.00016210576169653
locomotion	1.17940897039086	0.0647697961194414
response to chemical	2.28212216508888	0.125327677729533
pigment metabolic process	0.0179839345336127	0.00098762668625579
defense response to bacterium	0.404331524359816	0.0222047407260005
protein ubiquitination involved in ubiquitin-dependent protein catabolic process	0.0176513937662359	0.00096936449032111
negative regulation of cysteine-type endopeptidase activity involved in apoptotic process	0.0355687878538491	0.00195333696397611
regulation of protein complex disassembly	0.0131067515631047	0.000719785628092291
regulation of protein complex assembly	0.126812482974526	0.00696418195372735
positive regulation of MAPK cascade	0.302901259769636	0.0166344782277683
macromolecule glycosylation	0.0211690600893554	0.00116254474948869
macromolecule methylation	0.0330845422469626	0.00181690923999897
cellular amide metabolic process	0.0380550146104535	0.00208987348707768
response to estrogen	0.028658272373905	0.00157383105046089
mitotic cell cycle phase transition	0.255395810429876	0.0140256136646311
cilium organization	0.0250411503703473	0.00137518896735724
establishment of protein localization	1.44914147109021	0.0795827401580937
establishment or maintenance of epithelial cell apical/basal polarity	0.00100616024315338	5.52554673133742e-05
cell redox homeostasis	0.0197166823414181	0.0010827842821835
positive regulation of cell differentiation	0.352993374548169	0.0193853951216105
positive regulation of transcription from RNA polymerase II promoter	0.326060189111354	0.0179063009537821
cGMP metabolic process	0.00133330157235518	7.3221141415057e-05
pigment biosynthetic process	0.0209917713346043	0.00115280855382817
inositol lipid-mediated signaling	0.082792346529282	0.00454672089120589
regulation of retinoic acid receptor signaling pathway	0.00232472066652498	0.000127667066628784
embryonic organ morphogenesis	-0.0039110133112003	-0.000214781760310773
digestive tract development	0.002726312794603	0.00014972136747929
embryonic organ development	0.0276074539280854	0.00151612308129755
eye morphogenesis	0.000773697407286064	4.24892675790414e-05
camera-type eye morphogenesis	0.00339554920316047	0.000186473933235687
embryonic camera-type eye morphogenesis	0.000620960274310962	3.41013773636677e-05
gland development	0.0669359148172468	0.00367593062679913
appendage development	0.00275831099144657	0.000151478617710362
calcium ion-regulated exocytosis of neurotransmitter	0	0
stem cell differentiation	0.0150932888848273	0.000828880624435237
regulation of neurogenesis	-0.0112655574576031	-0.000618672469024037
regulation of immune response	2.41719467616736	0.132745477003176
positive regulation of immune response	1.49779124398506	0.082254447725836
synapse organization	0.0165025722341242	0.000906274469572974
leukocyte migration	0.511728922697286	0.0281027012882058
sensory perception of light stimulus	0.0134680753841447	0.000739628507711984
actin filament bundle assembly	0.00645842877578313	0.000354678593737318
regulation of cellular component organization	0.570634141240778	0.0313376088488705
regulation of nitrogen compound metabolic process	4.0911631789973	0.224675080186312
positive regulation of nitrogen compound metabolic process	0.977680547650088	0.0536914431982439
cofactor biosynthetic process	0.0525965891674065	0.00288845552516187
positive regulation of RNA metabolic process	0.723631963469229	0.0397398153787829
protein homooligomerization	0.12225578045021	0.00671394077285941
meiotic cell cycle	0.00204740062531422	0.000112437436381777
negative regulation of hydrolase activity	0.160519894201194	0.00881529739177761
positive regulation of transferase activity	0.27792190951481	0.0152626831475044
regulation of cytoskeleton organization	0.101534096869471	0.00557596467256633
organelle localization	0.00696412958501379	0.000382450248128289
cyclic purine nucleotide metabolic process	0.0045378186110658	0.000249204129902739
convergent extension	0.00179315794745778	9.84751494880584e-05
definitive hemopoiesis	0.00292997787942866	0.000160906076390259
regulation of pathway-restricted SMAD protein phosphorylation	0.00438285129241946	0.000240693764214598
mesenchyme development	-0.000233273885215867	-1.28107402646043e-05
skeletal muscle organ development	-0.00148133364593271	-8.13506431107895e-05
somite development	0.00125917697498401	6.91504287278578e-05
connective tissue development	0.00603971163421445	0.00033168383570853
myeloid cell development	0.0161502858394921	0.000886927899783518
actin filament bundle organization	0.00645842877578313	0.000354678593737318
regulation of molecular function	1.83578622835719	0.100816173790987
glycosylation	0.0292485676776024	0.00160624839459732
cellular response to cytokine stimulus	0.734597860540677	0.0403420313491677
cellular response to estrogen stimulus	0.00445807320265149	0.000244824738212387
cellular response to xenobiotic stimulus	0	0
granulocyte chemotaxis	0.14881731849413	0.00817262511977711
nucleic acid metabolic process	18.2092432129309	1
apoptotic signaling pathway	0.0711802967747433	0.00390902004780715
extrinsic apoptotic signaling pathway	0.0342495145187801	0.00188088621357194
myeloid leukocyte migration	0.174475977990605	0.00958172593722648
granulocyte migration	0.148082014552341	0.00813224431244808
defense response to other organism	0.917749715457467	0.0504002118443751
regulation of vasculature development	0.126366101517879	0.00693966794996416
regulation of signal transduction by p53 class mediator	0.00441315965117125	0.000242358213329664
positive regulation of intracellular signal transduction	0.37763733524783	0.0207387715585928
neutrophil migration	0.15013048098005	0.00824474027967501
negative regulation of cysteine-type endopeptidase activity	0.0365768825237138	0.00200869866451888
regulation of response to DNA damage stimulus	0.031106413213095	0.00170827600298103
regulation of apoptotic signaling pathway	0.113627995723991	0.00624012730212204
negative regulation of intrinsic apoptotic signaling pathway	0.0305749050694306	0.00167908708296666
Pentose phosphate pathway	0.00719961384582847	0.00039538237595266
Ascorbate and aldarate metabolism	0.0110123645508915	0.00060476783258468
Selenocompound metabolism	0.0133197841371992	0.000731484772949843
Other glycan degradation	0.0224814544891247	0.0012346177282733
Glycosaminoglycan degradation	0.0525382272047915	0.00288525045167624
Sphingolipid metabolism	0.0107272096265621	0.000589107932774733
Metabolism of xenobiotics by cytochrome P450	-0.00661622084279005	-0.000363344086595081
Drug metabolism - cytochrome P450	0.0338548460854079	0.00185921214240066
Biosynthesis of unsaturated fatty acids	0.0245329108463422	0.00134727789395007
MAPK signaling pathway	0.064982057038461	0.00356863029828255
Calcium signaling pathway	0.0642685889914744	0.00352944865637444
Neuroactive ligand-receptor interaction	0.369067618794151	0.020268147032715
Oocyte meiosis	0.0120187138787591	0.000660033683894358
Regulation of autophagy	0.00342989892318486	0.000188360322451467
Lysosome	0.379831528397658	0.0208592704241508
Cell adhesion molecules (CAMs)	0.0938443425137924	0.00515366516973922
Intestinal immune network for IgA production	0.0130481588638268	0.000716567883203455
Herpes simplex infection	0.128179168160995	0.00703923642856124
arachidonic acid metabolism	0.0103814580604692	0.000570120237237371
chondroitin sulfate degradation	0.0385066228989636	0.00211467453362471
fatty acid oxidation	0.151704407479637	0.00833117585973632
glycine, serine, alanine and threonine metabolism	0.00347003586398216	0.00019056452942086
heparan sulfate degradation	0.0150391437866383	0.000825907129185826
keratan sulfate degradation	0.0483595655638372	0.0026557702040849
n-glycan degradation	0.0263857894039307	0.0014490327299925
selenoamino acid metabolism	-0.00411025873218119	-0.000225723753816544
steroid metabolism	0.0905834019107609	0.00497458355910338
tyrosine metabolism	0.099870245888546	0.00548459069499524
