# Supplementary material for: Transcriptomic alterations during ageing reflect the shift from cancer to degenerative diseases in the elderly
Source: Nat Commun. 2018 Jan 30;9:327. doi: 10.1038/s41467-017-02395-2 (PMC5790807; doi:10.1038/s41467-017-02395-2)
Supplement: Supplementary file 5 — Supplementary Data 2 [file 41467_2017_2395_MOESM5_ESM.zip › Supplementary Data S2/DiseaseAlignment-1-4+5/DAC-cancer-human.csv]

	Unnormalized DAC	DAC
mitotic sister chromatid segregation	-0.0348411885676125	-0.00194536219493027
protein polyubiquitination	-0.00488241333274803	-0.000272610169401071
microtubule cytoskeleton organization	-0.498086303571193	-0.0278107121087332
sister chromatid segregation	-0.0410912220826933	-0.00229433361115192
pseudouridine synthesis	-0.0126399063687458	-0.000705750779698541
vasculogenesis	-0.0318604824046288	-0.00177893408722058
cell fate specification	0.00818813744150113	0.000457185695450023
somitogenesis	-0.0511384725264316	-0.00285532311753213
neuron migration	-0.0808401271652909	-0.00451371878188163
columnar/cuboidal epithelial cell differentiation	-0.0474117726775767	-0.00264724235749302
hematopoietic progenitor cell differentiation	-0.0644185465728588	-0.00359681774093339
immune effector process	-0.369253943274195	-0.0206173408860766
positive regulation of immune system process	0.195823179156787	0.0109338121138838
circulatory system process	-0.131708927314914	-0.00735398470795651
DNA-dependent DNA replication	-0.0644553898160079	-0.0035988748881005
DNA replication initiation	-0.0508769478721247	-0.00284072085519703
DNA repair	-1.91897383351839	-0.107146148058143
base-excision repair	-0.0617596048475541	-0.00344835539152494
double-strand break repair	-0.193803292605451	-0.0108210314913918
DNA recombination	-0.68226176434907	-0.0380941723855218
regulation of translational initiation	-0.0234837802689416	-0.00131121985808818
protein glycosylation	0.00443736818438764	0.000247761016939543
peptide metabolic process	-0.0237686468054362	-0.00132712541738395
membrane lipid metabolic process	-0.0236727342004142	-0.00132177012488395
vitamin metabolic process	-0.0228269326705554	-0.00127454468889148
porphyrin-containing compound biosynthetic process	-0.0124647199875504	-0.000695969225823507
xenobiotic metabolic process	-0.133341865794727	-0.00744516003566127
post-Golgi vesicle-mediated transport	-0.000200323352118895	-1.11850798435751e-05
Golgi to plasma membrane transport	-0.00530197085334396	-0.00029603621692474
movement of cell or subcellular component	0	0
defense response	1.05761096557657	0.0590518427746435
inflammatory response	0.318512112368814	0.0177841643039025
immune response	0.0335011827684154	0.00187054280070418
humoral immune response	-0.17556532455644	-0.00980271222578913
cellular response to DNA damage stimulus	-2.62442420594956	-0.146535059325159
organelle organization	-9.96371202275003	-0.556325128019543
chromosome segregation	-0.204072049974642	-0.0113943888651268
meiosis I	-0.00916332068981984	-0.000511635176148049
regulation of actin polymerization or depolymerization	-0.0149580942902093	-0.000835187097130924
actin polymerization or depolymerization	-0.0263631546123749	-0.00147199009076544
fibroblast growth factor receptor signaling pathway	-0.0926382755436359	-0.0051724698971276
regulation of Notch signaling pathway	-0.0130230186190348	-0.000727141900919349
catabolic process	-4.09407199195655	-0.228593030373214
nucleobase metabolic process	-0.0873043105561025	-0.00487464728365124
purine ribonucleotide catabolic process	-0.570053026087178	-0.0318289832134617
cyclic nucleotide biosynthetic process	-0.0102362928045872	-0.000571544710641462
ribonucleotide catabolic process	-0.566065743649338	-0.0316063527914246
response to xenobiotic stimulus	-0.00015164386832978	-8.46705467493617e-06
response to bacterium	-0.0182182028261027	-0.00101721567186766
axis specification	-0.00930746674650808	-0.000519683589556375
positive regulation of macromolecule biosynthetic process	-0.140350262454652	-0.00783647475452732
negative regulation of organelle organization	-0.424508545775315	-0.0237024886442532
positive regulation of cell development	-0.100760464174579	-0.00562597333235247
negative regulation of cell development	-0.0849929428146264	-0.00474559177183587
negative regulation of protein processing	-0.0373436520284546	-0.00208508756054084
establishment of localization by movement along microtubule	0	0
negative regulation of translation	-0.0484346344872956	-0.0027043539767308
cytokine-mediated signaling pathway	-0.0798946049941979	-0.00446092543120293
spinal cord motor neuron differentiation	-0.0060400517758733	-0.000337247059106586
diencephalon development	-0.000204897176428663	-1.14404599056304e-05
rostrocaudal neural tube patterning	-0.000729292437018513	-4.07201359755907e-05
central nervous system neuron differentiation	-0.00582726635904255	-0.000325366158294843
cell cycle process	-10.19002037853	-0.568961083847424
actin filament polymerization	-0.0219094739699384	-0.00122331826565604
macrophage differentiation	-0.00664484553981419	-0.000371015795836591
chromosome condensation	-0.0394725838194744	-0.00220395673785946
neutrophil chemotaxis	0.0108749999033456	0.000607207002734251
leukocyte chemotaxis	-0.0502511913257941	-0.00280578165884616
cytoskeleton-dependent intracellular transport	-0.0162834259871039	-0.000909187160988627
regulation of actin filament length	-0.0155561318340652	-0.000868578599453196
regulation of actin filament polymerization	-0.0229418457495988	-0.00128096087527502
notochord development	-0.00169647405172346	-9.47228444431088e-05
embryonic camera-type eye development	-0.000441082068217973	-2.46278733777335e-05
RNA 3'-end processing	-0.0371949274905355	-0.00207678350705067
regulation of defense response	-0.178147456174631	-0.00994688587309787
positive regulation of defense response	0.120816398010523	0.00674579894888546
regulation of response to external stimulus	-0.476209392851919	-0.0265892120163196
positive regulation of response to external stimulus	-0.192784407398154	-0.0107641419062559
regulation of protein polymerization	-0.000343812058142255	-1.91967899939224e-05
regulation of intracellular transport	0.0718806891476652	0.00401346742066624
multicellular organismal process	0.101637293744993	0.00567493122293563
regulation of cellular component size	-0.0640639036606392	-0.00357701620882454
regulation of actin cytoskeleton organization	-0.108521765380831	-0.00605932657232043
tetrapyrrole biosynthetic process	-0.0133712896558845	-0.000746587658556514
regulation of organelle organization	-1.73835424120825	-0.0970612301495012
histone lysine methylation	-0.0233431033457373	-0.00130336514418915
exocrine system development	-0.00123840564720082	-6.91465368174066e-05
intracellular signal transduction	-0.420417345593468	-0.0234740559617628
peptidyl-tyrosine autophosphorylation	-7.67230322340345e-05	-4.28384026276444e-06
locomotion	-0.455296800430479	-0.0254215547587118
response to chemical	-3.62542021087198	-0.202425798571135
pigment metabolic process	-0.0483922783750827	-0.00270198901781835
defense response to bacterium	-0.078187616756408	-0.00436561552584356
protein ubiquitination involved in ubiquitin-dependent protein catabolic process	-0.00255095506941928	-0.000142432900742859
negative regulation of cysteine-type endopeptidase activity involved in apoptotic process	-0.0253893017444878	-0.00141761489202801
regulation of protein complex disassembly	-0.0745056265515066	-0.00416003113446096
regulation of protein complex assembly	-0.022945419941119	-0.00128116044071313
positive regulation of MAPK cascade	-0.272028945873795	-0.0151887707907169
macromolecule glycosylation	0.00443736818438764	0.000247761016939543
macromolecule methylation	-0.142257719860475	-0.00794297788138038
cellular amide metabolic process	-0.0886819708588739	-0.00495156912187346
response to estrogen	-0.10299575981536	-0.00575078134875033
mitotic cell cycle phase transition	-1.2487584412952	-0.0697245863923809
cilium organization	-0.00566463945764702	-0.00031628586457181
establishment of protein localization	0.379545681366143	0.0211919813913897
establishment or maintenance of epithelial cell apical/basal polarity	-0.0121525085033121	-0.000678536857892614
cell redox homeostasis	-0.00825003252507027	-0.000460641615313199
positive regulation of cell differentiation	-0.718870279967279	-0.0401382135110986
positive regulation of transcription from RNA polymerase II promoter	-0.0967276840464869	-0.00540080254099349
cGMP metabolic process	-0.0170186853146609	-0.000950240459056326
pigment biosynthetic process	-0.0346995783513364	-0.00193745537049387
inositol lipid-mediated signaling	-0.0930870216406449	-0.00519752569252763
regulation of retinoic acid receptor signaling pathway	-0.0053219606745743	-0.00029715235113553
embryonic organ morphogenesis	-0.0217541721235185	-0.00121464696730921
digestive tract development	-0.014069896764152	-0.000785594475298597
embryonic organ development	-0.0464563975280487	-0.00259389886451026
eye morphogenesis	-0.00994809864914151	-0.000555453353318333
camera-type eye morphogenesis	-0.00898612750103814	-0.000501741571916204
embryonic camera-type eye morphogenesis	-0.00436993983092446	-0.000243996146248088
gland development	-0.147141294151569	-0.00821565287303833
appendage development	-0.0047711663416054	-0.000266398679501734
calcium ion-regulated exocytosis of neurotransmitter	0	0
stem cell differentiation	-0.0385001222767188	-0.00214965922393771
regulation of neurogenesis	-0.239602384911744	-0.0133782296352463
regulation of immune response	0.377636451307356	0.0210853792882329
positive regulation of immune response	0.197086903631794	0.0110043723306719
synapse organization	-0.0301496545083913	-0.00168340979404344
leukocyte migration	-0.0786345414367455	-0.00439056962221207
sensory perception of light stimulus	-0.0643611759465827	-0.0035936144447186
actin filament bundle assembly	-0.0164214949979762	-0.000916896261770913
regulation of cellular component organization	-4.33834979187676	-0.242232312400098
regulation of nitrogen compound metabolic process	2.14022838794592	0.119499924244744
positive regulation of nitrogen compound metabolic process	0.00328378781556143	0.00018335071032864
cofactor biosynthetic process	-0.0249474316345892	-0.00139294301824281
positive regulation of RNA metabolic process	-0.24502601397751	-0.0136810586539346
protein homooligomerization	-0.44417512311822	-0.0248005744914773
meiotic cell cycle	-0.00193317205247041	-0.000107938907419122
negative regulation of hydrolase activity	-0.210783885778809	-0.0117691450708937
positive regulation of transferase activity	-0.767787450053924	-0.0428695099243901
regulation of cytoskeleton organization	-0.269011974945481	-0.0150203178352227
organelle localization	-0.0257632424040236	-0.00143849391631263
cyclic purine nucleotide metabolic process	-0.0102362928045872	-0.000571544710641462
convergent extension	-0.00475562683621243	-0.000265531029241734
definitive hemopoiesis	-0.0221309350192208	-0.00123568357150913
regulation of pathway-restricted SMAD protein phosphorylation	-0.0179685211203215	-0.00100327466206974
mesenchyme development	-0.0259556831173186	-0.00144923886801492
skeletal muscle organ development	-0.00431468528586901	-0.000240911001697398
somite development	-0.00131946966409469	-7.36727565107588e-05
connective tissue development	-0.0226338642302185	-0.00126376468796996
myeloid cell development	-0.00894280409759797	-0.000499322604175058
actin filament bundle organization	-0.0164214949979762	-0.000916896261770913
regulation of molecular function	-1.20418548923162	-0.067235849944924
glycosylation	0.0135713153180568	0.000757756116844058
cellular response to cytokine stimulus	-0.220653149149161	-0.0123201966463942
cellular response to estrogen stimulus	-0.00354390661122117	-0.000197874476367369
cellular response to xenobiotic stimulus	0	0
granulocyte chemotaxis	0.0124050831699154	0.000692639396525985
nucleic acid metabolic process	-17.9098723406936	-1
apoptotic signaling pathway	-0.169423599122298	-0.00945978820504182
extrinsic apoptotic signaling pathway	-0.0358808050560544	-0.00200340931378548
myeloid leukocyte migration	-0.034823400719992	-0.00194436900819603
granulocyte migration	0.0124050831699154	0.000692639396525985
defense response to other organism	0.0169094476723093	0.000944141161402297
regulation of vasculature development	-0.128314414645291	-0.00716445166131888
regulation of signal transduction by p53 class mediator	0.00713589581039355	0.000398433650148352
positive regulation of intracellular signal transduction	-0.43370555346463	-0.0242160047383025
neutrophil migration	0.0108749999033456	0.000607207002734251
negative regulation of cysteine-type endopeptidase activity	-0.0221488323136849	-0.00123668286922179
regulation of response to DNA damage stimulus	-0.0296234233405576	-0.00165402760985902
regulation of apoptotic signaling pathway	-0.161482486405572	-0.00901639516651731
negative regulation of intrinsic apoptotic signaling pathway	-0.0375004005444293	-0.00209383963386626
Pentose phosphate pathway	-0.00576818380354108	-0.000322067276294037
Ascorbate and aldarate metabolism	-0.00608486381230134	-0.00033974914485994
Selenocompound metabolism	-0.00828402021919793	-0.000462539322537523
Other glycan degradation	-0.000481949310418826	-2.69097010436961e-05
Glycosaminoglycan degradation	-0.00160801431763471	-8.97836839395604e-05
Sphingolipid metabolism	-0.00756197748513117	-0.000422223974648293
Metabolism of xenobiotics by cytochrome P450	-0.0300566485345696	-0.00167821679366619
Drug metabolism - cytochrome P450	-0.102436116731616	-0.00571953360599156
Biosynthesis of unsaturated fatty acids	-0.00204865666616746	-0.000114387005512744
MAPK signaling pathway	-0.0189837533652873	-0.00105996028358917
Calcium signaling pathway	-0.0307328221251876	-0.00171597103209712
Neuroactive ligand-receptor interaction	-0.16738366205876	-0.00934588805965091
Oocyte meiosis	-0.234585008987489	-0.0130980838123832
Regulation of autophagy	-0.00892537332361884	-0.00049834935469301
Lysosome	-0.0275444858705031	-0.00153794987181
Cell adhesion molecules (CAMs)	-0.0155967189502945	-0.000870844786249911
Intestinal immune network for IgA production	-0.00134208883425195	-7.49357007532961e-05
Herpes simplex infection	-0.0789052849412879	-0.00440568662022256
arachidonic acid metabolism	-0.0100631804839372	-0.000561878962200772
chondroitin sulfate degradation	0.000218844680553978	1.2219220572373e-05
fatty acid oxidation	-0.0536464745837011	-0.00299535773137864
glycine, serine, alanine and threonine metabolism	-0.0323441377075044	-0.00180593904257007
heparan sulfate degradation	0.000291258394988612	1.62624495277297e-05
keratan sulfate degradation	-0.000482693742583735	-2.6951266508304e-05
n-glycan degradation	-0.000456979277637431	-2.55154960875469e-05
selenoamino acid metabolism	-0.0395221262295155	-0.00220672294462513
steroid metabolism	-0.00180972766441408	-0.000101046374311789
tyrosine metabolism	-0.0426019253508058	-0.00237868392026495
