# Supplementary material for: Transcriptomic alterations during ageing reflect the shift from cancer to degenerative diseases in the elderly
Source: Nat Commun. 2018 Jan 30;9:327. doi: 10.1038/s41467-017-02395-2 (PMC5790807; doi:10.1038/s41467-017-02395-2)
Supplement: Supplementary file 5 — Supplementary Data 2 [file 41467_2017_2395_MOESM5_ESM.zip › Supplementary Data S2/DiseaseAlignment-1-4+5/DAC-cancer.csv]

	Unnormalized DAC	DAC
mitotic sister chromatid segregation	-0.197848115566967	-0.00399562574786495
protein polyubiquitination	-0.258325379785	-0.00521698948629394
microtubule cytoskeleton organization	-1.77602604927007	-0.0358675916169664
sister chromatid segregation	-0.226786132273256	-0.00458004114304043
pseudouridine synthesis	-0.0182506555139445	-0.000368579649484948
vasculogenesis	-0.07561922128319	-0.0015271619177507
cell fate specification	0.00250262489220554	5.05415602665145e-05
somitogenesis	-0.0769982353706844	-0.0015550116861393
neuron migration	-0.132666554012879	-0.00267925674993327
columnar/cuboidal epithelial cell differentiation	-0.0835634641518456	-0.00168759923736999
hematopoietic progenitor cell differentiation	-0.0875506484306739	-0.00176812209764751
immune effector process	-0.575082917592763	-0.0116140409328952
positive regulation of immune system process	-0.63985726048406	-0.0129221859789869
circulatory system process	-0.325425683395421	-0.0065721082855155
DNA-dependent DNA replication	-0.131830017042184	-0.00266236253464307
DNA replication initiation	-0.255832413758082	-0.00516664299086657
DNA repair	-5.93370508195258	-0.119833665019983
base-excision repair	-0.17294764646214	-0.00349275032140942
double-strand break repair	-0.589345965559929	-0.0119020891740287
DNA recombination	-1.80651414693607	-0.0364833115478265
regulation of translational initiation	-0.036372249053391	-0.000734552838216418
protein glycosylation	-0.143032662559863	-0.0028886046635932
peptide metabolic process	-0.0256944350775043	-0.000518909902570038
membrane lipid metabolic process	-0.0143712369243679	-0.000290233162540464
vitamin metabolic process	-0.0711247865451837	-0.00143639492151313
porphyrin-containing compound biosynthetic process	-0.0185433562870265	-0.000374490864469205
xenobiotic metabolic process	-0.534651929319095	-0.0107975201523209
post-Golgi vesicle-mediated transport	-0.012841266443396	-0.000259334766416112
Golgi to plasma membrane transport	-0.00718680040512235	-0.000145140451104036
movement of cell or subcellular component	0	0
defense response	0.504394205260298	0.0101864527131661
inflammatory response	0.0190485083839936	0.000384692623123542
immune response	-1.03302941654189	-0.0208624627189819
humoral immune response	-0.348315027876062	-0.00703436820594239
cellular response to DNA damage stimulus	-8.74643951937579	-0.176638017732004
organelle organization	-28.9397863427564	-0.584451133726815
chromosome segregation	-0.687442480178537	-0.013883189466355
meiosis I	-0.026835793920814	-0.000541960123537839
regulation of actin polymerization or depolymerization	-0.0127929772416058	-0.000258359545714797
actin polymerization or depolymerization	-0.0422531099452729	-0.000853319292634641
fibroblast growth factor receptor signaling pathway	-0.166731984784098	-0.00336722242456979
regulation of Notch signaling pathway	-0.0297126563389449	-0.000600059567740319
catabolic process	-5.6213729845481	-0.113525987200067
nucleobase metabolic process	-0.147312228933959	-0.00297503230302273
purine ribonucleotide catabolic process	-1.18473707115131	-0.0239262624886614
cyclic nucleotide biosynthetic process	-0.0222943902484461	-0.00045024456995391
ribonucleotide catabolic process	-1.18001394096834	-0.0238308768919095
response to xenobiotic stimulus	0.00124525183544162	2.51483835567921e-05
response to bacterium	-0.133301928565906	-0.00269208840575338
axis specification	-0.0264792222142608	-0.000534759008239968
positive regulation of macromolecule biosynthetic process	-1.22193383950766	-0.0246774668403232
negative regulation of organelle organization	-1.45676557417405	-0.0294199923011292
positive regulation of cell development	-0.146588868276995	-0.00296042373089822
negative regulation of cell development	-0.0970019217964093	-0.00195899453078656
negative regulation of protein processing	-0.0551579425738555	-0.00111393780484483
establishment of localization by movement along microtubule	0	0
negative regulation of translation	-0.0660461915961593	-0.00133383056459142
cytokine-mediated signaling pathway	-0.0593825112321534	-0.00119925474231652
spinal cord motor neuron differentiation	-0.0154658928194373	-0.000312340197863279
diencephalon development	-0.00102835580405618	-2.0768077152913e-05
rostrocaudal neural tube patterning	-0.00263290880481647	-5.31726985731344e-05
central nervous system neuron differentiation	-0.0248670273529232	-0.000502200056237438
cell cycle process	-36.3818495514924	-0.734746724305736
actin filament polymerization	-0.0347975254392293	-0.000702750633780533
macrophage differentiation	-0.0142585548752896	-0.000287957501256912
chromosome condensation	-0.181919894811404	-0.00367394864325252
neutrophil chemotaxis	-0.0353255169782548	-0.000713413644554931
leukocyte chemotaxis	-0.0590769302282382	-0.00119308340566364
cytoskeleton-dependent intracellular transport	-0.0260962019180848	-0.000527023752571901
regulation of actin filament length	-0.0150571245259509	-0.000304084950580864
regulation of actin filament polymerization	-0.0268475792221753	-0.000542198132646141
notochord development	-0.0088650174587891	-0.000179032748995887
embryonic camera-type eye development	-0.0033180121711867	-6.7008648654202e-05
RNA 3'-end processing	-0.0978845717212143	-0.00197682001654261
regulation of defense response	-0.844021016250727	-0.017045358731906
positive regulation of defense response	-0.0592330488061191	-0.00119623628588043
regulation of response to external stimulus	-1.18418140839567	-0.0239150406460515
positive regulation of response to external stimulus	-0.347661502249285	-0.00702116998156834
regulation of protein polymerization	-0.0112513031407855	-0.000227224790074585
regulation of intracellular transport	-0.287513195564024	-0.00580644967860562
multicellular organismal process	-1.27722226155823	-0.0257940397329739
regulation of cellular component size	-0.0565925214599742	-0.00114290972766701
regulation of actin cytoskeleton organization	-0.207532587601949	-0.00419120772602311
tetrapyrrole biosynthetic process	-0.0200433041805082	-0.00040478294183611
regulation of organelle organization	-4.70855567533013	-0.0950912584519246
histone lysine methylation	-0.0353414336248208	-0.000713735087913927
exocrine system development	-0.00123840564720082	-2.5010121911331e-05
intracellular signal transduction	-2.72404148984274	-0.055013161403521
peptidyl-tyrosine autophosphorylation	-0.00420402339044902	-8.49020171628521e-05
locomotion	-1.01678426578884	-0.0205343850800273
response to chemical	-5.97674829137909	-0.120702940703314
pigment metabolic process	-0.0653389944816153	-0.00131954842199132
defense response to bacterium	-0.183185465773409	-0.00369950738009997
protein ubiquitination involved in ubiquitin-dependent protein catabolic process	-0.0120269077242309	-0.000242888450225684
negative regulation of cysteine-type endopeptidase activity involved in apoptotic process	-0.0820380659491386	-0.00165679318032458
regulation of protein complex disassembly	-0.151886628538438	-0.00306741422330689
regulation of protein complex assembly	-0.0508213544146891	-0.00102635858652881
positive regulation of MAPK cascade	-0.435363755350936	-0.00879235379918783
macromolecule glycosylation	-0.143032662559863	-0.0028886046635932
macromolecule methylation	-0.214967599007514	-0.00434136090247673
cellular amide metabolic process	-0.0846117378808223	-0.00170876956537795
response to estrogen	-0.182109919900128	-0.0036777862796893
mitotic cell cycle phase transition	-4.69358435171081	-0.0947889062866711
cilium organization	-0.0160387411708917	-0.000323909110794968
establishment of protein localization	0.144422920209493	0.00291668150043902
establishment or maintenance of epithelial cell apical/basal polarity	-0.0168449718630571	-0.000340191278068098
cell redox homeostasis	-0.037539554162769	-0.000758127054919363
positive regulation of cell differentiation	-1.01250564421934	-0.0204479765213232
positive regulation of transcription from RNA polymerase II promoter	-0.441147569979268	-0.00890916036357495
cGMP metabolic process	-0.0702557799096021	-0.00141884496771021
pigment biosynthetic process	-0.0466864583710238	-0.000942852625152993
inositol lipid-mediated signaling	-0.241060438113759	-0.00486831674165188
regulation of retinoic acid receptor signaling pathway	-0.0204340992008858	-0.000412675211323153
embryonic organ morphogenesis	-0.117114624395646	-0.00236517900282143
digestive tract development	-0.0653251782591373	-0.00131926939757851
embryonic organ development	-0.119431785116969	-0.00241197503630159
eye morphogenesis	-0.0238185622573231	-0.000481025863500183
camera-type eye morphogenesis	-0.0141720091833265	-0.000286209674676994
embryonic camera-type eye morphogenesis	-0.00784540903010604	-0.000158441328760665
gland development	-0.265047852749327	-0.00535275264981268
appendage development	-0.00966097983729241	-0.000195107543364111
calcium ion-regulated exocytosis of neurotransmitter	0	0
stem cell differentiation	-0.057359133464046	-0.00115839177890269
regulation of neurogenesis	-0.544982992309395	-0.011006160306252
regulation of immune response	-0.530866688362544	-0.0107210756222099
positive regulation of immune response	-0.306262319817625	-0.00618509611353844
synapse organization	-0.0623140275895395	-0.00125845794576525
leukocyte migration	-0.264740929106774	-0.00534655419800889
sensory perception of light stimulus	-0.0885205035831955	-0.00178770872958489
actin filament bundle assembly	-0.0275315798014419	-0.000556011811478717
regulation of cellular component organization	-9.09208386988902	-0.183618450487489
regulation of nitrogen compound metabolic process	-6.92918273603161	-0.1399377541323
positive regulation of nitrogen compound metabolic process	-1.25181559773432	-0.0252809414916727
cofactor biosynthetic process	-0.0618546135191533	-0.00124917988575792
positive regulation of RNA metabolic process	-0.919955347159484	-0.0185788844208238
protein homooligomerization	-0.524141807366425	-0.0105852638274783
meiotic cell cycle	-0.00194261235275266	-3.92318719464972e-05
negative regulation of hydrolase activity	-0.433437690755684	-0.00875345611615058
positive regulation of transferase activity	-1.97084403852162	-0.0398020226918851
regulation of cytoskeleton organization	-0.801204176733349	-0.0161806546839165
organelle localization	-0.0608113067854159	-0.0012281098683039
cyclic purine nucleotide metabolic process	-0.0222943902484461	-0.00045024456995391
convergent extension	-0.0094068535530822	-0.000189975356375674
definitive hemopoiesis	-0.0408121974599006	-0.000824219460116777
regulation of pathway-restricted SMAD protein phosphorylation	-0.0355523242617365	-0.000717994112855506
mesenchyme development	-0.0362790409997552	-0.00073267046244575
skeletal muscle organ development	-0.00684511082251023	-0.000138239886546472
somite development	-0.00432195405112122	-8.72836763608396e-05
connective tissue development	-0.0363831793954899	-0.000734773581063516
myeloid cell development	-0.00621289554783996	-0.000125472033678998
actin filament bundle organization	-0.0275315798014419	-0.000556011811478717
regulation of molecular function	-8.02505144953956	-0.162069282832607
glycosylation	-0.129452344493373	-0.00261434443940473
cellular response to cytokine stimulus	-0.313554459224301	-0.00633236392999875
cellular response to estrogen stimulus	-0.0174778890854238	-0.000352973307063971
cellular response to xenobiotic stimulus	0	0
granulocyte chemotaxis	-0.0325353012124608	-0.0006570640658695
nucleic acid metabolic process	-49.516177953525	-1
apoptotic signaling pathway	-0.279217312439644	-0.0056389108364081
extrinsic apoptotic signaling pathway	-0.0788587429557175	-0.00159258541783522
myeloid leukocyte migration	-0.0880357801740966	-0.00177791953685774
granulocyte migration	-0.0301900064629028	-0.000609699853878839
defense response to other organism	0.103431531851908	0.00208884320492157
regulation of vasculature development	-0.282091663041597	-0.00569695955342845
regulation of signal transduction by p53 class mediator	0.0121942355419367	0.000246267705746231
positive regulation of intracellular signal transduction	-0.680715852587484	-0.0137473423984055
neutrophil migration	-0.0353255169782548	-0.000713413644554931
negative regulation of cysteine-type endopeptidase activity	-0.0786439371915809	-0.00158824732525589
regulation of response to DNA damage stimulus	-0.106602577857226	-0.00215288381016162
regulation of apoptotic signaling pathway	-0.163974093889996	-0.00331152566023773
negative regulation of intrinsic apoptotic signaling pathway	-0.0427999869436601	-0.000864363703188711
Pentose phosphate pathway	-0.00871746274803731	-0.000176052819670762
Ascorbate and aldarate metabolism	-0.00291244184811049	-5.88179857266862e-05
Selenocompound metabolism	-0.0222099846164137	-0.000448539962782661
Other glycan degradation	0.00884364325351814	0.000178601087947835
Glycosaminoglycan degradation	0.000224606881357999	4.53603025598645e-06
Sphingolipid metabolism	-0.0120875380115276	-0.000244112904329425
Metabolism of xenobiotics by cytochrome P450	-0.33720920364334	-0.00681008142348624
Drug metabolism - cytochrome P450	-0.317877849059686	-0.00641967660262552
Biosynthesis of unsaturated fatty acids	-0.0221184804261469	-0.000446691997247988
MAPK signaling pathway	-0.118938575508809	-0.002402014461222
Calcium signaling pathway	-0.40658531005755	-0.00821116101568187
Neuroactive ligand-receptor interaction	-0.710138187976091	-0.0143415388126809
Oocyte meiosis	-0.675862454989434	-0.0136493259965215
Regulation of autophagy	-0.0102640539193113	-0.000207286877612907
Lysosome	-0.0353187744515595	-0.000713277476397897
Cell adhesion molecules (CAMs)	-0.356609947236769	-0.00720188758452797
Intestinal immune network for IgA production	-0.0169625350593324	-0.000342565516168335
Herpes simplex infection	-0.179379652958962	-0.00362264739268295
arachidonic acid metabolism	-0.22116642430327	-0.0044665487815084
chondroitin sulfate degradation	0.021227655532984	0.000428701414574201
fatty acid oxidation	0.412473668597985	0.00833007888826003
glycine, serine, alanine and threonine metabolism	0.0528209691443792	0.0010667416454064
heparan sulfate degradation	0.00116698425442297	2.35677369024378e-05
keratan sulfate degradation	-0.00284722408528264	-5.75008856288342e-05
n-glycan degradation	0.0257667673089091	0.000520370682347361
selenoamino acid metabolism	-0.0969682434264694	-0.00195831438196789
steroid metabolism	-0.158468567806594	-0.00320033924983729
tyrosine metabolism	-0.406240958317124	-0.00820420668772971
