# Supplementary material for: Transcriptomic alterations during ageing reflect the shift from cancer to degenerative diseases in the elderly
Source: Nat Commun. 2018 Jan 30;9:327. doi: 10.1038/s41467-017-02395-2 (PMC5790807; doi:10.1038/s41467-017-02395-2)
Supplement: Supplementary file 5 — Supplementary Data 2 [file 41467_2017_2395_MOESM5_ESM.zip › Supplementary Data S2/DiseaseAlignment-1-4+5/DAC-t2d.csv]

	Unnormalized DAC	DAC
mitotic sister chromatid segregation	0.0018347615813502	0.000678717380481351
protein polyubiquitination	0.0422700863787294	0.0156366050997095
microtubule cytoskeleton organization	0.0759966884928168	0.0281127934350707
sister chromatid segregation	0.00202798090686516	0.000750193323625626
pseudouridine synthesis	-0.00035413069636918	-0.000131000485856506
vasculogenesis	0.00659413309630276	0.00243931025543626
cell fate specification	0.00115694058868205	0.000427976960987476
somitogenesis	0.000453764656817406	0.000167857209547351
neuron migration	0.0200310022116182	0.00740989428145796
columnar/cuboidal epithelial cell differentiation	-0.00402072887502462	-0.00148735323293298
hematopoietic progenitor cell differentiation	0.0100120606733798	0.00370367445150884
immune effector process	0.393334432932381	0.145502782861044
positive regulation of immune system process	1.14453206891939	0.423386785285865
circulatory system process	0.0107003246845365	0.00395827796592737
DNA-dependent DNA replication	-0.00149374512078793	-0.00055256812971956
DNA replication initiation	0.00326801814684874	0.00120890950548595
DNA repair	0.0839354143470583	0.0310494971849853
base-excision repair	0.00155414694953265	0.00057491205243879
double-strand break repair	0.0173554560972695	0.00642015279758001
DNA recombination	0.0472868239030301	0.0174924031421724
regulation of translational initiation	0.00382398249674214	0.00141457255786085
protein glycosylation	-0.00429176180966865	-0.00158761408714728
peptide metabolic process	-0.0010888570223602	-0.00040279139995464
membrane lipid metabolic process	-0.00613981275397289	-0.00227124748598444
vitamin metabolic process	0.0346577288763535	0.012820631953216
porphyrin-containing compound biosynthetic process	0.00163668715771346	0.000605445433151741
xenobiotic metabolic process	0.0373238735054719	0.0138068956275011
post-Golgi vesicle-mediated transport	-0.00518153847575722	-0.00191676142386918
Golgi to plasma membrane transport	-0.00024050422299841	-8.89676336628213e-05
movement of cell or subcellular component	0	0
defense response	2.66127990286112	0.984464108447451
inflammatory response	0.557162054187212	0.206106108698477
immune response	1.46616927557841	0.542367237344545
humoral immune response	0.0248558144676243	0.00919469508009961
cellular response to DNA damage stimulus	0.246612209971633	0.0912271081147712
organelle organization	1.09447502563831	0.404869619003487
chromosome segregation	0.0526327054515721	0.0194699585683766
meiosis I	0.00091389387969031	0.000338068807613077
regulation of actin polymerization or depolymerization	0.0461702957538052	0.0170793756031295
actin polymerization or depolymerization	0.000147726386546842	5.46471362405919e-05
fibroblast growth factor receptor signaling pathway	0.0358388560874169	0.0132575560608803
regulation of Notch signaling pathway	0.00495242244194859	0.00183200652390096
catabolic process	-0.534968181384152	-0.197896122526571
nucleobase metabolic process	0.00136664118866364	0.000505549678528321
purine ribonucleotide catabolic process	0.0278438996589234	0.0103000514241109
cyclic nucleotide biosynthetic process	0.00278760587113192	0.00103119477424242
ribonucleotide catabolic process	0.0275655501982946	0.0101970840311282
response to xenobiotic stimulus	0.000745870898672833	0.000275913528858588
response to bacterium	0.157772369996561	0.0583633594494595
axis specification	0.00428283424306119	0.00158431159014524
positive regulation of macromolecule biosynthetic process	0.412079854839753	0.152437113611324
negative regulation of organelle organization	0.10686241900353	0.0395306844416277
positive regulation of cell development	0.0152261102980588	0.00563246244169428
negative regulation of cell development	0.00878108927762216	0.00324831191848628
negative regulation of protein processing	0.0153019377154837	0.00566051261815666
establishment of localization by movement along microtubule	0	0
negative regulation of translation	0.00579480061630105	0.00214362014917123
cytokine-mediated signaling pathway	0.140717442080468	0.052054378425892
spinal cord motor neuron differentiation	2.19393711603608e-05	8.11584059461837e-06
diencephalon development	0.000354106945121376	0.000130991699764156
rostrocaudal neural tube patterning	-0.000400452974845396	-0.000148136083105151
central nervous system neuron differentiation	0.00271129321609062	0.00100296509805251
cell cycle process	0.703469269172436	0.260228263156942
actin filament polymerization	-0.00578536917284571	-0.00214013125739302
macrophage differentiation	0.00441797439194507	0.00163430280904836
chromosome condensation	0.0128452698760899	0.00475173886923224
neutrophil chemotaxis	0.0290184809589693	0.0107345540598936
leukocyte chemotaxis	0.0716703525534408	0.0265123896410831
cytoskeleton-dependent intracellular transport	0.0108014027581177	0.00399566889781872
regulation of actin filament length	0.045940473136225	0.0169943593227773
regulation of actin filament polymerization	0.0177752235927815	0.00657543373318556
notochord development	0.0026680730953693	0.000986977055018345
embryonic camera-type eye development	0.000154354611936973	5.70990579615162e-05
RNA 3'-end processing	0.00606392912918155	0.00224317651722025
regulation of defense response	0.672016306363813	0.248593142418183
positive regulation of defense response	0.441277820537033	0.163238062898074
regulation of response to external stimulus	0.909953330748305	0.336611114644813
positive regulation of response to external stimulus	0.20790883668824	0.0769099061427501
regulation of protein polymerization	0.0373805415796453	0.0138278583548935
regulation of intracellular transport	0.20021209103947	0.0740627160238461
multicellular organismal process	1.04019444891793	0.3847900777611
regulation of cellular component size	0.0548449229068802	0.0202883049146179
regulation of actin cytoskeleton organization	0.0627021207954791	0.0231948497338903
tetrapyrrole biosynthetic process	0.00153853695375887	0.000569137582584725
regulation of organelle organization	0.322564938811844	0.119323639938216
histone lysine methylation	-0.00121178856469528	-0.00044826639531115
exocrine system development	-0.000128995320144948	-4.7718115897491e-05
intracellular signal transduction	1.04978350138885	0.388337272470489
peptidyl-tyrosine autophosphorylation	0.00153316917171014	0.000567151925697126
locomotion	0.432736077699999	0.160078290324883
response to chemical	2.70327773255044	1
pigment metabolic process	0.000231998518790779	8.58211925460936e-05
defense response to bacterium	0.130748679820605	0.0483667209795897
protein ubiquitination involved in ubiquitin-dependent protein catabolic process	0.00214110600785079	0.000792040707497241
negative regulation of cysteine-type endopeptidase activity involved in apoptotic process	0.0299277812528479	0.0110709236022938
regulation of protein complex disassembly	0.0264118628613948	0.00977031051725351
regulation of protein complex assembly	0.0889502559343807	0.0329045938799857
positive regulation of MAPK cascade	0.106391063663747	0.0393563200638549
macromolecule glycosylation	-0.00429176180966865	-0.00158761408714728
macromolecule methylation	-0.00787015284357466	-0.00291133713299576
cellular amide metabolic process	0.00272363910941114	0.00100753210689953
response to estrogen	0.0546665886695496	0.0202223352825733
mitotic cell cycle phase transition	0.132762657412781	0.0491117341789089
cilium organization	0.0033097378098477	0.00122434249725613
establishment of protein localization	-0.255058192177587	-0.0943514567912893
establishment or maintenance of epithelial cell apical/basal polarity	0.000411107567306727	0.00015207744374784
cell redox homeostasis	0.0073200635725798	0.00270784739741617
positive regulation of cell differentiation	0.0821536908183498	0.0303903997096299
positive regulation of transcription from RNA polymerase II promoter	0.234552922907806	0.0867661210254244
cGMP metabolic process	-0.00164939835981429	-0.000610147577495912
pigment biosynthetic process	-0.00224488821380121	-0.000830431955536896
inositol lipid-mediated signaling	0.0535421410980971	0.019806378180603
regulation of retinoic acid receptor signaling pathway	0.000234078426428863	8.65905946733854e-05
embryonic organ morphogenesis	0.0119050232187984	0.0044039216079979
digestive tract development	0.010257038325801	0.00379429690197754
embryonic organ development	0.0131377535393738	0.00485993480476713
eye morphogenesis	0.00157838458078137	0.000583878068381907
camera-type eye morphogenesis	-0.000528787823801823	-0.000195609876645169
embryonic camera-type eye morphogenesis	0.000457612497768987	0.000169280607855726
gland development	0.0410870773919911	0.0151989848831504
appendage development	0.000934054645476268	0.00034552670420402
calcium ion-regulated exocytosis of neurotransmitter	0	0
stem cell differentiation	0.0120663621002356	0.00446360429597868
regulation of neurogenesis	0.0176335826757685	0.00652303774171657
regulation of immune response	0.969496497615678	0.35863740005027
positive regulation of immune response	0.488292803585242	0.180629906319155
synapse organization	-0.00578419356319473	-0.00213969637434832
leukocyte migration	0.229575112918766	0.0849247231072223
sensory perception of light stimulus	-0.00273157491786581	-0.00101046773144122
actin filament bundle assembly	0.00353330213978841	0.00130704370373919
regulation of cellular component organization	0.979233446643023	0.362239304845364
regulation of nitrogen compound metabolic process	0.880142720485619	0.325583535086954
positive regulation of nitrogen compound metabolic process	0.283586426272744	0.104904658096374
cofactor biosynthetic process	0.0312725246458897	0.0115683728199046
positive regulation of RNA metabolic process	0.277126485529715	0.102514988450061
protein homooligomerization	0.00639361034949869	0.00236513262122962
meiotic cell cycle	3.80287276051861e-05	1.40676361689657e-05
negative regulation of hydrolase activity	0.190630388177463	0.0705182400913024
positive regulation of transferase activity	0.17857444167121	0.0660584887453394
regulation of cytoskeleton organization	0.166805900739499	0.0617050548417473
organelle localization	0.0085124234035899	0.0031489266903992
cyclic purine nucleotide metabolic process	0.00254689279205874	0.000942149880269922
convergent extension	0.00200429914385087	0.000741432935179726
definitive hemopoiesis	-0.0017495038678596	-0.000647178736684599
regulation of pathway-restricted SMAD protein phosphorylation	0.0018052378609841	0.000667795927605606
mesenchyme development	0.00499576506162478	0.00184803988190716
skeletal muscle organ development	0.00423776621586168	0.00156763996715332
somite development	0.000115298269552691	4.26512852025426e-05
connective tissue development	0.0047355937737604	0.00175179698213714
myeloid cell development	0.00737675667757694	0.00272881938424331
actin filament bundle organization	0.00353330213978841	0.00130704370373919
regulation of molecular function	1.52619435617979	0.564571792902641
glycosylation	0.00116487151387133	0.000430910779105303
cellular response to cytokine stimulus	0.217661894251669	0.0805177698283756
cellular response to estrogen stimulus	0.00387643229777264	0.00143397485618889
cellular response to xenobiotic stimulus	0	0
granulocyte chemotaxis	0.0308301548611674	0.0114047308162008
nucleic acid metabolic process	0.685849447839967	0.253710316029162
apoptotic signaling pathway	0.0747556585245675	0.0276537100218846
extrinsic apoptotic signaling pathway	0.0187139995779506	0.00692270696148364
myeloid leukocyte migration	0.0354877789167215	0.0131276851391959
granulocyte migration	0.0308534186517835	0.0114133365877558
defense response to other organism	0.372134876063331	0.137660615327244
regulation of vasculature development	0.0989290543059223	0.0365959638977185
regulation of signal transduction by p53 class mediator	0.0133557952952712	0.00494059309350745
positive regulation of intracellular signal transduction	0.688293279272423	0.254614341317806
neutrophil migration	0.0290902719322082	0.0107611110696949
negative regulation of cysteine-type endopeptidase activity	0.0356756381935123	0.013197178286174
regulation of response to DNA damage stimulus	0.0257544794572115	0.00952713039696188
regulation of apoptotic signaling pathway	0.237124752669534	0.0877174956218117
negative regulation of intrinsic apoptotic signaling pathway	0.0138367248540498	0.00511849917877116
Pentose phosphate pathway	0.00659422025595875	0.00243934249764909
Ascorbate and aldarate metabolism	0.00868037217190069	0.00321105451629311
Selenocompound metabolism	0.0125691388624128	0.00464959212701918
Other glycan degradation	-0.00179574042424128	-0.00066428262350501
Glycosaminoglycan degradation	-9.97789807396585e-05	-3.69103697848762e-05
Sphingolipid metabolism	0.0028694977004257	0.00106148830579773
Metabolism of xenobiotics by cytochrome P450	0.0402547985901864	0.0148911072308532
Drug metabolism - cytochrome P450	0.0226563603691913	0.00838107017136411
Biosynthesis of unsaturated fatty acids	0.0323576914659308	0.0119697991354379
MAPK signaling pathway	0.197541539039982	0.0730748219694056
Calcium signaling pathway	0.0118622214814749	0.00438808833389213
Neuroactive ligand-receptor interaction	0.22458260943716	0.08307788975322
Oocyte meiosis	0.0800653907512124	0.0296178930441134
Regulation of autophagy	-0.00311785643645031	-0.00115336149109205
Lysosome	-0.00648987834383077	-0.00240074420237532
Cell adhesion molecules (CAMs)	0.024527707425567	0.00907332129815091
Intestinal immune network for IgA production	0.00733349347378148	0.00271281540386256
Herpes simplex infection	0.0510564233086277	0.0188868582365223
arachidonic acid metabolism	0.0242579597740417	0.00897353589753254
chondroitin sulfate degradation	-0.000823256885142055	-0.000304540253200452
fatty acid oxidation	0.180276833217051	0.0666882396308449
glycine, serine, alanine and threonine metabolism	0.00415341476917257	0.00153643657074554
heparan sulfate degradation	0.00120679693228875	0.000446419884186367
keratan sulfate degradation	-0.00117794842747353	-0.000435748207921713
n-glycan degradation	-0.00180822604156252	-0.000668901319235344
selenoamino acid metabolism	0.00960851975983541	0.00355439607412078
steroid metabolism	0.0406180288830414	0.0150254738512272
tyrosine metabolism	0.0468801493834251	0.0173419655771719
