# Supplementary material for: Transcriptomic alterations during ageing reflect the shift from cancer to degenerative diseases in the elderly
Source: Nat Commun. 2018 Jan 30;9:327. doi: 10.1038/s41467-017-02395-2 (PMC5790807; doi:10.1038/s41467-017-02395-2)
Supplement: Supplementary file 5 — Supplementary Data 2 [file 41467_2017_2395_MOESM5_ESM.zip › Supplementary Data S2/DiseaseAlignment-1-4+5/DAC-ndd.csv]

	Unnormalized DAC	DAC
mitotic sister chromatid segregation	0.00078500343753968	0.000194234734392496
protein polyubiquitination	0.0752370604154999	0.0186160336979902
microtubule cytoskeleton organization	0.0360212087634719	0.00891278888994159
sister chromatid segregation	-0.000657133263186591	-0.00016259559988114
pseudouridine synthesis	0.00405883247876757	0.00100428381680457
vasculogenesis	0.00966496862707206	0.00239141960967051
cell fate specification	0.00302179638041737	0.000747688212905318
somitogenesis	-0.000951006752222673	-0.000235309216609773
neuron migration	0.0284448062122708	0.00703814673322008
columnar/cuboidal epithelial cell differentiation	0.00971836603751932	0.00240463182166792
hematopoietic progenitor cell differentiation	0.00266485854001524	0.000659370476562112
immune effector process	0.292499283730735	0.0723735947749438
positive regulation of immune system process	0.544123760064356	0.13463346650301
circulatory system process	-0.000154418970952741	-3.82081483645121e-05
DNA-dependent DNA replication	0.00138611507378095	0.000342968807929161
DNA replication initiation	0.000519454731879723	0.000128529566942799
DNA repair	-0.0365715281382486	-0.00904895534792017
base-excision repair	0.00155392551313498	0.000384490430074376
double-strand break repair	0.0280920572467711	0.00695086545731153
DNA recombination	0.0609594607264038	0.0150833029470706
regulation of translational initiation	0.0484171473910435	0.0119799370471754
protein glycosylation	-0.000755323994092278	-0.000186891099270348
peptide metabolic process	0.00231072145199362	0.000571745735139329
membrane lipid metabolic process	0.00807884528519592	0.00199896241612162
vitamin metabolic process	0.0239903210433112	0.00593596589900628
porphyrin-containing compound biosynthetic process	0.00488334984846127	0.0012082955505702
xenobiotic metabolic process	-0.100434458407272	-0.0248506686973642
post-Golgi vesicle-mediated transport	0.00176072767155098	0.000435659839520048
Golgi to plasma membrane transport	0.0017656249874483	0.000436871590713818
movement of cell or subcellular component	0	0
defense response	1.26223489557769	0.312316924944778
inflammatory response	0.364719213288709	0.0902430946582851
immune response	1.15851169496412	0.286652517175228
humoral immune response	0.0333613256800133	0.00825464949904935
cellular response to DNA damage stimulus	0.116485158108309	0.0288221205970091
organelle organization	-1.09715040087027	-0.271469787915272
chromosome segregation	0.0207836860100398	0.00514254274415589
meiosis I	0.00491293295573154	0.00121561534906835
regulation of actin polymerization or depolymerization	0.0429372005628025	0.0106240244921879
actin polymerization or depolymerization	0.00447020131215055	0.00110606950622768
fibroblast growth factor receptor signaling pathway	0.0654254833081482	0.0161883385029336
regulation of Notch signaling pathway	0.0163613575369033	0.0040483184958288
catabolic process	1.70933968772135	0.422944823364963
nucleobase metabolic process	0.0115957402192772	0.0028691537054089
purine ribonucleotide catabolic process	0.192518072362307	0.0476350737625372
cyclic nucleotide biosynthetic process	0.003659186766505	0.000905398799159665
ribonucleotide catabolic process	0.191659773423316	0.0474227033976803
response to xenobiotic stimulus	0.0031489760875765	0.000779156503945659
response to bacterium	0.159732591990357	0.0395229066465122
axis specification	0.00295097659785674	0.000730165153772593
positive regulation of macromolecule biosynthetic process	0.237450384026349	0.0587527519845068
negative regulation of organelle organization	0.0381480346419694	0.0094390330308638
positive regulation of cell development	0.0226151754272421	0.00559571128263759
negative regulation of cell development	0.0585104373850818	0.0144773369404585
negative regulation of protein processing	0.0251249131178269	0.00621669994385083
establishment of localization by movement along microtubule	0	0
negative regulation of translation	0.0124220433236957	0.00307360728655173
cytokine-mediated signaling pathway	0.284000808650092	0.0702708026455187
spinal cord motor neuron differentiation	0.00319207857810506	0.00078982142641493
diencephalon development	0.000215504252339946	5.33225833314736e-05
rostrocaudal neural tube patterning	-0.000258626483265738	-6.39923902007711e-05
central nervous system neuron differentiation	0.0123453369593009	0.00305462770047357
cell cycle process	-0.0597490662040276	-0.0147838129737519
actin filament polymerization	0.0011850321703265	0.000293214523456525
macrophage differentiation	0.0100414158969935	0.0024845645973092
chromosome condensation	0.00452904299824799	0.00112062880459989
neutrophil chemotaxis	0.039820560053764	0.00985286883538305
leukocyte chemotaxis	0.0618306377065898	0.0152988597475423
cytoskeleton-dependent intracellular transport	0.00780686807797649	0.00193166663360805
regulation of actin filament length	0.0437411207872676	0.0108229398393119
regulation of actin filament polymerization	0.0322308204856895	0.00797492667791493
notochord development	0.000124072723127525	3.06995247021583e-05
embryonic camera-type eye development	-0.00206717255477671	-0.000511484017673763
RNA 3'-end processing	0.0569092659057491	0.0140811563606897
regulation of defense response	0.278742794092824	0.0689698031694353
positive regulation of defense response	0.108156987983964	0.0267614673122953
regulation of response to external stimulus	0.252526580129925	0.0624830808031998
positive regulation of response to external stimulus	0.035402355881447	0.00875966506981555
regulation of protein polymerization	0.0607610354555711	0.0150342062451533
regulation of intracellular transport	0.189898533443938	0.0469869167969642
multicellular organismal process	0.809411540975468	0.20027407289875
regulation of cellular component size	0.0437567386102027	0.0108268041837778
regulation of actin cytoskeleton organization	0.104239975980442	0.0257922743766558
tetrapyrrole biosynthetic process	0.00485748525654942	0.00120189583064552
regulation of organelle organization	0.241209525865988	0.059682882837251
histone lysine methylation	-0.0148047476796861	-0.00366316387393704
exocrine system development	-1.87045810051768e-05	-4.62810626008219e-06
intracellular signal transduction	0.570638480038049	0.141194048718705
peptidyl-tyrosine autophosphorylation	0.00189360891624927	0.000468538871681498
locomotion	0.554431305601252	0.137183880009316
response to chemical	0.71827682405624	0.177724455039469
pigment metabolic process	0.00633255788478261	0.00156687555742542
defense response to bacterium	0.141870120669233	0.0351031650164296
protein ubiquitination involved in ubiquitin-dependent protein catabolic process	0.00463285877654054	0.00114631611902185
negative regulation of cysteine-type endopeptidase activity involved in apoptotic process	0.0203093090703958	0.0050251668519401
regulation of protein complex disassembly	0.0161701824289616	0.00400101571403476
regulation of protein complex assembly	0.0623384258841757	0.0154245026391329
positive regulation of MAPK cascade	0.15698851323157	0.038843934576612
macromolecule glycosylation	-0.000755323994092278	-0.000186891099270348
macromolecule methylation	-0.013342752112712	-0.00330141982664442
cellular amide metabolic process	0.0092400296862727	0.00228627624551165
response to estrogen	0.0346600514648097	0.00857599542671717
mitotic cell cycle phase transition	0.078178964884135	0.0193439541194145
cilium organization	0.000148757991129065	3.68074425078613e-05
establishment of protein localization	0.673427004919158	0.166627188083613
establishment or maintenance of epithelial cell apical/basal polarity	-0.000690036488646813	-0.000170736900864424
cell redox homeostasis	0.0213314836937727	0.00527808525583479
positive regulation of cell differentiation	0.164523704796843	0.0407083798290615
positive regulation of transcription from RNA polymerase II promoter	0.248899567701437	0.0615856429551648
cGMP metabolic process	0.00216826527338998	0.000536497560812386
pigment biosynthetic process	0.00686481964899843	0.00169857399014026
inositol lipid-mediated signaling	0.0562851835100638	0.0139267385931129
regulation of retinoic acid receptor signaling pathway	-0.000994154832425669	-0.000245985419409651
embryonic organ morphogenesis	0.00650681602472326	0.00160999254508242
digestive tract development	0.00575299470761608	0.00142347325573178
embryonic organ development	0.0082718511590535	0.00204671818743699
eye morphogenesis	0.00144511719081717	0.000357567802001139
camera-type eye morphogenesis	0.000405201653959171	0.000100259733739295
embryonic camera-type eye morphogenesis	0.00212926833547337	0.000526848482201858
gland development	0.0479920559404872	0.0118747559472683
appendage development	-0.00584732441435243	-0.00144681341535029
calcium ion-regulated exocytosis of neurotransmitter	0	0
stem cell differentiation	0.00290795079128654	0.000719519205345441
regulation of neurogenesis	0.139878149284562	0.0346102881520534
regulation of immune response	0.365357662036771	0.090401067116841
positive regulation of immune response	0.210701259405386	0.0521341706286487
synapse organization	0.00490853483636255	0.0012145271149198
leukocyte migration	0.151016582257789	0.0373662895485366
sensory perception of light stimulus	0.0112129702487538	0.00277444428121699
actin filament bundle assembly	-0.00279806367070688	-0.000692329648385231
regulation of cellular component organization	0.610355107351058	0.151021201299445
regulation of nitrogen compound metabolic process	0.745681632864903	0.184505273447998
positive regulation of nitrogen compound metabolic process	0.410938797307378	0.101679284866234
cofactor biosynthetic process	0.0384489031574981	0.00951347743888312
positive regulation of RNA metabolic process	0.310329396966949	0.0767853299890958
protein homooligomerization	0.0437501529802656	0.0108251746901725
meiotic cell cycle	-0.00537131194480308	-0.00132903284119101
negative regulation of hydrolase activity	0.0699157343704719	0.0172993689529143
positive regulation of transferase activity	0.617677516915506	0.152832997539881
regulation of cytoskeleton organization	0.273928746816215	0.0677786552719744
organelle localization	0.0183264208492434	0.00453453745014711
cyclic purine nucleotide metabolic process	0.003659186766505	0.000905398799159665
convergent extension	-0.00181654286708469	-0.000449470288189589
definitive hemopoiesis	0.00384639093671941	0.000951719045084606
regulation of pathway-restricted SMAD protein phosphorylation	0.00714553156679197	0.00176803101693281
mesenchyme development	0.00565301020821787	0.00139873392115657
skeletal muscle organ development	0.00319309494138178	0.000790072906907446
somite development	0.000296172975805648	7.32825826472096e-05
connective tissue development	0.00410740858136537	0.00101630308440864
myeloid cell development	0.00767219556895178	0.00189834438587068
actin filament bundle organization	-0.00279806367070688	-0.000692329648385231
regulation of molecular function	0.824330605428837	0.203965522366241
glycosylation	-0.000712254001933368	-0.000176234217927902
cellular response to cytokine stimulus	0.342898297890824	0.0848439084842818
cellular response to estrogen stimulus	0.00660677216243664	0.00163472486207775
cellular response to xenobiotic stimulus	0	0
granulocyte chemotaxis	0.0405807166290183	0.0100409556684216
nucleic acid metabolic process	4.04151935025895	1
apoptotic signaling pathway	0.136005973490958	0.0336521891160174
extrinsic apoptotic signaling pathway	0.0425760690290931	0.010534669103184
myeloid leukocyte migration	0.0450555297301624	0.0111481662774361
granulocyte migration	0.0411512176532026	0.0101821157062049
defense response to other organism	0.213130051853331	0.0527351308709373
regulation of vasculature development	0.00813911812015982	0.00201387582608959
regulation of signal transduction by p53 class mediator	0.00261359578862549	0.000646686446882416
positive regulation of intracellular signal transduction	0.382529875222254	0.094650017003567
neutrophil migration	0.0401791567963861	0.00994159703672128
negative regulation of cysteine-type endopeptidase activity	0.0190525373679043	0.00471420169414345
regulation of response to DNA damage stimulus	-0.00728694153506284	-0.00180302032565944
regulation of apoptotic signaling pathway	0.101209596828282	0.0250424625139545
negative regulation of intrinsic apoptotic signaling pathway	0.00930064456844139	0.00230127428880069
Pentose phosphate pathway	0.0115131671175133	0.002848722502535
Ascorbate and aldarate metabolism	0.00892376488645663	0.00220802230871043
Selenocompound metabolism	0.00809785366948711	0.00200366569294497
Other glycan degradation	-0.00234824760128913	-0.000581030894022237
Glycosaminoglycan degradation	0.0486810183292543	0.0120452270817744
Sphingolipid metabolism	0.00631840096908593	0.0015633726877198
Metabolism of xenobiotics by cytochrome P450	-0.124265088060045	-0.0307471218842694
Drug metabolism - cytochrome P450	-0.0281595273903157	-0.00696755970957098
Biosynthesis of unsaturated fatty acids	-0.0343571790780482	-0.00850105519743381
MAPK signaling pathway	0.128159464747277	0.0317107141251385
Calcium signaling pathway	0.0657413281278386	0.0162664885233387
Neuroactive ligand-receptor interaction	0.0277453359866144	0.006865075626778
Oocyte meiosis	0.0997811283606828	0.0246890141338281
Regulation of autophagy	0.00200916787655494	0.000497131821582447
Lysosome	0.0854043958924803	0.0211317547909323
Cell adhesion molecules (CAMs)	0.0187436261703951	0.00463776727165592
Intestinal immune network for IgA production	0.00912284854296187	0.00225728191611339
Herpes simplex infection	0.0251960845448975	0.00623431001098216
arachidonic acid metabolism	-0.141812243277759	-0.0350888443151146
chondroitin sulfate degradation	0.0178896152253741	0.00442645789243291
fatty acid oxidation	0.407385226602591	0.100800018828684
glycine, serine, alanine and threonine metabolism	0.0122728630779709	0.00303669536487177
heparan sulfate degradation	0.0730925400755518	0.0180854113864056
keratan sulfate degradation	1.0841764933147e-05	2.68259631924126e-06
n-glycan degradation	-0.00200413692119463	-0.000495887003749276
selenoamino acid metabolism	0.0034231364162431	0.00084699245990837
steroid metabolism	0.0221497133687446	0.00548054121461163
tyrosine metabolism	0.0131914560728805	0.00326398439043358
