# Supplementary material for: Transcriptomic alterations during ageing reflect the shift from cancer to degenerative diseases in the elderly
Source: Nat Commun. 2018 Jan 30;9:327. doi: 10.1038/s41467-017-02395-2 (PMC5790807; doi:10.1038/s41467-017-02395-2)
Supplement: Supplementary file 5 — Supplementary Data 2 [file 41467_2017_2395_MOESM5_ESM.zip › Supplementary Data S2/DiseaseAlignment-1-4+5/top-DAC-processes.csv]

nucleic acid metabolic process
cell cycle process
organelle organization
defense response
response to chemical
regulation of nitrogen compound metabolic process
regulation of molecular function
immune response
catabolic process
regulation of cellular component organization
positive regulation of immune system process
cellular response to DNA damage stimulus
multicellular organismal process
regulation of immune response
intracellular signal transduction
DNA repair
regulation of response to external stimulus
regulation of defense response
regulation of organelle organization
locomotion
inflammatory response
mitotic cell cycle phase transition
establishment of protein localization
positive regulation of immune response
positive regulation of macromolecule biosynthetic process
positive regulation of nitrogen compound metabolic process
immune effector process
positive regulation of transferase activity
positive regulation of intracellular signal transduction
positive regulation of RNA metabolic process
