# Supplementary material for: Transcriptomic alterations during ageing reflect the shift from cancer to degenerative diseases in the elderly
Source: Nat Commun. 2018 Jan 30;9:327. doi: 10.1038/s41467-017-02395-2 (PMC5790807; doi:10.1038/s41467-017-02395-2)
Supplement: Supplementary file 5 — Supplementary Data 2 [file 41467_2017_2395_MOESM5_ESM.zip › Supplementary Data S2/DiseaseAlignment-1-4+5/processFoldChanges.csv]

	cancer-uterus	cancer-skin	cancer-prostate	cancer-lung	cancer-liver	cancer-kidney	cancer-Head & Neck	cancer-Colon & Rectum	cancer-breast	cancer-bladder	cancer-blood	cancer-brain	cancer-pancreas	cvd-stroke-blood-1	cvd-stroke-blood-2	cvd-infarct-blood	cvd-heart-failure-blood	cvd-CAD-blood	cvd-CAD-plaque	ndd-parkinson-blood-1	ndd-parkinson-blood-2	ndd-MCI-blood	ndd-AD-brain	ndd-AD-blood	t2d-diabetes-islets-1	t2d-diabetes-liver	t2d-diabetes-islets-2	t2d-IR-adipose-tissue	aging-danio-brain	aging-danio-skin	aging-danio-liver	aging-notho-brain	aging-notho-skin	aging-notho-liver	aging-mouse-brain	aging-mouse-skin	aging-mouse-liver	aging-mouse-blood	aging-human-skin	aging-human-blood	aging-human-fibroblasts
nucleic acid metabolic process	0.0963378422962718	0.0529528208512042	0.0913889805344771	0.235400857802705	0.137413394919169	0.133289343451006	0.144836687561861	0.290498185417354	0.092708677004289	0.197624546354339	0.191026064005279	0.190366215770373	0.0554272517321016	-0.0669745958429561	0.0516331243813923	-0.105575717584955	-0.000164962058726493	-0.0343121082151105	0.0184757505773672	0.0425602111514352	0.0412405146816232	0.0125371164632135	0.117782909930716	-0.035466842626196	0.152837347410096	0.0805014846585285	0.103596172880238	-0.000824810293632465	0.124546354338502	0.0638403167271527	-0.045529528208512	-0.0969976905311778	-0.0537776311448367	0.00131969646981194	0.0631804684922468	-0.210326624876278	0.120587264929066	-0.186407126360937	-0.0392609699769053	-0.0211151435169911	-0.303200263939294
cell cycle process	0.270207852193995	0.20273837017486	0.0742329264269218	0.322335862751567	0.254371494556252	0.230616958099637	0.320686242164302	0.361596832728472	0.308479049818542	0.304519960409106	-0.143022104915869	0.232596502804355	0.347904981854174	0.110854503464203	-0.0252391949851534	-0.171395579016826	0.0151765094028373	0.0336522599802046	0.0842956120092379	0.109534806994391	0.0389310458594523	-0.0410755526228967	0.0206202573408116	-0.00544374793797427	-0.0488287693830419	-0.0577367205542725	0.035796766743649	0.0254041570438799	-0.0270537776311448	0.195480039590894	0.0511382382052128	-0.366380732431541	-0.378093038601122	-0.431210821511053	-0.0122071923457605	-0.372484328604421	-0.00758825470141867	-0.115803365225998	-0.109864731111844	-0.0529528208512042	-0.41768393269548
organelle organization	0.0755526228967338	0.149455625206203	0.113163972286374	0.105245793467502	0.115143516991092	0.0737380402507423	0.10722533817222	0.0770372814252722	0.12372154404487	0.0887495875948532	-0.0473441108545035	0.0435499835037941	0.180468492246783	0.147146156384032	0.0184757505773672	-0.00593863411415374	0.0623556581986143	0.0720884196634774	0.0278785879247773	0.0818211811283405	0.106730451996041	0.0191355988122732	0.094358297591554	0.0788518640712636	-0.0946882217090069	0.0282085120422303	-0.092048828769383	0.023094688221709	0.0522929726162982	0.166611679313758	0.046189376443418	-0.117947871989442	-0.133784229627186	-0.0443747937974266	0.0211151435169911	-0.0757175849554602	0.0623556581986143	-0.0244143846915209	-0.0739030023094688	0.00527878587924777	-0.124381392279776
defense response	-0.218409765753877	0.107885186407126	-0.0369515011547344	-0.231606730451996	-0.219399538106236	0.23754536456615	0.14582645991422	-0.0686242164302211	-0.134279115803365	-0.147476080501485	-0.169251072253382	0.206202573408116	0.0861101946552293	0.471461563840317	0.0316727152754866	0.255361266908611	0.0184757505773672	0.211151435169911	0.323325635103926	0.134609039920818	0.230616958099637	0.211151435169911	0.257340811613329	0.309468822170901	0.1768393269548	0.0682942923127681	0.202573408116133	0.116133289343451	0.137578356977895	0.356977895084131	0.276806334543055	0.329924117452986	0.363906301550643	0.368855163312438	0.258000659848235	0.263279445727483	0.245463543385021	0.202573408116133	-0.0290333223358628	0.116463213460904	0.240514681623227
response to chemical	0.00280435499835038	0.130649950511382	-0.0405806664467173	-0.122236885516331	-0.0593863411415374	0.0318376773342131	0.0249092708677004	-0.0252391949851534	-0.022764764104256	-0.0580666446717255	-0.0757175849554602	0.0838007258330584	0.0950181458264599	0.296436819531508	0.0321676014516661	0.157043879907621	-0.0768723193665457	0.167106565489937	0.213130979874629	0.070603761134939	0.0760475090729132	0.112339161992742	0.155559221379083	0.172715275486638	0.111679313757836	0.0371164632134609	0.0808314087759815	0.0912240184757506	-0.024084460574068	0.124051468162323	0.0595513032002639	0.0184757505773672	0.0720884196634774	0.167766413724843	0.142692180798416	0.152589904322006	0.124216430221049	0.160673045199604	0.00313427911580337	0.11992741669416	0.133619267568459
regulation of nitrogen compound metabolic process	-0.0260640052787859	0.0737380402507423	0.000989772352358957	0.022764764104256	0.058561530847905	0.0488287693830419	0.0415704387990762	0.0729132299571099	-0.0100626855823161	-0.00857802705377763	0.135598812273177	0.058231606730452	0.0412405146816232	0.121412075222699	0.111184427581656	-0.00395908940943583	0.0445397558561531	0.118442758165622	0.000824810293632465	0.0836357637743319	0.0834708017156054	0.058891454965358	0.165951831078852	0.0631804684922468	0.0776971296601782	0.0993071593533487	0.0184757505773672	0.0118772682283075	0.0435499835037941	0.0795117123061696	0.0628505443747938	0.0268888155724183	0.022764764104256	0.139557901682613	0.0534477070273837	0.0293632464533157	0.128670405806664	-0.0310128670405807	-0.047179148795777	0.0554272517321016	-0.023094688221709
regulation of molecular function	-0.0778620917189047	0.112834048168921	-0.0359617288023755	-0.128340481689211	-0.0425602111514352	0.0484988452655889	0.0913889805344771	0.00956779940613659	-0.023424612339162	-0.101286704058067	0.00164962058726493	-0.0646651270207852	0.130649950511382	0.236225668096338	0.111184427581656	0.112834048168921	-0.0567469482019136	0.111184427581656	0.0293632464533157	0.000989772352358957	0.0211151435169911	0.0715935334872979	0.0544374793797427	0.092708677004289	0.0649950511382382	0.111184427581656	0.0524579346750247	0.0564170240844606	-0.0630155064335203	0.0989772352358957	0.123061695809964	0.0953480699439129	0.12933025404157	0.138568129330254	0.0244143846915209	0.0887495875948532	0.137248432860442	0.111844275816562	0.0131969646981194	0.0791817881887166	0.0791817881887166
immune response	-0.226327944572748	0.153414714615638	-0.0554272517321016	-0.245793467502474	-0.115143516991092	0.202573408116133	0.161002969317057	-0.0673045199604091	-0.161992741669416	-0.242164302210492	-0.145496535796767	0.206202573408116	0.0861101946552293	0.443418013856813	0.213790828109535	0.239194985153415	-0.0821511052457935	0.211151435169911	0.322005938634114	0.0867700428901353	0.228637413394919	0.234576047509073	0.225998020455295	0.34147146156384	0.175519630484988	0.111184427581656	0.160343121082151	0.172220389310459	0.137578356977895	0.328604420983174	0.219729462223689	0.329924117452986	0.260310128670406	0.35796766743649	0.280765423952491	0.208182118112834	0.280765423952491	0.206202573408116	0.00626855823160673	0.166611679313758	0.204223028703398
catabolic process	0.128010557571758	0.0491586935004949	0.108545034642032	0.134609039920818	0.0409105905641702	0.0158363576377433	0.118442758165622	0.134938964038271	0.113493896403827	0.0583965687891785	0.0303530188056747	0.102276476410426	0.0913889805344771	0.00857802705377763	-0.00263939293962389	0.0989772352358957	-0.0386011217419993	0.00989772352358958	0.119762454635434	0.0138568129330254	0.0118772682283075	0.00626855823160673	0.00626855823160673	0.0244143846915209	0.0775321676014517	-0.0188056746948202	0.105905641702408	0.0613658858462554	0.00956779940613659	-0.12372154404487	0.0649950511382382	0.0125371164632135	0.0131969646981194	-0.102936324645332	0.0996370834708017	-0.00263939293962389	-0.069943912900033	0.0831408775981524	0.0402507423292643	0.0254041570438799	-0.0907291322995711
regulation of cellular component organization	-0.102606400527879	0.181788188716595	-0.141207522269878	-0.0969976905311778	0.0550973276146486	0.0204552952820851	0.16793137578357	-0.0194655229297262	-0.0287033982184098	-0.0419003629165292	0.0448696799736061	-0.0574067964368195	0.18013856812933	0.229297261629825	0.022434839986803	0.149785549323656	0.0105575717584955	0.116133289343451	0.0372814252721874	-0.0313427911580337	0.1326294952161	0.139557901682613	0.120752226987793	0.158693500494886	0.0676344440778621	0.0996370834708017	0.0204552952820851	0.0260640052787859	-0.0587264929066315	0.104585945232596	0.1326294952161	-0.00197954470471791	0.0389310458594523	0.105905641702408	0.0389310458594523	0.0880897393599472	0.105245793467502	0.134609039920818	-0.00131969646981194	0.0217749917518971	0.0382711976245464
positive regulation of immune system process	-0.226327944572748	0.0742329264269218	-0.0392609699769053	-0.276146486308149	-0.107555262289673	0.421972946222369	0.18343780930386	-0.209831738700099	-0.092378752886836	-0.257670735730782	-0.232266578686902	0.261299901022765	0.184757505773672	0.38007258330584	0.213790828109535	0.275486638073243	-0.282415044539756	0.192345760475091	0.485648300890795	0.0811613328934345	0.256021115143517	0.17452985813263	0.384031672715275	0.309468822170901	0.315077532167601	0.163972286374134	0.162652589904322	0.168921148135929	0.233916199274167	0.256021115143517	0.0669745958429561	0.317387000989772	0.331903662157704	0.425932035631805	0.412735070933685	0.28505443747938	0.453975585615308	0.304849884526559	-0.0946882217090069	0.18013856812933	0.252721873968987
cellular response to DNA damage stimulus	0.293797426591884	0.140052787858792	0.0628505443747938	0.422302870339822	0.239359947212141	0.24414384691521	0.387825800065985	0.349389640382712	0.291652919828439	0.30666446717255	0.00973276146486308	0.202573408116133	0.236060706037611	-0.0494886176179479	-0.0131969646981194	-0.170240844605741	-0.0158363576377433	-0.0450346420323326	0.0984823490597163	-0.0145166611679314	0.0529528208512042	-0.0775321676014517	0.0504783899703068	-0.0514681623226658	0.0831408775981524	0.0273837017485978	0.0663147476080501	0.0946882217090069	0.0555922137908281	0.035466842626196	-0.000329924117452985	-0.294787198944243	-0.169086110194655	-0.27235235895744	0.070273837017486	-0.250577367205543	-0.0171560541075553	-0.093038601121742	-0.0757175849554602	-0.045529528208512	-0.404322005938634
multicellular organismal process	-0.0932035631804685	0.0313427911580337	-0.0414054767403497	-0.205707687231937	-0.094358297591554	0.0148465852853844	-0.00494886176179479	-0.0631804684922468	-0.0852853843615968	-0.0973276146486308	-0.0790168261299901	0.0541075552622897	0.0574067964368195	0.288848564830089	0.213955790168261	0.148135928736391	0.0730781920158364	0.152589904322006	0.138073243154075	-0.0260640052787859	0.146816232266579	0.166611679313758	0.183602771362587	0.20884196634774	-0.0316727152754866	0.136093698449357	-0.057571758495546	0.0691191026064005	-0.023424612339162	0.194985153414715	0.156054107555262	0.0100626855823161	0.0188056746948202	0.254041570438799	0.172220389310459	0.145496535796767	0.251072253381722	0.294127350709337	0.00197954470471791	0.141867370504784	0.193500494886176
regulation of immune response	-0.214450676344441	0.046849224678324	-0.111514351699109	-0.276146486308149	-0.236555592213791	0.35796766743649	0.14582645991422	-0.166281755196305	-0.153084790498185	-0.257670735730782	-0.195645001649621	0.191026064005279	0.100296931705708	0.437149455625206	0.212471131639723	0.239194985153415	-0.1270207852194	0.238865061035962	0.408446057406796	-0.00197954470471791	0.230616958099637	0.187396898713296	0.348399868030353	0.309468822170901	0.315077532167601	0.153414714615638	0.23754536456615	0.116133289343451	0.10722533817222	0.213790828109535	0.0979874628835368	0.337512372154404	0.363906301550643	0.425932035631805	0.306499505113824	0.343451006268558	0.383371824480369	0.252391949851534	-0.0517980864401188	0.195974925767074	0.252721873968987
intracellular signal transduction	-0.171890465193006	0.0217749917518971	-0.0679643681953151	-0.0999670075882547	-0.069943912900033	0.187396898713296	0.200263939293962	-0.122401847575058	-0.0174859782250082	-0.0735730781920158	-0.0610359617288024	0	0.193005608709997	0.295941933355328	0.12933025404157	0.0811613328934345	-0.0870999670075882	0.18343780930386	0.161662817551963	0.0145166611679314	0.161002969317057	0.0184757505773672	0.155724183437809	0.0979874628835368	0.133289343451006	0.0913889805344771	0.155394259320356	0.0732431540745628	-0.0616958099637083	0.202903332233586	0.0491586935004949	0.190366215770373	0.18013856812933	0.175519630484988	0.151105245793468	0.172880237545365	0.201583635763774	0.116463213460904	-0.0752226987792808	0.0217749917518971	0.142857142857143
DNA repair	0.335202903332234	0.0867700428901353	0.127350709336853	0.513361926756846	0.337512372154404	0.158693500494886	0.400197954470472	0.468822170900693	0.334543055097328	0.446717255031343	-0.0247443088089739	0.20884196634774	0.249422632794457	-0.13922797756516	-0.024084460574068	-0.24084460574068	0.000329924117452986	-0.121741999340152	0.0775321676014517	0.00758825470141867	0.136588584625536	-0.0148465852853844	0.0217749917518971	-0.0349719564500165	0.00412405146816232	-0.0801715605410755	-0.0534477070273837	0.172880237545365	0.227977565160013	0.120752226987793	0.0498185417354009	-0.35466842626196	-0.325635103926097	-0.435169910920488	0.092048828769383	-0.281095348069944	0.0131969646981194	-0.179478719894424	-0.232926426921808	0.0353018805674695	-0.564830089079512
regulation of response to external stimulus	-0.233916199274167	-0.0620257340811613	-0.176014516661168	-0.408446057406796	0.0188056746948202	0.21824480369515	0.0648300890795117	-0.295612009237875	-0.377433190366216	-0.0905641702408446	-0.011052457934675	-0.105410755526229	0.253216760145167	0.246783239854833	0.358792477730122	0.0870999670075882	-0.14912570108875	0.211151435169911	0.23754536456615	-0.0328274496865721	-0.153744638733091	0.163972286374134	0.257175849554602	0.164467172550313	0.150280435499835	0.183272847245134	0.231771692510723	0.0791817881887166	0.104750907291323	0.182942923127681	0.0473441108545035	0.263939293962389	0.207357307819202	0.454965357967667	0.219729462223689	0.388815572418344	0.142197294622237	0.289178488947542	0.0311778290993072	0.186407126360937	0.214780600461894
regulation of defense response	-0.178159023424612	0.0260640052787859	-0.122731771692511	-0.251402177499175	-0.234905971626526	0.299241174529858	0.0913889805344771	-0.124381392279776	-0.0712636093698449	-0.125701088749588	-0.191355988122732	0.0831408775981524	0.184757505773672	0.443418013856813	0.254701418673705	0.139557901682613	-0.130979874628835	0.304190036291653	0.467502474430881	0.120752226987793	0.000989772352358957	0.134609039920818	0.210491586935005	0.224018475750577	0.127350709336853	0.093368525239195	0.155394259320356	0.128010557571758	0.233916199274167	0.115473441108545	0.0277136258660508	0.410095677994061	0.32266578686902	0.443418013856813	0.327614648630815	0.404157043879908	0.312108215110525	0.158693500494886	0.134938964038271	0.2154404486968	0.252721873968987
regulation of organelle organization	-0.0735730781920158	0.256021115143517	-0.0567469482019136	0.0428901352688882	0.131309798746288	0.145166611679314	0.170900692840647	0.107885186407126	0.0197954470471792	0.000989772352358957	0.046189376443418	-0.0270537776311448	0.160343121082151	0.201583635763774	0.022434839986803	0.0979874628835368	0.0739030023094688	-0.0115473441108545	0.0583965687891785	-0.0412405146816232	0.140877598152425	0.141537446387331	0.14582645991422	0.165951831078852	0.0267238535136919	0.092048828769383	-0.0300230946882217	-0.00527878587924777	-0.0841306499505114	0.214120752226988	0.146486308149126	-0.220059386341142	-0.107555262289673	-0.0141867370504784	-0.0392609699769053	0.00164962058726493	0.184097657538766	0.0191355988122732	-0.190696139887826	0.0303530188056747	-0.092378752886836
locomotion	-0.254371494556252	-0.119432530517981	-0.158363576377433	-0.225668096337842	0.0273837017485978	0.0636753546684263	0.248762784559551	-0.132959419333553	-0.107555262289673	-0.0587264929066315	0.0105575717584955	0.0910590564170241	0.222038931045859	0.374463873309139	0.302870339821841	0.200923787528868	-0.121082151105246	0.206202573408116	0.252721873968987	-0.0399208182118113	0.227317716925107	0.10722533817222	0.232596502804355	0.127350709336853	0.124051468162323	0.0303530188056747	0.125371164632135	-0.070603761134939	-0.210821511052458	0.222038931045859	0.16463213460904	0.0861101946552293	0.0824810293632465	0.262619597492577	-0.0257340811613329	0.172220389310459	0.175519630484988	0.463213460903992	-0.0257340811613329	0.0362916529198284	0.137248432860442
inflammatory response	-0.379742659188387	-0.092378752886836	-0.413064995051138	-0.532167601451666	-0.48399868030353	0.454635433850214	0.248762784559551	-0.326294952161003	-0.196304849884527	-0.52820851204223	-0.291652919828439	0.511382382052128	0.0550973276146486	0.592873639063015	0.0636753546684263	0.49059716265259	-0.047179148795777	0.406136588584626	0.648960739030023	0.287033982184098	0.354008578027054	0.380732431540746	0.470141867370505	0.536456614978555	0.389805344770703	0.153414714615638	0.209501814582646	0.243154074562851	0.479379742659188	0.218079841636424	0.545364566149786	0.431540745628505	0.62322665786869	0.54470471791488	0.535796766743649	0.652589904322006	0.548993731441768	0.586275156713956	-0.0290333223358628	0.333883206862422	0.189046519300561
mitotic cell cycle phase transition	0.386836027713626	0.219234576047509	0.000659848234905972	0.448366875618608	0.224183437809304	0.410095677994061	0.421313097987463	0.351204223028703	0.391619927416694	0.363741339491917	-0.193170570768723	0.220059386341142	0.435334872979215	0.0880897393599472	-0.046849224678324	-0.176179478719894	-0.0834708017156054	0.0214450676344441	0.150610359617288	0.0414054767403497	-0.108050148465853	0.0288683602771363	-0.131309798746288	-0.106895414054767	0.0265588914549654	0.0112174199934015	0.140547674034972	0.0334872979214781	-0.0361266908611019	0.0470141867370505	-0.163807324315407	-0.507918178818872	-0.17733421313098	-0.574727812603101	-0.103101286704058	-0.478225008248103	-0.12372154404487	-0.129165291982844	0.070603761134939	-0.0168261299901023	-0.517321016166282
establishment of protein localization	-0.046189376443418	0.0420653249752557	0.149455625206203	0.00164962058726493	0.0654899373144177	0.124381392279776	0.0168261299901023	-0.0557571758495546	0.0753876608380073	-0.0867700428901353	-0.10442098317387	0.0164962058726493	0.110029693170571	0.149455625206203	0.00247443088089739	0.0282085120422303	-0.127680633454306	0.100296931705708	0.0603761134938964	0.00164962058726493	0.0435499835037941	-0.0550973276146486	-0.0217749917518971	0.0616958099637083	0.0569943912900033	-0.0610359617288024	0.0801715605410755	0.0648300890795117	-0.0100626855823161	-0.0798416364236226	-0.0359617288023755	0.118607720224348	0.0884196634774002	0.0984823490597163	0.163972286374134	0.0141867370504784	0.00329924117452986	0.0488287693830419	0.136093698449357	-0.059221379082811	0.157703728142527
positive regulation of immune response	-0.148795776971297	0.0818211811283405	-0.0254041570438799	-0.226327944572748	-0.204717914879578	0.36077202243484	0.185912240184757	-0.126031012867041	-0.0666446717255031	-0.209501814582646	-0.168426261959749	0.248597822500825	0.133619267568459	0.442428241504454	0.234576047509073	0.209171890465193	-0.155724183437809	0.214120752226988	0.452820851204223	0.0839656878917849	0.242329264269218	0.157868690201254	0.310293632464533	0.304354998350379	0.323655559221379	0.126855823160673	0.115143516991092	0.210161662817552	0.140547674034972	0.263774331903662	0.0638403167271527	0.304354998350379	0.346420323325635	0.434675024744309	0.348234905971627	0.271197624546354	0.448201913559881	0.276971296601782	-0.092708677004289	0.177004289013527	0.252556911910261
positive regulation of macromolecule biosynthetic process	-0.104915869350049	0.0389310458594523	-0.0481689211481359	-0.0313427911580337	-0.00593863411415374	0.0570768723193665	-0.00395908940943583	0.0550973276146486	-0.0168261299901023	-0.069284064665127	0.162652589904322	0.0395908940943583	0.0151765094028373	0.191685912240185	0.205872649290663	-0.0567469482019136	0.0362916529198284	0.141867370504784	-0.0290333223358628	0.18343780930386	0.04750907291323	0.131309798746288	0.175519630484988	0.0537776311448367	0.0879247773012207	0.127350709336853	0.0564170240844606	0.000329924117452986	0.094028373474101	0.0293632464533157	0.111844275816562	0.0316727152754866	0.0748927746618278	0.213790828109535	0.129990102276476	-0.0181458264599142	0.186077202243484	-0.0128670405806664	-0.0917189046519301	-0.0135268888155724	-0.0405806664467173
positive regulation of nitrogen compound metabolic process	-0.105245793467502	0.0122071923457605	-0.0653249752556912	-0.0438799076212471	-0.0160013196964698	0.068624216430221	-0.00494886176179479	0.0328274496865721	-0.0336522599802046	-0.092378752886836	0.145496535796767	0.0293632464533157	0.012372154404487	0.221049158693501	0.262289673375124	-0.0353018805674695	0.069284064665127	0.162322665786869	-0.0145166611679314	0.163807324315407	0.0834708017156054	0.146981194325305	0.148465852853844	0.11101946552293	0.0859452325965028	0.129000329924117	0.0329924117452986	0.0514681623226658	0.0984823490597163	0.0800065984823491	0.134114153744639	0.0278785879247773	0.0524579346750247	0.213955790168261	0.141702408446057	-0.0161662817551963	0.196964698119433	-0.0122071923457605	-0.0740679643681953	0.0204552952820851	-0.058891454965358
immune effector process	-0.148135928736391	0.218079841636424	0.160343121082151	-0.203233256351039	-0.0425602111514352	0.259320356318047	0.39557901682613	-0.143516991092049	0.0557571758495546	0.127350709336853	-0.182118112834048	0.0831408775981524	0.0564170240844606	0.469482019135599	-0.110854503464203	0.0303530188056747	-0.20224348399868	0.361596832728472	0.435499835037941	0.0296931705707687	0.19333553282745	0.233916199274167	0.256680963378423	0.309468822170901	0.372154404486968	0.00989772352358958	0.312768063345431	0.106565489937314	0.248762784559551	0.365225998020455	0.0550973276146486	0.229297261629825	0.276806334543055	0.275816562190696	0.467502474430881	0.236225668096338	0.312108215110525	0.35796766743649	0.0514681623226658	0.0758825470141867	0.0564170240844606
positive regulation of transferase activity	-0.0795117123061696	0.112834048168921	-0.0640052787858792	-0.0419003629165292	0.0366215770372814	0.168261299901023	0.274826789838337	0.131309798746288	0.0649950511382382	-0.0772022434839987	-0.125041240514682	0.18013856812933	0.243154074562851	0.318706697459584	0.0131969646981194	0.16463213460904	-0.0969976905311778	0.238865061035962	0.0913889805344771	-0.0778620917189047	0.133619267568459	0.0372814252721874	0.0254041570438799	0.0303530188056747	0.113988782580007	0.133619267568459	0.223028703398218	0.0732431540745628	-0.0828109534806994	0.15473441108545	0.258660508083141	-0.0445397558561531	0.0824810293632465	0.166611679313758	0.0138568129330254	0.0151765094028373	-0.093698449356648	0.191685912240185	0.0353018805674695	0.0844605740679644	0.070933685252392
positive regulation of intracellular signal transduction	-0.349389640382712	-0.0328274496865721	-0.212966017815902	-0.269548003959089	-0.174199934015176	0.214285714285714	0.156878917848895	-0.23375123721544	-0.228967337512372	-0.211976245463543	-0.0420653249752557	0.205212801055757	0.0677994061365886	0.462883536786539	0.340151765094028	0.257175849554602	0.0300230946882217	0.251402177499175	0.132794457274827	-0.0654899373144177	0.101451666116793	0.199274166941603	0.16793137578357	0.278290993071594	0.173540085780271	0.277796106895414	0.120092378752887	0.070933685252392	0.00395908940943583	0.266743648960739	0.229132299571099	0.339656878917849	0.232101616628176	0.472286374133949	0.318046849224678	0.406961398878258	0.384196634774002	0.206367535466843	-0.02210491586935	0.0767073573078192	0.245133619267568
positive regulation of RNA metabolic process	-0.104915869350049	0.0125371164632135	-0.110194655229297	-0.0574067964368195	-0.0257340811613329	0.0353018805674695	-0.0161662817551963	0.0550973276146486	-0.0425602111514352	-0.093038601121742	0.148465852853844	0.0389310458594523	0.0283734741009568	0.200263939293962	0.258660508083141	-0.0735730781920158	0.0762124711316397	0.124051468162323	-0.0141867370504784	0.185417354008578	0.068954140547674	0.155394259320356	0.197954470471791	0.068954140547674	0.0296931705707687	0.0943582975915539	0.0448696799736061	0.0508083140877598	0.126690861101947	0.070933685252392	0.0422302870339822	0.0211151435169911	0.04750907291323	0.214780600461894	0.15803365225998	-0.0435499835037941	0.178488947542065	-0.0359617288023755	-0.0917189046519301	-0.0128670405806664	-0.0686242164302211
