# Supplementary material for: Transcriptomic alterations during ageing reflect the shift from cancer to degenerative diseases in the elderly
Source: Nat Commun. 2018 Jan 30;9:327. doi: 10.1038/s41467-017-02395-2 (PMC5790807; doi:10.1038/s41467-017-02395-2)
Supplement: Supplementary file 5 — Supplementary Data 2 [file 41467_2017_2395_MOESM5_ESM.zip › Supplementary Data S2/DiseaseAlignment-1-4+5/AMDA-pvals.csv]

	cancer-uterus	cancer-skin	cancer-prostate	cancer-lung	cancer-liver	cancer-kidney	cancer-Head & Neck	cancer-Colon & Rectum	cancer-breast	cancer-bladder	cancer-blood	cancer-brain	cancer-pancreas	cancer-cPI	cvd-stroke-blood-1	cvd-stroke-blood-2	cvd-infarct-blood	cvd-hypertension-blood	cvd-heart-failure-blood	cvd-CAD-blood	cvd-CAD-plaque	ndd-parkinson-blood-1	ndd-parkinson-blood-2	ndd-MCI-blood	ndd-AD-brain	ndd-AD-blood	t2d-diabetes-islets-1	t2d-diabetes-liver	t2d-diabetes-islets-2	t2d-IR-adipose-tissue
danio-brain.txt	0.0355787099756088	0.000407427999695073	1.38964195439775e-05	0.704481109323461	0.00418045965754464	2.83182901601676e-08	0.887577689194306	2.36339280606228e-07	0.00560431596608557	0.00165098478579335	0.0915845236883083	8.59882458304909e-34	0.00691164520291624	4.20819637599608e-19	1.47951088990391e-24	1.16861844970913e-31	3.35926919040384e-18	0.0077437684173157	0.00200706034180987	0.00527270611327831	0.0111324607538505	1.47918066620936e-06	0.00115495195235207	1.79633138645274e-06	0.527143906120915	0.000162523298545601	0.7227849373111	7.63234404767742e-09	0.0441087158162978	4.56182270016448e-10
danio-liver.txt	0.000107308908299507	4.74775947562482e-06	8.63566010472137e-07	0.00232899842241544	0.985599694991932	0.377345383876531	0.566650137212881	0.00191433682293619	1.16043036709618e-06	0.000307375735646633	0.340828112573786	0.0150047444685085	1.37512719479148e-07	8.30634049591514e-12	0.00062526390555176	2.12429717669276e-10	6.76942702707986e-05	0.589411360052976	2.57510646067628e-07	0.70689554560139	0.424448117472949	0.0345067287604148	8.48642614393925e-05	0.000150979016130159	0.356836519989181	0.0141143779286699	0.191512287257916	0.346435358773026	0.0312026954941748	0.000969040685978383
danio-skin.txt	1.1014270113716e-07	0.0765278708177008	0.000115895813392325	0.000187380505569479	0.684375984536079	3.12951183760647e-06	3.02139595444574e-08	0.589411360052976	0.00109092864155449	0.00352106309270429	0.140801141001428	0.00011516377006056	2.19261850934587e-05	7.20915045605035e-10	5.73435083474691e-06	0.00115495195235207	0.704481109323461	0.65648976311162	0.887577689194306	0.129941840262928	0.923928836464112	0.0322166740812215	0.082174728823427	0.00560924688034591	4.57592369998587e-05	7.25286144112399e-05	3.41039162477418e-08	0.000162536726349051	6.52796600592425e-05	0.0223934223781852
fibroblasts.txt	8.05281006026444e-120	8.42428939804788e-42	5.42443153813285e-52	7.7150737067505e-192	1.34628611804071e-32	1.9650292374849e-46	8.06072555759906e-65	8.33445136586563e-145	2.10024592644945e-88	2.99557922454459e-101	5.53386048826302e-09	3.81175830201433e-93	9.9198299777681e-34	4.9580999362688e-180	4.20261659514166e-45	1.05349224977062e-16	0.00580555475138611	0.822550426436076	8.7288714808571e-63	9.60682881561904e-38	1.55516373607981e-15	0.00694233592022816	0.00122892043585759	0.0184619842341065	0.347974978150578	2.36638010718905e-11	1.34409867438316e-64	0.00152162981543807	8.20983596607487e-97	0.00698306635872956
go.txt	3.70895869030372e-07	3.25634086590212e-20	8.42428939804788e-42	1.50171041709437e-18	6.75316784226491e-05	0.0138966652375729	0.552276771711503	1.8693176393428e-19	1.29599359789443e-08	2.58269133595399e-09	6.71636124396879e-08	8.37530729695912e-15	0.0662482326328536	3.48742406132091e-84	8.01743586800015e-74	2.32169420966641e-36	3.04319188198855e-17	0.916823963563797	0.152604593394608	3.96421736046401e-20	3.28771810163337e-09	0.128565940614116	8.36151880894928e-12	1.85516741608589e-09	4.7480826557399e-18	3.13788773471726e-18	5.13512424402715e-05	5.15357977275658e-12	0.0777483606659192	1.52763509635011e-33
human-blood-cross-cohort.txt	1.39631222896647e-09	0.493031306675463	3.82563818367807e-26	7.80160427294734e-48	3.25279992725977e-08	6.80994175883717e-11	1.61525862174883e-06	3.75187331161087e-26	0.000694627615466412	3.68491269179272e-09	1.26053230885741e-74	0.0111274733861295	3.92040275770169e-22	1.42634932608724e-47	5.37093137131634e-107	0.64627255474628	2.44252845303143e-29	3.05362887544274e-10	2.02589217583154e-05	1.72253943139267e-78	1.21094084647552e-35	3.68525003561346e-22	7.84324544840643e-16	3.9612805178551e-07	7.43775083671724e-12	4.63162522500362e-35	0.369414135606435	0.000424080709121209	0.551976819010206	1.91235087842098e-07
human-blood-SAFHS.txt	0.00038673234724387	0.00034294828465023	1.38239028087676e-25	3.24759031135711e-38	0.96794586099066	5.62902827153786e-09	5.29824396257342e-17	4.17587440347615e-19	0.347974978150578	1.47441453818943e-09	9.39885844645598e-55	0.00014745161443566	3.63687797586651e-23	8.23786320953629e-56	1.31696002782169e-58	1.00167593918086e-17	2.98837996338482e-32	6.65578272338511e-05	6.80264397162034e-22	1.79611157556327e-48	1.09154693306811e-14	1.05121018380949e-09	9.9093681554044e-11	3.71399990185297e-48	1.78765824152957e-14	3.33920463394524e-46	0.168199715099602	1.92124403697536e-28	0.0124722542529969	4.57377477212868e-18
human-blood.txt	0.41070778938935	0.0893255013554759	0.0873586960807707	0.110967161862774	0.79183334065347	0.000162523298545601	0.000332105787786002	0.976080859209238	0.857839899890244	0.895261853594597	0.000309538373934274	0.0423360137096792	0.000287551875096931	0.0374817427998086	0.0167792741723035	0.625866636175031	2.71708366498796e-09	0.0184864630181878	0.000958584441527475	2.64937809846121e-09	7.84170423558492e-05	0.735311787398246	0.690508745566576	8.90680788393273e-05	0.715472843467557	0.292850529819445	0.00500161730404539	6.06515700827173e-06	0.00348012712271229	0.000288266163807258
human-brain.txt	0.0042520104496653	1.07846245706826e-06	7.51817767643309e-05	3.90166536363515e-13	1.51745468835435e-08	6.81964340419848e-14	5.31342446567233e-06	0.079816323957489	0.000946247511202656	3.17387815503405e-07	2.48531526332318e-07	9.46741889611594e-109	2.36638010718905e-11	8.63200473840593e-11	2.23098209095608e-13	0.0765278708177008	9.68413327048357e-14	0.934834225987091	1.86565013899772e-18	4.2222642608249e-09	3.08954591244465e-11	0.697331123725161	0.10290195446334	0.0982421218995956	1.48062744076628e-62	0.206569711506594	2.55577855473127e-30	0.0125978399940164	1.03267990829016e-33	0.937193902037026
human-breast.txt	1.81077100682373e-37	3.5375201970358e-12	9.05431741270445e-20	9.15273394184214e-34	2.90817688824791e-23	0.0811468549488619	4.28781005510144e-17	2.41997773924073e-36	4.62525576164479e-20	1.42199048387295e-34	1.68713256790949e-11	0.0521118346798657	0.146371054243516	2.03678189002747e-15	0.0107889107427061	0.365833523434684	5.44182114518432e-19	0.000202235571849228	1.43457267003435e-08	7.63234404767742e-09	0.000991961307145983	0.0473633099479846	0.5427301028213	8.44537353312376e-36	1.34587879502223e-06	2.8086198865916e-19	0.00135518377068845	4.64842232194595e-21	0.100597338054467	1.86574031115467e-12
human-daa.txt	0.000132199025030925	0.0470241976428756	0.554159364565997	0.000127242561983908	0.0281159527732822	1.08205463131635e-11	4.3670575810043e-05	0.142601836566146	0.158903289136805	0.125236977301421	0.18385694900167	3.77498376443127e-29	0.0188173235402607	4.19330696754783e-06	5.8954376929493e-05	0.729656965729026	0.104315174880509	0.0234162237970084	0.665825739650102	0.000734703624072918	0.10845750586746	0.093196032721725	0.0208498363542805	0.164124770920235	1.8479723734211e-23	0.032618064905236	8.51032920730814e-06	0.494811727158063	0.0005486882477923	0.953487273721069
human-muscle.txt	0.00108796073199899	0.0276309757845913	0.159269873872259	0.293181161393164	0.0206772896876148	0.199483189219321	0.382595375998199	0.287864642077765	0.169981907699056	0.478579877313133	0.0113029668021425	0.0167914103571952	0.0208498363542805	0.124444466091615	0.0873586960807707	0.000540782549098709	5.73662153655875e-14	0.944589638848696	0.191512287257916	0.00317391475289132	4.54937252764122e-05	8.12258885462003e-07	0.000671769990670612	7.02997689062675e-13	0.944589638848696	0.000411670758813069	0.494811727158063	1.48661234922605e-06	0.302288358515786	4.12015994548206e-08
human-skin.txt	7.08509770465606e-100	4.9617691562976e-16	2.21764647490283e-24	7.38180550107123e-61	2.76512287428356e-29	0.00142111235745565	1.25872194318583e-16	3.09809712463058e-65	5.12808059802421e-85	2.7225261602967e-93	0.125227392767533	3.92035216203488e-07	0.106242009512192	1.54930629041144e-41	2.56667185603324e-09	0.0121168377712467	5.36734659662706e-25	0.000958346666963982	3.66412332456421e-16	6.61183889295908e-05	6.74452501611591e-27	0.0419876897532821	0.683921190410356	6.71671442391047e-41	0.00335651698531364	2.25093590841352e-28	0.127758894000548	7.81143903619184e-13	0.0556058543885166	4.2154521412822e-28
kegg.txt	6.10526840474126e-06	0.00143156424497279	1.89023298633624e-06	0.000149999091108609	0.516831549688158	0.519621573265704	0.602373192281609	4.57592369998587e-05	0.000337946629675108	0.022788761429679	0.240741141498387	0.0612832990369982	0.334689444734535	1.68518275852378e-09	0.00683127228558705	8.14296917433849e-05	0.000167031737792142	0.664760929733732	0.998862290821457	0.215331118766774	0.0263014568576787	0.00019684487028871	0.202065320596506	6.22331357677243e-06	0.00126849178353528	0.00098739945261658	0.00207793283422381	0.0190646535857137	0.0109176638813634	0.00185517393225488
metabolic.txt	0.793405957386639	0.446984790028191	0.0051247572526435	0.760004165233967	0.0651801824199366	0.0417074053815243	0.233944623337961	0.872423264256362	0.992357168649896	0.319227240288922	0.0744722812675134	0.104917118034728	0.00254626524734262	5.60765309592275e-06	0.0297829875812541	0.000117372851494362	0.0158562972578692	0.312521763951033	0.443950331634281	0.514051865434283	0.527143906120915	0.00115495195235207	0.801230675574049	0.116790787891529	0.0953371374854715	0.11709752539477	0.329850231291711	0.793130705493643	0.90747552571681	0.124444466091615
mouse-blood.txt	0.405406645877356	0.00126297937343908	0.0048786654301593	2.05143411212371e-12	0.144609311558228	0.00118341512993677	2.87115788249177e-09	0.00278646086316589	0.0891680763047255	0.000702368188956615	1.34674564479609e-23	0.233944623337961	1.90858918500346e-08	7.16986420183058e-16	3.7016966052091e-60	0.346435358773026	1.07193665229989e-93	0.00339216576796429	2.07543708453023e-23	4.86194223069573e-37	1.86604737188025e-16	0.00193746792397501	1.23083169910596e-06	2.08790716690541e-15	0.0171273336738174	4.82503045881977e-31	4.74775947562482e-06	4.97231584729183e-10	7.03518978456236e-09	0.00162680824674585
mouse-brain.txt	3.19283144224839e-08	0.0528592701182273	0.0123719054019968	8.41313389602428e-16	5.33576951750694e-20	3.40726544626384e-09	0.230569090415746	8.75754289443604e-06	0.0307707761736445	1.26378001277481e-08	8.4457437585612e-15	0.00185745561556595	0.00769442342056095	0.0135103980819817	2.56823437233599e-09	0.263678601004884	0.0318674408802739	0.000151427253825123	0.17493706571782	0.00193193646794598	1.22819328717247e-20	8.69844213065599e-06	0.923928836464112	0.554159364565997	6.36544728616608e-13	0.147755483111406	1.48697251678924e-10	0.749277569623866	5.20458261264414e-11	0.0119014109344007
mouse-liver.txt	6.84577009900063e-30	0.00660215638912781	1.06402364343303e-32	3.27601305061513e-17	0.000912398000362689	8.60898587650071e-39	1.25398275384652e-10	9.07233663167803e-10	0.0203506792410309	2.55805195945e-17	3.08418039824029e-07	0.118882020463838	3.7395547917503e-08	4.73180618604964e-40	7.06367313601759e-17	2.36638010718905e-11	1.04654589170425e-10	0.0245988259720654	0.0510183162654737	0.000920320489300179	1.91842585143659e-24	0.438132728769542	6.60151433918695e-08	7.61742009591317e-21	2.85354922567357e-25	3.82149079483547e-20	5.3097489379905e-22	2.92085084022711e-18	6.2446275766859e-06	3.14753791009955e-27
mouse-longitudinal.txt	0.193584193833138	0.806837543767236	0.97603625007839	7.55306721819941e-05	0.0101423785166729	0.0166944753853086	0.761656804517548	0.35079880931899	0.887577689194306	0.424448117472949	0.00133878716648612	0.00692171424035769	0.331657215916693	0.977173176794461	1.20340978777452e-05	0.308644075882184	0.779903789996612	0.976232166658027	0.506994318450881	2.99305691174339e-06	1.00690873099675e-06	0.0514055913283698	0.696273282779619	0.106242009512192	0.142683026019147	0.991084179301747	0.00817337725384315	0.0102337414351085	0.00313761102217346	0.0995107153265575
mouse-skin.txt	1.89597403090644e-156	1.45404537100116e-39	2.66357907743314e-71	8.13470700051282e-149	2.2369587157423e-28	0.732704399165459	1.91009223508084e-32	5.21368232423079e-108	4.93837080723919e-114	9.33742593073065e-137	0.000538714535981197	4.35076184555086e-43	1.56284814318688e-28	3.36071944661297e-73	6.63634465975029e-33	2.34853780289338e-38	2.08848277514454e-24	4.08798189820595e-06	1.30722961780883e-08	4.45899184452096e-05	0.0470241976428756	0.885598346821068	3.22994666239356e-09	3.91985092588689e-64	3.59144165675111e-19	4.31728151079873e-47	0.0206772896876148	8.03359775671527e-08	0.011024053957515	3.2444073019745e-09
notho-brain.txt	9.5279746927683e-51	3.04956946163102e-20	1.09125133738306e-14	7.07760646996361e-74	7.19268358991417e-21	0.00323494656127768	3.78531652266683e-15	2.08271712340104e-39	2.52413580025637e-39	4.08039917390662e-52	0.00462690237706032	1.93891932459176e-22	2.13595051502174e-14	4.33549527933819e-20	4.29387529980381e-08	4.19705040909022e-10	0.0374817427998086	0.516377394405588	0.000374315147502548	1.85516741608589e-09	0.129941840262928	0.0664140521132206	0.217094726643687	0.0030336450495988	0.255240784212113	1.82897844266263e-06	0.00317391475289132	0.38480242919463	0.00422577754909304	0.62031169163425
notho-liver.txt	1.13741631979389e-39	4.99701294949011e-20	1.12635226196229e-34	3.40988636820247e-43	4.51100275521951e-11	0.607515159007132	6.63044120982359e-06	3.17498002302033e-24	3.04322954822059e-26	7.14698789737166e-41	0.230869834203628	2.44141762926502e-09	9.54461951817673e-10	5.63956086648289e-44	1.92191092992349e-23	5.55851234113468e-28	1.7145043665953e-23	0.0549800105787396	0.744677503832872	6.80994175883717e-11	0.483075847541795	0.350483296495298	7.46267185127117e-06	4.42232240061242e-09	1.50325027962399e-08	1.57755116178846e-13	1.86574031115467e-12	1.62582998917162e-12	8.01268522029482e-07	3.75346449080224e-11
notho-longitudinal.txt	0.000506403043911194	6.97931035707432e-06	0.200363175996677	1.49123180851961e-11	1.48697251678924e-10	0.00425174325047287	1.96790525701812e-07	3.12951183760647e-06	3.27562269348967e-05	9.51790729711834e-06	0.749803412896404	8.4778815286477e-14	4.31193531600912e-10	0.786927218220697	0.0318674408802739	0.161911681588042	0.18495070126649	0.259492518753669	0.349318567309838	0.000186091593845278	0.0491852065324322	0.367146611871625	0.28344155146602	0.554159364565997	0.344133285773261	0.841185419223018	0.00649442616752828	0.757805794689374	0.210102645893228	0.229681338061661
notho-skin.txt	0.000566858510821548	1.47310123508967e-09	7.51817767643309e-05	2.44687866067582e-27	3.82106960184881e-19	0.270653807067224	1.35899865285306e-07	1.05857924038884e-08	0.00142567963083601	1.37944827166936e-11	0.00193381780232735	0.0288281368785585	0.00574982512307425	0.522867583547562	0.972744817590346	0.500150196594587	1.35030218622718e-05	0.735311787398246	0.000393399916254783	0.0020201489212666	1.06548863321729e-06	0.348620117829521	0.00013022150020178	0.224591100877524	0.38957372476539	0.979988058962473	6.14621795623828e-07	0.581632567344897	4.46797712736409e-13	0.0625701754040806
