# Supplementary material for: Transcriptomic alterations during ageing reflect the shift from cancer to degenerative diseases in the elderly
Source: Nat Commun. 2018 Jan 30;9:327. doi: 10.1038/s41467-017-02395-2 (PMC5790807; doi:10.1038/s41467-017-02395-2)
Supplement: Supplementary file 5 — Supplementary Data 2 [file 41467_2017_2395_MOESM5_ESM.zip › Supplementary Data S2/DiseaseAlignment-1-4+5/AMDA-dirs.csv]

	cancer-uterus	cancer-skin	cancer-prostate	cancer-lung	cancer-liver	cancer-kidney	cancer-Head & Neck	cancer-Colon & Rectum	cancer-breast	cancer-bladder	cancer-blood	cancer-brain	cancer-pancreas	cancer-cPI	cvd-stroke-blood-1	cvd-stroke-blood-2	cvd-infarct-blood	cvd-hypertension-blood	cvd-heart-failure-blood	cvd-CAD-blood	cvd-CAD-plaque	ndd-parkinson-blood-1	ndd-parkinson-blood-2	ndd-MCI-blood	ndd-AD-brain	ndd-AD-blood	t2d-diabetes-islets-1	t2d-diabetes-liver	t2d-diabetes-islets-2	t2d-IR-adipose-tissue
danio-brain.txt	0.017283817408832	0.0347287768791099	0.0376316654465728	-0.00370990380279314	-0.0222793793035263	0.0454435097139624	0.00519793386157427	0.0388732271310033	0.0241946573131654	0.0241005941030575	-0.0153290081348944	0.106352088046325	0.0282821539676307	0.0832346353217143	-0.0859403206817942	-0.0957142311168619	-0.0755436442422177	-0.0318986776809489	0.0272304217065711	-0.0255101443961827	0.0198645247941708	0.0400184028695768	-0.0308092784354911	-0.0457143077438835	0.00563021447404763	-0.0342580232197953	-0.00395893012042528	-0.0469658988921962	0.0178798349584304	-0.0503325733731645
danio-liver.txt	-0.0828736977629094	-0.117662837133133	-0.120257324264319	-0.0662641450215584	0.00457667266644744	-0.0206986612859221	-0.0230327278259241	-0.0599071402747041	-0.105295075189625	-0.078633559754799	-0.024372607436014	-0.0641522927918658	-0.122237134431466	-0.163453343053935	0.0760787810538096	0.141855902659756	0.089503268693252	-0.0116875453885258	0.121374649271919	0.00959055624824036	0.01596065338369	-0.0509073601257403	0.0921632864147746	0.0907320796062581	0.0184413489255765	0.0576757115871723	-0.0331782567660574	0.0206683336529528	-0.0512130324760443	0.0758012832344674
danio-skin.txt	-0.061941576243028	-0.0246005991948093	-0.0465756588153283	-0.044282923707565	-0.00866378879960366	0.0480401392150536	0.060324994345964	-4.76128388182298e-05	-0.0404310254449639	-0.0382746015792539	-0.0188860817790911	0.0461665197546201	0.0500137058107644	-0.0762561814208089	0.0521965987380278	0.0350228595527186	-0.00318787657287806	0.00844899215051583	0.00164377682608092	0.0170964070908001	0.00071725977430867	0.0245664750017121	0.021680891069731	0.0342867473195286	0.0447837748851294	0.0480105543255025	0.0626916091872021	0.0418622432313992	0.0461809258201045	0.0204535779910104
fibroblasts.txt	-0.135459960172382	-0.0957855172845356	-0.0886764996000949	-0.168379605257488	-0.070908583600518	-0.0816962856082497	-0.0976975795974545	-0.143288995449693	-0.114534029323114	-0.124176549748567	-0.0353828704216001	-0.127782634678873	-0.0767140547057504	-0.20094759549014	0.0848087223533256	0.0480910962534143	0.0157813903947343	0.00191141405449584	0.108853180720776	0.0785543019908859	-0.0520310205870714	0.0192990661910228	0.0239822221958686	0.0156932751287882	-0.0075718512226129	0.0432908538487064	-0.10840427770093	-0.0214430318180402	-0.132231418197122	0.0116571489994715
go.txt	-0.0394048013755889	-0.0822356563498284	-0.102427941505466	-0.0735605444915243	-0.0443796393107955	0.0220725044142399	0.00577379301280389	-0.0765820679970393	-0.0482058575776474	-0.0521004593795667	-0.0535822266098896	-0.0551417953549697	-0.00905804133626294	-0.169229581221604	0.152107292879637	0.101245948259929	0.0740609805168014	-0.00101053985325085	0.00706156813168483	0.078598998747414	0.0594929812108381	-0.0113883213162509	0.0644187007003649	0.0565437528775338	0.0710749997887874	0.0754583301027818	0.0521864162748071	0.0475882546793771	0.00425410775060567	0.0879826209992884
human-blood-cross-cohort.txt	-0.0753200408871741	-0.0149551074180679	-0.173772280279902	-0.198427959980842	-0.0633856063931112	0.0557588982626874	0.0618943145295431	-0.160496711384273	-0.0549414945447888	-0.0724946430576662	-0.321463116883548	-0.0143413089794258	0.12529550667052	-0.280081032881239	0.518406359938471	0.0374160300244496	0.274379484450762	0.109016722069122	-0.0793307607554454	0.409908840040253	0.188556322560854	0.136862966994613	0.147403473075707	0.105556475241569	0.105507183445159	0.242549350002059	-0.00594976577867868	0.0570570908191487	-0.0138996670132396	0.103893646385334
human-blood-SAFHS.txt	-0.0334776042327624	0.036524583775734	-0.110677227800136	-0.115921797157234	0.00553444488457403	0.0429828629238141	0.0713626500498399	-0.0809875896042286	-0.0138506185365167	-0.0519695733465019	-0.178687206410265	-0.0625800656208732	0.0928303766699969	-0.194818281091114	0.22136424931445	0.11965022453911	0.158762561391753	0.0517058139334424	-0.105007867130967	0.196923045697832	0.0829185421198567	0.0560468108422245	0.081150390947523	0.184697409375762	0.0848340349334634	0.179337016178133	0.0154330155540188	0.118822691410627	0.0190452239030661	0.101061274469085
human-blood.txt	0.0726941222501791	0.129523581429357	-0.0275224560016877	-0.0368901692856153	0.0685146505162867	0.159074271366802	0.193522038188222	0.0557191363248828	0.0440442192108112	0.0640749669507749	-0.152948165051186	0.0872319140422126	0.138740831016615	-0.0161641832469625	0.187203428779549	-0.0284567723084377	0.346381896007138	0.0776910920862868	-0.16570995323005	0.302246223689379	0.183306509648386	0.0165809595417128	-0.0173783761113907	0.154648564868071	0.00186740605486802	0.0990570146490049	0.115751669792851	0.187143237032706	0.123375722082202	0.144247042090386
human-brain.txt	-0.0465957190654124	-0.101332139460621	-0.070338759541647	-0.120028808641569	-0.0969857315870317	0.132642789904201	0.0863593694238856	-0.0281927750275753	-0.0550654780691739	-0.0866862105881432	-0.0983621601587611	0.496915936722975	0.127862634918248	-0.128988172675271	0.13127440887897	0.0364138508019221	0.139160935414168	0.0031785124140907	-0.17638356797618	0.107132007234772	0.145717492662921	0.0046699980183712	0.0340408253090689	-0.0339600619241551	0.32214741538834	0.0241153088603364	0.232447126441947	0.0476952339517209	0.244730847913644	0.00514305866678857
human-breast.txt	-0.330453372587882	-0.205992712535501	-0.234179845164715	-0.299158503515083	-0.246297793961157	-0.0463535718290905	-0.201226961592635	-0.316058690902742	-0.233068595455022	-0.320772784771108	-0.170030946048769	-0.0457418919559095	-0.0366708531319958	-0.211291451954385	0.0675533803723738	0.0185964923700329	-0.215654375109312	0.13588838313103	0.154289119240888	0.130633654871444	-0.108103601062113	0.052435297158523	-0.0203015507229742	-0.316245442180293	-0.119279243231042	-0.217718079178815	-0.0859502385065747	-0.220777775279383	-0.039818033732797	-0.192514111599268
human-daa.txt	-0.0750648180524442	-0.0488176132258619	-0.00715779555633999	-0.0747154788764955	-0.0404159544848903	0.164178528716456	0.0977986097796738	0.0570911717767676	-0.0247201923312139	-0.00981614991842513	-0.0148060474498018	0.314431888943131	0.0574445945416813	-0.116536321535428	0.101877540704422	0.000664960094388662	0.0375342398843366	-0.0653574628404945	-0.0248536490304979	0.0762803341925402	0.0469583650821562	0.0306199237096816	0.0621802130515014	0.0516250856636151	0.270001149209135	0.0665691512344368	0.119474093507339	0.0275545162233265	0.0745019830803196	0.0277422886720543
human-muscle.txt	-0.085779001179709	-0.0682419243039381	-0.0223802856658951	0.0183398509720433	-0.0664393326880374	-0.0354759613420233	-0.0247051780306188	-0.0355150057078001	-0.0365974448730337	-0.0298260224744738	0.0753786398208295	0.0726077833038457	0.0714537345906591	0.0558201100358951	0.0456926016362049	-0.0973049747741751	-0.223641415200689	-0.00175914922646949	0.0437036071793752	0.0849879372032669	-0.118110799684289	0.140079336452373	-0.108377868845911	-0.220941875770672	-0.00140370629189637	-0.108834796890653	-0.0258742860620126	-0.137719307513597	-0.0246075445325055	-0.161479343226873
human-skin.txt	-0.336455845460958	-0.169882817589503	-0.175346603846858	-0.250198757972345	-0.171572304999861	-0.0523804655063164	-0.127868725838139	-0.258676768828365	-0.299557717638801	-0.323232258532302	-0.0282428710411018	0.0724035942728182	-0.0270631339782602	-0.229191210991495	0.100243264618327	0.0448604496771375	-0.107667429000598	0.0749250306763829	0.123511073257158	0.057059234355512	-0.171434181377768	0.0257213518718518	0.000555926173004224	-0.154803993455606	-0.0335172790466733	-0.125842479076487	-0.0177921600300145	-0.0851277953760626	0.0353425592097563	-0.156323686895187
kegg.txt	-0.101179855393697	-0.032111529521776	-0.11787244932388	-0.131253522327998	-0.051956938133206	0.0260699622808721	0.0228634746537529	-0.156616515060349	-0.0645962940076679	-0.0918397654000415	-0.0857951209997318	-0.0414787262719563	0.00281276939035661	-0.164472742397648	0.151141533792985	0.0734894961017137	0.135034708428218	-0.0271579896326347	-0.030347394687412	0.0821649267679718	0.138774531102062	-0.0147972995372418	0.0665907178834426	0.106815408022947	0.043650627842702	0.110049208253526	0.0947153331224422	0.0589614730481232	0.0551482092423421	0.0693570132460782
metabolic.txt	0.0107654726623105	-0.0343488903526962	-0.120538679276027	-0.0115217559450024	0.10548621941267	0.119325782213749	-0.0298963197389653	0.0140021048732176	0.00418128137020738	0.0403793164062727	-0.0814163432190867	-0.0666627101403766	0.133361106231074	-0.188414389523882	0.0972164807452633	0.154482229409427	0.0998667975867955	-0.052341480573711	-0.0310684984897204	0.0292340559322941	0.0393790008055426	-0.136598940100634	-0.00667433556210607	0.0684264726209158	0.0670009655784337	0.0697829013163078	0.0511834921371483	0.0081005553931599	0.00521579776470997	0.0664005026902512
mouse-blood.txt	-0.020619352108217	0.0379626318191008	-0.0349991568863253	-0.0901181759733247	-0.0298985317809637	0.0485680780505298	0.0662531995019863	-0.0484850157006139	-0.0182660034660942	-0.0494740509001731	-0.12914291995293	0.0230482810914676	0.0773592705320269	-0.103830141548709	0.187371547257067	-0.000617046345420334	0.235253469694043	-0.0462238445586196	-0.116321976385357	0.142558557054155	0.117075419756292	0.0435334963645528	0.0537789335649488	0.0905889036603402	0.0314131553282497	0.130200081582601	0.0533617972670389	0.065140405179663	0.0677350246947828	0.0209825691129122
mouse-brain.txt	-0.0972112136295476	-0.0443867983354969	-0.0535340913799927	-0.149731965755924	-0.158476573267778	0.114473743068073	-0.00516574325628474	-0.0863206083342625	-0.0336298046798325	-0.103061197605442	-0.13892702599117	0.0640033556031302	0.0573968862928584	-0.0585999129915585	0.0983517378944217	-0.0183520910411024	0.0394566386960749	-0.0795392570891761	-0.0234433995546281	0.0507801566688014	0.157165224062391	0.0699924514044323	0.00723122085185268	0.013583922574541	0.118525016490003	0.0274920044916329	0.110333335917483	0.00659988433033598	0.112950680885038	0.0404065794892491
mouse-liver.txt	-0.150636490287017	-0.046751917593154	-0.150661911456434	-0.119961971370601	0.0132129328278207	0.17594023917347	0.079683430674815	-0.097508259986459	-0.0389719359018329	-0.12079283353027	-0.0824981093466489	0.0241543321243007	0.0843902944297267	-0.189464764097357	0.11292682562335	0.0810035090721029	0.093521789268538	-0.0387626474227781	0.022574560659591	0.0453673285568217	0.149738077031642	0.0140295431631685	0.0705621596673155	0.124629110633386	0.118971754244435	0.117901123626239	0.13569901027401	0.109159428030453	0.0752175244247422	0.120813867037143
mouse-longitudinal.txt	-0.031271337218443	-0.0207541442037246	-0.00858661562683372	-0.114928531232584	-0.0736488020662826	0.063900894506649	-0.00492113074184116	0.0118519741007612	-0.00619937215490721	-0.0221166871414308	-0.0752328416448085	0.0535635506342425	0.0252525337887801	-0.0163945329099886	0.0928331224459733	0.0249950853814517	-0.000915248626585894	0.00294728483293629	-0.0162975929905122	0.100539158612183	0.115828281274145	0.0432357835219323	-0.00500463686170782	-0.0327283248845668	0.046541891941594	0.00141644275101306	0.0683103022687853	-0.0601455889840421	0.068809745512093	0.0436604470293339
mouse-skin.txt	-0.204927424463806	-0.11282407885876	-0.137372756307322	-0.198932699486081	-0.0860277163089101	-0.0053028001125617	-0.0994073552987301	-0.160005985552951	-0.178389536995723	-0.185600884740113	-0.021993392143297	-0.114281074047371	-0.100751288697682	-0.153390701652508	0.0946358814194186	0.101095566306145	0.0803480400004549	-0.0570401263601732	0.0502604561658598	0.0326426515718838	0.010615299720066	-0.00270378653009475	0.0537277785566243	0.135106084185065	0.0695112893028812	0.113078718454303	0.0137889165449939	0.0410374932515402	-0.0271422035243162	0.051731235384336
notho-brain.txt	-0.113427959330036	-0.085778902583138	-0.0624624561528648	-0.136184347762509	-0.0728137168006271	-0.0234710340585418	-0.0616047695247736	-0.0943123657484119	-0.100173488509535	-0.113882941209192	-0.0216929902490297	-0.0828664711225285	-0.0671388054145612	-0.0852428870915084	0.0486352075156994	0.0555126668988893	0.0177162985168436	-0.00725096695555364	0.0326472524614092	0.0503684559350609	-0.0156200786604669	0.0136736793297679	0.0129359623681095	0.0261450411938819	0.0112803737256772	0.0396687987485888	-0.0241671307635779	-0.00677583104491338	-0.0257932453764552	0.0111929022891096
notho-liver.txt	-0.161936739186482	-0.136688646806892	-0.154615291628243	-0.171083054335205	-0.0844824981895166	-0.012229603924205	-0.0656195608193022	-0.12105597314934	-0.132230828913724	-0.165885994806248	0.0231136083802668	-0.086184494450403	-0.0953440274384772	-0.203144471751889	0.127887791698007	0.140810730437804	0.128346062507646	-0.0331876612401032	-0.00447780427391191	0.0856483012891956	0.000439747724377987	-0.0147413375921744	0.0639832863915364	0.0782246964538308	0.0685283337582866	0.0959385954181171	0.0889828720731283	0.0886426929645072	0.0596515521377893	0.0854235000577968
notho-longitudinal.txt	-0.0714289114807463	-0.0951210465898042	-0.0213919071126312	-0.133981121197718	-0.124716540094173	-0.0579801653284197	-0.103067840786255	-0.0924081955056904	-0.0776289759537134	-0.0848161746987036	0.0151714671995355	-0.143271882434332	-0.124866856557775	0.00595014593288325	0.0238579388519669	0.0153278474474142	0.0131065035876069	-0.0464472503482267	-0.0190151973396697	0.0529046898779505	0.0339209102414289	0.0171518945835105	-0.0252003660999193	-0.0197834959234131	-0.0216835148965561	-0.00378257033613404	0.0527553196538225	0.00475120663191721	0.0268570276878084	0.0177328960416567
notho-skin.txt	-0.0261537542078572	-0.0533523134367787	-0.0298636401376106	-0.0788720294994997	-0.066379176957965	-0.00895972040649524	-0.0380901387751106	-0.0396882202109215	-0.0237860728395214	-0.0503096724370243	-0.0236697494011696	-0.0164442811426239	-0.0225477647388789	0.00651129807952248	0.00164368020069081	-0.00427730849033921	0.03374440129337	-0.00359597798893285	-0.0287155735473482	0.0247929389797915	0.0368653094571666	0.00659006999708375	-0.0328148325415747	-0.0104596666733625	-0.00663246275463984	0.000323804570266964	0.0391260974871007	-0.00440068233265605	0.055601847035836	0.0160049011711538
