# Supplementary material for: Transcriptomic alterations during ageing reflect the shift from cancer to degenerative diseases in the elderly
Source: Nat Commun. 2018 Jan 30;9:327. doi: 10.1038/s41467-017-02395-2 (PMC5790807; doi:10.1038/s41467-017-02395-2)
Supplement: Supplementary file 5 — Supplementary Data 2 [file 41467_2017_2395_MOESM5_ESM.zip › Supplementary Data S2/DiseaseAlignment-1-4+5/normalizedFoldChanges.csv]

	cancer-uterus	cancer-skin	cancer-prostate	cancer-lung	cancer-liver	cancer-kidney	cancer-Head & Neck	cancer-Colon & Rectum	cancer-breast	cancer-bladder	cancer-blood	cancer-brain	cancer-pancreas	cvd-stroke-blood-1	cvd-stroke-blood-2	cvd-infarct-blood	cvd-heart-failure-blood	cvd-CAD-blood	cvd-CAD-plaque	ndd-parkinson-blood-1	ndd-parkinson-blood-2	ndd-MCI-blood	ndd-AD-brain	ndd-AD-blood	t2d-diabetes-islets-1	t2d-diabetes-liver	t2d-diabetes-islets-2	t2d-IR-adipose-tissue	aging-danio-brain	aging-danio-skin	aging-danio-liver	aging-notho-brain	aging-notho-skin	aging-notho-liver	aging-mouse-brain	aging-mouse-skin	aging-mouse-liver	aging-mouse-blood	aging-human-skin	aging-human-blood	aging-human-fibroblasts
ENSG00000131018	-0.996370834708017	-0.890135268888156	-0.804684922467832	-0.976905311778291	-0.967007588254701	-0.899373144176839	-0.987792807654239	-0.951171230616958	-0.951171230616958	-0.98449356647971	-0.997030682942923	-0.995710986473111	-0.957439788848565	-0.811283404816892	-0.0445397558561531	-0.993071593533487	-0.192015836357638	0.0758825470141867	-0.931705707687232	0.556581986143187	-0.654239524909271	-0.103596172880238	0.647970966677664	-0.355988122731772	0.539755856153085	0.372484328604421	0.305839656878918	-0.16133289343451	0.27845595513032	-0.00659848234905972	0.191685912240185	0.467502474430881	-0.164962058726493	-0.379082810953481	0.0069284064665127	0.972286374133949	-0.98119432530518	0.456285054437479	0.153414714615638	0.327614648630815	0.173210161662818
ENSG00000101057	1	0.896403827119762	1	1	0.996040910590564	1	0.990432200593863	0.991092048828769	0.996040910590564	0.997360607060376	-0.854503464203233	0.919828439458924	-0.0752226987792808	0.282744968657209	0.365225998020455	0.50280435499835	0.113493896403827	-0.00395908940943583	0.670075882547014	-0.814252721873969	0.268228307489277	0.186407126360937	0.255361266908611	-0.225668096337842	0.436159683272847	-0.946882217090069	0.0564170240844606	0.777301220719235	0.416034312108215	0.85417354008578	-0.694160343121082	-0.985813262949522	-0.98449356647971	-0.986473111184428	-0.890795117123062	-0.99010227647641	0.894094358297592	0.131969646981194	-0.447047179148796	0.997360607060376	-0.998020455295282
ENSG00000171241	0.988452655889146	0.633784229627186	0.986143187066975	0.97789508413065	0.989772352358957	-0.135268888155724	0.96799736060706	0.962058726492907	0.986803035301881	0.975915539425932	-0.823820521280106	0.886836027713626	0.980204552952821	-0.0399208182118113	-0.616298251402178	0.217419993401518	0.322005938634114	-0.283074892774662	0.940943582975916	-0.570438799076212	0.912240184757506	0.595513032002639	0.749257670735731	0.682283074892775	-0.994721214120752	-0.502474430880897	-0.992081821181128	0.316727152754866	0.418013856812933	0.259320356318047	0.788518640712636	-0.897393599472121	-0.640052787858792	-0.930056087099967	-0.979874628835368	-0.986473111184428	-0.987132959419334	0.649620587264929	0.986143187066975	0.952820851204223	-0.991421972946222
ENSG00000087586	0.986803035301881	0.833058396568789	0.960409105905642	0.979214780600462	0.982184097657539	0.916859122401848	0.901022764764104	0.947212141207522	0.987462883536787	0.989772352358957	-0.946882217090069	0.977235235895744	0.895743978884856	0.588254701418674	-0.831078851864071	0.121412075222699	-0.763774331903662	0.299901022764764	0.863081491257011	0.444077862091719	-0.9115803365226	-0.220059386341142	0.291322995710986	-0.391290003299241	-0.260475090729132	0.367205542725173	-0.617617947871989	0.532497525569119	0.989772352358957	0.927416694160343	0.453975585615308	-0.974265918838667	-0.90168261299901	-0.9557901682613	-0.961398878258001	-0.961398878258001	-0.975255691191026	-0.903662157703728	-0.864401187726823	0.711316397228637	-0.973606070603761
ENSG00000142945	0.991092048828769	0.444077862091719	0.975585615308479	0.994391290003299	0.999340151765094	0.966347740019795	0.94028373474101	0.945562520620257	0.99340151765094	0.998350379412735	-0.833388320686242	0.797426591883867	0.887825800065985	0.642692180798416	0.0442098317387001	0.412075222698779	0.20884196634774	0.35136918508743	0.687561860772022	-0.046519300560871	0.696469811943253	0.123391619927417	0.716925107225338	0.331243813922798	-0.909270867700429	-0.504783899703068	-0.623556581986143	0.200263939293962	-0.951171230616958	0.965028043549984	0.615308479049819	-0.996370834708017	-0.972946222368855	-0.977565160013197	-0.990762124711316	-0.983833718244804	-0.782909930715935	0.423952490927087	-0.911910260640053	0.953480699439129	-0.995710986473111
ENSG00000088325	0.995381062355658	0.885516331243814	0.995381062355658	0.99670075882547	0.967337512372154	0.99340151765094	0.995381062355658	0.985483338832069	0.995051138238205	0.992411745298581	-0.878917848894754	0.984163642362257	0.990432200593863	0.277796106895414	0.0663147476080501	0.265918838667107	-0.108874958759485	0.329924117452986	0.88617617947872	0.52259980204553	-0.13922797756516	-0.131639722863741	0.564500164962059	-0.160013196964698	-0.956779940613659	-0.0323325635103926	-0.98119432530518	0.598482349059716	-0.557901682612999	0.902342461233916	0.331243813922798	-0.965687891784889	-0.856812933025404	-0.822170900692841	-0.806004618937644	-0.982843945892445	-0.900692840646651	-0.920818211811283	-0.519960409105906	0.955130320026394	-0.983833718244804
ENSG00000170312	0.988122731771693	0.874298911250412	0.965028043549984	0.980204552952821	0.991092048828769	0.868360277136259	0.912240184757506	0.947542065324975	0.990432200593863	0.996040910590564	-0.932365555922138	0.996040910590564	0.973935994721214	0.167271527548664	0.492246783239855	0.20884196634774	0.0362916529198284	0.211151435169911	0.863741339491917	-0.709006928406467	-0.413724843286044	-0.0890795117123062	0.438469152095018	0.000989772352358957	-0.94589244473771	-0.659188386671066	-0.872649290663147	-0.108215110524579	-0.86077202243484	0.903332233586275	0.61992741669416	-0.992081821181128	-0.917848894754207	-0.96469811943253	-0.997030682942923	-0.988782580006598	-0.912570108874959	-0.87957769712966	-0.590564170240845	0.492246783239855	-0.983173870009898
ENSG00000066279	0.994061365885846	0.810623556581986	0.995051138238205	0.995051138238205	0.995381062355658	0.996040910590564	0.979214780600462	0.942263279445728	0.999340151765094	0.997690531177829	-0.85087429891125	0.998350379412735	0.994391290003299	0.374463873309139	0.73375123721544	-0.244473771032662	0.565489937314418	-0.160013196964698	0.885516331243814	-0.0399208182118113	0.645991421972946	-0.0686242164302211	-0.0517980864401188	-0.0633454305509733	-0.784889475420653	-0.912570108874959	-0.978225008248103	0.677004289013527	-0.844605740679644	0.948861761794787	0.997360607060376	-0.991421972946222	-0.971956450016496	-0.956450016496206	-0.996370834708017	-0.958759485318377	0.023094688221709	0.664797096667766	-0.917189046519301	0.815242494226328	-0.982843945892445
ENSG00000117399	0.997360607060376	0.803695150115473	0.992411745298581	0.995381062355658	0.998680303530188	0.965028043549984	0.958429561200924	0.905311778290993	0.991751897063675	0.992741669416034	-0.903662157703728	0.967337512372154	0.808644011877268	0.667766413724843	-0.5249092708677	0.480039590894094	0.282744968657209	0.292972616298251	0.510392609699769	0.792477730122072	0.331903662157704	-0.0201253711646321	0.642692180798416	0.677004289013527	-0.919498515341471	-0.65852853843616	-0.890135268888156	0.894754206532497	0.327614648630815	0.940943582975916	0.279775651600132	-0.949851534147146	-0.765094028373474	-0.967007588254701	-0.959419333553283	-0.969976905311778	-0.993071593533487	0.116133289343451	-0.811943253051798	0.949521610029693	-0.999670075882547
ENSG00000120129	-0.994721214120752	-0.992081821181128	-0.841306499505114	-0.970636753546684	-0.967667436489607	0.540415704387991	-0.982843945892445	-0.924447377103266	-0.98119432530518	-0.987132959419334	-0.758165621906961	-0.463543385021445	-0.946882217090069	0.990432200593863	0.996040910590564	0.862421643022105	-0.654239524909271	0.985483338832069	-0.397888485648301	0.99670075882547	0.566149785549324	0.568129330254042	0.789178488947542	0.998350379412735	0.894094358297592	-0.971956450016496	0.867040580666447	-0.913559881227318	-0.173540085780271	0.99670075882547	-0.895084130649951	0.903332233586275	0.915869350049489	0.849884526558891	0.899703068294292	0.894094358297592	-0.245793467502474	0.878258000659848	-0.836357637743319	0.849554602441438	-0.370834708017156
ENSG00000065328	0.997690531177829	0.791817881887166	0.984163642362257	0.994061365885846	0.988452655889146	0.995381062355658	0.979544704717915	0.989112504124051	0.989772352358957	0.995381062355658	-0.731771692510722	0.99340151765094	0.790498185417354	0.444407786209172	-0.45298581326295	0.328604420983174	-0.351699109204883	-0.153084790498185	0.738040250742329	0.354008578027054	0.389310458594523	0.128010557571758	0.487957769712966	0.393599472121412	-0.862751567139558	-0.568459254371495	-0.836357637743319	0.75354668426262	0.733091388980534	0.855493236555592	0.980204552952821	-0.972946222368855	-0.960739030023095	-0.975255691191026	-0.960739030023095	-0.975255691191026	-0.972616298251402	0.721214120752227	-0.0356318046849225	0.995051138238205	-0.999010227647641
ENSG00000138180	0.99670075882547	0.934675024744309	0.991092048828769	0.989772352358957	0.984823490597163	0.994391290003299	0.984823490597163	0.968987132959419	0.995381062355658	0.987462883536787	-0.409105905641702	0.99670075882547	0.978554932365556	0.580336522599802	-0.815572418343781	0.436159683272847	-0.563180468492247	0.0254041570438799	0.897063675354668	0.187726822830749	0.423292642692181	0.125371164632135	0.406796436819531	0.235895743978885	-0.758825470141867	0.356977895084131	-0.804684922467832	0.770042890135269	0.889145496535797	0.958429561200924	-0.196964698119433	-0.963378422962719	-0.919498515341471	-0.708347080171561	-0.99010227647641	-0.977565160013197	0.817222038931046	0.06961398878258	-0.847245133619268	0.971626525899043	-0.993071593533487
ENSG00000085999	0.992411745298581	0.0966677664137248	0.957109864731112	0.992411745298581	0.990432200593863	0.970306829429231	0.956120092378753	0.982184097657539	0.988122731771693	0.991751897063675	-0.178818871659518	0.0217749917518971	0.750907291322996	0.218079841636424	0.612009237875289	0.476740349719565	-0.141207522269878	-0.470471791487958	0.566149785549324	-0.306169580996371	0.639392939623887	-0.109534806994391	0.190366215770373	-0.0359617288023755	0.597162652589904	-0.359617288023755	0.173210161662818	0.911250412405147	0.243154074562851	-0.0392609699769053	0.99340151765094	-0.54140547674035	-0.954470471791488	-0.983833718244804	-0.935004948861762	-0.971956450016496	0.56021115143517	-0.811283404816892	-0.349389640382712	0.927416694160343	-0.98449356647971
ENSG00000123473	0.980864401187727	0.163312438139228	0.988122731771693	0.981524249422633	0.975585615308479	0.901022764764104	0.880567469482019	0.934015176509403	0.97789508413065	0.983503794127351	-0.492576707357308	0.59221379082811	0.963048498845266	-0.211481359287364	0.377433190366216	0.023754536456615	0.173210161662818	0.123061695809964	0.799076212471132	0.123061695809964	-0.290003299241175	-0.153084790498185	0.434180138568129	-0.0580666446717255	-0.761464863081491	-0.976905311778291	-0.403167271527549	0.897063675354668	-0.794787198944243	0.404816892114814	0.0204552952820851	-0.437479379742659	-0.92708677004289	-0.97129660178159	-0.598152424942263	-0.972946222368855	0.64533157373804	0.628175519630485	-0.241504453975586	0.238865061035962	-0.96238865061036
ENSG00000105011	0.992741669416034	0.63312438139228	0.980204552952821	0.979544704717915	0.982514021774992	0.985483338832069	0.995051138238205	0.902342461233916	0.988452655889146	0.986143187066975	-0.612999010227648	0.570768723193665	0.558231606730452	-0.396568789178489	0.146486308149126	0.819201583635764	-0.487627845595513	0.608709996700759	0.774991751897064	-0.18673705047839	0.381392279775652	-0.330913889805345	0.85417354008578	0.442428241504454	-0.613658858462554	0.270867700428901	-0.722863741339492	0.952161002969317	-0.221049158693501	-0.0386011217419993	-0.164962058726493	-0.0772022434839987	-0.514351699109205	-0.304519960409106	0.962058726492907	-0.84526558891455	-0.266908611019466	-0.936324645331574	-0.64863081491257	-0.21214120752227	-0.980534477070274
ENSG00000013810	0.984163642362257	0.859122401847575	0.838337182448037	0.953480699439129	0.970306829429231	0.942923127680633	0.870009897723524	0.787528868360277	0.978554932365556	0.971626525899043	-0.665456944902672	0.995381062355658	0.683602771362587	-0.225008248102936	-0.358957439788849	0.958429561200924	-0.606070603761135	0.988122731771693	0.916529198284395	0.500164962058727	0.533817222038931	0.0880897393599472	0.928076542395249	0.833058396568789	-0.524249422632795	-0.695480039590894	-0.530188056746948	0.832398548333883	0.248102936324645	0.695150115473441	0.777301220719235	-0.990762124711316	-0.934345100626856	-0.944572748267898	-0.297921478060046	-0.933025404157044	-0.419663477400198	0.163972286374134	-0.0369515011547344	0.491586935004949	-0.978225008248103
ENSG00000168078	0.999340151765094	0.820851204223029	0.994391290003299	0.992741669416034	0.994391290003299	0.989772352358957	0.963708347080172	0.775981524249423	0.99670075882547	0.978554932365556	-0.904322005938634	0.997690531177829	0.904651930056087	0.480699439129	-0.475750577367206	0.194655229297262	0.353348729792148	0.0131969646981194	0.474760805014847	-0.0765423952490927	-0.953150775321676	0.231276806334543	0.692510722533817	0.0333223358627516	-0.993731441768393	-0.844605740679644	-0.972616298251402	0.234576047509073	-0.946222368855163	0.795117123061696	0.330583965687892	-0.959419333553283	-0.900032992411745	-0.96238865061036	-0.999670075882547	-0.993731441768393	-0.954800395908941	-0.669416034312108	0.115473441108545	0.937644341801386	-0.986473111184428
ENSG00000093009	0.998680303530188	0.947542065324975	0.989112504124051	0.998680303530188	0.995051138238205	0.998350379412735	0.997690531177829	0.986803035301881	0.992411745298581	0.995051138238205	-0.555262289673375	0.971626525899043	0.780270537776312	0.504453975585615	0.0197954470471792	-0.130979874628835	-0.115143516991092	-0.830089079511712	0.576047509072913	0.514681623226658	-0.508742989112504	-0.127680633454305	0.849554602441438	0.109204882876938	-0.276146486308149	-0.209171890465193	-0.702078521939954	0.829099307159353	0.954140547674035	-0.0673045199604091	-0.210821511052458	-0.98449356647971	-0.953150775321676	-0.98449356647971	0.795776971296602	-0.869350049488618	-0.837677334213131	0.340811613328934	0.179148795776971	0.874298911250412	-0.992081821181128
ENSG00000138160	0.987462883536787	0.65522929726163	0.978554932365556	0.986143187066975	0.973276146486308	0.918838667106565	0.879247773012207	0.856483008907951	0.984823490597163	0.980864401187727	-0.836357637743319	0.943582975915539	0.953480699439129	0.256680963378423	-0.776311448366876	-0.329594193335533	0.630814912570109	-0.156384031672715	0.905311778290993	0.574067964368195	0.347080171560541	-0.216430221049159	0.223028703398218	0.0353018805674695	-0.972946222368855	-0.92708677004289	-0.956779940613659	0.737380402507423	-0.697459584295612	0.916529198284395	-0.194325305179809	-0.998020455295282	-0.987132959419334	-0.966677664137248	-0.989442428241504	-0.990762124711316	-0.814252721873969	0.488617617947872	-0.0161662817551963	0.934015176509403	-0.985813262949522
ENSG00000140525	0.970306829429231	0.963708347080172	0.828439458924447	0.975915539425932	0.981524249422633	0.955130320026394	0.972286374133949	0.950841306499505	0.970966677664137	0.973935994721214	-0.6077202243484	0.988452655889146	0.960409105905642	-0.115803365225998	-0.822170900692841	-0.90168261299901	-0.682942923127681	-0.340481689211481	0.861761794787199	0.371164632134609	-0.580006598482349	-0.0630155064335203	0.0217749917518971	-0.0349719564500165	-0.97129660178159	-0.707687231936655	-0.800725833058397	0.909600791817882	-0.456614978554932	0.15803365225998	0.764104256021115	-0.94589244473771	-0.985153414714616	-0.987792807654239	-0.987792807654239	-0.924447377103266	0.840316727152755	-0.752556911910261	-0.499835037941273	0.54701418673705	-0.964038271197625
ENSG00000051180	0.983503794127351	0.31936654569449	0.931045859452326	0.982184097657539	0.977235235895744	0.968987132959419	0.957769712966018	0.709996700758825	0.984163642362257	0.984823490597163	-0.789508413064995	0.842956120092379	0.810623556581986	0.472781260310129	0.289343451006269	-0.297921478060046	-0.254371494556252	0.311448366875619	0.729792147806005	0.757835697789508	0.997690531177829	0.272187396898713	0.880567469482019	0.39887825800066	-0.44308808973936	0.0244143846915209	-0.776971296601782	-0.49389640382712	-0.645001649620587	-0.619597492576707	-0.508083140877598	-0.950511382382052	-0.956450016496206	-0.958759485318377	-0.0976575387660838	-0.960739030023095	0.521280105575718	0.34477070273837	-0.0679643681953151	0.859782250082481	-0.969317057076872
ENSG00000113580	-0.993731441768393	-0.834708017156054	-0.909270867700429	-0.763774331903662	-0.457274826789838	0.846255361266909	-0.494556252062026	-0.976905311778291	-0.959419333553283	-0.805344770702738	0.546684262619597	-0.0814912570108875	-0.362256680963378	0.686902012537116	-0.900032992411745	-0.668756186077202	0.947212141207522	0.649620587264929	-0.410425602111514	0.239854833388321	0.537116463213461	-0.40778620917189	0.06961398878258	-0.022764764104256	-0.589739359947212	-0.538766083800726	-0.185087429891125	-0.298911250412405	0.782580006598482	0.829099307159353	0.897063675354668	0.72814252721874	0.197294622236886	0	0.0607060376113494	0.774991751897064	-0.393929396238865	-0.105575717584955	0.294622236885516	-0.858792477730122	-0.280105575717585
ENSG00000073910	-0.980534477070274	-0.964038271197625	-0.86077202243484	-0.98119432530518	-0.220389310458595	-0.965687891784889	-0.951831078851864	-0.499175189706368	-0.85747278126031	-0.93368525239195	-0.927746618277796	-0.815572418343781	-0.315077532167601	-0.120092378752887	-0.273837017485978	0.302210491586935	0.860442098317387	0.913229957109865	-0.959419333553283	0.31936654569449	0.722533817222039	0.192345760475091	-0.805344770702738	0.123061695809964	-0.858792477730122	0.283734741009568	-0.94589244473771	-0.306169580996371	-0.40778620917189	-0.642362256680963	0.694490267238535	0.409765753876608	-0.0976575387660838	0.819201583635764	0.856153084790498	0.967337512372154	0.888815572418344	-0.53150775321676	-0.655559221379083	-0.403827119762455	0.988122731771693
ENSG00000115896	-0.992081821181128	-0.404486967997361	-0.986473111184428	-0.961398878258001	0.758495546024414	-0.997030682942923	-0.965357967667437	-0.933025404157044	-0.549323655559221	-0.971956450016496	-0.895084130649951	-0.926426921807984	0.127350709336853	-0.207852193995381	0.873639063015506	-0.825140217749918	-0.544374793797427	0.42989112504124	-0.982843945892445	-0.469811943253052	0.40547674034972	0.411415374463873	-0.409435829759155	0.365885846255361	0.396238865061036	0.436159683272847	0.333883206862422	-0.710326624876278	0.31606730451996	0.368195315077532	0.936654569449027	0.49059716265259	-0.209171890465193	0.902342461233916	0.932035631804685	0.899043220059386	0.791817881887166	0.879907621247113	0.426591883866711	-0.954470471791488	0.978554932365556
ENSG00000112742	0.99340151765094	0.734741009567799	0.990432200593863	0.997360607060376	0.998350379412735	0.982184097657539	0.967337512372154	0.909600791817882	0.989112504124051	0.999340151765094	-0.8287693830419	0.968987132959419	0.917518970636754	0.485648300890795	-0.431870669745958	-0.150115473441109	0.0669745958429561	0.16463213460904	0.832398548333883	-0.723523589574398	0.934675024744309	-0.110854503464203	0.948861761794787	0.140877598152425	-0.953150775321676	-0.93368525239195	-0.970636753546684	0.81656219069614	0.882217090069284	0.903992081821181	0.601451666116793	-0.965357967667437	-0.951831078851864	-0.935664797096668	-0.991421972946222	0.668426261959749	0.456285054437479	0.908940943582976	-0.937974265918839	0.489277466182778	-0.989442428241504
ENSG00000051341	0.991751897063675	-0.209831738700099	0.975915539425932	0.99340151765094	0.986143187066975	0.988122731771693	0.969646981194325	0.964368195315078	0.986143187066975	0.998680303530188	-0.593863411415374	0.684922467832399	0.899043220059386	0.0524579346750247	0.161002969317057	-0.0392609699769053	-0.0574067964368195	0.682283074892775	0.76905311778291	-0.688881557241834	0.848234905971627	-0.200593863411415	0.314087759815243	0.0626855823160673	-0.292642692180798	0.412735070933685	-0.604091059056417	0.954140547674035	0.892114813592874	0.515341471461564	-0.681293302540416	0.861761794787199	-0.970636753546684	-0.907621247113164	-0.954800395908941	-0.864401187726823	0.587594853183768	-0.560541075552623	0.397558561530848	0.56680963378423	-0.99010227647641
ENSG00000114268	0.975585615308479	0.124711316397229	0.73144176839327	0.634444077862092	0.935334872979215	0.97459584295612	0.793797426591884	0.718574727812603	0.938964038271198	0.981524249422633	-0.94919168591224	0.679643681953151	-0.432200593863411	0.958429561200924	-0.391290003299241	0.884856483008908	0.262619597492577	0.863741339491917	0.763444407786209	0.991092048828769	0.146486308149126	0.737380402507423	0.650280435499835	0.995051138238205	-0.85087429891125	0.125371164632135	-0.914549653579677	-0.675684592543715	-0.978225008248103	-0.376443418013857	0.984823490597163	-0.0574067964368195	-0.100626855823161	-0.946222368855163	-0.200593863411415	-0.100626855823161	0.967337512372154	0.861101946552293	-0.943253051798086	0.684262619597493	-0.0399208182118113
ENSG00000105974	-0.995710986473111	-0.677994061365886	-0.991421972946222	-0.997030682942923	0.407456285054437	0.963048498845266	0.667766413724843	-0.966677664137248	-0.996370834708017	-0.978884856483009	0.267898383371824	0.941603431210821	0.433520290333223	0.59221379082811	-0.592543714945563	0.00956779940613659	-0.536786539096008	-0.982843945892445	-0.973606070603761	0.440778620917189	0.598482349059716	0	0.202903332233586	0.206862421643022	0.456944902672385	0.0260640052787859	0.225998020455295	-0.557901682612999	0.363246453315737	0.320686242164302	0.868360277136259	0.665127020785219	0.836687561860772	0.654569449026724	0.723193665456945	0.934675024744309	0.947212141207522	-0.981854173540086	0.851864071263609	0.954140547674035	0.445397558561531
ENSG00000131747	0.994391290003299	0.996040910590564	0.994061365885846	0.997690531177829	0.99670075882547	0.995051138238205	0.987462883536787	0.926756845925437	0.997690531177829	0.99670075882547	-0.860112174199934	1	0.997360607060376	0.730122071923458	-0.631144836687562	-0.216760145166612	-0.4364896073903	0.279445727482679	0.955130320026394	-0.143516991092049	0.986143187066975	-0.267568459254372	-0.705707687231937	0.420653249752557	-0.982843945892445	-0.978225008248103	-0.988782580006598	0.628175519630485	-0.693500494886176	-0.168591224018476	-0.420323325635104	-0.925767073573078	-0.769383041900363	0.0382711976245464	-0.999010227647641	-0.985813262949522	0.586275156713956	0.61662817551963	-0.883206862421643	0.790498185417354	-0.987792807654239
ENSG00000166851	0.990432200593863	0.413559881227318	0.991751897063675	0.991092048828769	0.99340151765094	0.987462883536787	0.95908940943583	0.980204552952821	0.994061365885846	0.994061365885846	-0.685252391949852	0.798086440118773	0.922797756516001	0.0138568129330254	0.613988782580007	0.78126031012867	-0.423622566809634	0.371824480369515	0.889145496535797	-0.0946882217090069	0.576707357307819	0.133289343451006	0.67073573078192	0.046189376443418	-0.350709336852524	0.761794787198944	-0.749587594853184	0.509072913229957	-0.94589244473771	0.904651930056087	0.672715275486638	-0.993071593533487	-0.9115803365226	-0.946882217090069	-0.972616298251402	-0.98449356647971	-0.983833718244804	0.715275486638073	-0.943912900032992	0.986143187066975	-0.990762124711316
ENSG00000123096	-0.99010227647641	0.966347740019795	-0.958099637083471	-0.526888815572418	-0.448366875618608	0.909600791817882	-0.681293302540416	-0.958759485318377	-0.962718574727813	-0.9557901682613	-0.425602111514352	0.621247113163972	0.67073573078192	-0.210821511052458	-0.495216100296932	-0.0359617288023755	0.987462883536787	0.489937314417684	-0.983833718244804	-0.453645661497856	-0.882547014186737	0.0125371164632135	0.0682942923127681	0.23754536456615	0.136588584625536	0.200923787528868	0.261959749257671	0.0989772352358957	0.921807984163642	-0.0560870999670076	0.86407126360937	0.895743978884856	0.240514681623227	0.658198614318707	0.878587924777301	0.902342461233916	0.884856483008908	0.986143187066975	0.999340151765094	-0.985153414714616	0.901022764764104
ENSG00000168497	-0.999670075882547	-0.593863411415374	-0.965687891784889	-0.998020455295282	-0.884526558891455	-0.31375783569779	-0.992081821181128	-0.997030682942923	-0.999670075882547	-0.998020455295282	-0.996370834708017	-0.564170240844606	-0.920158363576377	0.987462883536787	0.986803035301881	-0.26294952161003	0.933355328274497	0.380732431540746	-0.135268888155724	0.909600791817882	0.194655229297262	-0.900692840646651	0.485648300890795	-0.823820521280106	0.070933685252392	0.610689541405477	0.0979874628835368	-0.717584955460244	-0.854503464203233	0.129990102276476	0.251732101616628	0.128670405806664	0.391619927416694	0.369844935664797	0.913229957109865	0.901022764764104	-0.389640382711976	0.647311118442758	0.984163642362257	-0.756845925437149	0.463213460903992
ENSG00000134057	0.982514021774992	0.732431540745629	0.955460244143847	0.984823490597163	0.987462883536787	0.890465193005609	0.805014846585285	0.948861761794787	0.981524249422633	0.979544704717915	-0.917189046519301	0.703068294292313	0.986143187066975	0.220719234576048	-0.845925437149456	-0.189376443418014	0.238205212801056	-0.0425602111514352	0.855493236555592	0.750907291322996	-0.967007588254701	0.163972286374134	-0.78785879247773	-0.0135268888155724	-0.895084130649951	-0.356647970966678	-0.933025404157044	0.359287363906302	-0.990762124711316	0.90828109534807	0.489937314417684	-0.999010227647641	-0.6961398878258	-0.958099637083471	-0.998020455295282	-0.987792807654239	-0.992081821181128	-0.114813592873639	-0.758825470141867	0.251732101616628	-0.98119432530518
ENSG00000162063	0.976575387660838	0.399538106235566	-0.141207522269878	0.970966677664137	0.971626525899043	0.91487957769713	0.854833388320686	0.979544704717915	0.966347740019795	0.964368195315078	-0.830089079511712	0.67073573078192	0.287033982184098	-0.135268888155724	0.125371164632135	0.126031012867041	-0.427251732101617	0.350379412735071	0.673375123721544	0.600791817881887	0.953480699439129	0.241174529858133	0.33256351039261	0.431540745628505	-0.286044209831739	-0.105575717584955	-0.515671395579017	0.7845595513032	-0.989442428241504	-0.991421972946222	-0.993071593533487	-0.976245463543385	-0.973606070603761	-0.941273507093369	-0.782250082481029	-0.954800395908941	-0.616298251402178	-0.83206862421643	-0.834708017156054	0.982514021774992	-0.971956450016496
ENSG00000126787	0.998350379412735	0.764764104256021	0.999340151765094	0.999340151765094	0.997360607060376	0.99670075882547	0.986803035301881	0.879907621247113	0.998350379412735	0.994391290003299	-0.961398878258001	0.986143187066975	0.991092048828769	0.494226327944573	-0.847904981854174	0.219069613988783	0.0861101946552293	0.34477070273837	0.907291322995711	0.315407456285054	0.979544704717915	0.141867370504784	0.282085120422303	0.340151765094028	-0.970636753546684	-0.141207522269878	-0.997030682942923	0.802375453645662	-0.634114153744639	0.863741339491917	0.246123391619927	-0.983833718244804	-0.918508742989113	-0.939623886506104	-0.978225008248103	-0.945232596502804	-0.0207852193995381	-0.639722863741339	-0.774661827779611	0.978554932365556	-0.993731441768393
ENSG00000164045	0.986143187066975	0.620587264929066	0.971626525899043	0.982514021774992	0.966017815902342	-0.612339161992742	-0.170570768723194	0.923457604750907	0.973935994721214	0.982514021774992	-0.790828109534807	0.916529198284395	-0.0115473441108545	0.412735070933685	0.213130979874629	0.0564170240844606	0.464533157373804	-0.0194655229297262	0.236885516331244	-0.273177169251072	0.910260640052788	0.0389310458594523	0.79115803365226	0.0676344440778621	-0.636093698449357	0.605080831408776	-0.127680633454305	0.603761134938964	0.827779610689541	0.970306829429231	0.677004289013527	-0.967667436489607	-0.377103266248763	-0.746288353678654	0.295941933355328	-0.549323655559221	0.360936984493566	-0.72484328604421	0.721873968987133	0.984823490597163	-0.965357967667437
ENSG00000128918	-0.998020455295282	-0.131639722863741	-0.987132959419334	-0.992081821181128	-0.690201253711646	-0.996370834708017	-0.999010227647641	-0.873968987132959	-0.997030682942923	-0.954470471791488	0.540415704387991	-0.671725503134279	-0.819531507753217	0.648960739030023	0.607060376113494	0.460574067964368	0.986143187066975	0.142857142857143	0.857142857142857	0.243483998680304	0.856483008907951	0.291982843945892	-0.53810623556582	0.207522269877928	0.991751897063675	-0.25305179808644	0.693170570768723	0.148465852853844	0.927416694160343	0.817881887165952	-0.967007588254701	-0.860112174199934	0.0191355988122732	0.766413724843286	0.836687561860772	-0.508083140877598	0.958429561200924	0.489277466182778	0.672055427251732	-0.387330913889805	0.963708347080172
ENSG00000101412	0.984823490597163	0.436159683272847	0.836027713625866	0.933355328274497	0.992741669416034	0.983503794127351	0.998350379412735	0.988122731771693	0.980204552952821	0.968987132959419	0.466842626195975	0.346090399208182	0.353348729792148	0.648300890795117	0.76575387660838	0.267238535136919	0.158693500494886	0.736060706037611	0.456285054437479	-0.86077202243484	0.352029033322336	-0.0306829429231277	-0.26624876278456	-0.105575717584955	-0.192015836357638	0.934015176509403	-0.238535136918509	0.579346750247443	0.752226987792808	0.803695150115473	-0.577037281425272	-0.960739030023095	-0.974265918838667	-0.965687891784889	0.761794787198944	-0.628505443747938	0.233256351039261	0.873639063015506	0.289013526888816	0.882217090069284	-0.960079181788189
ENSG00000101003	0.978554932365556	0.134609039920818	0.223028703398218	0.988122731771693	0.980204552952821	0.751567139557902	0.948861761794787	0.983503794127351	0.982514021774992	0.989112504124051	-0.628505443747938	0.8729792147806	0.826459914219729	0.239854833388321	0.250082481029363	-0.225668096337842	0.357637743319037	0.194655229297262	0.851864071263609	-0.488287693830419	-0.167601451666117	0.111844275816562	0.928736390630155	0.00626855823160673	-0.887165951831079	0.290663147476081	-0.775321676014517	0.710656548993731	0.420653249752557	0.138898053447707	0.463213460903992	-0.766083800725833	-0.656219069613989	-0.960079181788189	-0.937974265918839	-0.928406466512702	0.181128340481689	0.580336522599802	-0.543385021445068	0.988122731771693	-0.967007588254701
ENSG00000065600	0.959749257670736	0.207522269877928	0.895414054767404	0.878258000659848	0.952161002969317	-0.808973935994721	0.885516331243814	0.966017815902342	0.950181458264599	0.96799736060706	0.812273177169251	-0.616958099637083	0.0758825470141867	0.316727152754866	0.532497525569119	0.386671065654899	-0.678653909600792	-0.3038601121742	0.928076542395249	0.0267238535136919	0.379412735070934	0.0768723193665457	0.672715275486638	0.134938964038271	0.798746288353679	0.680963378422963	0.228637413394919	0.91817881887166	0.948201913559881	0.130649950511382	0.690531177829099	0.961728802375454	0.597162652589904	0.267238535136919	0.265258990432201	-0.812933025404157	0.856483008907951	-0.94259320356318	-0.261629825140218	-0.334872979214781	0.677004289013527
ENSG00000081189	-0.985813262949522	-0.891454965357968	-0.87957769712966	-0.907621247113164	0.399538106235566	0.858132629495216	-0.885846255361267	-0.963378422962719	-0.903662157703728	-0.960739030023095	0.995051138238205	-0.993071593533487	-0.603101286704058	0.560870999670076	-0.898053447707027	0.368195315077532	0.838337182448037	-0.580006598482349	-0.798416364236226	0.241174529858133	0.838007258330584	0.51270207852194	-0.967667436489607	0.846255361266909	0.364731111844276	-0.351039260969977	0.0171560541075553	-0.763114483668756	0.264599142197295	-0.848894754206532	0.750907291322996	0.427911580336523	-0.294952161002969	0.818541735400858	-0.869350049488618	0.979544704717915	0.887825800065985	-0.946222368855163	0.912240184757506	-0.438799076212471	-0.704717914879578
ENSG00000170779	0.935994721214121	0.109204882876938	-0.26855823160673	0.958429561200924	0.894094358297592	0.762784559551303	0.932695480039591	0.95908940943583	0.907291322995711	0.959749257670736	-0.636753546684263	0.27845595513032	0.60442098317387	-0.69284064665127	0.858132629495216	0.225338172220389	0.354338502144507	-0.0250742329264269	0.57010887495876	-0.791487957769713	0.46519300560871	-0.156384031672715	0.459254371494556	-0.280105575717585	0.199934015176509	0.831408775981524	0.587594853183768	0.615308479049819	0.891784889475421	-0.0323325635103926	-0.119432530517981	0.0296931705707687	0.59782250082481	0.860442098317387	-0.883206862421643	-0.846585285384362	0.80996370834708	-0.715935334872979	-0.634114153744639	0.182448036951501	-0.947871989442428
ENSG00000183765	0.934675024744309	-0.159023424612339	0.581656219069614	0.950841306499505	0.765423952490927	0.939293962388651	0.851204223028703	0.812273177169251	0.815902342461234	0.910920488287694	-0.570438799076212	0.812603101286704	0.507753216760145	0.172220389310459	0.202573408116133	0.103926096997691	-0.380402507423293	-0.31375783569779	0.676014516661168	-0.690861101946552	0.327944572748268	0.238205212801056	0.592873639063015	-0.339821840976575	0.527218739689871	0.109204882876938	-0.109534806994391	0.771362586605081	0.468162322665787	-0.604091059056417	-0.630484988452656	0.0254041570438799	0.0197954470471792	-0.0917189046519301	0.748597822500825	-0.925767073573078	-0.382382052128011	-0.364896073903002	0.376113493896404	-0.694820191355988	-0.620257340811613
ENSG00000113368	0.980204552952821	0.827779610689541	0.954140547674035	0.965028043549984	0.858132629495216	0.948201913559881	0.876938304190036	0.701088749587595	0.983503794127351	0.97789508413065	-0.639063015506434	0.973935994721214	0.927416694160343	0.982184097657539	0.423292642692181	0.891125041240515	-0.348729792147806	0.876938304190036	0.93698449356648	0.596502804354998	0.681623226657869	-0.805344770702738	1	-0.776311448366876	0.815242494226328	0.867700428901353	-0.552292972616298	-0.212801055757176	-0.262289673375124	-0.0379412735070934	-0.909270867700429	-0.960079181788189	-0.897393599472121	-0.513032002639393	-0.945232596502804	-0.983173870009898	0.775981524249423	0.868360277136259	-0.902012537116463	-0.660178159023425	-0.997030682942923
ENSG00000153823	-0.999010227647641	-0.983833718244804	-0.694820191355988	-0.988782580006598	-0.894424282415045	-0.950511382382052	-0.997030682942923	-0.965687891784889	-0.989442428241504	-0.986473111184428	-0.948531837677334	-0.728472451336193	-0.925107225338172	-0.148795776971297	-0.795447047179149	0.482678983833718	-0.916199274166942	-0.637083470801716	-0.968327284724513	-0.862751567139558	0.345430550973276	-0.374793797426592	-0.983173870009898	-0.522269877928077	0.983503794127351	-0.778620917189046	0.991092048828769	-0.190696139887826	-0.947871989442428	0.763444407786209	-0.442098317387001	0.648960739030023	-0.623556581986143	0.991092048828769	0.19663477400198	0.839656878917849	-0.875288683602771	0.940943582975916	0.980864401187727	-0.164302210491587	0.701088749587595
ENSG00000127528	-0.997030682942923	-0.915539425932036	-0.714285714285714	-0.986473111184428	-0.84196634774002	-0.748927746618278	-0.967667436489607	-0.843945892444738	-0.953810623556582	-0.989442428241504	0.00956779940613659	-0.474430880897394	-0.72154404486968	0.591553942593204	0.488617617947872	0.00857802705377763	0.311448366875619	0.777631144836688	0.316727152754866	0.195315077532168	-0.0356318046849225	0.845595513032003	0.838997030682943	0.859122401847575	0.885516331243814	0.418673705047839	0.644671725503134	0.995381062355658	-0.946882217090069	0.994391290003299	-0.450346420323326	0.855493236555592	0.965028043549984	0.943582975915539	0.826129990102277	0.987462883536787	0.72814252721874	0.548333883206862	0.964368195315078	0.729792147806005	-0.425602111514352
ENSG00000171848	0.995051138238205	0.8729792147806	0.99670075882547	0.989112504124051	0.988122731771693	0.991751897063675	0.961068954140548	0.967337512372154	0.997360607060376	0.980204552952821	-0.894424282415045	0.998680303530188	0.762784559551303	0.224678323985483	-0.983833718244804	-0.0610359617288024	0.0333223358627516	-0.348729792147806	0.909600791817882	0.270867700428901	0.295941933355328	0.0818211811283405	0.607060376113494	0.045529528208512	-0.99010227647641	-0.0112174199934015	-0.982843945892445	0.893104585945233	-0.98449356647971	-0.258990432200594	-0.226327944572748	-0.976905311778291	-0.917189046519301	-0.950511382382052	-0.993071593533487	-0.974265918838667	-0.353678653909601	-0.874628835367865	-0.0405806664467173	0.980204552952821	-0.996370834708017
ENSG00000118971	-0.987792807654239	-0.913559881227318	-0.98449356647971	-0.829429231276806	0.72814252721874	0.935994721214121	0.950181458264599	0.764104256021115	-0.919498515341471	-0.964038271197625	0.704387990762125	0.648300890795117	-0.929396238865061	-0.887165951831079	-0.875288683602771	-0.833388320686242	0.984163642362257	-0.813592873639063	-0.839986803035302	-0.272517321016166	0.59782250082481	0.414054767403497	-0.908611019465523	-0.742329264269218	-0.309303860112174	0.786869020125371	-0.55031342791158	-0.405146816232267	-0.662487627845596	0.814912570108875	0.769712966017816	0.667766413724843	0.151765094028373	-0.548663807324315	-0.974925767073573	-0.0547674034971956	0.876938304190036	-0.0112174199934015	0.313427911580337	0.0372814252721874	1
ENSG00000119969	0.97459584295612	0.944242824150445	0.452655889145497	0.985483338832069	0.97789508413065	-0.304519960409106	0.947542065324975	0.980864401187727	0.975915539425932	0.972286374133949	0.72814252721874	0.922467832398548	0.880567469482019	-0.00329924117452986	-0.828109534806994	-0.975255691191026	0.0125371164632135	-0.045859452325965	0.767073573078192	-0.485978225008248	0.193995381062356	0.0211151435169911	0.419993401517651	0.06961398878258	-0.301220719234576	-0.877928076542395	-0.825800065984823	0.270207852193995	-0.319696469811943	0.593533487297921	-0.974265918838667	-0.987792807654239	-0.96238865061036	-0.979874628835368	-0.896733751237215	-0.927746618277796	0.877598152424942	0.0409105905641702	-0.744968657208842	0.17452985813263	-0.968657208841966
ENSG00000109674	0.996040910590564	-0.246783239854833	0.998680303530188	0.996040910590564	0.997690531177829	0.997690531177829	0.973276146486308	0.960409105905642	0.998680303530188	0.986803035301881	-0.832728472451336	0.741999340151765	0.834378093038601	0.176179478719894	0.79445727482679	0.283404816892115	-0.179478719894424	0.0577367205542725	0.720554272517321	-0.917189046519301	0.463873309138898	0.0570768723193665	0.922797756516001	0.046849224678324	-0.398548333883207	-0.622896733751237	-0.852193995381062	0.764764104256021	0.195315077532168	0.24645331573738	-0.900692840646651	-0.939953810623557	-0.982843945892445	-0.993071593533487	-0.71494556252062	-0.929396238865061	-0.656878917848895	-0.222698779280765	-0.284064665127021	0.950841306499505	-0.981854173540086
ENSG00000108106	0.973935994721214	0.998680303530188	0.8729792147806	0.967337512372154	0.962058726492907	0.704387990762125	0.904651930056087	0.990432200593863	0.977235235895744	0.926756845925437	-0.454305509732761	0.229957109864731	0.543714945562521	0.368855163312438	0.183107885186407	0.509732761464863	-0.681953150775322	-0.576377433190366	-0.13922797756516	-0.333553282744969	0.665127020785219	-0.0517980864401188	-0.358957439788849	-0.0102276476410426	0.18624216430221	0.683602771362587	0.123061695809964	-0.280435499835038	0.320686242164302	0.296931705707687	0.0524579346750247	-0.789508413064995	-0.234905971626526	0.0831408775981524	-0.518970636753547	-0.804025074232926	-0.678653909600792	-0.972616298251402	-0.0313427911580337	0.963048498845266	-0.948531837677334
ENSG00000177469	-0.986473111184428	0.873639063015506	-0.967667436489607	-0.957439788848565	0.270207852193995	0.739030023094688	0.803035301880567	-0.90498185417354	-0.978884856483009	-0.976905311778291	-0.625536126690861	0.381392279775652	0.893104585945233	0.427911580336523	0.548333883206862	0.595513032002639	0.0151765094028373	0.559551303200264	-0.941273507093369	0.202573408116133	0.747278126031013	-0.00824810293632464	0.888815572418344	-0.173540085780271	0.877598152424942	0.951501154734411	0.833058396568789	0.361596832728472	-0.766083800725833	0.783239854833388	0.778290993071594	-0.794787198944243	-0.173540085780271	-0.181458264599142	0.791817881887166	0.892114813592874	0.868360277136259	0.932695480039591	0.967337512372154	0.964368195315078	-0.225008248102936
ENSG00000147526	-0.975255691191026	-0.744968657208842	-0.920158363576377	-0.965357967667437	-0.20224348399868	-0.860112174199934	-0.825140217749918	-0.679313757835698	-0.961398878258001	-0.903002309468822	-0.315737380402507	-0.69943912900033	-0.791487957769713	0.635763774331904	-0.645001649620587	0.0805014846585285	-0.569119102606401	0.678323985483339	-0.176509402837347	0.83536786539096	0.444407786209172	-0.505443747937974	-0.507423292642692	0.829099307159353	0.264104256021115	-0.045859452325965	0.316727152754866	-0.948531837677334	0.295941933355328	0.59782250082481	0.848564830089079	0.966347740019795	0.657538766083801	0.851864071263609	-0.239524909270868	0.504453975585615	-0.284724513361927	0.702408446057407	0.897063675354668	-0.450016496205873	0.807654239524909
ENSG00000142731	0.969646981194325	0.583635763774332	0.134609039920818	0.97459584295612	0.972286374133949	0.913229957109865	0.92048828769383	0.855493236555592	0.967337512372154	0.973276146486308	-0.722203893104586	0.774991751897064	0.919828439458924	0.0069284064665127	0.022434839986803	-0.923127680633454	0.785879247773012	-0.0207852193995381	0.806994391290003	-0.321676014516661	0.780270537776312	-0.336192675684593	-0.87627845595513	-0.213460903992082	-0.917189046519301	-0.681953150775322	-0.136918508742989	0.992741669416034	-0.870339821840977	0.870999670075883	-0.320356318046849	0.0880897393599472	-0.385021445067634	0.369185087429891	-0.840646651270208	-0.926426921807984	0.545364566149786	-0.617617947871989	-0.518310788518641	-0.262289673375124	-0.988782580006598
ENSG00000100479	0.972286374133949	0.184757505773672	0.767073573078192	0.980864401187727	0.959749257670736	0.954140547674035	0.947212141207522	0.903992081821181	0.96799736060706	0.979214780600462	-0.869350049488618	0.392939623886506	0.693830419003629	0.287033982184098	-0.284064665127021	-0.501814582645991	-0.512372154404487	-0.0168261299901023	0.646651270207852	0.258000659848235	0.92048828769383	0.0267238535136919	-0.0263939293962389	-0.185087429891125	-0.0818211811283405	0.0811613328934345	0.0676344440778621	0.560870999670076	0.861101946552293	0.717914879577697	0.826129990102277	-0.982843945892445	-0.965357967667437	-0.998020455295282	-0.983833718244804	-0.90168261299901	0.488617617947872	-0.903002309468822	-0.701418673705048	0.861101946552293	-0.979874628835368
ENSG00000197299	0.982184097657539	0.452655889145497	0.973276146486308	0.977235235895744	0.97459584295612	0.947542065324975	0.926756845925437	0.916529198284395	0.973276146486308	0.985483338832069	-0.328274496865721	0.0682942923127681	0.869020125371165	0.300230946882217	-0.820191355988123	-0.663147476080502	-0.992081821181128	-0.829429231276806	0.913889805344771	0.299241174529858	0.650280435499835	-0.361266908611019	0.441768393269548	-0.408116133289343	-0.856812933025404	-0.0847904981854174	-0.341801385681293	0.862421643022105	0.989112504124051	0.749917518970637	0.721214120752227	-0.267568459254372	-0.937314417683933	-0.925107225338172	0.865720884196635	-0.946882217090069	0.476080501484659	0.187726822830749	-0.274496865720884	-0.0135268888155724	-0.994721214120752
ENSG00000137807	0.977235235895744	0.992411745298581	0.842296271857473	0.986803035301881	0.991751897063675	0.738700098977235	0.983503794127351	0.952161002969317	0.985483338832069	0.990432200593863	-0.874628835367865	0.745958429561201	0.986803035301881	0.695809963708347	-0.53810623556582	0.34477070273837	0.37347410095678	0.593533487297921	-0.832728472451336	0.229297261629825	-0.511052457934675	0.0326624876278456	0.732101616628176	0.135598812273177	-0.596172880237545	-0.611679313757836	-0.194325305179809	0.785219399538106	0.756516001319696	0.89838337182448	0.576707357307819	-0.969976905311778	-0.972616298251402	-0.990762124711316	-0.9557901682613	-0.960079181788189	-0.349389640382712	0.494226327944573	-0.494556252062026	-0.247443088089739	-0.974925767073573
ENSG00000164576	-0.893434510062686	-0.0280435499835038	-0.104915869350049	-0.802705377763114	0.61992741669416	-0.448366875618608	-0.753216760145167	-0.742329264269218	-0.818211811283405	-0.604750907291323	0.767733421313098	0.796106895414055	-0.22764764104256	-0.597492576707357	-0.965357967667437	-0.0814912570108875	-0.775321676014517	0.70933685252392	-0.530188056746948	-0.404486967997361	0.547674034971956	-0.5249092708677	0.21873968987133	0.54701418673705	-0.624876278455955	-0.00263939293962389	-0.387000989772352	-0.165621906961399	-0.356647970966678	-0.47179148795777	0.200263939293962	-0.326294952161003	0.547674034971956	0.400857802705378	0.880897393599472	0.680963378422963	0.0138568129330254	0.360936984493566	0.544044869679974	0.388320686242164	0.703728142527219
ENSG00000161800	0.971626525899043	0.441768393269548	0.879247773012207	0.957109864731112	0.979214780600462	0.88617617947872	0.840976575387661	0.891784889475421	0.968987132959419	0.957769712966018	-0.780930386011217	0.778950841306499	0.957769712966018	0.120752226987793	-0.609699769053118	0.0887495875948532	-0.679973606070604	-0.41438469152095	0.770702738370175	-0.722863741339492	-0.555262289673375	0.323985483338832	0.231276806334543	0.355658198614319	-0.71824480369515	-0.915539425932036	-0.920818211811283	-0.927746618277796	-0.728472451336193	0.468162322665787	0.60442098317387	-0.989442428241504	-0.97129660178159	-0.938634114153745	0.663477400197954	-0.956779940613659	0.331903662157704	0.897063675354668	-0.611679313757836	0.070273837017486	-0.976905311778291
ENSG00000101335	-0.993071593533487	-0.941933355328274	-0.990762124711316	-0.96469811943253	0.15803365225998	-0.462883536786539	0.554932365555922	-0.999010227647641	-0.965357967667437	-0.999010227647641	-0.926426921807984	-0.811943253051798	0.871659518310788	0.840976575387661	0.982514021774992	0.714615638403167	0.0593863411415374	0.54470471791488	-0.97129660178159	-0.671065654899373	0.785219399538106	0.754536456614979	0.625866050808314	-0.270537776311448	0.879247773012207	0.933355328274497	0.509072913229957	0.459254371494556	0.14912570108875	0.714615638403167	0.743319036621577	0.940943582975916	0.460574067964368	0.775981524249423	-0.981854173540086	0.778290993071594	0.761134938964038	0.827119762454635	-0.43319036621577	0.995381062355658	0.223028703398218
ENSG00000167513	0.989112504124051	0.805014846585285	0.957769712966018	0.984163642362257	0.989112504124051	0.986143187066975	0.99670075882547	0.966347740019795	0.979214780600462	0.99340151765094	-0.464203233256351	0.874298911250412	-0.190696139887826	0.45859452325965	0.0283734741009568	0.381392279775652	-0.185747278126031	-0.25305179808644	0.263279445727483	0.626855823160673	-0.419003629165292	-0.046519300560871	-0.540085780270538	0.297591553942593	-0.627845595513032	-0.0547674034971956	-0.600461893764434	-0.757175849554602	0.635433850214451	0.874298911250412	-0.988782580006598	-0.327284724513362	-0.0864401187726823	-0.678653909600792	0.796766743648961	-0.6519300560871	0.485648300890795	-0.237215440448697	-0.249092708677004	0.987462883536787	-0.978884856483009
ENSG00000138794	0.938304190036292	-0.877928076542395	0.178488947542065	0.667106565489937	-0.645001649620587	0.197954470471791	0.796766743648961	-0.429561200923788	0.813922797756516	0.815242494226328	0.480039590894094	0.952161002969317	0.092708677004289	-0.852193995381062	0.185087429891125	-0.322995710986473	0.0979874628835368	-0.787198944242824	0.0663147476080501	-0.748927746618278	-0.943253051798086	-0.177169251072253	0.827779610689541	-0.405146816232267	-0.0956779940613659	-0.771032662487628	-0.108874958759485	0.325305179808644	0.0676344440778621	0.51600131969647	-0.866050808314088	-0.172550313427912	-0.146156384031673	-0.873968987132959	-0.967667436489607	-0.775321676014517	0.500824810293632	-0.269218079841636	-0.412405146816232	-0.0597162652589904	-0.801385681293303
ENSG00000187741	0.985483338832069	0.691850874298911	0.889145496535797	0.962058726492907	0.903332233586275	0.980204552952821	0.97459584295612	0.976575387660838	0.972286374133949	0.988122731771693	-0.289673375123722	0.676674364896074	0.783899703068294	0.718574727812603	0.817222038931046	0.0715935334872979	-0.0376113493896404	0.764104256021115	0.741009567799406	-0.718904651930056	-0.788848564830089	0.268228307489277	0.62652589904322	0.408775981524249	0.0069284064665127	0.394259320356318	-0.632794457274827	0.996040910590564	0.817881887165952	-0.0986473111184428	0.804354998350379	-0.226327944572748	-0.66743648960739	-0.88947542065325	0.070933685252392	-0.954470471791488	-0.273177169251072	0.302210491586935	-0.903662157703728	0.610029693170571	-0.977565160013197
ENSG00000136003	-0.866050808314088	-0.706367535466843	-0.866710656548994	-0.79775651600132	-0.319696469811943	-0.765094028373474	0.441438469152095	-0.525569119102606	-0.747608050148466	-0.824480369515012	-0.179478719894424	-0.713625866050808	-0.394589244473771	-0.307819201583636	0.514681623226658	-0.457274826789838	0.922467832398548	0.0656548993731442	-0.399208182118113	-0.886506103596173	0.045529528208512	0.468822170900693	-0.80666446717255	-0.636093698449357	-0.818871659518311	0.309138898053448	-0.892444737710327	0.272187396898713	0.342131309798746	-0.759485318376773	0.391619927416694	0.957769712966018	0.971626525899043	0.91817881887166	0.804354998350379	0.680303530188057	0.114153744638733	-0.979874628835368	0.479379742659188	-0.554272517321016	0.961728802375454
ENSG00000080503	-0.945232596502804	-0.925767073573078	-0.618607720224348	-0.812933025404157	-0.808973935994721	-0.880237545364566	-0.943912900032992	-0.65852853843616	-0.836357637743319	-0.811283404816892	0.268888155724183	-0.868690201253712	-0.847245133619268	0.410095677994061	-0.339821840976575	-0.38898053447707	0.926096997690531	-0.96238865061036	-0.581326294952161	0.76905311778291	-0.522929726162982	-0.748267898383372	-0.620917189046519	-0.835697789508413	-0.912570108874959	0.186407126360937	-0.80666446717255	-0.868030353018806	0.711976245463543	0.0867700428901353	0.603431210821511	0.683602771362587	0.178488947542065	-0.046519300560871	0.612669086110195	0.870999670075883	-0.849224678323986	-0.366215770372814	-0.675684592543715	-0.23094688221709	0.610029693170571
ENSG00000120738	-0.987132959419334	-0.977565160013197	-0.47179148795777	-0.954800395908941	-0.996370834708017	-0.949851534147146	-0.99010227647641	-0.59452325965028	-0.994721214120752	-0.985153414714616	-0.67733421313098	-0.045859452325965	-0.871329594193336	0.862421643022105	0.999340151765094	0.998680303530188	0.995381062355658	0.292642692180798	0.605080831408776	0.143187066974596	0.743978884856483	0.848564830089079	-0.99010227647641	0.717255031342791	0.701748597822501	0.958429561200924	0.91487957769713	-0.439458924447377	0.990432200593863	0.998350379412735	0.96799736060706	0.342131309798746	0.73375123721544	0.980864401187727	0.481359287363906	-0.887165951831079	0.950841306499505	-0.716595183107885	-0.782909930715935	0.997690531177829	-0.564170240844606
ENSG00000109685	0.942923127680633	0.874958759485318	0.763444407786209	0.875948531837677	0.88287693830419	0.486967997360607	0.747937974265919	0.381392279775652	0.832398548333883	0.865390960079182	-0.575057736720554	0.96799736060706	0.444407786209172	0.579346750247443	-0.516991092048829	-0.00659848234905972	0.476740349719565	-0.0870999670075882	0.411415374463873	-0.931705707687232	0.765423952490927	0.450676344440779	-0.95249092708677	0.476740349719565	-0.0859452325965028	0.92048828769383	-0.133949191685912	-0.53150775321676	-0.437479379742659	0.610689541405477	-0.939953810623557	-0.970636753546684	-0.983173870009898	-0.972946222368855	-0.909270867700429	-0.863411415374464	-0.530847904981854	0.00560870999670076	-0.629165291982844	0.797426591883867	-0.94259320356318
ENSG00000140543	-0.90498185417354	0.387660838007258	-0.174859782250082	-0.385021445067634	0.275816562190696	-0.454965357967667	-0.827449686572088	-0.295612009237875	-0.661167931375784	-0.751237215440449	-0.323655559221379	-0.0686242164302211	-0.766083800725833	-0.460244143846915	-0.515671395579017	-0.598812273177169	0.861101946552293	-0.620917189046519	-0.641702408446057	-0.623556581986143	0.426921807984164	0.199934015176509	-0.763774331903662	0.248102936324645	-0.147476080501485	-0.637083470801716	-0.850214450676344	-0.13922797756516	0.298251402177499	0.547674034971956	-0.477070273837018	-0.44638733091389	0.70603761134939	0.507753216760145	0.701748597822501	0.691850874298911	0.808314087759815	-0.709006928406467	-0.535136918508743	-0.264269218079842	0.130649950511382
ENSG00000168496	0.966017815902342	0.617947871989442	0.741999340151765	0.959749257670736	0.943582975915539	0.75915539425932	0.91817881887166	0.865390960079182	0.948861761794787	0.963708347080172	-0.825800065984823	-0.101286704058067	0.372484328604421	-0.45298581326295	-0.802045529528209	0.0748927746618278	-0.415704387990762	-0.570438799076212	0.66413724843286	0.773342131309799	0.889145496535797	-0.294952161002969	-0.57241834378093	0.463873309138898	0.107885186407126	0.594853183767733	0.189706367535467	0.952820851204223	0.346090399208182	0.800395908940944	-0.54140547674035	-0.94259320356318	-0.927746618277796	-0.933025404157044	0.822830748927747	-0.785549323655559	0.849554602441438	-0.311778290993072	-0.189376443418014	0.094028373474101	-0.956779940613659
ENSG00000176890	0.979544704717915	0.926756845925437	-0.196964698119433	0.973276146486308	0.957769712966018	0.977235235895744	0.988122731771693	0.645991421972946	0.971626525899043	0.965028043549984	-0.662487627845596	0.937644341801386	0.958429561200924	0.213130979874629	-0.9557901682613	-0.459584295612009	0.678983833718245	0.182448036951501	0.785879247773012	0.835037941273507	-0.83866710656549	-0.453645661497856	-0.25305179808644	0.422632794457275	-0.763774331903662	-0.448366875618608	-0.883206862421643	0.934675024744309	-0.963378422962719	0.789178488947542	-0.723523589574398	-0.932365555922138	-0.825800065984823	-0.951831078851864	-0.698779280765424	-0.913559881227318	-0.622896733751237	-0.600461893764434	-0.515011547344111	0.67403497195645	-0.968327284724513
ENSG00000178695	-0.988782580006598	-0.956450016496206	-0.257670735730782	-0.944572748267898	-0.649290663147476	-0.647641042560211	-0.374133949191686	-0.950511382382052	-0.950511382382052	-0.92378752886836	-0.965687891784889	0.640382711976245	-0.898053447707027	0.236885516331244	-0.115803365225998	0.984163642362257	-0.824480369515012	0.146486308149126	0.805014846585285	0.976575387660838	-0.158363576377433	0.626855823160673	0.594193335532827	0.929726162982514	0.468822170900693	-0.41768393269548	-0.917848894754207	-0.297921478060046	-0.925107225338172	-0.951831078851864	0.979214780600462	0.131309798746288	0.519300560871	-0.94259320356318	-0.968327284724513	0.767073573078192	0.730122071923458	0.736720554272517	0.94028373474101	-0.156384031672715	0.830419003629165
ENSG00000086232	0.833718244803695	0.67403497195645	0.901352688881557	0.808644011877268	0.149785549323656	0.12042230287034	0.484328604420983	0.486308149125701	0.876938304190036	0.888815572418344	-0.70273837017486	0.103266248762785	0.284394589244474	0.941603431210821	0.912900032992412	-0.231606730451996	0.117452985813263	-0.242164302210492	0.362586605080831	-0.106235565819861	-0.824480369515012	0.909600791817882	-0.627845595513032	0.356318046849225	-0.577202243483999	0.0531177829099307	-0.451006268558232	0.0211151435169911	0.596502804354998	-0.44638733091389	-0.663147476080502	-0.50940283734741	-0.349389640382712	-0.0135268888155724	0.631804684922468	0.260640052787859	-0.218409765753877	-0.0719234576047509	-0.324315407456285	0.528538436159683	0.17452985813263
ENSG00000024422	-0.976245463543385	-0.994721214120752	-0.965357967667437	-0.935664797096668	0.874958759485318	0.966017815902342	0.941603431210821	-0.881227317716925	-0.973606070603761	-0.946222368855163	0.721873968987133	0.831738700098977	0.63873309138898	0.55691191026064	0.865720884196635	0.334543055097328	-0.826789838337182	-0.246783239854833	-0.768063345430551	-0.267568459254372	0.924117452985813	0.368855163312438	0.767733421313098	0.223028703398218	0.746618277796107	0.762124711316397	0.569449026723854	0.823490597162653	0.113493896403827	0.897723523589574	0.61101946552293	-0.578356977895084	0.590234246123392	0.715275486638073	0.217419993401518	0.864731111844276	0.895414054767404	-0.885186407126361	0.919828439458924	0.40217749917519	0.170900692840647
ENSG00000072571	0.989772352358957	0.644671725503134	0.998350379412735	0.988452655889146	0.992411745298581	0.96799736060706	0.953480699439129	0.91817881887166	0.994391290003299	0.991092048828769	-0.916199274166942	0.995051138238205	0.906631474760805	0.357637743319037	-0.933025404157044	0.168261299901023	-0.0963378422962719	-0.0412405146816232	0.815902342461234	0.352688881557242	0.941603431210821	-0.122731771692511	0.293632464533157	0.137248432860442	-0.848894754206532	-0.440118772682283	-0.95249092708677	0.687561860772022	-0.845925437149456	0.88617617947872	0.468162322665787	-0.978884856483009	-0.980534477070274	-0.991421972946222	-0.8673705047839	-0.94919168591224	-0.960739030023095	0.346750247443088	-0.972946222368855	0.561860772022435	-0.987132959419334
ENSG00000124942	-0.968327284724513	-0.988782580006598	-0.298911250412405	-0.947871989442428	0.0293632464533157	0.285714285714286	-0.729462223688552	-0.970636753546684	-0.94919168591224	-0.916199274166942	0.323985483338832	0.804354998350379	0.658198614318707	-0.883206862421643	0.717255031342791	-0.0884196634774002	0.309138898053448	0.735400857802705	-0.52820851204223	-0.481029363246453	-0.685912240184757	-0.362256680963378	0.986143187066975	-0.443747937974266	0.970966677664137	0.865390960079182	0.952820851204223	-0.277466182777961	-0.888485648300891	-0.324975255691191	0.700428901352689	0.0669745958429561	0.0966677664137248	0.904651930056087	0.991751897063675	0.896403827119762	0.955130320026394	0.97789508413065	0.235235895743979	0.968987132959419	-0.201253711646321
ENSG00000111913	-0.990762124711316	-0.671725503134279	-0.972946222368855	-0.930715935334873	-0.92708677004289	0.83536786539096	0.225998020455295	-0.928406466512702	-0.875288683602771	-0.903662157703728	-0.317057076872319	-0.98449356647971	-0.146156384031673	0.916529198284395	-0.433850214450676	0.023094688221709	0.680303530188057	0.977235235895744	0.932695480039591	0.878258000659848	-0.333223358627516	0.684262619597493	-0.843286044209832	0.891784889475421	0.658858462553613	-0.90498185417354	0.287033982184098	0.723193665456945	-0.935004948861762	-0.956779940613659	0.907951171230617	0.456944902672385	0.0283734741009568	0.928076542395249	-0.280105575717585	0.945562520620257	0.931375783569779	-0.639063015506434	0.852523919498515	-0.629165291982844	0.47740019795447
ENSG00000148180	-0.967007588254701	-0.92708677004289	-0.92378752886836	-0.779280765423953	0.598482349059716	0.199934015176509	-0.25635103926097	-0.973606070603761	-0.99010227647641	-0.983173870009898	-0.958099637083471	0.262619597492577	0.506763444407786	0.886836027713626	0.910260640052788	0.684922467832399	0.915869350049489	0.903332233586275	-0.652919828439459	0.827119762454635	0.505113823820521	0.764104256021115	0.684262619597493	0.840316727152755	-0.914549653579677	0.448036951501155	-0.549323655559221	-0.506433520290333	0.652259980204553	0.882217090069284	-0.779940613658858	0.566149785549324	0.828439458924447	0.600791817881887	-0.93368525239195	0.932695480039591	0.924117452985813	0.677664137248433	0.997690531177829	0.493566479709667	0.856153084790498
ENSG00000164885	0.931375783569779	0.988122731771693	0.555922137908281	0.723193665456945	0.89277466182778	0.705047838997031	0.692510722533817	0.783899703068294	0.935334872979215	0.916529198284395	-0.093038601121742	-0.946222368855163	0.65522929726163	0.0583965687891785	0.070933685252392	0.90828109534807	0.217419993401518	-0.790828109534807	0.756516001319696	-0.557241834378093	-0.356647970966678	-0.022764764104256	-0.883866710656549	0.070273837017486	-0.92378752886836	-0.829429231276806	-0.679313757835698	0.833718244803695	-0.841306499505114	-0.687231936654569	-0.187066974595843	-0.156054107555262	0.0607060376113494	0.166611679313758	-0.740019795447047	-0.201913559881227	-0.819531507753217	0.220719234576048	-0.330913889805345	0.650940283734741	0.275816562190696
ENSG00000121073	0.873639063015506	0.456944902672385	0.543055097327615	0.658198614318707	0.539755856153085	0.567469482019136	-0.262289673375124	0.332893434510063	0.853183767733421	0.872319366545695	-0.366215770372814	0.210161662817552	-0.00329924117452986	-0.0574067964368195	0.241174529858133	0.304849884526559	-0.638403167271528	0.677664137248433	0.805674694820191	-0.070603761134939	0.16793137578357	0.198614318706697	-0.73705047838997	0.408446057406796	-0.390630155064335	0.425932035631805	-0.144176839326955	0.739030023094688	-0.834048168921148	-0.896733751237215	-0.951171230616958	-0.845925437149456	-0.921478060046189	-0.740679643681953	-0.338502144506763	-0.501814582645991	-0.67733421313098	-0.707687231936655	0.497525569119103	0.543055097327615	0.423952490927087
ENSG00000178878	-0.98449356647971	-0.741669416034312	-0.786539096007918	-0.9557901682613	0.826459914219729	0.916529198284395	-0.60112174199934	0.778290993071594	-0.965687891784889	-0.974265918838667	0.919828439458924	-0.213460903992082	-0.974925767073573	0.331903662157704	0.361596832728472	-0.188056746948202	0.491257010887496	-0.642362256680963	0.347740019795447	-0.220059386341142	0.90828109534807	-0.0257340811613329	0.54701418673705	0.133619267568459	0.853183767733421	-0.911910260640053	0.924117452985813	0.0593863411415374	0.979544704717915	0.603431210821511	0.869020125371165	0.684262619597493	0.934675024744309	0.97459584295612	0.973935994721214	-0.458264599142197	0.557571758495546	-0.712966017815902	0.905641702408446	-0.806004618937644	0.44968657208842
ENSG00000122786	-0.978225008248103	0.968987132959419	-0.95249092708677	-0.508742989112504	-0.451006268558232	0.723853513691851	0.660838007258331	-0.947871989442428	-0.815572418343781	-0.977565160013197	-0.92378752886836	0.907951171230617	0.97789508413065	0.457604750907291	0.893104585945233	0.181128340481689	0.54701418673705	0.169580996370835	-0.972946222368855	-0.358957439788849	-0.921478060046189	0.169910920488288	0.917518970636754	0.131969646981194	-0.135433850214451	-0.185087429891125	0.81986143187067	0.600131969646981	-0.111514351699109	0.484988452655889	0.862421643022105	0.544044869679974	-0.153084790498185	0.264599142197295	-0.590564170240845	-0.944572748267898	0.0293632464533157	0.81986143187067	0.947542065324975	-0.308149125701089	0.891125041240515
ENSG00000183155	0.887495875948532	0.274166941603431	0.804354998350379	0.625206202573408	0.863741339491917	0.400197954470472	0.614648630814913	-0.174199934015176	0.942923127680633	0.741999340151765	-0.626195974925767	-0.529528208512042	0.2154404486968	0.425932035631805	-0.532167601451666	0.216100296931706	-0.820191355988123	0.763444407786209	0.360936984493566	-0.440118772682283	0.498845265588915	-0.144176839326955	-0.267568459254372	-0.113163972286374	0.557571758495546	-0.561200923787529	0.247113163972286	0.821840976575388	-0.0616958099637083	-0.628505443747938	-0.109534806994391	-0.782909930715935	0.459914219729462	-0.841306499505114	-0.636753546684263	-0.305509732761465	0.305179808644012	-0.708347080171561	0.469482019135599	0.0145166611679314	0.503464203233256
ENSG00000160688	0.924777301220719	0.459914219729462	0.546684262619597	0.921807984163642	0.899043220059386	0.238205212801056	0.808314087759815	0.703068294292313	0.90828109534807	0.895743978884856	-0.316397228637413	0.876938304190036	-0.102936324645332	-0.828109534806994	-0.540745628505444	0.605740679643682	-0.725503134279116	-0.401187726822831	0.204223028703398	-0.107555262289673	-0.492576707357308	0.722533817222039	0.330583965687892	0.626855823160673	0.504618937644342	0.515341471461564	0.855493236555592	-0.31045859452326	0.0191355988122732	-0.488947542065325	-0.371494556252062	-0.75024744308809	-0.31375783569779	-0.466512702078522	-0.137908281095348	0.499505113823821	-0.433850214450676	0.168921148135929	-0.1270207852194	0.309468822170901	-0.111514351699109
ENSG00000113648	0.868360277136259	0.786869020125371	0.506763444407786	0.258660508083141	0.676674364896074	0.459254371494556	0.638073243154075	0.528538436159683	0.92048828769383	0.684262619597493	0.28835367865391	0.248102936324645	0.874958759485318	0.773342131309799	-0.954800395908941	0.880897393599472	-0.562520620257341	0.597162652589904	0.944242824150445	0.902672385351369	0.555922137908281	-0.571758495546024	-0.364896073903002	0.824810293632464	0.0267238535136919	0.478060046189376	-0.0161662817551963	-0.564830089079512	0.824810293632464	0.620587264929066	-0.727812603101287	-0.857802705377763	0.134609039920818	-0.609699769053118	0.242494226327945	-0.0161662817551963	0.0593863411415374	0.111844275816562	0.268888155724183	0.214780600461894	-0.445727482678984
ENSG00000165424	-0.98119432530518	-0.645001649620587	-0.852853843615968	-0.923127680633454	-0.86077202243484	-0.26294952161003	-0.744968657208842	-0.874628835367865	-0.953150775321676	-0.981854173540086	-0.557241834378093	-0.192015836357638	0.104585945232596	0.73144176839327	0.182448036951501	0.702408446057407	-0.719564500164962	0.261299901022765	-0.26624876278456	0.206862421643022	0.869020125371165	0.681623226657869	0.721214120752227	0.641372484328604	0.470141867370505	0.872319366545695	0.817222038931046	0.854833388320686	-0.120092378752887	0.891125041240515	0.447377103266249	0.234576047509073	-0.304519960409106	-0.731771692510722	0.777301220719235	0.915869350049489	-0.568459254371495	0.468162322665787	0.788188716595183	0.398218409765754	0.660508083140878
ENSG00000128016	-0.968657208841966	-0.951171230616958	-0.519960409105906	-0.972616298251402	-0.988782580006598	-0.542395249092709	-0.969317057076872	-0.727812603101287	-0.983833718244804	-0.982843945892445	-0.380402507423293	0.070933685252392	-0.878917848894754	-0.0092378752886836	0.997360607060376	0.96799736060706	-0.917189046519301	0.494886176179479	0.838997030682943	0.764764104256021	-0.0729132299571099	0.685582316067304	0.49719564500165	0.935994721214121	0.839656878917849	0.768393269548004	0.842956120092379	0.70603761134939	0.929066314747608	0.966017815902342	0.812603101286704	0.976575387660838	0.919168591224019	0.894094358297592	0.955130320026394	-0.462223688551633	-0.00329924117452986	0.536456614978555	-0.899373144176839	0.339491916859122	0.899043220059386
ENSG00000106144	0.850544374793797	0.360277136258661	0.371824480369515	0.788518640712636	0.802375453645662	0.750907291322996	0.434180138568129	0.817222038931046	0.630814912570109	0.944902672385351	0.81986143187067	0.881887165951831	0.76575387660838	0.58891454965358	-0.968327284724513	-0.27515671395579	-0.144176839326955	0.187396898713296	0.704387990762125	0.747937974265919	0.809303860112174	0.644011877268228	0.633784229627186	0.765423952490927	0.657373804025074	0.725173210161663	-0.0494886176179479	0.244803695150115	0.64203233256351	0.302870339821841	0.574067964368195	0.159683272847245	-0.493236555592214	0.190366215770373	-0.686572088419663	-0.684592543714946	0.852523919498515	-0.668096337842296	-0.299571098647311	0.464533157373804	-0.865061035961729
ENSG00000117410	0.910920488287694	0.648300890795117	0.738700098977235	-0.238535136918509	0.55691191026064	-0.873968987132959	0.40547674034972	0.146486308149126	0.934675024744309	0.783899703068294	-0.45298581326295	-0.53810623556582	0.113493896403827	0.713295941933355	-0.0343121082151105	0.921807984163642	-0.545694490267238	0.910920488287694	0.92048828769383	0.761794787198944	0.403497195645002	0.741999340151765	-0.551633124381392	0.988122731771693	-0.604750907291323	0.815902342461234	0.0798416364236226	0.72814252721874	-0.116793137578357	0.268888155724183	0.350379412735071	-0.445727482678984	0.743978884856483	0.529858132629495	-0.872649290663147	-0.0712636093698449	-0.20554272517321	0.631474760805015	0.468162322665787	0.220719234576048	0.559551303200264
ENSG00000159176	-0.978884856483009	-0.13592873639063	-0.987792807654239	-0.893434510062686	-0.701418673705048	-0.881227317716925	-0.647641042560211	-0.968657208841966	-0.95249092708677	-0.990762124711316	-0.431210821511052	-0.804025074232926	0.726492906631475	-0.470471791487958	0.371164632134609	0.685582316067304	-0.21214120752227	-0.652919828439459	-0.971956450016496	-0.271197624546354	0.0564170240844606	0.572088419663477	0.736720554272517	-0.524249422632795	0.494886176179479	0.583635763774332	0.844935664797097	0.562190696139888	0.408775981524249	0.16463213460904	-0.995710986473111	0.092708677004289	0.994391290003299	0.181788188716595	0.725833058396569	-0.147476080501485	0.896403827119762	0.757835697789508	0.617947871989442	0.911250412405147	-0.878917848894754
ENSG00000151623	-0.976905311778291	-0.985813262949522	-0.862751567139558	-0.973606070603761	-0.964038271197625	-0.989442428241504	-0.98119432530518	-0.995710986473111	-0.990762124711316	-0.993731441768393	-0.510062685582316	-0.888155724183438	-0.978884856483009	-0.723523589574398	0.884856483008908	-0.888155724183438	0.897063675354668	-0.834048168921148	-0.94919168591224	-0.834048168921148	-0.561200923787529	0.163312438139228	-0.0765423952490927	-0.294292312768063	-0.921478060046189	-0.0148465852853844	-0.920158363576377	-0.0554272517321016	0.61662817551963	-0.453645661497856	0.840976575387661	0.836687561860772	0.309468822170901	-0.892444737710327	0.869020125371165	0.995381062355658	-0.883866710656549	0.997360607060376	0.412735070933685	-0.939953810623557	0.995051138238205
ENSG00000138735	-0.96469811943253	-0.808973935994721	-0.950511382382052	-0.96238865061036	0.615968327284725	-0.606070603761135	0.97789508413065	-0.974265918838667	-0.939953810623557	-0.980534477070274	-0.905971626525899	0.556581986143187	-0.961398878258001	0.952161002969317	0.921148135928736	-0.813592873639063	1	0.252391949851534	-0.989442428241504	0.78126031012867	0.918838667106565	0.349059716265259	0.916859122401848	0.884856483008908	-0.781590234246123	-0.597492576707357	-0.88947542065325	0.65522929726163	-0.988782580006598	-0.943253051798086	0.808314087759815	0.959749257670736	0.831408775981524	0.871659518310788	0.233256351039261	0.695809963708347	0.0973276146486308	0.840316727152755	0.688221709006928	-0.552952820851204	0.919168591224019
ENSG00000000460	0.938964038271198	0.296601781590234	-0.150775321676015	0.963048498845266	0.891125041240515	0.817881887165952	0.89838337182448	0.938304190036292	0.946552292972616	0.967337512372154	-0.501814582645991	0.966017815902342	0.778950841306499	0.0333223358627516	-0.167601451666117	-0.726822830748928	0.295941933355328	0.216100296931706	0.548333883206862	-0.0386011217419993	0.00362916529198284	-0.23424612339162	0.0669745958429561	0.0910590564170241	0.651600131969647	-0.990762124711316	0.597162652589904	-0.292312768063345	0.201583635763774	0.173870009897724	0.0514681623226658	0.729792147806005	-0.0376113493896404	-0.880237545364566	0.696469811943253	-0.946222368855163	0.228637413394919	0.249422632794457	-0.685912240184757	0.603761134938964	-0.946222368855163
ENSG00000138080	-0.982843945892445	0.586275156713956	-0.900692840646651	-0.0445397558561531	-0.95249092708677	-0.926426921807984	0.903332233586275	-0.818871659518311	0.389970306829429	-0.972616298251402	0.246123391619927	0.991751897063675	0.694490267238535	0.56680963378423	0.519300560871	0.529198284394589	-0.737710326624876	-0.192675684592544	-0.558561530847905	0.0105575717584955	0.426591883866711	0.276806334543055	0.721873968987133	0.333883206862422	-0.0395908940943583	0.720554272517321	-0.641702408446057	0.842296271857473	-0.690861101946552	0.88287693830419	0.887495875948532	-0.557241834378093	-0.502474430880897	-0.336852523919498	-0.935664797096668	0.564500164962059	0.821840976575388	0.95908940943583	0.858462553612669	0.0669745958429561	-0.209831738700099
ENSG00000141562	0.8729792147806	0.494226327944573	0.758495546024414	0.831738700098977	0.858462553612669	0.81986143187067	0.414054767403497	0.613988782580007	-0.0814912570108875	0.766413724843286	-0.364896073903002	0.139557901682613	0.551303200263939	0.795117123061696	-0.242824150445398	0.779610689541405	-0.279115803365226	0.752226987792808	0.377433190366216	0.971626525899043	0.201583635763774	0.575387660838007	0.939293962388651	0.903992081821181	-0.605410755526229	0.675354668426262	0.250412405146816	0.27845595513032	-0.663807324315407	-0.316397228637413	0.371824480369515	-0.905971626525899	-0.156054107555262	-0.259980204552953	0.346750247443088	0.555922137908281	-0.989442428241504	-0.362916529198284	-0.203233256351039	0.593533487297921	0.436159683272847
ENSG00000115275	0.865720884196635	-0.0270537776311448	0.89838337182448	0.667766413724843	0.186407126360937	0.726492906631475	0.812603101286704	0.689211481359287	0.583635763774332	0.939293962388651	-0.466512702078522	0.468162322665787	-0.111514351699109	-0.229627185747278	0.219069613988783	0.423952490927087	-0.656219069613989	-0.991421972946222	0.597162652589904	-0.932365555922138	0.169580996370835	0.844935664797097	0.31936654569449	0.701088749587595	0.721214120752227	0.565160013196965	0.571428571428571	0.827779610689541	-0.337842296271857	-0.0999670075882547	-0.792807654239525	-0.739359947212141	-0.883866710656549	-0.833388320686242	0.257340811613329	-0.64863081491257	-0.0349719564500165	0.165951831078852	-0.837017485978225	0.827119762454635	0.31606730451996
ENSG00000153574	0.821511052457935	-0.450016496205873	0.423952490927087	0.373804025074233	0.607060376113494	0.378093038601122	0.119762454635434	0.861761794787199	-0.047179148795777	0.791817881887166	-0.773012207192346	0.618937644341801	-0.445727482678984	0.529198284394589	0.524579346750247	-0.0719234576047509	0.100296931705708	0.425932035631805	0.58231606730452	-0.968657208841966	-0.883866710656549	-0.620917189046519	0.392939623886506	-0.918508742989113	0.776641372484329	-0.422962718574728	0.766413724843286	-0.0877598152424942	0.50280435499835	-0.582645991421973	-0.741669416034312	0.100296931705708	-0.64863081491257	-0.875288683602771	-0.178159023424612	0.138898053447707	0.695809963708347	-0.75024744308809	-0.0534477070273837	-0.855163312438139	-0.649950511382382
ENSG00000111897	-0.934345100626856	-0.481029363246453	-0.662487627845596	-0.88947542065325	-0.869350049488618	-0.243813922797757	-0.663147476080502	-0.822170900692841	-0.783569778950841	-0.810293632464533	-0.435829759155394	-0.788848564830089	0.213130979874629	0.770702738370175	0.525239194985153	-0.44308808973936	0.43978884856483	0.92048828769383	-0.6961398878258	0.541735400857803	-0.636753546684263	-0.884526558891455	-0.845925437149456	-0.673705047838997	-0.877268228307489	-0.83866710656549	-0.887165951831079	0.647311118442758	-0.21214120752227	-0.599802045529528	0.514681623226658	0.87066974595843	0.830748927746618	0.727482678983834	0.094028373474101	0.721214120752227	-0.59452325965028	-0.972946222368855	0.785219399538106	-0.87957769712966	0.957109864731112
ENSG00000087274	-0.857802705377763	0.629495216100297	-0.704058066644672	-0.797096667766414	0.223028703398218	-0.00791817881887166	-0.179808644011877	-0.798416364236226	-0.733421313097987	-0.881557241834378	0.363246453315737	-0.271197624546354	0.298251402177499	0.891784889475421	-0.502474430880897	0.0442098317387001	-0.429561200923788	-0.628505443747938	-0.577697129660178	0.894094358297592	0.739030023094688	0.874298911250412	0.0105575717584955	0.780600461893764	-0.400527878587925	0.7845595513032	-0.0673045199604091	-0.137908281095348	-0.322995710986473	0.401517650940284	0.452655889145497	0.813922797756516	-0.00329924117452986	0.227977565160013	-0.501814582645991	0.704387990762125	0.671395579016826	0.023094688221709	-0.092378752886836	0.631474760805015	0.421313097987463
ENSG00000116741	-0.991421972946222	-0.774661827779611	-0.893434510062686	-0.898713295941933	-0.940613658858463	-0.902012537116463	-0.960079181788189	-0.980534477070274	-0.987792807654239	-0.987792807654239	-0.935664797096668	-0.322335862751567	-0.98449356647971	0.997690531177829	0.428241504453976	0.798746288353679	0.941603431210821	0.975915539425932	0.785219399538106	0.999340151765094	0.590234246123392	-0.956779940613659	-0.759485318376773	-0.885846255361267	0.613328934345101	-0.940613658858463	-0.15143516991092	-0.895084130649951	0.0722533817222039	-0.996370834708017	0.947542065324975	0.887825800065985	0.863741339491917	0.948861761794787	-0.209171890465193	-0.401847575057737	0.910920488287694	0.839656878917849	-0.391949851534147	-0.873309138898053	0.224678323985483
ENSG00000130816	0.93038601121742	0.306499505113824	0.244143846915209	0.870999670075883	0.895743978884856	0.691850874298911	0.906631474760805	0.893764434180139	0.888815572418344	0.933355328274497	-0.00131969646981194	0.755196304849885	0.615968327284725	-0.945232596502804	0.386671065654899	0.000329924117452986	-0.776311448366876	-0.826789838337182	0.876938304190036	-0.0194655229297262	-0.90498185417354	0.823490597162653	0.509732761464863	0.762784559551303	0.419333553282745	0.917518970636754	0.126031012867041	-0.245133619267568	-0.802045529528209	0.563840316727153	-0.922137908281095	-0.851534147146156	-0.962718574727813	-0.969317057076872	0.293632464533157	-0.588584625536127	0.735400857802705	-0.345100626855823	-0.820521280105576	0.66413724843286	-0.94919168591224
ENSG00000059573	0.932035631804685	0.81326294952161	0.806334543055097	0.935334872979215	0.473111184427582	0.730781920158364	-0.356647970966678	-0.18673705047839	0.903992081821181	0.712636093698449	0.330583965687892	0.653579676674365	-0.122401847575058	-0.382711976245464	-0.293302540415704	-0.557241834378093	0.743978884856483	-0.0541075552622897	-0.491916859122402	0.312768063345431	0.128670405806664	0.269548003959089	-0.1712306169581	0.491257010887496	-0.438799076212471	0.844935664797097	-0.390630155064335	0.225338172220389	0.667766413724843	0.679643681953151	0.0131969646981194	0.486967997360607	-0.685912240184757	-0.122731771692511	-0.00527878587924777	-0.930715935334873	0.919828439458924	0.197294622236886	-0.314417683932695	-0.0412405146816232	-0.766743648960739
ENSG00000104889	0.948861761794787	0.623886506103596	0.748597822500825	0.947542065324975	0.955130320026394	0.891784889475421	0.905311778290993	0.958429561200924	0.963048498845266	0.953480699439129	-0.0659848234905972	0.850544374793797	0.70603761134939	-0.337842296271857	-0.415704387990762	0.218079841636424	0.383371824480369	-0.814582645991422	0.699109204882877	-0.336192675684593	0.0557571758495546	0.161002969317057	0.0854503464203233	-0.306829429231277	0.325305179808644	0.533157373804025	0.313427911580337	0.914219729462224	0.853843615968327	0.778290993071594	-0.329594193335533	-0.237215440448697	-0.73705047838997	-0.899373144176839	0.613328934345101	-0.518970636753547	-0.702078521939954	-0.149455625206203	0.0626855823160673	0.712636093698449	-0.974265918838667
ENSG00000143621	0.851204223028703	0.62322665786869	0.42989112504124	0.889805344770703	0.875948531837677	-0.265588914549654	0.428901352688882	0.623886506103596	0.86407126360937	0.838007258330584	0.283404816892115	0.610029693170571	0.44968657208842	-0.813592873639063	0.293632464533157	0.172880237545365	-0.550973276146486	-0.687891784889475	0.28835367865391	0.365885846255361	-0.859452325965028	-0.643022104915869	-0.276146486308149	-0.916199274166942	0.249257670735731	0.463873309138898	0.453975585615308	0.743319036621577	-0.31045859452326	-0.0534477070273837	-0.237875288683603	-0.170240844605741	-0.14252721873969	-0.250742329264269	0.282744968657209	-0.679973606070604	-0.37017485978225	-0.754866380732432	-0.170240844605741	-0.397888485648301	-0.844605740679644
ENSG00000053702	-0.949851534147146	-0.6519300560871	-0.709006928406467	-0.793467502474431	0.945562520620257	-0.630484988452656	-0.9115803365226	-0.707687231936655	-0.941273507093369	-0.883206862421643	0.04750907291323	-0.790168261299901	-0.659188386671066	0.569449026723854	0.365885846255361	0.0353018805674695	0.888815572418344	0.755196304849885	-0.636753546684263	0.0913889805344771	0.909600791817882	0.322005938634114	0.992411745298581	-0.286704058066645	0.204882876938304	-0.255031342791158	0.479379742659188	0.889145496535797	0.593533487297921	-0.665456944902672	-0.782909930715935	0.856153084790498	-0.759485318376773	0.985483338832069	0.659518310788519	0.617288023754537	0.741009567799406	-0.771032662487628	0.916859122401848	0.929726162982514	-0.272517321016166
ENSG00000198467	-0.981854173540086	-0.99010227647641	-0.992081821181128	-0.574397888485648	0.934675024744309	-0.170240844605741	-0.73705047838997	-0.987792807654239	-0.954800395908941	-0.994721214120752	0.99670075882547	0.909600791817882	0.981524249422633	-0.878917848894754	0.815242494226328	0.576047509072913	-0.404486967997361	-0.907621247113164	-0.986473111184428	-0.740019795447047	0.72814252721874	0.894094358297592	0.857142857142857	0.895414054767404	0.0310128670405807	0.935994721214121	0.378093038601122	-0.236555592213791	-0.145496535796767	-0.698119432530518	-0.981854173540086	0.934675024744309	0.728802375453646	0.623886506103596	0.0197954470471792	0.983503794127351	0.714615638403167	0.979544704717915	0.975915539425932	0.482019135598812	-0.175189706367535
ENSG00000115233	0.876938304190036	0.0415704387990762	0.127350709336853	0.850544374793797	0.774991751897064	0.417354008578027	0.625866050808314	0.808644011877268	0.872319366545695	0.80105575717585	-0.132959419333553	-0.196964698119433	0.8729792147806	-0.844605740679644	0.221709006928406	-0.687231936654569	-0.510062685582316	-0.57571758495546	0.527878587924777	0.448036951501155	0.0636753546684263	-0.730451996040911	-0.814582645991422	-0.855163312438139	0.384031672715275	-0.549323655559221	0.712636093698449	0.533157373804025	-0.0481689211481359	-0.336192675684593	-0.296271857472781	-0.641702408446057	-0.00659848234905972	-0.686572088419663	-0.516991092048829	-0.581986143187067	-0.314417683932695	0.885516331243814	-0.108874958759485	-0.0752226987792808	-0.633454305509733
ENSG00000102547	-0.953810623556582	-0.125041240514682	0.660508083140878	-0.960739030023095	-0.532167601451666	-0.969317057076872	-0.986473111184428	-0.599802045529528	-0.933025404157044	-0.909930715935335	0.399538106235566	-0.802045529528209	-0.953810623556582	0.235895743978885	-0.564170240844606	-0.659848234905972	0.561860772022435	-0.194985153414715	-0.998020455295282	-0.632134609039921	-0.210821511052458	-0.18673705047839	0.621906961398878	0.326624876278456	-0.939623886506104	-0.290993071593533	-0.794127350709337	-0.353678653909601	-0.208512042230287	0.838007258330584	0.139557901682613	-0.188056746948202	0.751567139557902	0.39557901682613	0.743978884856483	0.548333883206862	-0.632134609039921	-0.789508413064995	0.995051138238205	-0.155064335202903	0.952820851204223
ENSG00000116017	0.950841306499505	0.363906301550643	0.931375783569779	0.642692180798416	0.932695480039591	-0.756186077202244	0.890465193005609	0.992411745298581	0.852523919498515	0.952161002969317	-0.562520620257341	0.0438799076212471	-0.528868360277136	0.964368195315078	-0.773012207192346	0.861101946552293	-0.413064995051138	0.747937974265919	0.67073573078192	0.926096997690531	0.67403497195645	0.916529198284395	0.793137578356978	0.971626525899043	0.182448036951501	0.00296931705707687	-0.510062685582316	0.810623556581986	0.658198614318707	0.0960079181788189	-0.343121082151105	-0.427251732101617	-0.883206862421643	-0.8287693830419	0.302870339821841	-0.98119432530518	0.859782250082481	0.755196304849885	-0.996370834708017	0.363246453315737	-0.410425602111514
ENSG00000118762	-0.947871989442428	0.0643352029033322	-0.84526558891455	-0.735070933685252	-0.707687231936655	-0.000659848234905972	-0.392609699769053	-0.620917189046519	-0.937314417683933	-0.874628835367865	0.950181458264599	0.195974925767074	0.0158363576377433	-0.520950181458265	-0.322995710986473	-0.0541075552622897	0.921148135928736	-0.747608050148466	-0.987132959419334	-0.328934345100627	-0.857802705377763	-0.391949851534147	0.355328274496866	-0.425602111514352	-0.444737710326625	-0.353018805674695	-0.557241834378093	-0.928406466512702	-0.898053447707027	0.752226987792808	0.42989112504124	0.662817551963048	0.0564170240844606	0.889145496535797	0.195315077532168	0.62322665786869	0.825470141867371	0.905641702408446	-0.121741999340152	-0.798416364236226	0.88287693830419
ENSG00000113621	-0.835697789508413	-0.414054767403497	-0.2596502804355	-0.624876278455955	-0.0554272517321016	0.357637743319037	-0.687231936654569	-0.57901682612999	-0.338502144506763	-0.792147806004619	-0.30056087099967	-0.637083470801716	-0.729132299571099	-0.442098317387001	-0.794127350709337	-0.125701088749588	0.0544374793797427	0.514021774991752	-0.859452325965028	-0.649290663147476	-0.336852523919498	-0.199274166941603	0.352029033322336	-0.298581326294952	-0.484658528538436	-0.862091718904652	-0.305509732761465	-0.132299571098647	-0.175849554602441	-0.450346420323326	0.585285384361597	0.767733421313098	0.282744968657209	0.377433190366216	-0.353018805674695	0.177499175189706	-0.866710656548994	0.128010557571758	0.887825800065985	0.0824810293632465	0.63312438139228
ENSG00000128512	-0.94919168591224	-0.189376443418014	0.973935994721214	-0.969317057076872	-0.162322665786869	0.880567469482019	0.695809963708347	-0.532827449686572	-0.814582645991422	0.112834048168921	-0.596172880237545	-0.611679313757836	0.399538106235566	0.15473441108545	0.617947871989442	0.970966677664137	0.544044869679974	0.964368195315078	0.959749257670736	-0.102606400527879	0.430880897393599	0.00494886176179479	0.236225668096338	0.0339821840976575	0.648960739030023	-0.92378752886836	0.727152754866381	-0.230287033982184	-0.4364896073903	-0.197624546354339	0.54470471791488	0.131969646981194	-0.2596502804355	0.673375123721544	0.0283734741009568	-0.114813592873639	-0.948531837677334	0.928736390630155	0.91817881887166	0.0131969646981194	0.416694160343121
ENSG00000113810	0.949521610029693	0.723853513691851	-0.0419003629165292	0.8729792147806	0.910920488287694	0.804354998350379	0.866380732431541	0.707357307819202	0.961068954140548	0.947542065324975	-0.220389310458595	0.970966677664137	0.93038601121742	0.556581986143187	-0.60112174199934	-0.912570108874959	0.189046519300561	0.206202573408116	-0.391290003299241	-0.881557241834378	-0.940613658858463	-0.773672055427252	-0.419663477400198	-0.395249092708677	-0.221049158693501	0.0204552952820851	-0.523589574397888	-0.142197294622237	-0.847245133619268	0.87066974595843	0.248102936324645	-0.979874628835368	-0.958759485318377	-0.969976905311778	-0.925107225338172	-0.894424282415045	-0.0092378752886836	-0.98449356647971	-0.604091059056417	-0.491916859122402	-0.965687891784889
ENSG00000170345	-0.985153414714616	-0.954470471791488	-0.690201253711646	-0.972946222368855	-0.999670075882547	-0.951831078851864	-0.996370834708017	-0.862091718904652	-0.992081821181128	-0.983833718244804	-0.661497855493237	0.66413724843286	-0.939953810623557	0.943582975915539	0.998350379412735	0.989112504124051	-0.419003629165292	0.997360607060376	0.957109864731112	0.890465193005609	0.375123721544045	0.566149785549324	0.210491586935005	0.97459584295612	-0.290003299241175	-0.965687891784889	0.568789178488947	0.826459914219729	0.997360607060376	0.997690531177829	0.926096997690531	0.564500164962059	0.923457604750907	0.997690531177829	0.803695150115473	-0.318376773342131	0.902342461233916	0.945562520620257	-0.999670075882547	0.984163642362257	0.645991421972946
ENSG00000138442	0.89277466182778	0.239194985153415	0.703068294292313	0.929066314747608	0.708017156054108	0.124051468162323	0.302210491586935	0.885516331243814	0.579346750247443	0.746618277796107	-0.370834708017156	-0.746288353678654	0.593533487297921	-0.571098647311118	-0.235565819861432	-0.204552952820851	-0.0917189046519301	-0.502474430880897	0.541075552622897	0.70603761134939	-0.301220719234576	-0.575057736720554	-0.591224018475751	-0.6077202243484	0.93698449356648	0.423292642692181	0.798746288353679	-0.0560870999670076	-0.104915869350049	0.347740019795447	-0.374133949191686	-0.631144836687562	0.173210161662818	0.0244143846915209	0.498185417354009	-0.920158363576377	-0.756186077202244	-0.69284064665127	-0.724183437809304	-0.917189046519301	-0.794787198944243
ENSG00000174804	-0.9557901682613	-0.954800395908941	0.75915539425932	-0.967007588254701	-0.246783239854833	0.55691191026064	-0.801385681293303	-0.815572418343781	-0.985153414714616	-0.877268228307489	0.450676344440779	0.18013856812933	-0.913559881227318	0.397558561530848	0.786869020125371	0.389310458594523	0.803695150115473	0.256680963378423	-0.926426921807984	-0.0719234576047509	0.377433190366216	0.352688881557242	0.0326624876278456	-0.0343121082151105	-0.213790828109535	0.400857802705378	-0.100626855823161	-0.501154734411085	-0.967667436489607	-0.822170900692841	0.181128340481689	-0.843286044209832	-0.794127350709337	0.594193335532827	0.715605410755526	0.961068954140548	-0.8673705047839	0.729792147806005	0.988122731771693	0.981524249422633	0.457604750907291
ENSG00000254986	0.944902672385351	0.536456614978555	0.79445727482679	0.811613328934345	0.591553942593204	0.38007258330584	0.79445727482679	0.0438799076212471	0.955460244143847	0.935334872979215	-0.0102276476410426	0.897723523589574	0.828439458924447	0.10161662817552	-0.0834708017156054	0.676674364896074	-0.951831078851864	-0.965687891784889	0.798086440118773	-0.729462223688552	0.0791817881887166	0.631474760805015	0.600131969646981	0.734741009567799	0.902672385351369	-0.927746618277796	0.921807984163642	0.248762784559551	-0.634774001979545	0.564500164962059	-0.781590234246123	-0.906301550643352	-0.844605740679644	-0.887165951831079	-0.832728472451336	-0.0263939293962389	-0.639063015506434	0.357637743319037	0.15473441108545	0.879247773012207	-0.0917189046519301
ENSG00000143493	0.913889805344771	0.658198614318707	0.342791158033652	0.855493236555592	0.807654239524909	0.466842626195975	0.554602441438469	0.832398548333883	0.945562520620257	0.800395908940944	0.0861101946552293	0.269548003959089	0.235895743978885	-0.29726162982514	-0.922137908281095	-0.663807324315407	-0.476410425602111	-0.317716925107225	0.511382382052128	0.0722533817222039	-0.930715935334873	-0.348729792147806	0.947542065324975	-0.181458264599142	0.146486308149126	-0.271197624546354	-0.839326954800396	-0.0755526228967338	-0.366545694490267	0.61101946552293	0.568129330254042	-0.1270207852194	0.56021115143517	0.20884196634774	-0.912570108874959	-0.934345100626856	-0.2596502804355	-0.849224678323986	0.147806004618938	-0.0554272517321016	-0.893434510062686
ENSG00000169710	0.957109864731112	0.573408116133289	0.99340151765094	-0.739359947212141	0.905641702408446	0.396898713295942	0.14912570108875	0.971626525899043	-0.344440778620917	0.94028373474101	0.734081161332893	-0.71494556252062	-0.593203563180469	-0.217749917518971	0.446057406796437	0.699769053117783	-0.973606070603761	0.199934015176509	-0.047179148795777	-0.943253051798086	0.314087759815243	0.991751897063675	-0.898053447707027	0.926096997690531	-0.130979874628835	0.986143187066975	-0.129000329924117	-0.71164632134609	-0.927746618277796	0.361596832728472	0.755196304849885	-0.941933355328274	-0.751237215440449	-0.924447377103266	0.369185087429891	0.834378093038601	0.426921807984164	0.329924117452986	-0.433850214450676	0.564500164962059	-0.627845595513032
ENSG00000132329	-0.989442428241504	-0.396568789178489	0.942263279445728	0.847575057736721	0.913889805344771	-0.981854173540086	0.957109864731112	-0.681953150775322	0.982184097657539	-0.991421972946222	0.169910920488288	0.753876608380073	-0.853513691850874	0.422632794457275	0.396898713295942	0.44968657208842	-0.976245463543385	0.808314087759815	-0.848894754206532	-0.00890795117123062	0.482678983833718	0.151105245793468	0.558231606730452	0.104585945232596	0.715605410755526	0.150445397558562	0.594853183767733	0.689871329594193	-0.391290003299241	-0.865061035961729	0.944902672385351	0.16793137578357	0.261299901022765	0.681623226657869	-0.798416364236226	0.878258000659848	0.739030023094688	0.625866050808314	0.533817222038931	0.99670075882547	-0.654239524909271
ENSG00000126561	-0.926426921807984	0.0217749917518971	-0.883206862421643	-0.863411415374464	0.111844275816562	0.223358627515671	0.45529528208512	-0.127680633454305	-0.968657208841966	-0.807984163642362	0.496535796766744	0.284394589244474	0.185417354008578	0.893764434180139	0.310788518640713	0.586935004948862	-0.1270207852194	0.929066314747608	0.856153084790498	-0.113163972286374	0.100296931705708	0.756516001319696	0.921148135928736	0.772022434839987	0.863081491257011	0.705377763114484	0.878258000659848	-0.255031342791158	0.454635433850214	0.115473441108545	0.912900032992412	0.55691191026064	-0.0432200593863411	-0.888485648300891	0.849884526558891	0.88617617947872	0.560870999670076	0.389970306829429	0.908940943582976	0.576707357307819	0.774991751897064
ENSG00000008083	0.83536786539096	0.0254041570438799	0.761794787198944	0.739689871329594	0.384691520950181	0.455625206202573	0.419333553282745	0.499505113823821	0.716265258990432	0.732431540745629	0.0415704387990762	0.0184757505773672	0.473111184427582	0.785219399538106	-0.58561530847905	0.204882876938304	0.267898383371824	0.276806334543055	0.907951171230617	0.864731111844276	0.673375123721544	-0.319696469811943	0.705377763114484	0.584625536126691	-0.436819531507753	-0.13922797756516	-0.0112174199934015	-0.65852853843616	0.572748267898383	-0.384361596832728	-0.993731441768393	0.859122401847575	0.97789508413065	0.605080831408776	-0.661167931375784	-0.573738040250742	-0.27515671395579	0.37347410095678	0.381392279775652	-0.269218079841636	-0.676344440778621
ENSG00000136492	0.97789508413065	-0.102606400527879	0.802375453645662	0.987462883536787	0.949521610029693	0.975585615308479	0.971626525899043	0.939293962388651	0.980864401187727	0.988452655889146	-0.255691191026064	0.838007258330584	0.962058726492907	0.161662817551963	0.195315077532168	-0.943253051798086	0.00296931705707687	0.0979874628835368	0.721873968987133	0.59782250082481	0.94028373474101	0.184097657538766	0.879907621247113	0.119102606400528	-0.164302210491587	-0.863411415374464	-0.105575717584955	0.783239854833388	0.911250412405147	0.66182777961069	0.966017815902342	-0.969317057076872	-0.966677664137248	-0.980534477070274	-0.970636753546684	-0.902012537116463	-0.567139557901683	-0.322995710986473	0.0254041570438799	0.247113163972286	-0.970636753546684
ENSG00000109099	-0.962718574727813	-0.16133289343451	-0.967007588254701	-0.929396238865061	-0.479709666776641	0.864731111844276	-0.437479379742659	-0.856812933025404	-0.80666446717255	-0.963378422962719	-0.94259320356318	0.545364566149786	0.747937974265919	0.50280435499835	0.805674694820191	0.498845265588915	-0.306169580996371	0.235895743978885	0.682283074892775	0.128010557571758	0.871659518310788	0.337182448036952	0.568129330254042	0.342131309798746	0.78835367865391	-0.825140217749918	0.957769712966018	-0.967667436489607	-0.71824480369515	0.625866050808314	-0.0547674034971956	-0.972616298251402	-0.555592213790828	0.646651270207852	0.960409105905642	0.856153084790498	0.88287693830419	0.996040910590564	0.966017815902342	-0.965357967667437	0.838007258330584
ENSG00000178726	-0.972616298251402	-0.574397888485648	-0.855823160673045	-0.960079181788189	-0.953810623556582	-0.254371494556252	-0.74694820191356	-0.48399868030353	-0.883206862421643	-0.341801385681293	-0.96469811943253	0.305179808644012	-0.794787198944243	0.548333883206862	0.874298911250412	0.994391290003299	-0.923127680633454	0.998680303530188	0.776641372484329	0.456944902672385	-0.854503464203233	0.30715935334873	0.37347410095678	0.649620587264929	-0.435499835037941	-0.919498515341471	-0.52820851204223	0.391619927416694	0.53480699439129	0.756516001319696	0.718574727812603	0.441768393269548	0.838007258330584	0.928736390630155	-0.98119432530518	0.965028043549984	-0.797096667766414	0.887825800065985	0.428901352688882	0.537776311448367	-0.937314417683933
ENSG00000167670	0.948201913559881	0.567469482019136	0.568129330254042	0.938304190036292	0.938304190036292	0.865390960079182	0.878258000659848	0.858132629495216	0.840316727152755	0.916859122401848	-0.167601451666117	0.889145496535797	0.148465852853844	0.466182777961069	0.0346420323325635	0.551963048498845	-0.387000989772352	0.451996040910591	0.600131969646981	0.699769053117783	0.576047509072913	0.316727152754866	-0.0534477070273837	0.0501484658528538	-0.240514681623227	-0.377763114483669	0.122071923457605	-0.194325305179809	-0.763774331903662	0.654569449026724	-0.59452325965028	-0.980534477070274	-0.978884856483009	-0.996370834708017	-0.839986803035302	-0.898713295941933	0.420653249752557	0.532497525569119	-0.814252721873969	0.430880897393599	-0.956450016496206
ENSG00000136141	-0.920158363576377	0.0577367205542725	-0.702078521939954	-0.820191355988123	-0.790168261299901	-0.346420323325635	0.0118772682283075	0.778950841306499	-0.820191355988123	-0.864401187726823	0.947542065324975	0.627515671395579	0.949521610029693	0.488617617947872	0.667106565489937	-0.219399538106236	0.724513361926757	0.200923787528868	-0.565819861431871	-0.589244473771033	-0.49389640382712	0.0164962058726493	0.665786869020125	-0.278126031012867	0.419993401517651	0.460574067964368	0.00164962058726493	0.023754536456615	0.139557901682613	0.526558891454965	0.774991751897064	0.328604420983174	0.0277136258660508	-0.269218079841636	0.509072913229957	0.844275816562191	0.683272847245134	-0.555262289673375	-0.391290003299241	-0.44308808973936	-0.583305839656879
ENSG00000171105	-0.935004948861762	-0.358297591553943	0.297591553942593	-0.0399208182118113	-0.181458264599142	0.848234905971627	0.889805344770703	-0.42098317387001	-0.255691191026064	-0.386341141537446	0.91487957769713	0.747937974265919	-0.854503464203233	0.59782250082481	-0.257010887495876	0.81986143187067	-0.0686242164302211	0.331243813922798	-0.860112174199934	0.472781260310129	0.827119762454635	0.482019135598812	0.61992741669416	0.270207852193995	0.183107885186407	0.838007258330584	-0.0623556581986143	-0.939623886506104	0.765423952490927	0.744638733091389	0.822830748927747	0.433520290333223	-0.327284724513362	0.334543055097328	0.741999340151765	0.86407126360937	-0.185087429891125	0.162652589904322	0.769712966017816	0.889145496535797	0.734081161332893
ENSG00000144935	-0.983833718244804	-0.74694820191356	-0.978225008248103	-0.60112174199934	0.39557901682613	0.656548993731442	-0.66743648960739	-0.936324645331574	-0.931705707687232	-0.968657208841966	-0.698119432530518	-0.720224348399868	0.621906961398878	-0.535136918508743	0.752226987792808	-0.925107225338172	0.950841306499505	-0.302540415704388	-0.990762124711316	-0.20224348399868	-0.661497855493237	-0.304519960409106	-0.737710326624876	-0.471131639722864	-0.95249092708677	0.897063675354668	-0.966677664137248	0.300230946882217	0.154074562850544	0.360277136258661	-0.602111514351699	0.849554602441438	-0.870339821840977	0.586935004948862	0.361596832728472	0.997360607060376	0.917518970636754	0.688551633124381	0.418013856812933	0.175519630484988	0.87066974595843
ENSG00000105767	0.946552292972616	0.187396898713296	-0.28175519630485	0.917518970636754	0.115473441108545	-0.956779940613659	0.0785219399538106	-0.450346420323326	0.589574397888486	0.247773012207192	0.263279445727483	0.882217090069284	-0.811943253051798	0.658858462553613	0.638073243154075	0.43978884856483	-0.569778950841306	-0.129000329924117	-0.0735730781920158	0.492906631474761	-0.774661827779611	0.320026393929396	0.219069613988783	0.406796436819531	0.0729132299571099	-0.321676014516661	0.0960079181788189	-0.635103926096998	-0.48729792147806	0.853183767733421	0.965028043549984	-0.0560870999670076	0.186407126360937	0.609369844935665	-0.918508742989113	-0.978884856483009	0.480699439129	-0.0788518640712636	-0.339821840976575	0.403497195645002	0.960409105905642
ENSG00000159363	0.928076542395249	0.903992081821181	0.906631474760805	0.445397558561531	0.877598152424942	0.640712636093698	0.697129660178159	0.586275156713956	0.807654239524909	0.86407126360937	0.738700098977235	-0.881557241834378	-0.814252721873969	-0.375783569778951	-0.0376113493896404	0.798086440118773	-0.872649290663147	-0.0343121082151105	0.856483008907951	-0.479049818541735	-0.0534477070273837	0.620587264929066	-0.496205872649291	0.229297261629825	0.618937644341801	-0.385021445067634	0.688551633124381	0.436819531507753	0.813922797756516	0.355328274496866	0.763444407786209	0.428901352688882	0.114153744638733	-0.115803365225998	-0.49389640382712	-0.780930386011217	0.650280435499835	0.824150445397559	-0.500494886176179	0.924117452985813	0.842296271857473
ENSG00000182568	-0.965687891784889	-0.895084130649951	-0.431870669745958	-0.857802705377763	-0.968327284724513	-0.816892114813593	-0.80666446717255	-0.631144836687562	-0.94589244473771	-0.917189046519301	0.88287693830419	-0.974925767073573	-0.975255691191026	-0.480369515011547	0.0739030023094688	-0.606070603761135	0.798746288353679	-0.612999010227648	-0.458264599142197	0.619267568459254	-0.130979874628835	0.151765094028373	-0.229627185747278	0.0197954470471792	0.572748267898383	-0.804025074232926	-0.0451996040910591	0.0138568129330254	0.2154404486968	-0.460903992081821	-0.277466182777961	-0.769383041900363	-0.353678653909601	0.309138898053448	-0.351699109204883	0.991092048828769	0.970306829429231	-0.985813262949522	-0.501814582645991	-0.977565160013197	0.985483338832069
ENSG00000185950	-0.966677664137248	0.346750247443088	0.710656548993731	-0.502474430880897	-0.77235235895744	0.439129000329924	0.380732431540746	0.828439458924447	-0.975255691191026	-0.782909930715935	-0.782909930715935	0.0791817881887166	-0.093038601121742	0.994391290003299	0.972286374133949	0.936654569449027	-0.875618607720224	0.97459584295612	-0.674364896073903	0.925437149455625	0.767733421313098	-0.496865720884197	0.830419003629165	0.936654569449027	-0.640052787858792	-0.983833718244804	-0.643022104915869	-0.971956450016496	0.480039590894094	-0.567799406136589	-0.957439788848565	0.936654569449027	0.5635103926097	0.970966677664137	0.964368195315078	0.783239854833388	-0.559881227317717	0.848234905971627	0.379412735070934	-0.0847904981854174	0.93038601121742
ENSG00000164305	0.791817881887166	0.0145166611679314	-0.335532827449687	0.802375453645662	0.111184427581656	0.842956120092379	0.660508083140878	-0.517650940283735	0.83536786539096	0.590894094358298	0.568789178488947	0.743978884856483	0.702408446057407	0.0626855823160673	-0.874628835367865	-0.357307819201584	-0.584295612009238	-0.343780930386011	0.54701418673705	-0.759485318376773	-0.935664797096668	-0.9557901682613	0.619267568459254	-0.859452325965028	0.00758825470141867	-0.0188056746948202	-0.231606730451996	0.89277466182778	-0.965357967667437	0.06961398878258	-0.30056087099967	-0.681293302540416	0.305179808644012	-0.449026723853514	-0.978884856483009	-0.622896733751237	-0.110854503464203	0.725833058396569	-0.9557901682613	-0.822170900692841	-0.460903992081821
ENSG00000136108	0.955460244143847	0.232596502804355	0.833718244803695	0.946552292972616	0.947542065324975	0.824150445397559	0.878587924777301	0.955460244143847	0.953480699439129	0.957109864731112	-0.694160343121082	0.389970306829429	0.92048828769383	-0.586605080831409	0.824150445397559	-0.621577037281425	0.672055427251732	0.0273837017485978	0.874298911250412	0.489277466182778	0.155724183437809	-0.235565819861432	0.61101946552293	-0.228307489277466	-0.948531837677334	0.76905311778291	-0.730451996040911	0.485648300890795	-0.956779940613659	0.889805344770703	0.818541735400858	-0.971956450016496	-0.774661827779611	-0.934345100626856	-0.995710986473111	-0.949851534147146	-0.994721214120752	-0.474100956779941	-0.86077202243484	-0.896073903002309	-0.95249092708677
ENSG00000156711	0.975915539425932	-0.957439788848565	-0.649950511382382	0.640382711976245	0.868360277136259	-0.59452325965028	0.686242164302211	-0.298581326294952	0.93698449356648	0.922797756516001	-0.587264929066315	-0.549653579676674	0.263279445727483	-0.242164302210492	0.482019135598812	-0.278785879247773	-0.0534477070273837	0.66413724843286	0.986143187066975	0.610029693170571	0.274826789838337	0.247113163972286	-0.92378752886836	0.562190696139888	0.489277466182778	0.308479049818542	0.270207852193995	0.989772352358957	0.145166611679314	0.677664137248433	0.485648300890795	0.815902342461234	0.851204223028703	0.576707357307819	0.99340151765094	-0.722863741339492	0.767733421313098	0.986803035301881	-0.764434180138568	0.716265258990432	-0.242164302210492
ENSG00000064309	-0.971956450016496	0.0366215770372814	0.223358627515671	-0.917848894754207	-0.00527878587924777	0.953480699439129	-0.995710986473111	-0.894424282415045	-0.855163312438139	-0.958759485318377	-0.0735730781920158	0.125371164632135	-0.935664797096668	0.416034312108215	0.859782250082481	-0.0752226987792808	0.877598152424942	0.250412405146816	-0.868690201253712	-0.0590564170240845	0.152424942263279	0.109864731111844	-0.0290333223358628	-0.0356318046849225	-0.937314417683933	-0.864401187726823	-0.9557901682613	0.638073243154075	-0.900692840646651	0.919828439458924	0.867700428901353	-0.207852193995381	-0.41438469152095	0.909600791817882	-0.761464863081491	0.912900032992412	0.837347410095678	-0.975255691191026	-0.581986143187067	-0.26855823160673	0.973276146486308
ENSG00000139793	-0.943912900032992	0.931375783569779	-0.933025404157044	-0.779940613658858	-0.928406466512702	-0.0580666446717255	-0.747608050148466	0.0649950511382382	-0.90498185417354	-0.688881557241834	0.819201583635764	-0.925107225338172	-0.624876278455955	0.668426261959749	-0.307819201583636	-0.62982514021775	-0.633454305509733	-0.289673375123722	-0.846585285384362	-0.847904981854174	-0.959419333553283	-0.806004618937644	-0.479049818541735	-0.660178159023425	0.361926756845925	0.361926756845925	0.467502474430881	-0.945232596502804	0.18013856812933	0.466182777961069	0.466842626195975	-0.336192675684593	-0.0752226987792808	-0.160673045199604	0.606400527878588	0.109204882876938	0.781920158363576	0.605080831408776	0.776641372484329	-0.289673375123722	0.342131309798746
ENSG00000089041	-0.965357967667437	0.935994721214121	-0.800065984823491	-0.927746618277796	-0.48399868030353	0.986803035301881	0.16793137578357	-0.900692840646651	-0.297921478060046	-0.899373144176839	-0.0986473111184428	-0.247443088089739	-0.237215440448697	0.441438469152095	-0.962718574727813	0.0943582975915539	0.957769712966018	-0.646321346090399	0.977235235895744	-0.746288353678654	-0.329594193335533	0.791817881887166	0.790498185417354	0.536456614978555	0.315077532167601	0.0310128670405807	-0.794787198944243	0.921148135928736	0.879247773012207	0.963048498845266	0.995051138238205	0.613988782580007	0.902342461233916	0.949521610029693	0.921807984163642	-0.666776641372484	0.953480699439129	0.805014846585285	-0.563180468492247	0.357637743319037	0.732431540745629
ENSG00000136854	-0.950511382382052	0.923457604750907	-0.113163972286374	-0.896733751237215	0.680963378422963	-0.0587264929066315	0.36687561860772	0.93038601121742	-0.92378752886836	-0.920158363576377	-0.613658858462554	-0.983173870009898	-0.958099637083471	0.390960079181788	0.887825800065985	0.0768723193665457	0.382052128010558	0.448036951501155	-0.59452325965028	-0.752556911910261	-0.4750907291323	0.327614648630815	-0.974925767073573	0.498845265588915	-0.981854173540086	0.947542065324975	-0.969976905311778	-0.486638073243154	0.124711316397229	0.762124711316397	0.940943582975916	0.280765423952491	-0.500494886176179	0.417354008578027	0.683602771362587	0.895414054767404	0.834378093038601	0.900362916529198	0.375123721544045	0.678323985483339	0.776641372484329
ENSG00000168734	-0.906961398878258	-0.568459254371495	-0.919498515341471	-0.94589244473771	-0.501814582645991	-0.192015836357638	0.0428901352688882	-0.877928076542395	-0.696799736060706	-0.972946222368855	0.0023094688221709	-0.395908940943583	-0.493236555592214	0.381392279775652	0.947542065324975	0.236225668096338	0.714615638403167	-0.306169580996371	-0.956450016496206	-0.843286044209832	-0.110854503464203	0.19894424282415	-0.516991092048829	0.284394589244474	0.0851204223028703	-0.24975255691191	0.732101616628176	0.677664137248433	0.682283074892775	0.0973276146486308	0.318046849224678	-0.0673045199604091	0.585945232596503	0.562190696139888	-0.950511382382052	0.899703068294292	0.713295941933355	0.209501814582646	0.921807984163642	-0.93368525239195	0.932695480039591
ENSG00000115241	0.80996370834708	0.709996700758825	0.679643681953151	0.825470141867371	0.739030023094688	0.282744968657209	0.709996700758825	0.717914879577697	0.738040250742329	0.725173210161663	-0.0343121082151105	0.548333883206862	0.449356647970967	0.373804025074233	-0.493236555592214	0.384031672715275	-0.898713295941933	-0.312438139227978	0.462553612669086	0.829099307159353	-0.166281755196305	0.682283074892775	0.349719564500165	0.630814912570109	0.871329594193336	0.310788518640713	0.835037941273507	0.070933685252392	-0.454305509732761	0.0537776311448367	-0.267568459254372	-0.891454965357968	-0.751897063675355	-0.643022104915869	0.135598812273177	-0.577037281425272	-0.865061035961729	0.410095677994061	-0.150115473441109	0.743978884856483	-0.720224348399868
ENSG00000013375	0.811613328934345	-0.460244143846915	0.871659518310788	0.724513361926757	-0.75024744308809	0.812273177169251	0.391619927416694	0.621906961398878	0.671395579016826	0.793797426591884	0.521280105575718	0.902672385351369	-0.868030353018806	-0.247443088089739	-0.521610029693171	-0.875618607720224	-0.408116133289343	-0.402507423292643	-0.42428241504454	0.355658198614319	-0.834708017156054	-0.289673375123722	-0.777961068954141	-0.372154404486968	0.510392609699769	0.022434839986803	0.437809303860112	-0.657868690201254	0.00296931705707687	0.533817222038931	-0.894424282415045	-0.904322005938634	-0.185087429891125	-0.817551963048499	0.662817551963048	-0.0445397558561531	0.600791817881887	0.656548993731442	0.19333553282745	-0.477070273837018	-0.324975255691191
ENSG00000159259	0.913229957109865	0.743319036621577	0.510392609699769	0.972286374133949	0.980864401187727	0.211811283404817	0.921148135928736	0.922797756516001	0.948201913559881	0.970306829429231	-0.0630155064335203	-0.892444737710327	-0.613658858462554	0.181128340481689	0.354338502144507	-0.518970636753547	-0.222368855163312	-0.226987792807654	-0.353678653909601	-0.584295612009238	-0.397888485648301	0.137248432860442	-0.883206862421643	0.157373804025074	-0.55361266908611	-0.71494556252062	0.555922137908281	-0.477070273837018	-0.741669416034312	0.682283074892775	-0.326954800395909	-0.985153414714616	-0.995710986473111	-0.974925767073573	-0.976905311778291	-0.87957769712966	0.867700428901353	-0.433850214450676	0.140877598152425	0.495546024414385	-0.967667436489607
ENSG00000100889	0.941603431210821	-0.875288683602771	-0.591883866710657	-0.578356977895084	-0.956450016496206	-0.977565160013197	0.441768393269548	-0.735730781920158	0.75354668426262	0.924777301220719	0.166611679313758	0.324645331573738	-0.883206862421643	0.552622896733751	-0.228307489277466	0.850544374793797	-0.905971626525899	-0.25635103926097	0.874958759485318	-0.704717914879578	-0.727812603101287	0.642692180798416	0.0138568129330254	0.503464203233256	-0.359122401847575	0.0069284064665127	-0.148795776971297	0.585945232596503	-0.787198944242824	-0.888485648300891	-0.430221049158694	-0.802045529528209	-0.906301550643352	-0.560541075552623	0.0178159023424612	0.588254701418674	0.770702738370175	-0.0729132299571099	0.251072253381722	0.864731111844276	0.721873968987133
ENSG00000138413	0.934015176509403	-0.391949851534147	0.309138898053448	0.63312438139228	-0.558561530847905	-0.604091059056417	0.631474760805015	-0.396568789178489	-0.502474430880897	0.552622896733751	0.955460244143847	0.957109864731112	0.787528868360277	0.701748597822501	-0.763774331903662	0.93038601121742	-0.577697129660178	0.59782250082481	0.954140547674035	-0.369515011547344	0.0382711976245464	-0.642362256680963	0.0620257340811613	0.3922797756516	-0.566479709666777	0.539096007918179	-0.947871989442428	-0.843286044209832	-0.954470471791488	-0.98449356647971	-0.956450016496206	-0.620917189046519	-0.292312768063345	-0.794787198944243	-0.868690201253712	-0.760145166611679	-0.953150775321676	0.931375783569779	0.00989772352358958	-0.276146486308149	0.378752886836028
ENSG00000169018	-0.862751567139558	0.427911580336523	-0.794127350709337	-0.0412405146816232	-0.569778950841306	-0.114813592873639	-0.443747937974266	-0.694820191355988	-0.448366875618608	-0.610359617288024	0.361596832728472	-0.773012207192346	-0.280435499835038	0.60442098317387	-0.897393599472121	-0.0168261299901023	-0.564170240844606	0.415374463873309	-0.180798416364236	0.0316727152754866	-0.905971626525899	-0.255691191026064	-0.203233256351039	0.191685912240185	-0.118277796106895	-0.856812933025404	0.538436159683273	-0.100626855823161	0.0389310458594523	-0.299571098647311	-0.399208182118113	-0.523589574397888	-0.239524909270868	-0.121082151105246	-0.342461233916199	-0.931705707687232	0.0521280105575718	-0.58561530847905	-0.0488287693830419	-0.695480039590894	0.404816892114814
ENSG00000142657	0.954140547674035	0.895414054767404	0.5635103926097	0.711976245463543	0.0742329264269218	-0.709666776641372	-0.896733751237215	0.66182777961069	-0.189376443418014	0.879907621247113	-0.93368525239195	0.486967997360607	0.730122071923458	0.99340151765094	0.782580006598482	0.985483338832069	-0.86077202243484	0.897723523589574	0.998350379412735	0.91487957769713	0.388650610359617	0.744638733091389	0.185417354008578	0.932035631804685	0.85417354008578	-0.266908611019466	0.708017156054108	-0.794127350709337	-0.656219069613989	-0.655559221379083	-0.83866710656549	0.170900692840647	0.863081491257011	0.199934015176509	0.61101946552293	-0.532827449686572	0.799736060706038	0.89838337182448	-0.203893104585945	0.600791817881887	-0.0386011217419993
ENSG00000130204	0.910260640052788	0.139557901682613	0.754536456614979	0.865720884196635	0.799076212471132	0.5635103926097	0.647970966677664	0.732101616628176	0.879247773012207	0.806994391290003	0.250412405146816	-0.21214120752227	0.0874298911250412	-0.921478060046189	0.418673705047839	0.239854833388321	-0.748267898383372	-0.613658858462554	0.713955790168261	0.000329924117452986	0.144506763444408	0.70603761134939	0.0636753546684263	0.102276476410426	0.659518310788519	-0.0781920158363576	0.914219729462224	0.748597822500825	0.470141867370505	-0.101286704058067	-0.969317057076872	-0.909930715935335	-0.592543714945563	-0.722863741339492	-0.457274826789838	-0.820521280105576	-0.318376773342131	0.408446057406796	0.310128670405807	0.780270537776312	-0.87957769712966
ENSG00000106077	0.957769712966018	0.0105575717584955	0.859782250082481	0.804354998350379	0.73375123721544	0.260640052787859	0.403497195645002	0.517980864401188	0.928736390630155	0.54701418673705	-0.273837017485978	0.910920488287694	0.662157703728143	0.387660838007258	-0.906301550643352	0.815902342461234	0.945562520620257	0.63873309138898	0.270207852193995	-0.938634114153745	0.421313097987463	0.332893434510063	0.864731111844276	0.268228307489277	0.595513032002639	0.578686902012537	0.501484658528538	0.379412735070934	-0.827449686572088	-0.152095018145826	0.764764104256021	0.32596502804355	-0.208512042230287	-0.0666446717255031	-0.920818211811283	0.357637743319037	-0.325635103926097	0.610029693170571	0.663477400197954	0.940943582975916	-0.766083800725833
ENSG00000148459	0.921148135928736	-0.188056746948202	0.834378093038601	0.741339491916859	0.866380732431541	-0.0263939293962389	-0.331573738040251	0.251072253381722	0.830748927746618	0.868360277136259	0.642692180798416	0.190366215770373	0.713955790168261	0.281425272187397	0.545364566149786	0.761134938964038	-0.816892114813593	-0.288683602771363	0.766413724843286	-0.451006268558232	-0.0976575387660838	-0.451006268558232	-0.0616958099637083	-0.341141537446387	0.89277466182778	0.983503794127351	0.844275816562191	0.850544374793797	-0.160673045199604	-0.875288683602771	-0.830089079511712	-0.362256680963378	0.210161662817552	-0.322335862751567	0.251732101616628	-0.301880567469482	0.482019135598812	0.457604750907291	-0.0425602111514352	0.0979874628835368	-0.930715935334873
ENSG00000141447	-0.931705707687232	0.975585615308479	-0.698779280765424	-0.642362256680963	-0.740679643681953	0.118442758165622	-0.937314417683933	-0.957439788848565	-0.896733751237215	-0.915539425932036	-0.937314417683933	-0.954800395908941	-0.422962718574728	0.938304190036292	0.562850544374794	-0.0343121082151105	-0.0903992081821181	-0.00890795117123062	0.0260640052787859	0.798086440118773	-0.99010227647641	-0.298911250412405	-0.787198944242824	0.921807984163642	0.448036951501155	-0.458264599142197	0.739030023094688	-0.673705047838997	0.332893434510063	-0.356647970966678	0.931045859452326	0.716925107225338	0.404157043879908	-0.534477070273837	-0.552952820851204	0.694490267238535	-0.438139227977565	-0.324315407456285	0.843615968327285	-0.92378752886836	0.79115803365226
ENSG00000105197	0.859782250082481	0.432860442098317	0.242494226327945	0.79445727482679	0.658198614318707	0.33817222038931	0.552622896733751	0.829099307159353	0.430880897393599	0.686242164302211	0.899043220059386	0.254041570438799	0.619267568459254	0.479379742659188	-0.334872979214781	0.885516331243814	-0.671065654899373	-0.296271857472781	0.323985483338832	0.0204552952820851	0.672715275486638	0.239854833388321	0.645991421972946	0.353348729792148	0.757505773672055	-0.434510062685582	0.838997030682943	0.688551633124381	-0.731771692510722	-0.939953810623557	-0.885846255361267	-0.841306499505114	0.0415704387990762	-0.118112834048169	-0.588584625536127	-0.626195974925767	-0.045859452325965	-0.0640052787858792	0.697789508413065	0.576047509072913	-0.560541075552623
ENSG00000113391	-0.851534147146156	-0.326954800395909	-0.558561530847905	-0.428571428571429	0.282744968657209	-0.298911250412405	-0.798416364236226	-0.526888815572418	-0.814252721873969	-0.863411415374464	0.000329924117452986	-0.129000329924117	-0.631144836687562	0.468162322665787	-0.255031342791158	-0.9557901682613	-0.0300230946882217	0.438469152095018	-0.746288353678654	-0.0432200593863411	0.0151765094028373	-0.0547674034971956	0.274826789838337	-0.284064665127021	-0.336192675684593	-0.920158363576377	0.000329924117452986	-0.104915869350049	0.865720884196635	0.501484658528538	0.539096007918179	0.590894094358298	0.328604420983174	-0.386341141537446	-0.243813922797757	0.398218409765754	0.404816892114814	0.04750907291323	0.257340811613329	-0.0877598152424942	0.873639063015506
ENSG00000181192	0.878587924777301	0.384691520950181	0.959749257670736	0.809303860112174	-0.924447377103266	-0.74694820191356	-0.68954140547674	-0.30056087099967	0.901022764764104	0.882217090069284	0.928076542395249	0.624546354338502	-0.881557241834378	0.335202903332234	-0.909270867700429	0.0742329264269218	0.903332233586275	0.53480699439129	-0.0745628505443748	0.579346750247443	-0.0597162652589904	0.375123721544045	0.91817881887166	0.338832068624216	-0.80666446717255	-0.413064995051138	-0.820191355988123	-0.823820521280106	0.236225668096338	-0.810293632464533	0.178488947542065	-0.228967337512372	0.0508083140877598	-0.609039920818212	0.561860772022435	0.387660838007258	0.725833058396569	0.441768393269548	-0.230287033982184	-0.242164302210492	-0.331573738040251
ENSG00000083444	0.919828439458924	0.665127020785219	0.597162652589904	0.849884526558891	0.245463543385021	0.912240184757506	0.935334872979215	0.683602771362587	0.453975585615308	0.799076212471132	-0.603101286704058	0.809303860112174	0.921148135928736	0.975915539425932	0.337512372154404	0.975915539425932	-0.880237545364566	0.548333883206862	0.741339491916859	0.995381062355658	0.279775651600132	0.842956120092379	0.648300890795117	0.980204552952821	0.131474760805015	-0.308149125701089	0.425272187396899	0.496535796766744	0.695809963708347	0.677004289013527	0.339491916859122	0.102276476410426	-0.949851534147146	-0.499175189706368	-0.932365555922138	0.722533817222039	-0.587924777301221	0.828439458924447	0.734741009567799	0.873639063015506	0.242494226327945
ENSG00000099889	0.926096997690531	-0.486638073243154	0.905641702408446	-0.59452325965028	-0.751237215440449	-0.518310788518641	0.0762124711316397	0.83536786539096	-0.727812603101287	0.672055427251732	-0.223688551633124	0.28505443747938	-0.77235235895744	0.417354008578027	0.832398548333883	0.357637743319037	0.64203233256351	0.284394589244474	-0.809633784229627	0.567469482019136	0.893764434180139	0.21873968987133	0.834378093038601	0.0854503464203233	-0.671560541075553	0.665786869020125	-0.937974265918839	0.938304190036292	-0.069284064665127	0.910260640052788	0.861101946552293	0.370504783899703	-0.284064665127021	0.719234576047509	-0.0884196634774002	0.848234905971627	0.851864071263609	-0.814252721873969	-0.469811943253052	0.531177829099307	0.849884526558891
ENSG00000172531	0.899043220059386	0.88617617947872	0.34477070273837	0.309138898053448	0.385351369185087	0.120752226987793	0.649620587264929	-0.330913889805345	0.896403827119762	0.835037941273507	-0.115143516991092	0.357637743319037	0.55691191026064	-0.452325965028044	-0.68063345430551	0.578027053777631	-0.789508413064995	0.480699439129	0.899703068294292	-0.0419003629165292	0.121412075222699	0.912900032992412	0.165291982843946	0.650280435499835	0.830748927746618	-0.262289673375124	0.891784889475421	0.188386671065655	0.0277136258660508	0.116133289343451	0.456285054437479	0.0973276146486308	0.639392939623887	-0.125041240514682	-0.785549323655559	-0.536126690861102	-0.249092708677004	0.32266578686902	-0.68393269548004	0.585945232596503	-0.760805014846585
ENSG00000214517	0.835037941273507	0.00626855823160673	0.232596502804355	0.854833388320686	0.633784229627186	0.286374133949192	0.51600131969647	0.653579676674365	0.696469811943253	0.646651270207852	-0.765094028373474	-0.759485318376773	0.736060706037611	0.263939293962389	0.496535796766744	0.0854503464203233	-0.143516991092049	0.126690861101947	-0.41768393269548	-0.323655559221379	0.488617617947872	0.501484658528538	-0.730451996040911	0.363906301550643	0.0953480699439129	-0.659848234905972	0.0197954470471792	0.19894424282415	-0.144176839326955	0.514681623226658	-0.0194655229297262	0.657208841966348	0.241834378093039	0.206202573408116	-0.022764764104256	-0.638403167271528	-0.145496535796767	-0.467832398548334	-0.861431870669746	0.781920158363576	0.456285054437479
ENSG00000149480	0.788518640712636	0.0389310458594523	0.407456285054437	0.593533487297921	-0.0633454305509733	0.420653249752557	0.673375123721544	0.423292642692181	0.313427911580337	0.61992741669416	0.491257010887496	-0.243813922797757	0.716265258990432	-0.181458264599142	0.40547674034972	-0.101946552292973	-0.84196634774002	0.498185417354009	0.493566479709667	0.689871329594193	-0.782909930715935	0.533817222038931	0.693830419003629	-0.0214450676344441	0.667766413724843	0.662817551963048	0.679643681953151	-0.106235565819861	-0.678653909600792	-0.771692510722534	-0.23424612339162	0.401517650940284	-0.758825470141867	0.0158363576377433	-0.216760145166612	0.0867700428901353	0.447377103266249	-0.0306829429231277	-0.70273837017486	0.813922797756516	-0.600461893764434
ENSG00000115541	0.921807984163642	0.543714945562521	0.773342131309799	0.910260640052788	0.0277136258660508	0.14912570108875	0.248102936324645	0.774991751897064	0.895743978884856	0.764764104256021	-0.00659848234905972	0.449356647970967	0.279775651600132	-0.999670075882547	0.737380402507423	-0.776971296601782	-0.0646651270207852	-0.71164632134609	-0.326954800395909	-0.958759485318377	-0.59452325965028	-0.992081821181128	-0.286044209831739	-0.997030682942923	0.684922467832399	-0.560541075552623	0.0715935334872979	-0.979874628835368	0.504453975585615	-0.449026723853514	0.548333883206862	-0.649290663147476	0.0362916529198284	-0.308149125701089	-0.726822830748928	-0.795447047179149	-0.364236225668096	-0.589904322005939	0.483338832068624	-0.754866380732432	-0.871329594193336
ENSG00000155660	0.922797756516001	0.560870999670076	0.947212141207522	0.942263279445728	0.307489277466183	0.8729792147806	0.677004289013527	0.725173210161663	0.906631474760805	0.948201913559881	-0.263609369844936	0.924117452985813	0.631804684922468	0.137248432860442	-0.915209501814583	0.670075882547014	-0.833388320686242	-0.503134279115803	0.848564830089079	-0.616298251402178	-0.339821840976575	-0.0560870999670076	0.829099307159353	-0.431870669745958	0.686902012537116	0.538436159683273	0.966017815902342	0.765423952490927	0.500164962058727	-0.821181128340482	-0.654239524909271	-0.773672055427252	-0.946882217090069	-0.843286044209832	0.0626855823160673	-0.668096337842296	0.309138898053448	0.874958759485318	-0.218409765753877	0.700428901352689	0.396238865061036
ENSG00000104738	0.962058726492907	0.729792147806005	0.295941933355328	0.975585615308479	0.933355328274497	-0.247443088089739	0.929066314747608	0.899703068294292	0.963708347080172	0.963048498845266	-0.584955460244144	0.92048828769383	0.934675024744309	0.334543055097328	-0.896733751237215	-0.395908940943583	0.914219729462224	-0.489607390300231	0.708677004289013	0.879247773012207	-0.978225008248103	0.0428901352688882	-0.796436819531508	0.437809303860112	0.588254701418674	-0.690201253711646	0.878587924777301	0.0861101946552293	-0.884526558891455	0.840976575387661	-0.836357637743319	-0.99010227647641	-0.976905311778291	-0.999010227647641	0.76905311778291	-0.800065984823491	0.878587924777301	-0.368525239194985	-0.719564500164962	0.569449026723854	-0.958099637083471
ENSG00000197217	0.838007258330584	0.426591883866711	0.688551633124381	0.535796766743649	-0.507423292642692	-0.682942923127681	-0.28175519630485	-0.643681953150775	0.382052128010558	-0.169251072253382	0.880567469482019	-0.872649290663147	0.446717255031343	0.145166611679314	-0.700758825470142	-0.592543714945563	0.0372814252721874	0.63642362256681	0.504453975585615	0.984163642362257	0.27845595513032	0.73144176839327	0.879247773012207	0.453975585615308	-0.376938304190036	0.425272187396899	-0.416364236225668	0.0293632464533157	-0.650610359617288	-0.676344440778621	0.365885846255361	-0.0897393599472121	0.18343780930386	0.66182777961069	0.752886836027714	0.833718244803695	-0.451006268558232	0.672055427251732	-0.516991092048829	0.0537776311448367	0.656548993731442
ENSG00000123358	-0.97129660178159	0.19894424282415	-0.759485318376773	-0.990762124711316	-0.990762124711316	-0.979874628835368	-0.983833718244804	0.328604420983174	-0.987132959419334	-0.995710986473111	0.426591883866711	-0.569119102606401	-0.978225008248103	0.545364566149786	0.913889805344771	0.512042230287034	-0.9115803365226	-0.993071593533487	-0.0290333223358628	0.372484328604421	0.727482678983834	0.354338502144507	0.49059716265259	0.279775651600132	0.80996370834708	0.535466842626196	0.942263279445728	0.910260640052788	0.997690531177829	0.827779610689541	0.938304190036292	0.938964038271198	-0.00890795117123062	0.847575057736721	0.919168591224019	0.982514021774992	0.742659188386671	0.936654569449027	-0.763114483668756	0.777631144836688	-0.934345100626856
ENSG00000071626	0.719234576047509	0.488617617947872	0.436159683272847	0.448696799736061	0.230616958099637	0.672055427251732	0.581656219069614	0.484988452655889	0.484328604420983	0.583635763774332	0.342131309798746	-0.0765423952490927	-0.413724843286044	-0.848894754206532	-0.02210491586935	0.658198614318707	-0.907621247113164	-0.95249092708677	0.558891454965358	-0.859452325965028	0.356977895084131	0.778290993071594	0.738040250742329	0.314747608050148	0.666611679313758	0.419993401517651	0.830748927746618	-0.84196634774002	-0.847904981854174	-0.881557241834378	-0.386341141537446	-0.358297591553943	-0.435169910920488	-0.188716595183108	-0.341801385681293	-0.71494556252062	-0.0567469482019136	0.64533157373804	0.559551303200264	0.49059716265259	-0.850214450676344
ENSG00000177084	0.902342461233916	0.128010557571758	0.708017156054108	0.88287693830419	-0.108215110524579	0.747278126031013	0.831408775981524	0.648300890795117	0.647311118442758	0.883536786539096	0.219069613988783	0.674694820191356	0.368195315077532	-0.343780930386011	0.547674034971956	0.168921148135929	-0.424942263279446	0.270207852193995	-0.289673375123722	-0.675024744308809	-0.38568129330254	0.511382382052128	0.367205542725173	0.571428571428571	0.368195315077532	0.246123391619927	-0.581326294952161	0.719234576047509	0.0211151435169911	0.686242164302211	0.408775981524249	-0.997030682942923	-0.986473111184428	-0.999670075882547	0.938304190036292	-0.897393599472121	0.796766743648961	0.345430550973276	-0.903002309468822	0.913229957109865	-0.950511382382052
ENSG00000198805	0.960409105905642	-0.265588914549654	0.225338172220389	0.131309798746288	-0.937974265918839	-0.954470471791488	0.931045859452326	0.555922137908281	0.893764434180139	0.0389310458594523	-0.852853843615968	0.19333553282745	0.907951171230617	0.676014516661168	0.899703068294292	0.863741339491917	-0.994721214120752	-0.366545694490267	0.967337512372154	-0.685912240184757	-0.265588914549654	-0.225668096337842	0.706697459584296	-0.709006928406467	0.987462883536787	-0.455955130320026	0.989112504124051	0.97789508413065	-0.157703728142527	0.991092048828769	-0.27515671395579	-0.0679643681953151	0.0732431540745628	0.742659188386671	-0.507423292642692	-0.756845925437149	0.0607060376113494	0.681623226657869	-0.965357967667437	-0.298911250412405	-0.873309138898053
ENSG00000116830	0.926756845925437	0.503794127350709	0.528538436159683	0.909600791817882	0.916529198284395	0.510722533817222	0.243483998680304	0.830419003629165	0.70603761134939	0.950841306499505	-0.0946882217090069	0.528538436159683	0.538436159683273	-0.458924447377103	0.306499505113824	-0.02210491586935	0.657538766083801	-0.371494556252062	0.414054767403497	0.0514681623226658	0.652589904322006	-0.22764764104256	0.935994721214121	0.0296931705707687	0.045529528208512	-0.685912240184757	-0.29396238865061	0.721214120752227	-0.836357637743319	-0.922137908281095	-0.488947542065325	-0.961398878258001	-0.933025404157044	-0.914549653579677	-0.755526228967338	-0.890795117123062	-0.0630155064335203	-0.208512042230287	-0.888485648300891	-0.374793797426592	-0.911910260640053
ENSG00000131016	-0.979874628835368	-0.0679643681953151	-0.900032992411745	-0.946222368855163	-0.807984163642362	0.240514681623227	-0.976245463543385	-0.979874628835368	-0.988782580006598	-0.975255691191026	0.552622896733751	-0.797096667766414	0.39887825800066	0.526558891454965	0.675354668426262	-0.120092378752887	0.781920158363576	-0.722863741339492	-0.943912900032992	-0.918508742989113	0.717255031342791	-0.170570768723194	0.853843615968327	0.472781260310129	0.790498185417354	0.33586275156714	0.907291322995711	-0.978884856483009	-0.849224678323986	0.708677004289013	0.817881887165952	0.0353018805674695	-0.825140217749918	-0.336192675684593	0.806994391290003	0.934015176509403	0.187396898713296	-0.993731441768393	0.984823490597163	0.975585615308479	-0.0828109534806994
ENSG00000169372	-0.885186407126361	-0.365555922137908	-0.432200593863411	-0.609699769053118	-0.590564170240845	0.0762124711316397	-0.705707687231937	-0.854503464203233	-0.603101286704058	-0.656878917848895	-0.250742329264269	-0.181458264599142	-0.850214450676344	-0.106235565819861	0.414714615638403	0.155394259320356	0.762784559551303	0.55691191026064	-0.48399868030353	0.711976245463543	-0.0102276476410426	-0.384361596832728	-0.194985153414715	0.518640712636094	-0.0902342461233916	-0.724183437809304	0.516661167931376	0.323325635103926	-0.628505443747938	-0.751897063675355	-0.461563840316727	0.416694160343121	0.299901022764764	0.312108215110525	0.290663147476081	0.849884526558891	0.244143846915209	0.179148795776971	-0.240184757505774	-0.654899373144177	0.628835367865391
ENSG00000104812	0.752886836027714	0.788518640712636	0.347080171560541	0.583635763774332	0.585945232596503	0.808644011877268	0.0811613328934345	-0.249092708677004	-0.244473771032662	-0.264929066314748	-0.862751567139558	0.446717255031343	0.715275486638073	-0.203233256351039	0.500824810293632	0.53480699439129	0.554602441438469	-0.804684922467832	-0.254371494556252	-0.587264929066315	-0.00725833058396569	0.652259980204553	0.134938964038271	0.631474760805015	0.709996700758825	0.79445727482679	0.608709996700759	0.899043220059386	-0.659188386671066	-0.951171230616958	-0.966677664137248	-0.387330913889805	-0.126360936984494	-0.0478389970306829	0.261959749257671	0.966017815902342	0.594853183767733	0.764104256021115	-0.411745298581326	0.925437149455625	-0.0214450676344441
ENSG00000127990	-0.967667436489607	-0.72484328604421	-0.947871989442428	-0.939953810623557	-0.215110524579347	0.136588584625536	-0.717584955460244	-0.972616298251402	-0.948531837677334	-0.94919168591224	0.45529528208512	-0.0161662817551963	-0.857802705377763	-0.3038601121742	0.908940943582976	-0.83866710656549	0.955460244143847	-0.751237215440449	-0.994721214120752	-0.679313757835698	-0.73705047838997	-0.0950181458264599	-0.093698449356648	-0.092378752886836	-0.834708017156054	-0.888155724183438	-0.863411415374464	-0.258990432200594	0.0613658858462554	-0.0181458264599142	0.408446057406796	0.786209171890465	-0.534477070273837	0.879907621247113	0.0785219399538106	0.876608380072583	0.121412075222699	0.744638733091389	-0.0263939293962389	0.437809303860112	0.590234246123392
ENSG00000117632	0.945562520620257	0.728802375453646	-0.00329924117452986	0.923457604750907	0.963708347080172	-0.450016496205873	0.938304190036292	0.676674364896074	0.957769712966018	0.966347740019795	0.803695150115473	-0.907621247113164	0.697129660178159	0.321346090399208	-0.573078192015836	-0.488287693830419	0.891125041240515	-0.964038271197625	0.851204223028703	-0.569119102606401	0.902672385351369	0.410755526228967	-0.934345100626856	0.399538106235566	-0.0511382382052128	-0.747608050148466	-0.805344770702738	-0.684592543714946	0.878587924777301	0.386671065654899	0.926756845925437	-0.672385351369185	-0.386341141537446	-0.455955130320026	-0.788848564830089	-0.987132959419334	-0.830089079511712	-0.847904981854174	-0.603101286704058	-0.712966017815902	-0.944572748267898
ENSG00000162616	-0.951171230616958	-0.657868690201254	-0.976245463543385	-0.87957769712966	-0.728472451336193	-0.281095348069944	-0.94919168591224	-0.906301550643352	-0.937974265918839	-0.933025404157044	0.150445397558562	-0.691520950181458	-0.948531837677334	-0.352358957439789	0.747278126031013	-0.881227317716925	0.325305179808644	-0.367865390960079	-0.987792807654239	0.0498185417354009	-0.930056087099967	0.0996370834708017	-0.653249752556912	0.138568129330254	-0.101286704058067	-0.508742989112504	-0.87627845595513	-0.679973606070604	-0.0270537776311448	-0.860112174199934	0.737380402507423	0.707357307819202	0.730781920158364	0.99670075882547	0.813922797756516	0.846255361266909	-0.921478060046189	-0.565819861431871	-0.894424282415045	-0.987792807654239	0.931375783569779
ENSG00000100100	-0.939623886506104	-0.871989442428242	-0.646321346090399	-0.868030353018806	0.718574727812603	-0.195645001649621	0.424612339161993	-0.226987792807654	-0.877268228307489	0.279775651600132	-0.65852853843616	-0.375783569778951	0.87066974595843	-0.98119432530518	0.837347410095678	-0.814582645991422	0.996040910590564	-0.413064995051138	0.594193335532827	-0.353018805674695	-0.304519960409106	0.90828109534807	0.145166611679314	0.849554602441438	0.210161662817552	-0.2596502804355	0.826129990102277	0.943582975915539	-0.143516991092049	-0.645661497855493	0.781920158363576	0.955130320026394	0.579676674364896	0.977235235895744	0.869679973606071	0.954140547674035	0.971626525899043	-0.974265918838667	-0.147476080501485	0.270867700428901	0.994391290003299
ENSG00000139684	-0.883206862421643	0.0649950511382382	-0.766083800725833	-0.624216430221049	-0.710986473111184	0.206202573408116	-0.661167931375784	-0.175189706367535	-0.819531507753217	-0.822170900692841	0.436819531507753	-0.724183437809304	0.00362916529198284	-0.391949851534147	-0.719564500164962	-0.301880567469482	0.159683272847245	-0.598152424942263	-0.936324645331574	-0.360607060376114	-0.225008248102936	-0.494556252062026	-0.481689211481359	-0.937314417683933	-0.77235235895744	-0.472451336192676	-0.471131639722864	-0.846585285384362	0.0851204223028703	-0.0841306499505114	0.233916199274167	-0.759485318376773	0.419993401517651	-0.0112174199934015	-0.196964698119433	0.482678983833718	-0.677994061365886	0.543055097327615	0.540415704387991	-0.409435829759155	-0.0541075552622897
ENSG00000168924	0.836687561860772	0.32596502804355	0.922797756516001	0.566149785549324	0.574067964368195	-0.896733751237215	-0.045859452325965	-0.794127350709337	0.574067964368195	0.441438469152095	0.893764434180139	0.0145166611679314	0.145166611679314	0.28505443747938	0.143846915209502	0.382052128010558	-0.83866710656549	-0.0122071923457605	0.482019135598812	-0.793467502474431	-0.0517980864401188	0.268888155724183	0.32926426921808	0.272187396898713	0.791817881887166	0.93698449356648	0.895743978884856	-0.933025404157044	-0.747608050148466	0.248762784559551	-0.36357637743319	-0.0478389970306829	-0.441108545034642	-0.178159023424612	0.0676344440778621	-0.188056746948202	-0.96469811943253	-0.596832728472451	-0.591883866710657	0.865390960079182	-0.609039920818212
ENSG00000176619	0.915869350049489	0.864731111844276	0.70603761134939	0.940943582975916	0.882217090069284	0.754536456614979	0.868360277136259	0.927416694160343	0.910920488287694	0.928076542395249	0.83536786539096	0.865720884196635	0.742659188386671	-0.354998350379413	-0.114813592873639	0.520620257340812	-0.862091718904652	0.2154404486968	0.519630484988453	0.468822170900693	-0.800065984823491	0.61992741669416	0.63873309138898	0.50280435499835	0.865390960079182	0.350379412735071	0.753876608380073	0.581656219069614	-0.776311448366876	0.384691520950181	-0.87627845595513	-0.9557901682613	-0.898713295941933	-0.940613658858463	0.323325635103926	-0.882547014186737	-0.794787198944243	0.0118772682283075	-0.28175519630485	0.669086110194655	-0.94589244473771
ENSG00000127951	-0.973606070603761	-0.935664797096668	-0.885846255361267	-0.897393599472121	-0.958099637083471	-0.932365555922138	-0.990762124711316	-0.992081821181128	-0.930715935334873	-0.996370834708017	-0.969317057076872	0.492246783239855	-0.57901682612999	0.995051138238205	-0.336192675684593	0.165291982843946	0.613988782580007	0.741009567799406	-0.967667436489607	0.187396898713296	0.305839656878918	-0.97129660178159	0.903992081821181	-0.959419333553283	0.972286374133949	-0.820521280105576	0.00989772352358958	0.813922797756516	0.893764434180139	0.979214780600462	0.985483338832069	0.303200263939294	0.669745958429561	0.97789508413065	0.95908940943583	0.759815242494226	0.991092048828769	0.929726162982514	0.770702738370175	-0.959419333553283	0.805674694820191
ENSG00000073111	0.955130320026394	0.380732431540746	0.56680963378423	0.976575387660838	0.975915539425932	0.86407126360937	0.944242824150445	0.954140547674035	0.959749257670736	0.977235235895744	-0.476410425602111	0.905311778290993	0.786209171890465	0.259320356318047	-0.156384031672715	0.227977565160013	0.753876608380073	-0.0445397558561531	0.575387660838007	0.224678323985483	-0.760805014846585	0.272847245133619	0.379412735070934	0.559551303200264	0.281425272187397	0.590894094358298	0.258660508083141	0.147806004618938	-0.954800395908941	0.880897393599472	-0.888155724183438	-0.981854173540086	-0.959419333553283	-0.978884856483009	0.144506763444408	-0.844605740679644	0.881887165951831	-0.609039920818212	-0.462883536786539	0.345430550973276	-0.972616298251402
ENSG00000131876	0.912900032992412	-0.673705047838997	0.704387990762125	0.894754206532497	0.535796766743649	0.640382711976245	0.668426261959749	0.64533157373804	0.861101946552293	0.889805344770703	0.855493236555592	-0.235565819861432	0.421972946222369	-0.977565160013197	0.655889145496536	-0.993731441768393	-0.519960409105906	-0.0376113493896404	0.348399868030353	-0.544374793797427	-0.291652919828439	-0.60112174199934	-0.411745298581326	-0.839986803035302	-0.632794457274827	-0.99010227647641	0.916529198284395	-0.863411415374464	-0.971956450016496	-0.690201253711646	-0.496205872649291	-0.765094028373474	-0.174859782250082	-0.349389640382712	-0.447047179148796	-0.745628505443748	-0.20224348399868	-0.35466842626196	0.203563180468492	0.153414714615638	-0.818871659518311
ENSG00000250722	-0.959419333553283	-0.989442428241504	-0.587264929066315	-0.967667436489607	-0.906301550643352	-0.835697789508413	-0.95249092708677	-0.998020455295282	-0.957439788848565	-0.970636753546684	-0.974265918838667	0.119762454635434	-0.985153414714616	0.258660508083141	0.46189376443418	-0.198284394589244	0.89277466182778	0.152754866380732	0.929066314747608	-0.515671395579017	-0.66743648960739	0.202573408116133	0.60442098317387	0.352029033322336	-0.973606070603761	-0.476905311778291	-0.954470471791488	-0.0534477070273837	0.85417354008578	-0.852193995381062	-0.497855493236556	0.969646981194325	0.995381062355658	0.271527548663807	0.876938304190036	0.754536456614979	-0.90168261299901	-0.919498515341471	0.280765423952491	-0.922137908281095	0.0838007258330584
ENSG00000142197	0.785879247773012	0.0438799076212471	0.972286374133949	0.628175519630485	0.0913889805344771	0.80996370834708	-0.540745628505444	-0.646321346090399	0.950841306499505	0.79445727482679	-0.71164632134609	-0.44308808973936	0.812273177169251	-0.885846255361267	-0.818211811283405	0.543714945562521	-0.504124051468162	0.431540745628505	0.948201913559881	0.887495875948532	0.614648630814913	0.459914219729462	0.173870009897724	0.34477070273837	0.739854833388321	-0.980534477070274	0.188386671065655	0.754536456614979	0.291322995710986	0.83536786539096	0.657208841966348	0.644011877268228	0.734081161332893	0.299241174529858	0.619267568459254	0.345430550973276	0.518640712636094	-0.616298251402178	-0.800725833058397	0.260640052787859	-0.885846255361267
ENSG00000121104	-0.87957769712966	-0.928406466512702	-0.331573738040251	-0.534147146156384	-0.6519300560871	-0.75024744308809	-0.771692510722534	-0.884526558891455	-0.862751567139558	-0.892444737710327	-0.733421313097987	-0.251402177499175	-0.796436819531508	-0.296271857472781	0.584625536126691	0.0023094688221709	0.828439458924447	-0.731111844275817	-0.0834708017156054	-0.963378422962719	-0.237215440448697	-0.164302210491587	0.268888155724183	-0.724183437809304	-0.930056087099967	0.152754866380732	-0.797096667766414	0.79115803365226	-0.813592873639063	0.570768723193665	0.961728802375454	-0.798416364236226	0.722533817222039	0.989112504124051	0.940943582975916	0.289343451006269	-0.825140217749918	-0.868030353018806	-0.684592543714946	0.549983503794127	0.508413064995051
ENSG00000162129	0.886836027713626	0.558231606730452	0.775981524249423	0.679643681953151	-0.423622566809634	-0.57241834378093	0.378093038601122	0.895414054767404	0.562190696139888	0.865720884196635	-0.735730781920158	0.768393269548004	-0.341801385681293	0.267238535136919	0.746618277796107	0.846255361266909	-0.609699769053118	-0.634774001979545	0.677004289013527	-0.178818871659518	0.20884196634774	0.0178159023424612	0.224018475750577	0.172880237545365	0.792147806004619	-0.551633124381392	0.664797096667766	0.0831408775981524	-0.504783899703068	0.293632464533157	0.750577367205543	0.0389310458594523	-0.61431870669746	-0.31375783569779	-0.439458924447377	0.58891454965358	-0.904322005938634	0.503794127350709	0.796766743648961	0.845595513032003	-0.874628835367865
ENSG00000105928	-0.953150775321676	0.699769053117783	-0.94589244473771	0.860442098317387	0.141537446387331	0.488617617947872	0.921807984163642	-0.378422962718575	-0.856812933025404	-0.537446387330914	0.586275156713956	0.806994391290003	0.954140547674035	0.0577367205542725	0.601451666116793	0.504453975585615	0.0910590564170241	0.19894424282415	0.924777301220719	-0.897393599472121	0.39887825800066	-0.345100626855823	-0.807324315407456	-0.307819201583636	0.0422302870339822	0.324645331573738	-0.156054107555262	-0.755526228967338	0.941603431210821	0.493566479709667	0.741999340151765	-0.138238205212801	0.270867700428901	0.571428571428571	-0.6077202243484	0.684262619597493	0.0722533817222039	0.869020125371165	0.997360607060376	-0.968327284724513	-0.0976575387660838
ENSG00000179218	0.903992081821181	0.984823490597163	0.911250412405147	0.633784229627186	0.464533157373804	0.621906961398878	-0.344440778620917	0.459254371494556	0.88617617947872	0.849554602441438	-0.479709666776641	0.501484658528538	0.695150115473441	-0.472451336192676	-0.856812933025404	0.327614648630815	-0.233586275156714	-0.375783569778951	0.657208841966348	-0.0616958099637083	-0.718904651930056	0.56021115143517	-0.0478389970306829	-0.482349059716265	0.193005608709997	0.727152754866381	0.498845265588915	-0.716595183107885	0.599142197294622	0.801715605410755	0.529858132629495	-0.840646651270208	-0.981854173540086	-0.92708677004289	-0.328274496865721	-0.710986473111184	-0.339161992741669	0.187396898713296	0.775981524249423	0.749257670735731	-0.142197294622237
ENSG00000042088	0.893764434180139	0.270867700428901	0.728802375453646	0.840316727152755	0.264599142197295	0.354008578027054	0.04750907291323	0.630155064335203	0.480699439129	0.869679973606071	-0.535136918508743	0.144506763444408	0.206862421643022	0.350379412735071	-0.333553282744969	-0.626195974925767	-0.472451336192676	-0.774661827779611	0.808644011877268	0.855493236555592	0.47740019795447	-0.0841306499505114	-0.49389640382712	-0.804684922467832	0.134938964038271	-0.418343780930386	0.207522269877928	-0.626195974925767	0.94028373474101	0.997360607060376	0.989112504124051	0.388320686242164	0.254701418673705	0.543714945562521	-0.542725173210162	-0.885846255361267	0.572088419663477	-0.671065654899373	-0.814582645991422	-0.3480699439129	-0.881227317716925
ENSG00000125384	-0.956779940613659	-0.496865720884197	-0.915539425932036	-0.887165951831079	-0.979874628835368	-0.453645661497856	-0.930715935334873	-0.765094028373474	-0.776311448366876	-0.8231606730452	-0.882547014186737	-0.294292312768063	0.594853183767733	-0.969976905311778	0.916529198284395	0.159353348729792	-0.967007588254701	0.493566479709667	0.980864401187727	0.404157043879908	-0.383701748597823	-0.587264929066315	0.703068294292313	-0.596172880237545	0.952820851204223	0.239854833388321	0.982184097657539	0.923457604750907	-0.710986473111184	0.840316727152755	0.979544704717915	0.709996700758825	0.804354998350379	0.701748597822501	0.921148135928736	-0.245133619267568	0.732101616628176	0.880567469482019	0.940943582975916	0.787528868360277	-0.923127680633454
ENSG00000134375	0.824150445397559	0.599472121412075	-0.281095348069944	0.735400857802705	0.579676674364896	-0.0834708017156054	-0.0603761134938964	0.120752226987793	0.922797756516001	0.0910590564170241	-0.309798746288354	-0.76245463543385	0.64203233256351	0.251732101616628	-0.284724513361927	0.06961398878258	-0.647641042560211	-0.672385351369185	-0.236555592213791	-0.359617288023755	0.967337512372154	0.0636753546684263	-0.8673705047839	0.221379082810953	0.6519300560871	0.525899043220059	0.893104585945233	0.411415374463873	-0.768723193665457	-0.694160343121082	-0.625536126690861	-0.372814252721874	0.320026393929396	-0.00725833058396569	-0.255691191026064	0.238865061035962	-0.408116133289343	0.0372814252721874	0.815902342461234	-0.263609369844936	-0.387000989772352
ENSG00000198959	-0.960079181788189	-0.596172880237545	0.701088749587595	-0.938634114153745	-0.726162982514022	0.938304190036292	0.975585615308479	0.5635103926097	0.689211481359287	-0.931705707687232	-0.949851534147146	-0.398548333883207	0.99340151765094	0.867040580666447	0.793137578356978	0.830419003629165	-0.954470471791488	0.473111184427582	0.388650610359617	-0.985153414714616	0.785879247773012	0.954140547674035	0.780600461893764	0.43978884856483	0.994061365885846	-0.523589574397888	0.982514021774992	0.994391290003299	0.227317716925107	0.870009897723524	0.541735400857803	-0.887165951831079	-0.671725503134279	0.7845595513032	0.989112504124051	0.95908940943583	0.88617617947872	0.950181458264599	0.97789508413065	0.931375783569779	-0.661497855493237
ENSG00000197586	0.889805344770703	0.166611679313758	0.938964038271198	0.565489937314418	0.832398548333883	0.0046189376443418	0.488617617947872	0.712636093698449	0.491257010887496	0.753876608380073	0.451336192675685	-0.87627845595513	-0.0870999670075882	-0.611679313757836	0.777631144836688	0.469482019135599	-0.960739030023095	-0.99010227647641	0.733091388980534	-0.965687891784889	-0.695480039590894	0.78126031012867	-0.604091059056417	0.658858462553613	0.716265258990432	0.468162322665787	0.716265258990432	0.155724183437809	-0.249092708677004	0.690531177829099	-0.208512042230287	-0.57901682612999	-0.276146486308149	-0.172550313427912	0.165291982843946	-0.0214450676344441	0.329924117452986	-0.411745298581326	0.701088749587595	0.761134938964038	-0.612339161992742
ENSG00000096063	0.866380732431541	-0.490927086770043	0.368195315077532	0.94028373474101	0.608050148465853	-0.517650940283735	0.0514681623226658	0.791817881887166	0.870999670075883	0.541735400857803	-0.71824480369515	-0.234905971626526	0.718574727812603	0.979544704717915	0.225338172220389	-0.657868690201254	-0.713625866050808	0.971626525899043	0.2154404486968	0.961728802375454	0.470141867370505	-0.701418673705048	-0.269218079841636	0.704387990762125	0.952161002969317	0.776641372484329	0.785219399538106	0.275486638073243	-0.796436819531508	0.124051468162323	-0.113163972286374	0.543714945562521	-0.407126360936985	0.0310128670405807	-0.157703728142527	0.697789508413065	-0.319696469811943	-0.824480369515012	0	-0.162322665786869	-0.581986143187067
ENSG00000150540	-0.95249092708677	-0.896073903002309	-0.760145166611679	-0.866050808314088	-0.766083800725833	-0.177169251072253	-0.953810623556582	-0.661497855493237	-0.825800065984823	-0.650610359617288	-0.991421972946222	0.953480699439129	0.310788518640713	0.928736390630155	-0.710326624876278	0.957769712966018	0.934015176509403	0.423292642692181	0.834378093038601	0.63873309138898	-0.941933355328274	-0.848894754206532	0.260310128670406	-0.864401187726823	0.981524249422633	-0.962718574727813	0.371164632134609	-0.500494886176179	0.907951171230617	0.910920488287694	0.356977895084131	-0.0630155064335203	0.692510722533817	-0.685912240184757	-0.321016166281755	0.932035631804685	-0.286704058066645	0.963048498845266	0.849554602441438	-0.0359617288023755	0.844935664797097
ENSG00000196199	-0.848894754206532	-0.0976575387660838	-0.59452325965028	-0.758825470141867	-0.520290333223359	-0.460903992081821	-0.687891784889475	-0.0432200593863411	-0.779280765423953	-0.733421313097987	0.719894424282415	-0.983833718244804	-0.245133619267568	-0.25635103926097	-0.633454305509733	-0.754866380732432	0.912900032992412	-0.245133619267568	-0.872649290663147	0.947212141207522	-0.684592543714946	0.33586275156714	-0.104256021115144	-0.322335862751567	-0.534477070273837	-0.387000989772352	-0.825140217749918	0.12933025404157	0.384691520950181	-0.0623556581986143	-0.634114153744639	0.33586275156714	-0.164302210491587	-0.213460903992082	0.721873968987133	-0.069943912900033	-0.194985153414715	-0.836357637743319	0.0831408775981524	-0.0320026393929396	0.454635433850214
ENSG00000124532	0.722533817222039	0.127350709336853	-0.351699109204883	0.185417354008578	0.470801715605411	-0.322995710986473	-0.692180798416364	0.244143846915209	0.45529528208512	0.557571758495546	-0.348729792147806	-0.302540415704388	-0.694820191355988	-0.639722863741339	-0.663147476080502	-0.608380072583306	0.3922797756516	-0.48729792147806	0.204882876938304	0.0438799076212471	-0.928406466512702	-0.408116133289343	-0.710986473111184	-0.217749917518971	-0.0859452325965028	-0.79775651600132	-0.0481689211481359	-0.702078521939954	0.938304190036292	-0.232926426921808	0.309468822170901	0.845595513032003	0.21873968987133	-0.687231936654569	-0.282415044539756	0.126690861101947	-0.294292312768063	0.57010887495876	0.04750907291323	-0.0778620917189047	0.658198614318707
ENSG00000198554	0.944242824150445	0.401517650940284	0.263279445727483	0.971626525899043	0.969646981194325	0.743319036621577	0.948201913559881	0.876938304190036	0.944242824150445	0.975585615308479	-0.611679313757836	0.591553942593204	0.948201913559881	0.715275486638073	0.70933685252392	-0.843945892444738	0.669745958429561	-0.859452325965028	0.656548993731442	-0.542395249092709	-0.992081821181128	0.0118772682283075	-0.57571758495546	0.0550973276146486	-0.387330913889805	0.62652589904322	-0.441108545034642	0.678983833718245	-0.824480369515012	0.742659188386671	0.554932365555922	-0.584955460244144	-0.98119432530518	-0.982843945892445	0.0204552952820851	-0.852193995381062	0.120752226987793	-0.359947212141208	-0.357307819201584	-0.747608050148466	-0.954470471791488
ENSG00000108946	-0.873968987132959	0.910260640052788	-0.654239524909271	-0.712306169580996	-0.452325965028044	-0.527548663807324	-0.0323325635103926	0.00296931705707687	-0.430221049158694	-0.496865720884197	-0.322335862751567	-0.592543714945563	0.361926756845925	0.553282744968657	-0.957439788848565	0.184757505773672	0.821840976575388	0.922797756516001	-0.362256680963378	0.887825800065985	0.50280435499835	-0.964038271197625	-0.825800065984823	-0.888155724183438	-0.0917189046519301	-0.947871989442428	-0.285384361596833	0.0732431540745628	-0.0828109534806994	0.785879247773012	0.482019135598812	0.648300890795117	0.175519630484988	0.44968657208842	0.294622236885516	-0.567799406136589	0.440778620917189	0.265918838667107	0.651600131969647	-0.852853843615968	0.686902012537116
ENSG00000136270	0.761134938964038	-0.0329924117452986	0.589574397888486	0.895414054767404	0.462553612669086	0.675354668426262	0.785879247773012	0.831408775981524	0.574727812603101	0.745298581326295	0.483668756186077	-0.212801055757176	0.581656219069614	0.158693500494886	-0.391949851534147	0.109204882876938	-0.751897063675355	-0.903002309468822	0.539755856153085	-0.820191355988123	-0.808973935994721	0.668426261959749	0.111844275816562	0.387660838007258	0.772022434839987	-0.0755526228967338	0.147146156384032	0.61101946552293	-0.725503134279116	-0.916199274166942	-0.49389640382712	-0.741669416034312	-0.46849224678324	-0.871329594193336	-0.0527878587924777	-0.419663477400198	-0.134279115803365	0.377433190366216	-0.410425602111514	0.529858132629495	-0.746288353678654
ENSG00000183963	-0.957439788848565	-0.417024084460574	-0.981854173540086	-0.0903992081821181	0.536456614978555	0.0346420323325635	0.824810293632464	-0.897393599472121	-0.825140217749918	-0.988782580006598	-0.15143516991092	0.371824480369515	-0.419003629165292	0.420653249752557	0.647970966677664	0.853843615968327	-0.00428901352688882	0.0362916529198284	-0.996370834708017	-0.241504453975586	0.680303530188057	-0.155064335202903	0.984823490597163	0.248762784559551	0.933355328274497	0.987462883536787	0.791817881887166	0.762784559551303	0.987462883536787	0.991751897063675	0.935334872979215	0.94028373474101	0.379412735070934	0.0346420323325635	0.838337182448037	-0.852853843615968	0.729792147806005	0.833058396568789	-0.93368525239195	0.870999670075883	-0.888155724183438
ENSG00000118596	-0.983173870009898	0.492246783239855	-0.939623886506104	0.572088419663477	-0.687891784889475	-0.993071593533487	-0.994721214120752	-0.801385681293303	-0.993071593533487	-0.896073903002309	0.574727812603101	-0.934345100626856	-0.980534477070274	0.214120752226988	0.53480699439129	-0.422962718574728	0.982514021774992	-0.586605080831409	-0.976245463543385	0.0415704387990762	0.76575387660838	-0.0102276476410426	-0.0745628505443748	-0.00329924117452986	0.995381062355658	-0.992081821181128	0.994391290003299	-0.958759485318377	-0.0772022434839987	-0.357307819201584	-0.526228967337512	-0.503134279115803	-0.57571758495546	0.763444407786209	-0.969976905311778	-0.995710986473111	0.776641372484329	0.0217749917518971	0.621906961398878	-0.183767733421313	-0.128340481689211
ENSG00000110583	0.927416694160343	0.514021774991752	-0.29396238865061	0.762784559551303	0.853843615968327	-0.602441438469152	-0.252062025734081	0.127350709336853	0.349719564500165	0.913229957109865	0.846255361266909	0.752226987792808	0.0838007258330584	-0.0993071593533487	0.498845265588915	-0.542395249092709	0.04750907291323	-0.467832398548334	0.634444077862092	0.302210491586935	-0.776971296601782	-0.0313427911580337	0.894754206532497	0.108545034642032	-0.694820191355988	0.889145496535797	-0.862091718904652	0.940943582975916	0.211811283404817	-0.175849554602441	0.0953480699439129	0.195315077532168	-0.166281755196305	-0.286704058066645	-0.77565160013197	-0.751237215440449	0.376113493896404	-0.454305509732761	-0.593203563180469	0.780600461893764	-0.304519960409106
ENSG00000126458	-0.94589244473771	0.192345760475091	-0.964038271197625	-0.95249092708677	0.390960079181788	0.771362586605081	0.912900032992412	-0.614978554932366	-0.870339821840977	-0.944572748267898	0.163312438139228	0.484328604420983	0.95908940943583	-0.122731771692511	-0.882547014186737	0.895414054767404	-0.0554272517321016	-0.989442428241504	-0.875288683602771	-0.900032992411745	0.258000659848235	0.695809963708347	-0.182118112834048	0.246123391619927	0.565489937314418	-0.253711646321346	0.768393269548004	0.0191355988122732	0.251072253381722	0.653909600791818	-0.930056087099967	0.593533487297921	0.385351369185087	-0.682612999010228	0.764764104256021	0.917518970636754	0.7403497195645	0.884196634774002	0.923457604750907	0.991751897063675	0.916529198284395
ENSG00000213585	0.864731111844276	0.967337512372154	0.541735400857803	0.739030023094688	0.18013856812933	0.559551303200264	0.19333553282745	0.519300560871	0.76575387660838	0.774331903662158	0.788518640712636	-0.542725173210162	0.466842626195975	0.0636753546684263	-0.602111514351699	0.565160013196965	0.176179478719894	-0.512372154404487	0.406796436819531	0.406136588584626	-0.903002309468822	0.499505113823821	-0.906301550643352	-0.334213130979875	0.118937644341801	0.0973276146486308	0.191026064005279	-0.208512042230287	-0.092378752886836	0.709996700758825	0.942923127680633	-0.640052787858792	-0.55031342791158	-0.178818871659518	0.640382711976245	0.83536786539096	-0.356647970966678	0.712636093698449	0.155724183437809	0.329924117452986	-0.415704387990762
ENSG00000103257	0.979214780600462	0.97789508413065	-0.969976905311778	0.978554932365556	-0.120092378752887	0.529198284394589	0.954140547674035	0.997360607060376	0.97459584295612	0.342131309798746	-0.00725833058396569	-0.408116133289343	0.845595513032003	0.939293962388651	0.973935994721214	-0.0633454305509733	-0.977565160013197	-0.948531837677334	0.903992081821181	-0.991421972946222	-0.817551963048499	0.890465193005609	0.482678983833718	0.623886506103596	-0.343121082151105	0.988122731771693	-0.182118112834048	0.908940943582976	-0.0534477070273837	0.263279445727483	0.105245793467502	-0.657868690201254	0.7403497195645	0.924117452985813	0.0762124711316397	-0.970636753546684	-0.676344440778621	0.812273177169251	-0.884526558891455	0.919828439458924	0.868360277136259
ENSG00000147408	-0.964038271197625	-0.5249092708677	0.947542065324975	-0.78785879247773	0.693830419003629	-0.612999010227648	-0.985813262949522	0.610689541405477	-0.869350049488618	-0.98119432530518	-0.9115803365226	-0.813592873639063	-0.634774001979545	-0.303530188056747	0.750577367205543	-0.566479709666777	0.556581986143187	0.99340151765094	-0.273837017485978	0.00626855823160673	0.0775321676014517	-0.355988122731772	-0.939953810623557	0.022434839986803	-0.0847904981854174	0.89277466182778	-0.405146816232267	0.423952490927087	0.197954470471791	-0.00527878587924777	-0.598812273177169	0.445397558561531	0.428901352688882	0.926756845925437	-0.691520950181458	-0.958099637083471	-0.0122071923457605	0.788518640712636	0.54470471791488	-0.978225008248103	0.881887165951831
ENSG00000150779	0.901022764764104	-0.628505443747938	0.318706697459584	0.510722533817222	-0.0616958099637083	0.128010557571758	-0.129000329924117	0.112834048168921	0.383041900362917	0.0775321676014517	-0.500494886176179	0.339491916859122	0.0620257340811613	-0.308149125701089	-0.361266908611019	0.571428571428571	-0.433850214450676	0.137248432860442	0.641372484328604	-0.660178159023425	0.299901022764764	-0.196964698119433	-0.631144836687562	-0.14252721873969	-0.171890465193006	0.0887495875948532	-0.768723193665457	0.413394919168591	-0.381722203893105	-0.177169251072253	-0.518970636753547	-0.586605080831409	-0.557241834378093	-0.684592543714946	-0.88947542065325	0.37677334213131	-0.925767073573078	-0.281095348069944	0.724513361926757	-0.542395249092709	-0.454965357967667
ENSG00000169718	0.916529198284395	0.12042230287034	0.968987132959419	0.797426591883867	0.639392939623887	0.209501814582646	0.282085120422303	0.772682283074893	0.585945232596503	0.844275816562191	0.093368525239195	-0.216760145166612	-0.696799736060706	-0.374793797426592	0.438469152095018	0.305179808644012	-0.935664797096668	-0.744308808973936	0.669745958429561	-0.159023424612339	0.46189376443418	0.697789508413065	0.158693500494886	0.378093038601122	0.28835367865391	0.227977565160013	0.621247113163972	-0.41768393269548	0.390960079181788	0.572748267898383	-0.0884196634774002	-0.761464863081491	-0.597492576707357	-0.822500824810294	-0.627185747278126	-0.539425932035632	-0.776971296601782	0.0415704387990762	-0.613658858462554	0.754536456614979	-0.306169580996371
ENSG00000101236	0.914219729462224	0.456285054437479	0.664797096667766	0.774001979544705	0.919168591224019	-0.664467172550313	0.928076542395249	0.916859122401848	0.492906631474761	0.866380732431541	-0.716595183107885	0.275486638073243	0.853183767733421	0.948861761794787	0.193005608709997	0.914219729462224	-0.784229627185747	0.911250412405147	-0.763114483668756	0.985483338832069	0.893104585945233	0.988452655889146	0.5635103926097	0.988452655889146	0.799736060706038	-0.462223688551633	0.942923127680633	0.615968327284725	0.177499175189706	-0.784889475420653	0.949521610029693	-0.0841306499505114	-0.249092708677004	0.838337182448037	0.483338832068624	-0.408116133289343	-0.52820851204223	0.695150115473441	-0.371494556252062	-0.278785879247773	0.515341471461564
ENSG00000006634	0.893104585945233	0.845595513032003	0.924777301220719	0.949521610029693	0.844935664797097	0.874958759485318	0.795776971296602	0.90828109534807	0.926096997690531	0.951501154734411	-0.346420323325635	0.924777301220719	0.224018475750577	0.386011217419993	0.543714945562521	-0.945232596502804	-0.26624876278456	-0.875618607720224	0.617947871989442	-0.145496535796767	0.407456285054437	0.0498185417354009	0.929066314747608	-0.0877598152424942	0.665786869020125	-0.12372154404487	0.563840316727153	0.913889805344771	0.919168591224019	-0.610359617288024	-0.746288353678654	-0.967007588254701	-0.595183107885186	-0.731111844275817	-0.536126690861102	-0.980534477070274	-0.969976905311778	-0.784889475420653	-0.269877928076542	-0.298581326294952	-0.96469811943253
ENSG00000182199	0.928736390630155	0.948861761794787	0.923457604750907	0.935994721214121	-0.71494556252062	0.960409105905642	0.896403827119762	0.951501154734411	0.827779610689541	0.929726162982514	0.585945232596503	0.972286374133949	-0.49389640382712	-0.805344770702738	-0.869350049488618	0.489937314417684	-0.962718574727813	-0.514351699109205	0.625866050808314	-0.496865720884197	0.0874298911250412	0.665127020785219	0.741999340151765	0.311448366875619	0.838007258330584	0.0326624876278456	0.838007258330584	0.607390300230947	-0.486638073243154	0.0583965687891785	-0.756845925437149	-0.554272517321016	-0.877928076542395	-0.223688551633124	-0.466512702078522	-0.464203233256351	-0.311118442758166	0.430550973276146	-0.219399538106236	0.256021115143517	-0.282415044539756
ENSG00000149809	0.970966677664137	-0.214450676344441	0.926096997690531	-0.570438799076212	0.510722533817222	-0.914549653579677	-0.756845925437149	0.831738700098977	-0.622236885516331	0.89277466182778	0.831408775981524	-0.278785879247773	-0.90498185417354	-0.264269218079842	0.430880897393599	0.592873639063015	0.990432200593863	-0.728472451336193	0.0880897393599472	-0.75024744308809	0.578027053777631	0.810623556581986	-0.896073903002309	0.494226327944573	-0.741669416034312	0.757505773672055	-0.687231936654569	-0.816892114813593	-0.106235565819861	-0.760805014846585	0.934015176509403	-0.269877928076542	-0.309798746288354	-0.852853843615968	-0.958099637083471	0.491586935004949	-0.887165951831079	0.779610689541405	0.624546354338502	-0.335532827449687	0.980204552952821
ENSG00000175573	-0.781590234246123	0.138568129330254	-0.290003299241175	-0.261629825140218	0.562190696139888	0.369844935664797	0.516661167931376	-0.163642362256681	-0.405146816232267	-0.571098647311118	-0.0686242164302211	-0.445727482678984	-0.48399868030353	-0.208512042230287	-0.316397228637413	0.629495216100297	0.0501484658528538	0.159353348729792	-0.43319036621577	0.49059716265259	0.485648300890795	0.578686902012537	0.34147146156384	0.506763444407786	0.137248432860442	0.257340811613329	-0.555262289673375	0.863741339491917	0.421972946222369	-0.548003959089409	-0.0554272517321016	-0.411745298581326	0.00857802705377763	-0.0336522599802046	0.321346090399208	0.416034312108215	0.678983833718245	0.292642692180798	-0.130320026393929	0.338832068624216	0.267238535136919
ENSG00000170275	-0.890795117123062	0.211151435169911	-0.839986803035302	-0.784229627185747	0.595842956120092	0.734081161332893	0.211151435169911	-0.156384031672715	-0.881227317716925	-0.900032992411745	0.447377103266249	0.775981524249423	0.463873309138898	-0.540085780270538	0.830748927746618	0.454635433850214	0.703728142527219	0.749917518970637	-0.771692510722534	-0.869350049488618	0.414054767403497	-0.410425602111514	-0.537446387330914	0.394919168591224	-0.616958099637083	-0.478719894424282	-0.506433520290333	0.0742329264269218	-0.334213130979875	0.122071923457605	0.33256351039261	0.236225668096338	-0.847245133619268	0.505773672055427	0.644671725503134	0.384691520950181	0.685582316067304	0.595513032002639	0.799736060706038	0.362586605080831	0.575387660838007
ENSG00000151702	-0.958099637083471	-0.9115803365226	-0.542725173210162	-0.971956450016496	-0.575057736720554	0.853843615968327	-0.0257340811613329	-0.910590564170241	-0.913559881227318	-0.862751567139558	0.238865061035962	0.362586605080831	-0.647641042560211	-0.469152095018146	0.724513361926757	0.220719234576048	-0.214450676344441	-0.451006268558232	0.962058726492907	-0.462223688551633	-0.169251072253382	-0.419003629165292	0.234576047509073	-0.439458924447377	-0.319201583635764	0.165951831078852	0.233256351039261	0.299901022764764	0.717914879577697	0.539096007918179	0.593533487297921	0.70603761134939	-0.0168261299901023	0.494226327944573	0.181788188716595	0.957769712966018	0.915869350049489	-0.753216760145167	0.59221379082811	-0.157703728142527	-0.301880567469482
ENSG00000111962	-0.972946222368855	-0.45298581326295	-0.875288683602771	-0.763114483668756	-0.858792477730122	-0.969976905311778	-0.80336522599802	-0.968327284724513	-0.944572748267898	-0.836357637743319	0.562850544374794	0.989112504124051	-0.905971626525899	-0.423622566809634	0.587594853183768	-0.763114483668756	-0.8231606730452	-0.3480699439129	-0.938634114153745	0.227317716925107	0.37677334213131	-0.370834708017156	-0.0993071593533487	-0.0247443088089739	0.621906961398878	0.654569449026724	0.88287693830419	0.945562520620257	-0.533487297921478	0.0715935334872979	-0.336192675684593	-0.0392609699769053	-0.764434180138568	0.675354668426262	-0.954470471791488	0.963048498845266	0.941603431210821	0.386011217419993	0.926096997690531	-0.0287033982184098	0.553942593203563
ENSG00000183023	-0.977565160013197	0.473111184427582	-0.979874628835368	-0.883866710656549	-0.946222368855163	-0.951171230616958	0.619267568459254	-0.926426921807984	-0.606730451996041	-0.969317057076872	-0.806004618937644	-0.993731441768393	0.128670405806664	0.693830419003629	-0.98119432530518	0.801715605410755	0.913889805344771	0.943582975915539	0.840316727152755	-0.308808973935995	0.745298581326295	-0.401847575057737	0.279775651600132	-0.120092378752887	-0.925767073573078	-0.381062355658199	-0.690861101946552	0.482019135598812	-0.411745298581326	-0.254371494556252	0.18013856812933	-0.653249752556912	-0.9557901682613	0.688221709006928	0.00296931705707687	0.998350379412735	0.979544704717915	0.988452655889146	-0.923127680633454	-0.470471791487958	-0.0735730781920158
ENSG00000174669	0.967337512372154	-0.276476410425602	0.755196304849885	0.665786869020125	0.81656219069614	-0.994721214120752	-0.280435499835038	0.880897393599472	0.566149785549324	0.97459584295612	0.73144176839327	-0.0956779940613659	-0.0349719564500165	-0.0435499835037941	0.59221379082811	0.247773012207192	-0.967667436489607	-0.157043879907621	-0.0405806664467173	-0.0735730781920158	0.805014846585285	0.527878587924777	0.875948531837677	0.683602771362587	0.438469152095018	0.699769053117783	-0.589904322005939	-0.80336522599802	-0.29396238865061	-0.935004948861762	-0.423622566809634	0.88287693830419	0.873639063015506	0.961728802375454	0.749257670735731	0.817881887165952	-0.6519300560871	-0.000659848234905972	0.0498185417354009	0.413394919168591	0.970306829429231
ENSG00000156802	0.947542065324975	0.806334543055097	0.352029033322336	0.964368195315078	0.932035631804685	0.904651930056087	0.949521610029693	0.965028043549984	0.970306829429231	0.95908940943583	-0.536786539096008	0.959749257670736	0.929726162982514	-0.0478389970306829	0.0164962058726493	-0.950511382382052	-0.366215770372814	-0.866050808314088	-0.851534147146156	0.486308149125701	0.541075552622897	-0.273177169251072	-0.324315407456285	-0.314417683932695	-0.816232266578687	-0.935664797096668	-0.983833718244804	-0.739359947212141	0.928076542395249	0.762784559551303	0.000989772352358957	-0.924447377103266	-0.940613658858463	-0.949851534147146	0.225338172220389	-0.915539425932036	0.219729462223689	0.0197954470471792	-0.270537776311448	-0.412405146816232	-0.963378422962719
ENSG00000049245	-0.847245133619268	0.906631474760805	-0.816232266578687	-0.731111844275817	-0.375453645661498	0.290663147476081	0.152754866380732	-0.442098317387001	-0.781590234246123	-0.438139227977565	-0.899373144176839	0.200923787528868	0.721873968987133	0.885516331243814	0.263939293962389	0.316727152754866	0.433520290333223	0.686902012537116	-0.304519960409106	0.657208841966348	-0.280105575717585	-0.513691850874299	-0.520950181458265	-0.110194655229297	-0.691520950181458	-0.64863081491257	-0.62982514021775	-0.219399538106236	0.745958429561201	0.0145166611679314	-0.396568789178489	-0.118772682283075	-0.409105905641702	0.191026064005279	-0.673705047838997	-0.549653579676674	-0.069284064665127	0.669086110194655	-0.110194655229297	0.219729462223689	0.644671725503134
ENSG00000128973	0.912240184757506	0.921807984163642	0.788188716595183	0.265918838667107	0.806994391290003	0.761134938964038	0.641372484328604	0.649620587264929	0.75585615308479	0.856483008907951	-0.710326624876278	-0.825140217749918	-0.104915869350049	0.192345760475091	0.774991751897064	0.613328934345101	-0.430221049158694	0.497525569119103	0.91817881887166	-0.131639722863741	-0.269877928076542	0.472121412075223	0.526558891454965	0.296601781590234	0.441768393269548	0.219729462223689	0.721873968987133	0.982184097657539	0.601451666116793	-0.0481689211481359	0.549983503794127	0.679643681953151	-0.269877928076542	0.0415704387990762	0.757835697789508	0.615968327284725	0.798746288353679	0.880897393599472	0.392939623886506	0.617947871989442	-0.93368525239195
ENSG00000170522	0.929066314747608	-0.764434180138568	0.7403497195645	0.944242824150445	-0.862751567139558	-0.456614978554932	0.521280105575718	-0.857802705377763	0.70933685252392	0.846255361266909	-0.88947542065325	-0.823820521280106	0.846255361266909	-0.36357637743319	-0.445067634444078	-0.949851534147146	-0.861431870669746	0.418673705047839	0.249422632794457	0.888815572418344	-0.757175849554602	-0.507423292642692	-0.881227317716925	-0.421643022104916	0.656548993731442	0.0636753546684263	-0.719564500164962	0.147146156384032	-0.862751567139558	0.325305179808644	0.468822170900693	-0.839986803035302	-0.729462223688552	-0.995710986473111	-0.60112174199934	0.0600461893764434	-0.793467502474431	-0.839326954800396	0.459914219729462	0.18343780930386	-0.61431870669746
ENSG00000113638	-0.875618607720224	-0.387330913889805	-0.754866380732432	-0.566479709666777	-0.132299571098647	-0.516991092048829	-0.709666776641372	-0.676344440778621	-0.795447047179149	-0.609039920818212	-0.228967337512372	-0.679313757835698	-0.264269218079842	-0.355988122731772	0.487957769712966	-0.458264599142197	0.258000659848235	-0.520290333223359	-0.951831078851864	0.583635763774332	0.0748927746618278	-0.257670735730782	-0.841306499505114	-0.124381392279776	-0.743319036621577	-0.900032992411745	-0.868030353018806	-0.12372154404487	0.549983503794127	0.648960739030023	0.738040250742329	0.953480699439129	0.544044869679974	0.217090069284065	0.672715275486638	0.785219399538106	-0.692180798416364	-0.932365555922138	-0.842626195974926	-0.969976905311778	0.178488947542065
ENSG00000116774	-0.958759485318377	-0.943253051798086	-0.906301550643352	-0.830089079511712	-0.995710986473111	-0.805344770702738	0.291982843945892	-0.92378752886836	-0.693500494886176	-0.974925767073573	-0.726822830748928	0.480699439129	-0.682612999010228	0.138568129330254	0.510392609699769	0.539755856153085	0.936654569449027	0.227317716925107	-0.927746618277796	0.107885186407126	0.775981524249423	0.293632464533157	0.0805014846585285	0.117452985813263	0.929726162982514	0.63642362256681	0.976575387660838	-0.0712636093698449	-0.325635103926097	0.76575387660838	0.343451006268558	-0.830089079511712	-0.806004618937644	0.554602441438469	-0.930715935334873	-0.0646651270207852	0.976575387660838	0.995051138238205	0.99340151765094	0.759815242494226	-0.888485648300891
ENSG00000138399	0.903332233586275	-0.183767733421313	-0.242824150445398	0.610029693170571	0.40217749917519	-0.563180468492247	-0.741669416034312	-0.584295612009238	0.254041570438799	0.0791817881887166	0.54470471791488	0.241174529858133	-0.431870669745958	-0.326294952161003	-0.603101286704058	-0.671725503134279	0.864731111844276	-0.678653909600792	0.658198614318707	-0.913559881227318	-0.0287033982184098	-0.458264599142197	-0.30056087099967	-0.369515011547344	-0.170570768723194	-0.94919168591224	-0.708347080171561	-0.507093368525239	0.93038601121742	0.691850874298911	0.75354668426262	-0.627185747278126	-0.545034642032333	-0.636753546684263	-0.289673375123722	0.0428901352688882	-0.886506103596173	-0.685252391949852	0.266578686902013	-0.118772682283075	-0.231606730451996
ENSG00000172893	0.91487957769713	-0.906301550643352	0.669745958429561	0.441438469152095	-0.155064335202903	-0.83206862421643	0.842296271857473	0.952820851204223	0.921148135928736	0.960409105905642	-0.911910260640053	-0.399208182118113	0.739689871329594	-0.0425602111514352	0.181788188716595	0.142857142857143	-0.548003959089409	0.370504783899703	-0.693500494886176	-0.222368855163312	0.922467832398548	0.821840976575388	0.610689541405477	0.389310458594523	0.0131969646981194	0.562850544374794	-0.36357637743319	0.12042230287034	0.317387000989772	-0.990762124711316	-0.938634114153745	-0.634774001979545	-0.705707687231937	-0.951171230616958	-0.886506103596173	0.855493236555592	0.451996040910591	-0.440118772682283	-0.0781920158363576	0.935334872979215	0.857142857142857
ENSG00000099622	-0.881557241834378	-0.909930715935335	-0.0263939293962389	-0.848894754206532	-0.182118112834048	-0.631144836687562	-0.760805014846585	-0.528868360277136	-0.820521280105576	-0.820191355988123	0.32596502804355	0.574067964368195	-0.964038271197625	-0.542395249092709	-0.94589244473771	-0.761464863081491	0.940943582975916	-0.248432860442098	-0.516991092048829	0.441438469152095	-0.140547674034972	0.290333223358627	-0.958759485318377	-0.451666116793138	-0.43319036621577	-0.415704387990762	0.0758825470141867	0.282744968657209	-0.79775651600132	-0.48729792147806	0.238205212801056	-0.11382382052128	0.595513032002639	0.150445397558562	0.646651270207852	0.89838337182448	0.802375453645662	0.410755526228967	-0.138238205212801	0.719234576047509	0.441438469152095
ENSG00000066117	0.658858462553613	0.603761134938964	0.35796766743649	0.462553612669086	0.657538766083801	0.461233916199274	0.669086110194655	0.583965687891785	-0.0425602111514352	0.742659188386671	0.903332233586275	-0.0890795117123062	-0.45298581326295	-0.836357637743319	0.0620257340811613	0.0145166611679314	-0.362916529198284	-0.0673045199604091	0.353348729792148	0.440448696799736	0.980864401187727	0.835037941273507	0.230616958099637	0.715605410755526	-0.0517980864401188	0.863081491257011	0.574067964368195	0.745298581326295	-0.498515341471462	-0.802045529528209	-0.41108545034642	-0.859452325965028	-0.352358957439789	0.213790828109535	-0.713625866050808	-0.104256021115144	0.886836027713626	0.630155064335203	-0.646981194325305	0.854833388320686	-0.712966017815902
ENSG00000171960	0.836027713625866	0.856153084790498	0.254701418673705	0.738700098977235	0.556581986143187	0.504453975585615	0.440448696799736	0.706697459584296	0.668426261959749	0.659518310788519	0.595513032002639	-0.84526558891455	0.658858462553613	-0.972616298251402	0.774001979544705	-0.423622566809634	0.606400527878588	-0.550973276146486	0.379412735070934	0.212471131639723	-0.605410755526229	-0.491916859122402	-0.804025074232926	-0.800065984823491	-0.194985153414715	-0.391949851534147	0.371824480369515	-0.360607060376114	0.880897393599472	0.330583965687892	0.0913889805344771	-0.930056087099967	-0.780930386011217	-0.766743648960739	-0.566479709666777	-0.806004618937644	-0.77565160013197	-0.188056746948202	0.241174529858133	-0.208512042230287	-0.886506103596173
ENSG00000168461	-0.941933355328274	-0.852853843615968	-0.927746618277796	-0.68954140547674	-0.269218079841636	0.907291322995711	0.845595513032003	0.0415704387990762	0.966017815902342	-0.654899373144177	-0.995710986473111	0.948861761794787	0.980864401187727	0.991092048828769	0.156713955790168	0.780270537776312	0.394259320356318	0.963048498845266	0.409765753876608	0.907951171230617	0.742659188386671	-0.771032662487628	0.468162322665787	0.716265258990432	-0.547674034971956	-0.497855493236556	0.144506763444408	0.793137578356978	-0.906961398878258	0.880567469482019	0.836687561860772	0.586935004948862	0.157373804025074	-0.557901682612999	-0.0349719564500165	-0.735730781920158	0.844275816562191	0.973935994721214	0.195315077532168	-0.0567469482019136	-0.00659848234905972
ENSG00000122707	-0.96238865061036	-0.978225008248103	-0.765094028373474	-0.956450016496206	-0.740019795447047	-0.302540415704388	-0.902012537116463	-0.945232596502804	-0.956450016496206	-0.967007588254701	0.963708347080172	-0.0214450676344441	-0.459584295612009	-0.317716925107225	0.919168591224019	-0.561200923787529	0.846915209501815	0.130649950511382	-0.9115803365226	0.456285054437479	-0.894424282415045	-0.353678653909601	-0.122401847575058	-0.12372154404487	-0.252391949851534	0.894094358297592	-0.559221379082811	0.102276476410426	0.903992081821181	0.657538766083801	0.684922467832399	-0.651270207852194	-0.754206532497526	-0.382711976245464	0.145166611679314	0.837347410095678	0.680303530188057	0.881887165951831	0.989112504124051	-0.379742659188387	0.89277466182778
ENSG00000123353	0.869679973606071	0.223358627515671	0.456285054437479	0.152424942263279	0.776641372484329	0.612009237875289	0.577367205542725	-0.232926426921808	0.880897393599472	0.705377763114484	-0.804684922467832	0.500164962058727	0.867700428901353	-0.260969976905312	-0.605410755526229	0.703068294292313	-0.978884856483009	0.469482019135599	0.754536456614979	-0.386341141537446	0.0531177829099307	0.0544374793797427	0.81656219069614	0.329924117452986	0.337182448036952	0.438469152095018	0.156713955790168	0.177829099307159	0.691850874298911	0.0626855823160673	-0.215770372814253	0.112834048168921	0.607390300230947	-0.451006268558232	0.745298581326295	-0.420323325635104	-0.276146486308149	0.433520290333223	0.045529528208512	-0.0247443088089739	0.10161662817552
ENSG00000115207	0.689871329594193	0.866380732431541	0.460574067964368	0.704387990762125	0.537776311448367	0.0880897393599472	0.0636753546684263	0.219729462223689	0.486967997360607	0.725833058396569	0.236885516331244	0.500824810293632	0.408446057406796	-0.128340481689211	0.307489277466183	0.396898713295942	-0.62982514021775	-0.29726162982514	0.51600131969647	0.444407786209172	-0.141207522269878	0.672715275486638	0.129990102276476	0.696469811943253	0.603101286704058	-0.309798746288354	0.621906961398878	0.3922797756516	0.742659188386671	0.703068294292313	-0.929396238865061	0.652589904322006	0.223028703398218	0.434180138568129	-0.629165291982844	-0.138238205212801	0.309468822170901	-0.422962718574728	-0.792807654239525	0.659518310788519	-0.379742659188387
ENSG00000178896	0.905311778290993	0.530517980864401	0.770702738370175	0.853843615968327	0.824810293632464	-0.323655559221379	0.840316727152755	0.929726162982514	0.892114813592874	0.827119762454635	-0.182118112834048	0.61101946552293	-0.122731771692511	0.109864731111844	-0.538766083800726	0.931375783569779	-0.643022104915869	0.439129000329924	0.323325635103926	-0.121082151105246	-0.941273507093369	0.545364566149786	-0.406466512702079	0.683272847245134	0.737215440448697	0.840976575387661	0.562850544374794	-0.526888815572418	-0.00395908940943583	0.736060706037611	0.0550973276146486	-0.604091059056417	0.630814912570109	-0.192015836357638	-0.257670735730782	-0.512372154404487	-0.0999670075882547	0.499505113823821	0.632464533157374	0.241834378093039	0.00494886176179479
ENSG00000185432	-0.937314417683933	-0.999670075882547	-0.934345100626856	-0.981854173540086	-0.881557241834378	-0.875618607720224	-0.980534477070274	-0.990762124711316	-0.974925767073573	-0.643022104915869	-0.548663807324315	0.63873309138898	-0.983173870009898	-0.638403167271528	-0.759485318376773	0.337182448036952	-0.877268228307489	-0.657868690201254	-0.193665456944903	0.214120752226988	-0.4364896073903	-0.342461233916199	0.217090069284065	-0.466512702078522	-0.983173870009898	-0.702078521939954	-0.944572748267898	-0.597492576707357	0.767733421313098	0.0389310458594523	-0.479049818541735	0.18343780930386	-0.311118442758166	-0.48399868030353	0.963708347080172	0.975585615308479	-0.79775651600132	0.85417354008578	0.992741669416034	0.428241504453976	0.827119762454635
ENSG00000160113	0.942263279445728	0.70933685252392	0.715275486638073	0.51600131969647	0.0438799076212471	-0.478719894424282	0.70603761134939	-0.476410425602111	0.893104585945233	0.658858462553613	0.0874298911250412	-0.494556252062026	-0.333223358627516	-0.0877598152424942	-0.192015836357638	0.686902012537116	-0.892444737710327	-0.669416034312108	-0.501814582645991	0.11052457934675	-0.398548333883207	0.42989112504124	0.463873309138898	0.0867700428901353	0.212471131639723	0.945562520620257	0.224678323985483	0.718574727812603	-0.712966017815902	-0.769383041900363	-0.98119432530518	0.781920158363576	0.665786869020125	0.133619267568459	-0.0666446717255031	-0.23094688221709	0.18013856812933	0.871659518310788	-0.31045859452326	-0.270537776311448	0.461233916199274
ENSG00000116679	0.890465193005609	0.484328604420983	-0.798416364236226	0.560870999670076	0.0023094688221709	-0.60112174199934	0.756516001319696	-0.471131639722864	-0.0986473111184428	0.565160013196965	-0.956779940613659	0.72814252721874	0.805014846585285	0.838997030682943	0.99670075882547	-0.593863411415374	0.900362916529198	0.823490597162653	0.90828109534807	0.844275816562191	0.33586275156714	-0.833388320686242	0.664797096667766	-0.536126690861102	0.83536786539096	-0.0376113493896404	-0.0986473111184428	0.733091388980534	-0.540745628505444	0.635433850214451	0.224018475750577	0.211151435169911	0.840316727152755	0.31936654569449	-0.775321676014517	0.801715605410755	-0.785549323655559	0.476080501484659	0.0791817881887166	-0.0587264929066315	0.62652589904322
ENSG00000109775	-0.808973935994721	-0.405806664467173	-0.712306169580996	-0.527548663807324	-0.611679313757836	-0.57901682612999	-0.794127350709337	-0.627185747278126	-0.73705047838997	-0.861431870669746	-0.00791817881887166	-0.0181458264599142	-0.629165291982844	-0.199604091059056	-0.465522929726163	-0.902012537116463	0.894094358297592	-0.0369515011547344	-0.877268228307489	0.54701418673705	-0.375783569778951	-0.444737710326625	-0.415044539755856	-0.591224018475751	-0.933025404157044	-0.542395249092709	-0.638403167271528	-0.951171230616958	0.141867370504784	-0.580006598482349	-0.0735730781920158	0.111844275816562	-0.178159023424612	-0.325635103926097	0.1768393269548	-0.0250742329264269	-0.847904981854174	0.771362586605081	-0.196964698119433	-0.160673045199604	0.100956779940614
ENSG00000119508	-0.974265918838667	0.478389970306829	-0.983833718244804	-0.99010227647641	-0.994721214120752	-0.982843945892445	-0.993731441768393	-0.869350049488618	-0.981854173540086	-0.993071593533487	-0.412405146816232	-0.809633784229627	-0.992081821181128	0.619267568459254	0.937644341801386	0.230616958099637	-0.938634114153745	0.149785549323656	0.782580006598482	-0.471131639722864	-0.672385351369185	0.252721873968987	0.772022434839987	0.33817222038931	0.959749257670736	-0.684592543714946	0.891125041240515	0.976575387660838	0.975585615308479	0.91487957769713	0.81326294952161	0.923457604750907	-0.778620917189046	0.799736060706038	0.89838337182448	0.068954140547674	0.985483338832069	-0.997030682942923	0.822830748927747	0.583965687891785	-0.943253051798086
ENSG00000167088	0.796106895414055	0.498845265588915	-0.00791817881887166	0.876938304190036	0.637413394919169	0.532497525569119	0.618937644341801	0.589574397888486	0.808314087759815	0.812273177169251	0.243483998680304	0.562850544374794	0.820851204223029	-0.384361596832728	-0.347410095677994	-0.548003959089409	-0.741669416034312	-0.66743648960739	-0.343121082151105	-0.218409765753877	-0.896073903002309	-0.208512042230287	-0.671065654899373	-0.393929396238865	0.774331903662158	0.817881887165952	0.915869350049489	-0.651270207852194	-0.118772682283075	-0.29396238865061	-0.53810623556582	0.19894424282415	0.459254371494556	0.172880237545365	-0.41768393269548	-0.831078851864071	0.100956779940614	0.126031012867041	0.772022434839987	-0.516331243813923	-0.906301550643352
ENSG00000090372	0.669745958429561	0.461233916199274	0.686902012537116	0.247773012207192	0.709996700758825	0.328604420983174	0.701748597822501	0.333883206862422	0.271527548663807	0.292972616298251	0.523919498515341	-0.441108545034642	0.303200263939294	0.601451666116793	0.242494226327945	0.919828439458924	-0.729132299571099	0.124711316397229	0.361596832728472	-0.240184757505774	0.0366215770372814	0.842296271857473	-0.329594193335533	0.886836027713626	0.0138568129330254	0.454635433850214	0.543055097327615	0.138568129330254	-0.455955130320026	0.369185087429891	0.400197954470472	-0.146156384031673	-0.133949191685912	0.823490597162653	-0.430221049158694	0.126031012867041	0.484328604420983	-0.266908611019466	-0.878917848894754	0.788188716595183	-0.325635103926097
ENSG00000106484	0.951501154734411	-0.636093698449357	-0.332233586275157	0.924777301220719	-0.799406136588585	-0.968657208841966	0.826129990102277	0.900362916529198	-0.97129660178159	0.984163642362257	0.239194985153415	0.704387990762125	-0.649950511382382	0.558891454965358	0.141537446387331	0.333883206862422	0.959749257670736	-0.276146486308149	0.660508083140878	-0.560541075552623	0.0894094358297592	0.137578356977895	-0.974265918838667	0.28835367865391	-0.0313427911580337	-0.958099637083471	-0.518310788518641	0.173870009897724	0.729792147806005	0.849884526558891	0.256021115143517	0.385351369185087	0.0910590564170241	0.67403497195645	-0.203893104585945	0.703068294292313	-0.166941603431211	0.856483008907951	0.95908940943583	-0.996370834708017	0.610689541405477
ENSG00000170989	-0.961398878258001	-0.970636753546684	-0.77235235895744	-0.995710986473111	-0.776971296601782	0.346750247443088	-0.234905971626526	-0.871329594193336	-0.979874628835368	-0.939953810623557	-0.725503134279116	-0.605410755526229	-0.684592543714946	-0.988782580006598	0.725833058396569	-0.862751567139558	-0.390300230946882	-0.926426921807984	0.889805344770703	0.790498185417354	-0.187066974595843	-0.395249092708677	0.232596502804355	-0.763774331903662	-0.132134609039921	-0.775321676014517	0.622566809633784	0.825470141867371	0.169910920488288	0.936654569449027	0.789838337182448	-0.350049488617618	0.350379412735071	0.979214780600462	-0.833388320686242	0.979214780600462	0.203563180468492	-0.933025404157044	0.285714285714286	0.134609039920818	0.768393269548004
ENSG00000156873	0.856483008907951	-0.0646651270207852	-0.0504783899703068	0.368195315077532	-0.143516991092049	-0.0481689211481359	0.767073573078192	0.261959749257671	0.859782250082481	0.702408446057407	-0.604750907291323	-0.492576707357308	0.738700098977235	-0.416364236225668	-0.332233586275157	0.793797426591884	-0.917848894754207	0.252721873968987	0.677664137248433	0.336522599802046	0.990432200593863	0.572748267898383	-0.0112174199934015	0.693170570768723	-0.674364896073903	0.162652589904322	-0.526888815572418	0.751567139557902	-0.828109534806994	-0.55031342791158	0.18343780930386	-0.155064335202903	0.046189376443418	0.408775981524249	-0.292312768063345	-0.18673705047839	0.232596502804355	-0.736390630155064	0.0501484658528538	0.696469811943253	0.23754536456615
ENSG00000166128	-0.930056087099967	0.229297261629825	-0.146156384031673	-0.884526558891455	-0.358957439788849	0.67403497195645	0.00626855823160673	-0.653249752556912	-0.646981194325305	-0.532827449686572	-0.779280765423953	0.293632464533157	0.756516001319696	0.63642362256681	-0.904322005938634	-0.248432860442098	-0.621577037281425	0.952161002969317	0.818541735400858	-0.0999670075882547	0.046849224678324	-0.970636753546684	-0.297921478060046	-0.802045529528209	0.221379082810953	0.66182777961069	0.0158363576377433	0.618937644341801	0.273507093368525	0.781920158363576	0.334543055097328	0.207522269877928	0.937644341801386	0.901022764764104	0.879247773012207	0.352688881557242	0.935334872979215	0.688221709006928	0.76575387660838	-0.68393269548004	-0.21214120752227
ENSG00000133639	-0.888485648300891	-0.781590234246123	-0.649290663147476	-0.46849224678324	-0.767403497195645	0.716925107225338	-0.0115473441108545	-0.776971296601782	-0.716595183107885	-0.742329264269218	-0.162982514021775	0.926096997690531	-0.807984163642362	-0.0560870999670076	0.997690531177829	-0.308149125701089	0.359287363906302	0.46519300560871	0.862421643022105	0.79115803365226	0.812273177169251	-0.228967337512372	0.878587924777301	0.723853513691851	0.562190696139888	-0.791487957769713	0.393599472121412	-0.187066974595843	0.825470141867371	0.187396898713296	0.138568129330254	0.524579346750247	0.656548993731442	0.617288023754537	0.184097657538766	0.000329924117452986	0.829099307159353	-0.843286044209832	-0.807984163642362	-0.209831738700099	0.124051468162323
ENSG00000005243	-0.960739030023095	-0.70273837017486	-0.970636753546684	0.178488947542065	-0.739359947212141	0.708677004289013	-0.534147146156384	-0.866050808314088	-0.864401187726823	-0.951831078851864	-0.41768393269548	0.883536786539096	0.45529528208512	-0.402507423292643	0.574067964368195	0.562850544374794	0.979214780600462	0.23754536456615	-0.864401187726823	0.213790828109535	0.815902342461234	0.159353348729792	0.606400527878588	-0.024084460574068	-0.681953150775322	-0.118112834048169	-0.591883866710657	-0.335532827449687	0.310788518640713	-0.166941603431211	0.24645331573738	0.57010887495876	-0.911910260640053	-0.696799736060706	0.896403827119762	0.170900692840647	-0.250742329264269	0.924117452985813	0.790498185417354	0.491257010887496	0.830748927746618
ENSG00000172336	0.718574727812603	-0.289673375123722	0.716925107225338	0.824810293632464	-0.0329924117452986	0.735400857802705	0.798746288353679	0.721873968987133	0.798746288353679	0.788518640712636	-0.368525239194985	-0.226327944572748	0.138568129330254	-0.278785879247773	-0.0359617288023755	0.654569449026724	-0.831078851864071	-0.391290003299241	-0.284724513361927	-0.812933025404157	0.42989112504124	0.344110854503464	-0.539425932035632	-0.323655559221379	0.36357637743319	0.752886836027714	0.86407126360937	0.881887165951831	0.380732431540746	0.459254371494556	0.512042230287034	0.257340811613329	-0.046519300560871	0.385351369185087	-0.685252391949852	-0.383701748597823	0.669086110194655	-0.195645001649621	0.28835367865391	0.723193665456945	-0.566479709666777
ENSG00000150753	0.846915209501815	0.725833058396569	0.762784559551303	0.93038601121742	0.750577367205543	0.517321016166282	0.652259980204553	0.75354668426262	0.838007258330584	0.870999670075883	-0.371494556252062	0.0151765094028373	0.86407126360937	0.0211151435169911	-0.148795776971297	0.75585615308479	-0.852193995381062	-0.188716595183108	0.290663147476081	-0.0534477070273837	-0.00428901352688882	-0.187066974595843	-0.380402507423293	-0.0481689211481359	0.931375783569779	0.221709006928406	0.871659518310788	0.0108874958759485	-0.287363906301551	-0.433850214450676	-0.241504453975586	-0.687891784889475	0.0164962058726493	-0.469152095018146	0.117782909930716	-0.552292972616298	-0.35466842626196	0.358627515671396	-0.0214450676344441	-0.673045199604091	-0.885186407126361
ENSG00000134333	0.923457604750907	0.193995381062356	0.780600461893764	0.926096997690531	-0.814582645991422	0.951501154734411	0.734081161332893	0.536456614978555	0.729792147806005	0.45859452325965	-0.179808644011877	-0.245133619267568	0.982514021774992	0.809303860112174	0.443418013856813	0.135598812273177	-0.94589244473771	0.830748927746618	0.233916199274167	0.737380402507423	-0.0841306499505114	-0.769383041900363	-0.738370174859782	-0.800725833058397	0.953480699439129	-0.557901682612999	0.962058726492907	0.662817551963048	0.309138898053448	-0.972616298251402	-0.987792807654239	-0.354998350379413	-0.297921478060046	0.765423952490927	-0.896073903002309	0.799736060706038	-0.487627845595513	0.56021115143517	-0.395908940943583	0.570768723193665	-0.58561530847905
ENSG00000064989	-0.969976905311778	-0.522269877928077	-0.458264599142197	-0.991421972946222	0.683272847245134	0.786869020125371	-0.00791817881887166	-0.501154734411085	-0.567799406136589	-0.535136918508743	0.169580996370835	0.954140547674035	-0.779940613658858	0.491257010887496	0.677664137248433	-0.00263939293962389	-0.549323655559221	0.0867700428901353	0.765423952490927	-0.0745628505443748	-0.654899373144177	0.0409105905641702	0.743319036621577	0.0996370834708017	0.967337512372154	-0.726162982514022	0.980204552952821	-0.791487957769713	0.070933685252392	-0.87627845595513	0.958429561200924	0.689871329594193	-0.220389310458595	0.662817551963048	0.128010557571758	0.909600791817882	-0.485978225008248	-0.968657208841966	0.323325635103926	-0.90168261299901	-0.194325305179809
ENSG00000159399	0.973276146486308	-0.274496865720884	0.979214780600462	0.414054767403497	0.873639063015506	0.998680303530188	0.907951171230617	-0.872649290663147	-0.0616958099637083	0.890465193005609	-0.857802705377763	0.936654569449027	0.998350379412735	0.813922797756516	0.354008578027054	0.934015176509403	-0.971956450016496	0.949521610029693	0.997690531177829	0.434839986803035	-0.37017485978225	-0.651270207852194	0.365225998020455	-0.438139227977565	0.971626525899043	0.248102936324645	0.928076542395249	-0.811943253051798	-0.504124051468162	0.758495546024414	0.89277466182778	0.856483008907951	0.881887165951831	0.619267568459254	0.950181458264599	0.922467832398548	0.975915539425932	0.901022764764104	-0.927746618277796	-0.840646651270208	0.646651270207852
ENSG00000138795	0.966347740019795	0.905311778290993	0.901022764764104	0.889145496535797	0.986803035301881	0.0164962058726493	0.884856483008908	0.994391290003299	0.976575387660838	0.921148135928736	0.717914879577697	0.33586275156714	0.99670075882547	-0.994721214120752	-0.888485648300891	-0.546354338502145	0.899703068294292	-0.985813262949522	0.957769712966018	-0.334872979214781	-0.506433520290333	0.430880897393599	0.380732431540746	-0.744308808973936	0.565160013196965	-0.580006598482349	0.76575387660838	0.106565489937314	-0.248432860442098	-0.36357637743319	0.954140547674035	-0.288023754536457	-0.44638733091389	0.910260640052788	-0.0451996040910591	-0.999670075882547	0.851204223028703	-0.999010227647641	-0.839326954800396	-0.992081821181128	0.854833388320686
ENSG00000171608	-0.923127680633454	0.552622896733751	-0.840646651270208	-0.542725173210162	-0.878917848894754	0.833058396568789	0.603761134938964	-0.90168261299901	-0.763114483668756	-0.588584625536127	-0.333553282744969	-0.53150775321676	-0.339821840976575	0.764764104256021	-0.240184757505774	0.706697459584296	-0.232266578686902	0.877598152424942	0.891784889475421	0.235895743978885	0.665786869020125	0.975915539425932	0.256680963378423	0.987462883536787	0.394094358297592	0.529198284394589	0.125371164632135	0.194655229297262	0.719894424282415	0.406796436819531	-0.508742989112504	0.0442098317387001	-0.0897393599472121	0.54470471791488	0.830748927746618	0.955460244143847	0.955460244143847	0.542065324975256	-0.102936324645332	0.545364566149786	-0.069284064665127
ENSG00000136518	0.7403497195645	0.168261299901023	0.503794127350709	0.936654569449027	0.649620587264929	0.0372814252721874	0.843615968327285	0.795776971296602	0.874958759485318	0.919828439458924	-0.284064665127021	0.960409105905642	0.749257670735731	-0.909930715935335	-0.170570768723194	-0.283074892774662	-0.0329924117452986	-0.873309138898053	-0.022764764104256	0.0656548993731442	-0.366215770372814	-0.586605080831409	0.612009237875289	-0.725503134279116	0.699769053117783	-0.30056087099967	0.510392609699769	0.159353348729792	-0.0752226987792808	0.0346420323325635	-0.580006598482349	-0.832728472451336	-0.777961068954141	-0.811283404816892	-0.646321346090399	-0.771692510722534	-0.383701748597823	-0.22434839986803	-0.962718574727813	-0.57901682612999	-0.880237545364566
ENSG00000188566	0.858462553612669	0.155724183437809	0.846255361266909	0.317387000989772	0.829759155394259	-0.616958099637083	-0.223688551633124	-0.0517980864401188	0.811613328934345	0.780600461893764	-0.609039920818212	0.494886176179479	-0.11382382052128	0.483668756186077	0.596502804354998	0.827779610689541	-0.406466512702079	-0.593203563180469	0.583965687891785	-0.0801715605410755	-0.80666446717255	0.0422302870339822	-0.570438799076212	0.232596502804355	0.682283074892775	0.946552292972616	0.330583965687892	0.40547674034972	-0.962718574727813	-0.923127680633454	-0.573738040250742	-0.0115473441108545	0.725833058396569	0.568129330254042	-0.673045199604091	0.543055097327615	0.605080831408776	-0.282415044539756	-0.611349389640383	0.521280105575718	-0.631144836687562
ENSG00000156642	-0.887165951831079	-0.0435499835037941	-0.881227317716925	-0.220389310458595	0.456285054437479	-0.71494556252062	0.0798416364236226	-0.74694820191356	0.0798416364236226	-0.77235235895744	-0.673705047838997	-0.925767073573078	0.368855163312438	0.89277466182778	0.412735070933685	0.774001979544705	0.151105245793468	0.793137578356978	-0.723523589574398	0.972286374133949	-0.0567469482019136	-0.85087429891125	-0.8287693830419	-0.66743648960739	-0.587264929066315	-0.237875288683603	-0.563180468492247	0.579676674364896	-0.405146816232267	0.985483338832069	0.981524249422633	0.449356647970967	-0.0112174199934015	0.855493236555592	0.18013856812933	0.672715275486638	-0.0554272517321016	0.689871329594193	0.275816562190696	-0.502474430880897	0.584625536126691
ENSG00000111269	-0.882547014186737	0.325305179808644	-0.183767733421313	-0.804684922467832	-0.800065984823491	-0.0679643681953151	-0.289673375123722	-0.654239524909271	-0.789508413064995	-0.744308808973936	-0.861431870669746	-0.704717914879578	-0.756845925437149	-0.105575717584955	-0.00890795117123062	-0.0567469482019136	0.704387990762125	0.690531177829099	0.637413394919169	-0.953150775321676	0.58891454965358	-0.11382382052128	0.147806004618938	-0.0590564170240845	-0.773012207192346	-0.848894754206532	-0.837017485978225	-0.160673045199604	0.444077862091719	0.134609039920818	0.520620257340812	0.83536786539096	0.831738700098977	0.514681623226658	0.909600791817882	0.907951171230617	-0.75024744308809	-0.0115473441108545	0.247773012207192	-0.515671395579017	0.870999670075883
ENSG00000035862	-0.963378422962719	0.844935664797097	-0.932365555922138	-0.792807654239525	-0.580666446717255	0.335202903332234	0.186407126360937	-0.792147806004619	-0.768723193665457	-0.886506103596173	-0.906301550643352	0.916859122401848	0.934015176509403	0.966347740019795	0.286374133949192	0.992411745298581	0.97789508413065	0.901022764764104	-0.215110524579347	0.955460244143847	0.612669086110195	0.840976575387661	0.116133289343451	0.928076542395249	-0.782909930715935	0.840316727152755	-0.94919168591224	0.223358627515671	0.417354008578027	-0.0603761134938964	0.553942593203563	0.942263279445728	0.941603431210821	0.875948531837677	0.747278126031013	0.81656219069614	0.93038601121742	0.859122401847575	0.998350379412735	0.318046849224678	0.633784229627186
ENSG00000158169	0.894754206532497	-0.14252721873969	0.513361926756846	0.151105245793468	-0.96238865061036	0.254701418673705	0.650940283734741	0.503464203233256	0.49719564500165	0.892114813592874	0.189046519300561	0.00164962058726493	-0.383701748597823	0.204882876938304	0.654569449026724	-0.712306169580996	-0.722863741339492	-0.29396238865061	0.461233916199274	-0.191355988122732	0.0267238535136919	0.221709006928406	0.99340151765094	0.18013856812933	0.08231606730452	0.488617617947872	-0.0174859782250082	0.824810293632464	0.814912570108875	0.879247773012207	0.927416694160343	0.850544374793797	0.777301220719235	0.261959749257671	0.249422632794457	-0.617617947871989	0.173870009897724	-0.384361596832728	-0.698779280765424	0.480699439129	-0.781590234246123
ENSG00000145293	0.707357307819202	-0.191355988122732	0.772682283074893	0.646651270207852	0.505773672055427	-0.0399208182118113	0.693170570768723	0.876608380072583	0.783899703068294	0.554602441438469	0.251072253381722	-0.379082810953481	0.383041900362917	-0.8673705047839	0.568789178488947	-0.0547674034971956	0.523259650280436	-0.362916529198284	0.383371824480369	0.0851204223028703	-0.43319036621577	-0.799406136588585	-0.875618607720224	-0.808973935994721	-0.0567469482019136	0.238865061035962	0.236885516331244	-0.000659848234905972	0.226657868690201	-0.138238205212801	-0.891454965357968	-0.8231606730452	-0.362256680963378	-0.350709336852524	-0.816892114813593	-0.424942263279446	0.506763444407786	0.655889145496536	0.00494886176179479	-0.818871659518311	-0.587924777301221
ENSG00000155876	-0.826789838337182	-0.518310788518641	-0.650610359617288	-0.663807324315407	-0.551633124381392	0.284394589244474	-0.340481689211481	-0.377763114483669	-0.503134279115803	-0.756186077202244	-0.0092378752886836	-0.666776641372484	-0.211481359287364	0.223028703398218	0.0326624876278456	0.383041900362917	0.023754536456615	0.231936654569449	-0.767403497195645	-0.195645001649621	0.0607060376113494	0.462553612669086	-0.739359947212141	0.688551633124381	-0.219399538106236	0.657538766083801	-0.163642362256681	0.806334543055097	0.599472121412075	-0.195645001649621	-0.0270537776311448	0.54701418673705	0.808644011877268	0.0197954470471792	0.134609039920818	0.159683272847245	0.300230946882217	-0.466512702078522	-0.0752226987792808	-0.0729132299571099	-0.0135268888155724
ENSG00000104341	0.919168591224019	0.846255361266909	-0.954800395908941	0.902672385351369	0.937644341801386	-0.80666446717255	0.711976245463543	0.919168591224019	0.875948531837677	0.749917518970637	-0.672385351369185	0.830748927746618	0.670075882547014	0.00956779940613659	0.75354668426262	-0.047179148795777	0.824150445397559	0.434180138568129	-0.843286044209832	0.608050148465853	-0.48729792147806	0.426591883866711	-0.866710656548994	0.505113823820521	-0.0735730781920158	0.963708347080172	0.0600461893764434	-0.464203233256351	-0.587264929066315	-0.536126690861102	0.639392939623887	0.884196634774002	0.895743978884856	0.899043220059386	0.888815572418344	0.897063675354668	0.243154074562851	0.980204552952821	0.443418013856813	-0.912570108874959	-0.29726162982514
ENSG00000088298	0.806994391290003	0.280765423952491	0.568789178488947	-0.405806664467173	0.330583965687892	0.785219399538106	0.827119762454635	0.483338832068624	0.565489937314418	0.777301220719235	-0.372154404486968	0.724513361926757	0.304190036291653	-0.29396238865061	-0.430221049158694	0.402837347410096	-0.953150775321676	0.652259980204553	0.896403827119762	-0.251402177499175	-0.0640052787858792	0.100296931705708	0.39557901682613	0.142857142857143	-0.647311118442758	-0.760145166611679	-0.155064335202903	0.39887825800066	0.659518310788519	0.0428901352688882	0.630155064335203	0.213130979874629	0.652259980204553	0.46519300560871	0.407456285054437	0.0838007258330584	-0.709006928406467	0.745298581326295	-0.136258660508083	0.31606730451996	0.897723523589574
ENSG00000130520	0.909600791817882	0.927416694160343	0.0805014846585285	0.753876608380073	0.855493236555592	-0.496865720884197	0.778950841306499	0.630814912570109	0.924117452985813	0.829759155394259	-0.192015836357638	-0.508083140877598	0.421313097987463	-0.886506103596173	-0.779940613658858	0.420653249752557	0.0818211811283405	-0.920818211811283	0.614648630814913	-0.755526228967338	-0.675684592543715	0.723193665456945	-0.663807324315407	0.555922137908281	-0.419663477400198	-0.132959419333553	-0.284724513361927	-0.20224348399868	-0.130320026393929	-0.403167271527549	-0.555262289673375	-0.196964698119433	0.227317716925107	-0.232926426921808	-0.757175849554602	-0.560541075552623	0.412075222698779	0.31936654569449	0.800395908940944	0.35796766743649	-0.565819861431871
ENSG00000105856	-0.821181128340482	-0.508742989112504	-0.338502144506763	-0.557241834378093	-0.576377433190366	0.138568129330254	-0.671065654899373	-0.469152095018146	-0.705707687231937	-0.637083470801716	-0.206532497525569	0.478060046189376	0.263939293962389	0.678983833718245	0.151105245793468	-0.840646651270208	0.873639063015506	0.809303860112174	-0.678653909600792	0.89277466182778	0.0260640052787859	-0.715935334872979	0.708017156054108	-0.477730122071923	-0.452325965028044	-0.95249092708677	0.152424942263279	-0.911910260640053	-0.950511382382052	-0.792147806004619	-0.646321346090399	0.988452655889146	0.251072253381722	0.764104256021115	0.519300560871	-0.372154404486968	-0.493236555592214	-0.156054107555262	-0.921478060046189	-0.776971296601782	0.874958759485318
ENSG00000177156	0.839656878917849	-0.529528208512042	0.637413394919169	0.664797096667766	0.558891454965358	0.180468492246783	0.0854503464203233	0.531177829099307	0.33256351039261	0.173210161662818	-0.515011547344111	-0.0640052787858792	0.695809963708347	0.944242824150445	0.0303530188056747	0.935994721214121	-0.439458924447377	0.927416694160343	0.895743978884856	0.905311778290993	0.30715935334873	0.619267568459254	-0.336192675684593	0.846915209501815	0.690531177829099	0.322005938634114	0.463873309138898	0.675354668426262	-0.926426921807984	-0.843945892444738	0.486967997360607	0.286374133949192	0.495875948531838	-0.191355988122732	-0.435169910920488	-0.862751567139558	-0.445727482678984	-0.631144836687562	0.70933685252392	-0.0686242164302211	0.482678983833718
ENSG00000085377	0.741009567799406	0.501484658528538	0.795117123061696	0.241174529858133	-0.719564500164962	-0.156054107555262	0.499505113823821	0.315407456285054	-0.228967337512372	0.165951831078852	0.296601781590234	-0.573078192015836	0.751567139557902	-0.343121082151105	-0.850214450676344	-0.29726162982514	0.39557901682613	0.0953480699439129	0.580996370834708	-0.135268888155724	-0.766743648960739	0.114153744638733	-0.844605740679644	-0.352358957439789	0.728472451336193	-0.092378752886836	0.453315737380402	-0.384361596832728	-0.685252391949852	-0.813592873639063	-0.232926426921808	-0.913559881227318	-0.728472451336193	-0.649950511382382	-0.383701748597823	-0.937314417683933	-0.802045529528209	0.0979874628835368	-0.464863081491257	0.805014846585285	-0.265588914549654
ENSG00000058272	-0.899373144176839	-0.872649290663147	-0.888155724183438	-0.218409765753877	0.0244143846915209	0.223028703398218	-0.225008248102936	-0.700758825470142	-0.640052787858792	-0.898713295941933	-0.397888485648301	-0.362916529198284	0.49719564500165	-0.309798746288354	0.0537776311448367	-0.394589244473771	0.750907291322996	0.430880897393599	-0.969317057076872	0.240514681623227	-0.124381392279776	-0.655559221379083	-0.748267898383372	-0.603101286704058	-0.245793467502474	-0.21214120752227	-0.720884196634774	-0.305509732761465	-0.0250742329264269	-0.622896733751237	-0.837677334213131	0.491586935004949	0.299241174529858	0.542065324975256	-0.217749917518971	0.483668756186077	0.708017156054108	0.510722533817222	0.206202573408116	-0.770372814252722	-0.555592213790828
ENSG00000137414	-0.868030353018806	-0.617617947871989	-0.515671395579017	-0.732761464863081	-0.618607720224348	-0.327284724513362	-0.757175849554602	-0.810293632464533	-0.499835037941273	-0.714285714285714	-0.656878917848895	-0.568459254371495	-0.841306499505114	-0.235565819861432	0.430550973276146	-0.565819861431871	0.114153744638733	0.953480699439129	-0.68954140547674	0.157373804025074	0.123061695809964	-0.782909930715935	-0.139887825800066	-0.490267238535137	-0.780930386011217	0.105905641702408	-0.646981194325305	-0.167601451666117	0.0293632464533157	0.727482678983834	0.0197954470471792	0.363246453315737	0.540415704387991	0.770042890135269	0.563840316727153	0.105245793467502	-0.357307819201584	-0.484658528538436	-0.374793797426592	-0.787198944242824	0.866380732431541
ENSG00000117308	0.952820851204223	0.210491586935005	-0.72484328604421	0.109204882876938	-0.281095348069944	0.730122071923458	0.978554932365556	-0.0451996040910591	0.956120092378753	0.842956120092379	-0.237215440448697	-0.0587264929066315	0.966017815902342	0.61662817551963	-0.0788518640712636	0.757505773672055	-0.723523589574398	0.352029033322336	0.791817881887166	-0.487627845595513	0.0310128670405807	-0.0640052787858792	-0.673045199604091	-0.00659848234905972	0.97789508413065	-0.569119102606401	0.832398548333883	0.97459584295612	-0.909270867700429	0.893104585945233	-0.94919168591224	-0.827449686572088	-0.719564500164962	-0.451666116793138	-0.770372814252722	-0.729132299571099	0.754536456614979	0.484988452655889	-0.444737710326625	0.695150115473441	-0.841306499505114
ENSG00000119537	-0.818211811283405	-0.95249092708677	-0.741669416034312	-0.42758165621907	-0.860112174199934	0.514021774991752	-0.288023754536457	-0.181458264599142	-0.685252391949852	-0.659188386671066	0.946552292972616	0.12042230287034	0.277136258660508	-0.936324645331574	0.823490597162653	-0.288023754536457	-0.216760145166612	0.54701418673705	-0.644341801385681	-0.855163312438139	-0.0349719564500165	0.753876608380073	0.624546354338502	0.711976245463543	0.202573408116133	-0.639722863741339	0.808644011877268	0.266578686902013	0.369844935664797	0.61992741669416	0.244143846915209	0.21873968987133	0.0805014846585285	-0.540745628505444	0.275486638073243	0.66413724843286	-0.922137908281095	-0.615638403167271	0.419993401517651	-0.348729792147806	0.883536786539096
ENSG00000116898	0.883536786539096	0.815902342461234	0.537116463213461	0.473111184427582	0.100956779940614	-0.261629825140218	0.362586605080831	-0.0765423952490927	0.312768063345431	0.623886506103596	0.404157043879908	-0.29726162982514	-0.53810623556582	-0.567139557901683	-0.796436819531508	0.312108215110525	-0.382382052128011	-0.243813922797757	0.185417354008578	-0.507423292642692	-0.885186407126361	-0.379082810953481	-0.0280435499835038	-0.29396238865061	0.0493236555592214	-0.419663477400198	0.633784229627186	-0.420323325635104	0.716925107225338	0.977235235895744	0.843615968327285	0.109204882876938	0.716265258990432	-0.44308808973936	0.267238535136919	0.200263939293962	-0.458264599142197	0.0303530188056747	0.906631474760805	0.647970966677664	-0.622236885516331
ENSG00000244038	0.803695150115473	0.849884526558891	0.807654239524909	0.678983833718245	0.585285384361597	0.753876608380073	0.21873968987133	0.461233916199274	0.576047509072913	0.840976575387661	-0.28175519630485	0.441768393269548	-0.389640382711976	-0.620257340811613	-0.460903992081821	0.401517650940284	0.102276476410426	0.263279445727483	0.478389970306829	-0.500494886176179	-0.0877598152424942	0.383041900362917	-0.232266578686902	-0.331573738040251	-0.129000329924117	-0.0263939293962389	0.601451666116793	0.0273837017485978	-0.676344440778621	0.398218409765754	0.329924117452986	-0.993731441768393	-0.996370834708017	-0.871989442428242	-0.132959419333553	-0.293302540415704	-0.0323325635103926	0.30715935334873	-0.402507423292643	0.624546354338502	0.410095677994061
ENSG00000149503	0.932695480039591	-0.464863081491257	0.279775651600132	0.941603431210821	0.940943582975916	0.44968657208842	-0.274496865720884	0.793137578356978	0.849554602441438	0.955130320026394	-0.565819861431871	-0.618277796106895	0.427911580336523	0.19894424282415	0.566149785549324	0.128670405806664	-0.159023424612339	0.0339821840976575	0.179148795776971	-0.367535466842626	0.153414714615638	0.247773012207192	0.566149785549324	0.400857802705378	-0.208512042230287	0.103926096997691	0.263939293962389	0.858462553612669	-0.405806664467173	0.906631474760805	0.707357307819202	-0.968657208841966	-0.94919168591224	-0.885846255361267	0.730122071923458	-0.93368525239195	0.571428571428571	0.068954140547674	-0.960739030023095	0.0422302870339822	-0.953150775321676
ENSG00000167130	0.840976575387661	-0.402507423292643	0.817881887165952	0.798086440118773	-0.428571428571429	-0.403827119762455	0.544044869679974	-0.76245463543385	0.763444407786209	0.880567469482019	-0.185747278126031	-0.175189706367535	0.116133289343451	-0.542725173210162	0.320026393929396	0.379412735070934	-0.669416034312108	0.0415704387990762	0.0979874628835368	0.00362916529198284	0.0125371164632135	0.480699439129	0.815242494226328	0.679643681953151	0.15803365225998	0.465852853843616	0.332893434510063	0.764104256021115	-0.958099637083471	-0.871989442428242	-0.892444737710327	0.250412405146816	-0.489607390300231	-0.697459584295612	-0.381722203893105	0.445397558561531	0.394919168591224	-0.264929066314748	-0.891454965357968	-0.201253711646321	-0.115803365225998
ENSG00000103196	-0.969317057076872	-0.982843945892445	-0.918508742989113	-0.670405806664467	-0.920158363576377	-0.742329264269218	-0.546354338502145	-0.777961068954141	0.536456614978555	-0.961398878258001	-0.982843945892445	-0.4364896073903	0.665786869020125	1	0.907291322995711	0.97459584295612	-0.991421972946222	0.995051138238205	0.786869020125371	0.988122731771693	0.861101946552293	0.752886836027714	0.561860772022435	0.994061365885846	0.988452655889146	-0.874628835367865	1	0.979214780600462	-0.993071593533487	0.973935994721214	-0.954470471791488	0.989772352358957	0.883536786539096	0.991751897063675	-0.897393599472121	0.805014846585285	0.984823490597163	0.935334872979215	0.988452655889146	0.505773672055427	0.414714615638403
ENSG00000151503	0.88617617947872	0.267238535136919	0.95908940943583	0.899703068294292	-0.426261959749258	-0.12372154404487	0.19663477400198	0.906631474760805	0.614648630814913	0.921807984163642	-0.395249092708677	0.879907621247113	0.743319036621577	0.11052457934675	0.117452985813263	-0.334213130979875	-0.0349719564500165	-0.566479709666777	0.439129000329924	-0.450346420323326	-0.437479379742659	0.04750907291323	0.287693830419004	0.144506763444408	-0.526888815572418	-0.329594193335533	-0.792147806004619	-0.836357637743319	0.858132629495216	0.699109204882877	0.261299901022765	-0.978225008248103	-0.964038271197625	-0.972616298251402	0.201583635763774	-0.443747937974266	-0.44638733091389	-0.548003959089409	-0.898713295941933	0.660508083140878	-0.939623886506104
ENSG00000131242	0.96799736060706	-0.0686242164302211	0.63873309138898	-0.305509732761465	0.946552292972616	-0.975255691191026	0.314747608050148	0.0333223358627516	0.916529198284395	0.946552292972616	-0.858792477730122	-0.980534477070274	-0.417024084460574	-0.18673705047839	-0.888155724183438	0.0953480699439129	-0.199274166941603	0.548993731441768	0.61992741669416	0.254041570438799	0.693830419003629	0.625866050808314	0.553942593203563	0.64533157373804	-0.244638733091389	0.666446717255031	0.406136588584626	0.600791817881887	-0.101286704058067	0.953480699439129	0.300230946882217	0.201583635763774	-0.442758165621907	-0.760145166611679	-0.179808644011877	0.984823490597163	0.738040250742329	0.65522929726163	0.0636753546684263	0.3922797756516	-0.736390630155064
ENSG00000143748	0.723853513691851	0.304190036291653	0.650940283734741	0.647311118442758	0.886836027713626	0.392939623886506	0.690531177829099	0.111844275816562	0.941603431210821	0.61101946552293	0.333883206862422	0.893104585945233	0.272187396898713	-0.526888815572418	-0.270537776311448	-0.573078192015836	0.0395908940943583	-0.615638403167271	0.189046519300561	-0.129000329924117	0.500164962058727	-0.0115473441108545	0.0966677664137248	-0.209831738700099	0.491257010887496	-0.591883866710657	0.482019135598812	0.693170570768723	0.944242824150445	0.863081491257011	0.419333553282745	-0.540745628505444	-0.68063345430551	-0.456614978554932	-0.900032992411745	-0.557901682612999	0.151105245793468	0.263279445727483	-0.85087429891125	0.199934015176509	-0.515011547344111
ENSG00000101191	-0.698779280765424	-0.684592543714946	0.0316727152754866	-0.228307489277466	0.181788188716595	0.00560870999670076	-0.422962718574728	0.45529528208512	-0.191355988122732	-0.230287033982184	0.873639063015506	0.808644011877268	0.165291982843946	-0.948531837677334	-0.632134609039921	0.0438799076212471	-0.148795776971297	-0.939623886506104	0.0577367205542725	0.519630484988453	-0.1270207852194	0.702408446057407	-0.234905971626526	0.870009897723524	-0.101946552292973	0.901352688881557	-0.42758165621907	0.448696799736061	-0.105575717584955	0.227977565160013	-0.969976905311778	0.550643352029033	-0.251402177499175	0.58231606730452	0.299901022764764	0.292972616298251	0.572748267898383	0.0593863411415374	-0.634774001979545	0.184757505773672	0.093368525239195
ENSG00000128039	0.918838667106565	-0.439458924447377	0.799076212471132	0.901022764764104	0.66413724843286	0.823490597162653	-0.41108545034642	0.747937974265919	0.913229957109865	0.837347410095678	0.70933685252392	-0.539425932035632	0.876608380072583	0.103926096997691	-0.754206532497526	0.210491586935005	-0.367865390960079	0.899043220059386	0.829759155394259	-0.8231606730452	0.732101616628176	0.260310128670406	0.913229957109865	0.199934015176509	0.850544374793797	-0.254371494556252	0.716925107225338	0.565489937314418	0.769712966017816	0.736720554272517	0.688551633124381	0.663477400197954	0.0260640052787859	-0.093698449356648	0.600131969646981	0.327944572748268	0.385351369185087	0.470801715605411	0.231936654569449	0.105905641702408	0.719894424282415
ENSG00000159256	-0.847904981854174	-0.328274496865721	-0.720224348399868	-0.345760475090729	-0.66743648960739	0.171560541075553	-0.395908940943583	-0.520950181458265	-0.557241834378093	-0.069943912900033	-0.270537776311448	-0.258990432200594	0.466182777961069	0.00362916529198284	0.390960079181788	-0.871329594193336	-0.0425602111514352	-0.624216430221049	0.00857802705377763	0.476080501484659	-0.321016166281755	-0.520950181458265	-0.226987792807654	-0.42098317387001	0.628835367865391	-0.675024744308809	0.394259320356318	-0.0092378752886836	0.627515671395579	-0.767403497195645	-0.192015836357638	0.0171560541075553	-0.448366875618608	0.0138568129330254	0.443418013856813	0.254701418673705	0.785219399538106	-0.00395908940943583	-0.747608050148466	-0.900032992411745	0.118442758165622
ENSG00000146731	0.719894424282415	0.342791158033652	0.608050148465853	0.913889805344771	0.860442098317387	0.425932035631805	0.753876608380073	0.883536786539096	0.776641372484329	0.739689871329594	0.845595513032003	0.730122071923458	0.521280105575718	-0.669416034312108	0.0277136258660508	0.0046189376443418	-0.769383041900363	-0.67733421313098	-0.433850214450676	0.587594853183768	-0.450346420323326	-0.74694820191356	-0.556252062025734	-0.85087429891125	0.741174529858133	0.778950841306499	0.79115803365226	0.0422302870339822	-0.0155064335202903	-0.226327944572748	0.143846915209502	-0.847904981854174	-0.262289673375124	-0.694160343121082	-0.441108545034642	-0.744308808973936	-0.542395249092709	0.394259320356318	-0.160673045199604	-0.71494556252062	-0.866710656548994
ENSG00000134684	0.813922797756516	-0.339821840976575	0.588254701418674	0.555922137908281	0.0557571758495546	0.663477400197954	0.797426591883867	0.76575387660838	0.730781920158364	0.704387990762125	0.401517650940284	0.492906631474761	-0.13592873639063	-0.429231276806335	0.0900692840646651	0.144506763444408	-0.968327284724513	0.254701418673705	0.796106895414055	0.130649950511382	0.00560870999670076	0.574727812603101	-0.471131639722864	-0.121082151105246	0.267073573078192	0.885516331243814	0.785879247773012	-0.271197624546354	-0.921478060046189	-0.629165291982844	-0.870339821840977	-0.716595183107885	-0.820521280105576	-0.848894754206532	0.205872649290663	-0.875288683602771	-0.595183107885186	-0.15143516991092	0.588254701418674	0.806994391290003	-0.271197624546354
ENSG00000198793	0.808314087759815	-0.180798416364236	0.914219729462224	0.505113823820521	0.188386671065655	-0.890795117123062	0.0880897393599472	-0.297921478060046	-0.258330583965688	0.505113823820521	0.368195315077532	-0.343780930386011	0.0607060376113494	-0.292312768063345	0.926756845925437	0.275816562190696	-0.31375783569779	0.697789508413065	0.378093038601122	0.333883206862422	-0.139887825800066	0.657538766083801	-0.257670735730782	0.381392279775652	0.116958099637083	0.254701418673705	0.04750907291323	0.0798416364236226	-0.154404486967997	0.190366215770373	0.247773012207192	-0.00395908940943583	-0.62982514021775	-0.789508413064995	0.831738700098977	0.165291982843946	-0.273837017485978	0.0564170240844606	-0.0481689211481359	0.456944902672385	0.0508083140877598
ENSG00000123243	-0.970636753546684	-0.986473111184428	-0.956450016496206	-0.993071593533487	0.451336192675685	-0.592543714945563	-0.871329594193336	-0.964038271197625	-0.999010227647641	-0.997030682942923	-0.245793467502474	-0.511052457934675	-0.976245463543385	0.537776311448367	0.790498185417354	0.354338502144507	0.997690531177829	-0.272517321016166	-0.988782580006598	-0.821181128340482	0.964368195315078	0.465852853843616	0.291982843945892	-0.115143516991092	0.118937644341801	-0.825800065984823	-0.877268228307489	0.544044869679974	-0.993731441768393	0.961728802375454	0.923457604750907	-0.87957769712966	-0.192015836357638	-0.166941603431211	0.91487957769713	0.253381722203893	0.165291982843946	-0.988782580006598	0.935334872979215	0.856153084790498	0.992741669416034
ENSG00000115289	0.721873968987133	0.627515671395579	0.524579346750247	0.413394919168591	0.734741009567799	0.851864071263609	0.772022434839987	0.602771362586605	0.301550643352029	0.827779610689541	0.663477400197954	0.51600131969647	0.632464533157374	0.0178159023424612	-0.342461233916199	0.829759155394259	-0.331573738040251	0.229957109864731	0.151105245793468	-0.69943912900033	-0.85747278126031	0.14582645991422	0.102276476410426	0.0649950511382382	-0.024084460574068	0.600791817881887	-0.167601451666117	-0.898713295941933	-0.286704058066645	0.773342131309799	-0.687891784889475	-0.0386011217419993	0.827119762454635	0.756516001319696	0.200923787528868	-0.0300230946882217	0.0953480699439129	-0.734411085450346	-0.0587264929066315	0.629495216100297	0.401517650940284
ENSG00000103657	-0.858792477730122	-0.213460903992082	-0.0188056746948202	-0.771692510722534	0.189046519300561	-0.419003629165292	-0.887165951831079	-0.637743319036622	-0.832728472451336	-0.792807654239525	-0.185087429891125	-0.914549653579677	-0.61431870669746	-0.530847904981854	0.0389310458594523	-0.735070933685252	0.895414054767404	0.0851204223028703	0.525239194985153	-0.162322665786869	0.438469152095018	0.865720884196635	-0.851534147146156	0.81656219069614	-0.626690861101947	0.274826789838337	-0.913559881227318	0.472121412075223	-0.649950511382382	-0.540085780270538	-0.773012207192346	-0.49389640382712	0.67073573078192	0.1768393269548	0.686242164302211	0.280765423952491	0.445397558561531	-0.102606400527879	-0.387990762124711	-0.206532497525569	0.21873968987133
ENSG00000164934	0.855493236555592	0.19333553282745	0.833058396568789	0.922467832398548	0.881887165951831	-0.315737380402507	0.594853183767733	0.887495875948532	0.926756845925437	0.808314087759815	0.481359287363906	0.821840976575388	0.261959749257671	-0.71164632134609	-0.577697129660178	0.0613658858462554	-0.688881557241834	0.0402507423292643	0.0989772352358957	-0.765094028373474	0.360277136258661	-0.045859452325965	-0.349389640382712	0.121412075222699	0.601781590234246	0.678323985483339	0.641372484328604	-0.308808973935995	0.783239854833388	0.358627515671396	-0.115143516991092	0.643352029033322	0.444077862091719	0.327944572748268	-0.0369515011547344	-0.451666116793138	-0.737710326624876	0.342131309798746	0.0273837017485978	-0.545694490267238	-0.730451996040911
ENSG00000170606	0.752226987792808	0.916859122401848	-0.0207852193995381	0.658858462553613	0.739689871329594	-0.41108545034642	0.0791817881887166	0.258000659848235	0.804354998350379	0.217090069284065	0.846915209501815	0.282085120422303	0.432860442098317	-0.789508413064995	-0.102606400527879	0.0722533817222039	-0.0640052787858792	0.744638733091389	-0.694160343121082	-0.409435829759155	-0.232266578686902	-0.291652919828439	-0.127680633454305	-0.335532827449687	0.00560870999670076	0.869679973606071	0.0108874958759485	-0.258330583965688	-0.74364896073903	-0.16133289343451	-0.0560870999670076	-0.8287693830419	-0.682942923127681	-0.784229627185747	-0.185087429891125	-0.621577037281425	-0.571098647311118	-0.175189706367535	0.721214120752227	0.0296931705707687	-0.0877598152424942
ENSG00000174485	-0.892444737710327	-0.328934345100627	0.495546024414385	-0.637083470801716	-0.788848564830089	-0.276476410425602	-0.134279115803365	-0.457934675024744	-0.53810623556582	-0.455955130320026	-0.604091059056417	-0.166281755196305	-0.97129660178159	-0.183767733421313	-0.700098977235236	-0.967007588254701	0.329924117452986	-0.486638073243154	0.378752886836028	-0.615638403167271	0.669745958429561	-0.288683602771363	-0.409105905641702	-0.246783239854833	-0.546684262619597	-0.387990762124711	-0.855823160673045	-0.589904322005939	-0.68393269548004	-0.0983173870009898	-0.93368525239195	0.769712966017816	0.970966677664137	0.989772352358957	0.0649950511382382	0.14912570108875	0.0979874628835368	0.3922797756516	0.536456614978555	-0.78785879247773	0.603761134938964
ENSG00000032389	0.843615968327285	-0.179808644011877	0.61101946552293	0.772682283074893	0.590234246123392	-0.475750577367206	-0.472451336192676	0.757505773672055	0.829099307159353	0.847575057736721	0.587594853183768	-0.574397888485648	0.713295941933355	-0.636753546684263	0.331903662157704	0.0600461893764434	-0.359617288023755	-0.659188386671066	0.633784229627186	0.798746288353679	-0.327284724513362	0.635763774331904	-0.657868690201254	0.470801715605411	-0.506433520290333	-0.614978554932366	-0.565819861431871	0.856483008907951	-0.0765423952490927	-0.260969976905312	0.281425272187397	-0.0903992081821181	-0.0778620917189047	-0.439458924447377	-0.0432200593863411	-0.435829759155394	-0.555592213790828	-0.415704387990762	0.380732431540746	0.360277136258661	-0.577697129660178
ENSG00000168883	0.623886506103596	0.910920488287694	-0.14252721873969	0.712636093698449	0.561860772022435	-0.1712306169581	0.665127020785219	0.578027053777631	0.587594853183768	0.50280435499835	-0.0376113493896404	0.633784229627186	0.62652589904322	-0.430221049158694	0.167271527548664	0.0739030023094688	-0.41768393269548	0.022434839986803	0.000989772352358957	0.480699439129	0.75354668426262	0.304190036291653	0.0508083140877598	0.0791817881887166	-0.161497855493237	0.575387660838007	-0.324975255691191	-0.430221049158694	0.634444077862092	-0.682942923127681	-0.542395249092709	0.168921148135929	-0.390300230946882	-0.405146816232267	0.0887495875948532	-0.769383041900363	-0.761464863081491	-0.623556581986143	-0.48729792147806	0.109864731111844	-0.358957439788849
ENSG00000145050	0.874958759485318	0.0422302870339822	0.800395908940944	0.846915209501815	0.897063675354668	0.463873309138898	-0.790168261299901	0.580996370834708	0.890465193005609	0.750577367205543	-0.440118772682283	0.463873309138898	0.467502474430881	-0.851534147146156	-0.11712306169581	-0.0956779940613659	-0.583305839656879	-0.412405146816232	0.212471131639723	-0.74694820191356	0.250082481029363	-0.722863741339492	0.408775981524249	-0.863411415374464	0.37627845595513	0.88287693830419	0.591553942593204	0.514681623226658	-0.899373144176839	-0.831078851864071	-0.778620917189046	-0.917189046519301	-0.760805014846585	0.0151765094028373	-0.465522929726163	-0.809633784229627	0.172880237545365	-0.0917189046519301	0.756516001319696	0.710656548993731	0.116463213460904
ENSG00000151465	0.743319036621577	-0.26294952161003	-0.0122071923457605	0.608709996700759	0.473771032662488	0.16793137578357	0.479379742659188	0.703728142527219	0.586275156713956	0.632464533157374	0.35796766743649	-0.237215440448697	0.492906631474761	0.680303530188057	0.0204552952820851	-0.381062355658199	-0.179808644011877	0.936654569449027	0.167271527548664	0.128670405806664	0.0316727152754866	-0.209171890465193	-0.516331243813923	-0.18673705047839	0.291322995710986	-0.136258660508083	0.620587264929066	0.680963378422963	-0.272517321016166	-0.674364896073903	-0.407126360936985	0.023094688221709	-0.469811943253052	-0.427251732101617	0.0409105905641702	-0.0897393599472121	-0.851534147146156	0.0600461893764434	-0.602441438469152	-0.53810623556582	-0.484658528538436
ENSG00000127603	-0.900032992411745	-0.987132959419334	-0.12372154404487	-0.870339821840977	-0.490927086770043	-0.538766083800726	0.757505773672055	-0.415044539755856	-0.556252062025734	-0.717584955460244	0.945562520620257	0.681623226657869	0.803695150115473	-0.692180798416364	0.894094358297592	-0.918508742989113	0.631804684922468	-0.273837017485978	-0.695480039590894	0.610689541405477	-0.569778950841306	0.543055097327615	0.464533157373804	-0.530847904981854	0.455130320026394	0.913889805344771	0.782580006598482	-0.328934345100627	-0.48399868030353	0.314087759815243	0.650280435499835	-0.704058066644672	-0.868690201253712	-0.37017485978225	0.304849884526559	0.331243813922798	0.578027053777631	-0.563180468492247	-0.127680633454305	0.547674034971956	0.63642362256681
ENSG00000138613	-0.929396238865061	-0.00791817881887166	0.529858132629495	-0.910590564170241	-0.0141867370504784	-0.798416364236226	0.267898383371824	-0.00131969646981194	-0.698779280765424	-0.545694490267238	-0.873968987132959	0.0643352029033322	-0.0336522599802046	0.918838667106565	-0.712966017815902	-0.650610359617288	0.818541735400858	0.769712966017816	0.655889145496536	0.924777301220719	0.357637743319037	-0.513032002639393	0.0583965687891785	0.767073573078192	-0.988782580006598	-0.951831078851864	-0.996370834708017	0.631474760805015	-0.140547674034972	-0.544374793797427	-0.372814252721874	-0.139887825800066	-0.351039260969977	0.118442758165622	0.453315737380402	0.235895743978885	0.903992081821181	0.905311778290993	0.75585615308479	-0.235565819861432	0.926756845925437
ENSG00000151665	0.709996700758825	-0.283074892774662	0.119102606400528	0.363246453315737	0.729792147806005	-0.122731771692511	-0.258330583965688	0.092708677004289	0.328604420983174	0.824150445397559	-0.20224348399868	0.304190036291653	-0.391290003299241	0.243483998680304	-0.589904322005939	-0.595183107885186	0.749917518970637	0.14912570108875	0.663477400197954	-0.364896073903002	-0.174199934015176	-0.811283404816892	0.762784559551303	-0.883866710656549	0.0752226987792808	0.81326294952161	0.384691520950181	-0.0729132299571099	-0.253711646321346	-0.133949191685912	-0.102936324645332	0.75585615308479	0.913229957109865	0.789838337182448	-0.429231276806335	-0.843945892444738	-0.342461233916199	0.301550643352029	-0.866050808314088	-0.642362256680963	0.56680963378423
ENSG00000142252	0.789178488947542	-0.236555592213791	0.294622236885516	0.701088749587595	0.543055097327615	0.767073573078192	0.318046849224678	0.365885846255361	0.727482678983834	0.721873968987133	0.100296931705708	-0.254371494556252	0.06961398878258	0.507753216760145	0.621247113163972	0.608709996700759	-0.74364896073903	-0.469152095018146	0.698449356647971	-0.849224678323986	0.936654569449027	0.200923787528868	0.695150115473441	-0.122401847575058	0.344110854503464	0.495546024414385	0.738040250742329	-0.393929396238865	-0.599802045529528	-0.114813592873639	0.27845595513032	-0.725503134279116	0.425272187396899	0.418673705047839	-0.070603761134939	0.476740349719565	-0.00131969646981194	-0.329594193335533	0.553942593203563	0.856483008907951	-0.53150775321676
ENSG00000005882	-0.905971626525899	0.43978884856483	-0.881557241834378	-0.694160343121082	-0.712966017815902	-0.729462223688552	0.000329924117452986	-0.834048168921148	-0.843945892444738	-0.839986803035302	0.76575387660838	-0.754206532497526	-0.96238865061036	0.269548003959089	-0.26624876278456	0.625866050808314	0.111844275816562	-0.912570108874959	-0.862751567139558	-0.0808314087759815	-0.697459584295612	0.177829099307159	-0.294292312768063	0.137578356977895	-0.795447047179149	-0.598152424942263	-0.739359947212141	-0.0135268888155724	-0.792147806004619	-0.989442428241504	-0.16133289343451	0.829759155394259	0.0498185417354009	0.333883206862422	0.844275816562191	0.973276146486308	-0.413724843286044	-0.215110524579347	-0.960079181788189	0.594853183767733	0.890465193005609
ENSG00000112578	0.725833058396569	0.801715605410755	0.912240184757506	0.918838667106565	0.687561860772022	0.75354668426262	0.607390300230947	0.963048498845266	0.761134938964038	0.430880897393599	0.519630484988453	0.023754536456615	0.276806334543055	-0.53150775321676	-0.707687231936655	0.205872649290663	-0.958099637083471	-0.937314417683933	0.570768723193665	-0.778620917189046	0.298251402177499	0.177499175189706	-0.530188056746948	-0.0640052787858792	0.978554932365556	0.93038601121742	0.952161002969317	0.0791817881887166	-0.122731771692511	0.672715275486638	0.250082481029363	-0.600461893764434	0.172220389310459	-0.492576707357308	-0.65852853843616	-0.779940613658858	-0.729462223688552	0.86407126360937	-0.379742659188387	-0.23424612339162	-0.816892114813593
ENSG00000062822	0.908940943582976	0.741999340151765	0.187396898713296	0.70603761134939	0.913229957109865	0.843615968327285	0.89277466182778	0.882217090069284	0.723193665456945	0.941603431210821	-0.046519300560871	0.902342461233916	0.147146156384032	0.0118772682283075	-0.242164302210492	0.607390300230947	-0.600461893764434	-0.845925437149456	0.697789508413065	-0.726162982514022	0.887495875948532	0.567469482019136	0.893104585945233	0.647970966677664	0.305179808644012	0.339491916859122	-0.431870669745958	0.66182777961069	0.39887825800066	0.833718244803695	-0.918508742989113	-0.673705047838997	-0.792807654239525	-0.461563840316727	0.838997030682943	-0.429561200923788	0.803695150115473	-0.264269218079842	-0.454305509732761	0.663477400197954	-0.954800395908941
ENSG00000100225	-0.66743648960739	0.272187396898713	-0.473441108545035	-0.596172880237545	-0.632794457274827	-0.537446387330914	-0.164962058726493	-0.2596502804355	-0.508083140877598	-0.181458264599142	-0.654899373144177	-0.263609369844936	-0.023424612339162	0.961728802375454	0.879907621247113	-0.487627845595513	-0.260969976905312	0.0818211811283405	0.444407786209172	-0.997030682942923	-0.450016496205873	0.952161002969317	0.0273837017485978	-0.330254041570439	-0.917848894754207	-0.776311448366876	-0.758825470141867	0.525239194985153	0.876938304190036	0.735400857802705	0.478389970306829	0.882217090069284	0.581656219069614	-0.179478719894424	0.873639063015506	-0.178159023424612	-0.469811943253052	-0.944572748267898	-0.289673375123722	-0.626195974925767	0.167271527548664
ENSG00000132591	0.603431210821511	0.126031012867041	0.253381722203893	0.668426261959749	0.0900692840646651	-0.023424612339162	0.37347410095678	0.347740019795447	0.612669086110195	0.795117123061696	0.0880897393599472	-0.093038601121742	0.43978884856483	-0.398548333883207	0.108545034642032	0.764104256021115	-0.393269548003959	-0.121082151105246	0.421972946222369	-0.0280435499835038	0.394259320356318	0.904651930056087	-0.124381392279776	0.600791817881887	0.070273837017486	-0.589244473771033	0.711976245463543	-0.698779280765424	0.022434839986803	0.239854833388321	0.34147146156384	0.937644341801386	0.389310458594523	0.231936654569449	-0.835697789508413	0.360936984493566	-0.3038601121742	-0.483008907951171	-0.44638733091389	0.645991421972946	-0.640052787858792
ENSG00000140386	-0.856812933025404	-0.358957439788849	-0.644341801385681	-0.662487627845596	-0.5249092708677	-0.598152424942263	-0.656219069613989	-0.697459584295612	-0.818871659518311	-0.72484328604421	0.579346750247443	-0.807984163642362	-0.910590564170241	-0.0821511052457935	-0.1270207852194	-0.587924777301221	0.40547674034972	-0.604750907291323	-0.849224678323986	0.0758825470141867	-0.849224678323986	0.103266248762785	0.404157043879908	-0.0666446717255031	-0.951831078851864	0.0521280105575718	-0.977565160013197	-0.810293632464533	-0.0659848234905972	0.711316397228637	0.259320356318047	0.129990102276476	0.117782909930716	-0.453645661497856	0.503464203233256	0.507753216760145	0.608050148465853	-0.856812933025404	-0.365555922137908	-0.569119102606401	0.666446717255031
ENSG00000166508	0.867040580666447	0.428241504453976	0.386011217419993	0.938964038271198	0.912240184757506	0.889805344770703	0.902342461233916	0.940943582975916	0.384691520950181	0.884196634774002	-0.359947212141208	0.978554932365556	0.79115803365226	-0.862091718904652	-0.354998350379413	-0.323655559221379	0.00560870999670076	-0.951171230616958	-0.290003299241175	0.148465852853844	0.701088749587595	0.806334543055097	0.955460244143847	0.880897393599472	0.456285054437479	0.640382711976245	0.386671065654899	-0.307819201583636	0.692510722533817	0.498185417354009	-0.180798416364236	-0.946882217090069	-0.930056087099967	-0.976905311778291	-0.092378752886836	-0.83206862421643	0.45529528208512	-0.616958099637083	-0.641042560211151	0.51600131969647	-0.966677664137248
ENSG00000118939	0.881887165951831	-0.394589244473771	0.188386671065655	0.80105575717585	-0.722863741339492	-0.311778290993072	-0.654899373144177	0.75915539425932	0.229297261629825	0.485648300890795	-0.273177169251072	-0.616298251402178	-0.390300230946882	-0.154404486967997	-0.297921478060046	-0.324975255691191	-0.691520950181458	-0.496865720884197	0.251732101616628	-0.0870999670075882	-0.269218079841636	-0.922137908281095	-0.654899373144177	-0.948531837677334	0.317387000989772	0.30715935334873	0.706697459584296	0.251732101616628	-0.692180798416364	-0.401847575057737	-0.897393599472121	-0.896733751237215	-0.839326954800396	-0.860112174199934	-0.953810623556582	-0.914549653579677	-0.496865720884197	0.600791817881887	0.981524249422633	0.0428901352688882	0.291322995710986
ENSG00000104312	0.879907621247113	0.0805014846585285	0.966347740019795	-0.070603761134939	0.498185417354009	0.833718244803695	0.837347410095678	0.948201913559881	0.843615968327285	0.759815242494226	-0.291652919828439	0.453975585615308	0.789838337182448	0.65522929726163	0.928736390630155	-0.483008907951171	-0.903002309468822	0.511382382052128	0.838007258330584	0.0867700428901353	0.99340151765094	-0.618607720224348	-0.733421313097987	-0.520290333223359	0.554602441438469	-0.326294952161003	0.926756845925437	0.37677334213131	-0.973606070603761	-0.107555262289673	0.866380732431541	-0.173540085780271	0.760475090729132	0.922797756516001	0.454635433850214	0.665786869020125	0.352029033322336	-0.106895414054767	0.557571758495546	-0.343121082151105	-0.365555922137908
ENSG00000105671	0.875948531837677	0.665786869020125	0.602771362586605	0.601451666116793	0.838337182448037	0.707357307819202	0.497525569119103	0.578686902012537	0.632464533157374	0.741339491916859	0.27845595513032	0.580336522599802	0.00164962058726493	0.242494226327945	-0.516331243813923	0.739689871329594	-0.624216430221049	-0.247443088089739	0.128670405806664	-0.921478060046189	0.921148135928736	0.070273837017486	-0.209831738700099	0.159683272847245	0.566149785549324	0.0791817881887166	0.519630484988453	0.233916199274167	0.701088749587595	-0.265588914549654	-0.759485318376773	-0.175189706367535	-0.105575717584955	-0.228307489277466	-0.451666116793138	0.113493896403827	-0.298581326294952	0.0989772352358957	0.116463213460904	0.264599142197295	-0.390630155064335
ENSG00000136161	-0.890135268888156	-0.0534477070273837	-0.914549653579677	-0.778620917189046	-0.915539425932036	0.665786869020125	-0.895084130649951	-0.574397888485648	-0.917189046519301	-0.907621247113164	0.917518970636754	0.236225668096338	-0.221049158693501	0.741339491916859	0.739030023094688	0.821511052457935	0.906631474760805	0.756516001319696	0.586275156713956	-0.128340481689211	0.400857802705378	-0.859452325965028	0.246123391619927	0.282744968657209	-0.961398878258001	0.0498185417354009	-0.969317057076872	0.262619597492577	0.7845595513032	0.747278126031013	0.273507093368525	0.441438469152095	-0.731771692510722	0.0880897393599472	0.356318046849225	0.150445397558562	0.466842626195975	0.574727812603101	0.817881887165952	-0.499175189706368	0.06961398878258
ENSG00000164125	-0.974925767073573	-0.188716595183108	0.929726162982514	-0.324315407456285	0.655889145496536	0.757835697789508	0.716265258990432	-0.454305509732761	-0.405806664467173	-0.157043879907621	-0.981854173540086	-0.185087429891125	0.81986143187067	0.772682283074893	-0.646981194325305	0.995381062355658	0.787528868360277	-0.679313757835698	-0.916199274166942	-0.960739030023095	-0.972946222368855	-0.705707687231937	-0.452325965028044	-0.575057736720554	0.931045859452326	-0.853513691850874	0.688221709006928	-0.311778290993072	0.778290993071594	0.0636753546684263	0.884856483008908	0.448696799736061	0.582975915539426	-0.458264599142197	-0.985153414714616	-0.84196634774002	0.874298911250412	0.421972946222369	0.902342461233916	-0.447047179148796	0.991092048828769
ENSG00000083642	-0.833388320686242	-0.682612999010228	-0.0745628505443748	-0.552292972616298	-0.0504783899703068	-0.646321346090399	-0.112504124051468	0.189706367535467	-0.124381392279776	-0.278126031012867	0.669086110194655	-0.957439788848565	0.384691520950181	0.586275156713956	-0.809633784229627	-0.863411415374464	0.171560541075553	0.163972286374134	-0.900692840646651	-0.304519960409106	-0.625536126690861	-0.668756186077202	-0.70273837017486	-0.428571428571429	-0.367865390960079	-0.548003959089409	-0.55361266908611	-0.925107225338172	0.0649950511382382	0.79445727482679	0.550643352029033	-0.464203233256351	-0.487627845595513	-0.393929396238865	-0.523589574397888	0.0333223358627516	-0.462223688551633	-0.823820521280106	0.0583965687891785	-0.692180798416364	-0.475750577367206
ENSG00000014138	0.832398548333883	-0.0320026393929396	-0.495216100296932	0.851864071263609	0.939293962388651	0.551963048498845	0.830419003629165	0.827119762454635	0.853843615968327	0.919168591224019	0.119762454635434	0.73144176839327	0.426591883866711	-0.149455625206203	0.599472121412075	-0.353678653909601	-0.589904322005939	0.181128340481689	0.734081161332893	0.546024414384692	0.633784229627186	0.0722533817222039	0.426591883866711	0.598482349059716	-0.777961068954141	-0.545034642032333	-0.504124051468162	0.597162652589904	0.631804684922468	0.245463543385021	-0.047179148795777	-0.941273507093369	-0.963378422962719	-0.98119432530518	0.627515671395579	-0.793467502474431	0.504453975585615	-0.459584295612009	0.416694160343121	0.653579676674365	-0.925767073573078
ENSG00000183527	0.879247773012207	0.165951831078852	-0.145496535796767	0.774991751897064	-0.272517321016166	-0.3038601121742	0.620587264929066	0.857142857142857	0.537776311448367	0.710656548993731	-0.339821840976575	-0.369515011547344	-0.401847575057737	-0.731771692510722	-0.464863081491257	-0.353018805674695	-0.532167601451666	0.408446057406796	-0.374793797426592	-0.674364896073903	0.0805014846585285	-0.672385351369185	-0.972946222368855	-0.73705047838997	0.0742329264269218	0.0669745958429561	0.337512372154404	0.728802375453646	0.678983833718245	0.335202903332234	-0.520950181458265	-0.645661497855493	0.275816562190696	-0.231606730451996	0.00164962058726493	-0.597492576707357	-0.820521280105576	-0.11382382052128	0.318046849224678	0.349059716265259	-0.679973606070604
ENSG00000160685	0.895743978884856	0.257340811613329	0.888815572418344	0.39557901682613	0.830419003629165	0.468822170900693	-0.160673045199604	-0.914549653579677	0.624546354338502	-0.179808644011877	-0.943912900032992	0.238865061035962	-0.319036621577037	0.137578356977895	0.459914219729462	0.87066974595843	-0.87957769712966	0.369844935664797	0.304190036291653	-0.926426921807984	0.159353348729792	0.521939953810624	0.498185417354009	0.614648630814913	0.0854503464203233	0.709996700758825	-0.213460903992082	0.720554272517321	-0.94259320356318	-0.868030353018806	-0.94259320356318	0.694490267238535	0.917518970636754	0.955460244143847	0.682283074892775	0.440448696799736	0.603761134938964	0.830748927746618	-0.935664797096668	0.459914219729462	0.831738700098977
ENSG00000034713	-0.840646651270208	-0.1270207852194	-0.44308808973936	-0.703398218409766	-0.376443418013857	-0.61431870669746	-0.418343780930386	-0.609039920818212	-0.563180468492247	-0.348729792147806	-0.474430880897394	-0.326954800395909	-0.115803365225998	-0.727812603101287	0.19894424282415	0.817222038931046	0.778950841306499	0.626855823160673	-0.533487297921478	-0.877928076542395	-0.481689211481359	-0.479709666776641	-0.460244143846915	-0.450016496205873	-0.811283404816892	-0.311118442758166	-0.321016166281755	0.305179808644012	0.499505113823821	0.00164962058726493	0.622566809633784	0.623886506103596	-0.616958099637083	-0.515671395579017	0.0125371164632135	-0.0616958099637083	-0.817551963048499	-0.963378422962719	0.750907291322996	-0.211481359287364	0.908940943582976
ENSG00000132300	0.62322665786869	-0.11382382052128	0.117782909930716	0.354338502144507	-0.353678653909601	-0.515011547344111	-0.492576707357308	0.741999340151765	-0.135268888155724	0.594853183767733	0.719234576047509	0.155394259320356	0.0296931705707687	0.0600461893764434	-0.977565160013197	-0.58561530847905	0.878258000659848	-0.911910260640053	-0.460903992081821	-0.393269548003959	-0.479049818541735	0.384691520950181	0.0910590564170241	0.404157043879908	0.523919498515341	-0.234905971626526	-0.500494886176179	-0.694160343121082	-0.0369515011547344	-0.548663807324315	-0.603101286704058	0.0362916529198284	0.100956779940614	-0.485978225008248	-0.368525239194985	-0.26294952161003	-0.80666446717255	-0.770372814252722	-0.822170900692841	-0.533487297921478	-0.454305509732761
ENSG00000148737	-0.894424282415045	-0.98119432530518	-0.627845595513032	-0.73705047838997	-0.539425932035632	-0.0999670075882547	-0.613658858462554	-0.669416034312108	-0.915539425932036	-0.170570768723194	0.952161002969317	0.668426261959749	0.814912570108875	0.624546354338502	-0.978884856483009	0.21873968987133	0.697129660178159	-0.108215110524579	-0.748267898383372	0.785879247773012	-0.863411415374464	0.335202903332234	0.37677334213131	0.500824810293632	-0.425602111514352	0.723193665456945	0.364566149785549	-0.74694820191356	-0.438139227977565	0.925437149455625	-0.701418673705048	-0.863411415374464	-0.53810623556582	0.368195315077532	0.0498185417354009	-0.746288353678654	0.416034312108215	0.801715605410755	0.96799736060706	-0.320356318046849	0.527878587924777
ENSG00000152457	0.64533157373804	-0.843286044209832	-0.392609699769053	0.362586605080831	0.865390960079182	0.613988782580007	-0.589244473771033	0.54470471791488	0.187396898713296	0.540415704387991	0.590894094358298	0.585945232596503	0.236225668096338	0.113493896403827	-0.702078521939954	-0.278126031012867	-0.336192675684593	-0.545034642032333	0.550643352029033	0.954140547674035	0.686902012537116	0.297591553942593	0.901022764764104	0.63312438139228	-0.0141867370504784	-0.792807654239525	0.0894094358297592	0.306499505113824	0.890465193005609	0.0362916529198284	-0.653249752556912	-0.526228967337512	-0.110194655229297	0.529198284394589	-0.671065654899373	0.190366215770373	-0.49389640382712	0.75915539425932	0.990432200593863	0.646651270207852	-0.48399868030353
ENSG00000176171	0.917518970636754	0.45529528208512	0.808314087759815	0.836687561860772	-0.708347080171561	0.922467832398548	0.556581986143187	0.0108874958759485	-0.365555922137908	-0.0419003629165292	0.046189376443418	-0.738370174859782	-0.996370834708017	-0.930715935334873	0.670075882547014	-0.223688551633124	0.622566809633784	-0.789508413064995	0.631474760805015	0.229957109864731	0.581656219069614	-0.611679313757836	-0.590564170240845	-0.754866380732432	0.322335862751567	-0.406466512702079	0.59782250082481	-0.960739030023095	0.10161662817552	-0.348729792147806	0.673375123721544	0.93698449356648	0.970306829429231	0.602771362586605	0.720554272517321	0.976575387660838	-0.466512702078522	0.414054767403497	-0.443747937974266	-0.522929726162982	-0.311118442758166
ENSG00000004487	0.741339491916859	0.418013856812933	0.631804684922468	0.795776971296602	0.0303530188056747	-0.522269877928077	0.67073573078192	0.769712966017816	0.457604750907291	0.904651930056087	0.948861761794787	0.15473441108545	0.409765753876608	-0.61431870669746	-0.194985153414715	-0.397228637413395	-0.177169251072253	-0.220389310458595	-0.344440778620917	-0.0343121082151105	-0.341801385681293	0.363906301550643	-0.369515011547344	0.19333553282745	-0.314417683932695	0.092048828769383	-0.350709336852524	0.0521280105575718	0.151105245793468	-0.638403167271528	-0.0653249752556912	-0.52820851204223	-0.324975255691191	0.114483668756186	-0.722863741339492	-0.682942923127681	0.492906631474761	-0.321016166281755	0.275486638073243	0.290663147476081	-0.811283404816892
ENSG00000159267	0.739030023094688	0.331903662157704	0.909600791817882	0.355658198614319	-0.438799076212471	-0.434510062685582	-0.507423292642692	0.728802375453646	0.504453975585615	0.558891454965358	0.434180138568129	-0.297921478060046	-0.278785879247773	-0.130979874628835	0.730122071923458	-0.740679643681953	-0.0772022434839987	-0.72154404486968	-0.486638073243154	-0.818211811283405	-0.21214120752227	0.149785549323656	-0.0504783899703068	0.0844605740679644	-0.733421313097987	-0.315077532167601	-0.501154734411085	0.699769053117783	-0.622896733751237	0.274166941603431	0.49059716265259	0.000329924117452986	-0.328274496865721	-0.757175849554602	0.786209171890465	0.656548993731442	0.302210491586935	0.548993731441768	-0.111514351699109	0.698449356647971	0.767073573078192
ENSG00000117758	-0.784229627185747	-0.802045529528209	-0.708347080171561	-0.891454965357968	-0.491916859122402	-0.367535466842626	-0.751897063675355	-0.875288683602771	-0.756186077202244	-0.785549323655559	0.406796436819531	-0.608380072583306	-0.337842296271857	0.542065324975256	-0.549653579676674	0.523919498515341	-0.843286044209832	0.474760805014847	0.227317716925107	0.165291982843946	-0.257010887495876	-0.38898053447707	-0.69943912900033	-0.269218079841636	-0.260475090729132	-0.688881557241834	-0.25635103926097	0.49719564500165	-0.0686242164302211	0.19894424282415	-0.84526558891455	0.308479049818542	-0.125701088749588	-0.371494556252062	0.495546024414385	0.677004289013527	-0.130979874628835	0.741009567799406	0.551963048498845	-0.128340481689211	0.730781920158364
ENSG00000163513	-0.948531837677334	-0.920158363576377	-0.887165951831079	-0.979874628835368	-0.506433520290333	-0.688881557241834	-0.694820191355988	-0.521610029693171	-0.982843945892445	-0.930056087099967	-0.502474430880897	0.472121412075223	0.243154074562851	0.0484988452655889	-0.471131639722864	-0.261629825140218	-0.895084130649951	0.57010887495876	0.502144506763444	0.689211481359287	-0.160673045199604	-0.49389640382712	0.617288023754537	-0.570438799076212	0.856483008907951	-0.430221049158694	0.940943582975916	-0.989442428241504	0.857142857142857	0.390960079181788	0.417354008578027	0.317387000989772	0.988452655889146	0.964368195315078	0.957769712966018	0.960409105905642	0.870009897723524	-0.726822830748928	0.859122401847575	-0.905971626525899	0.887825800065985
ENSG00000126215	0.907291322995711	0.247113163972286	-0.744968657208842	0.905311778290993	0.942263279445728	0.790498185417354	0.806994391290003	0.854833388320686	0.386671065654899	0.952820851204223	0.109204882876938	-0.00593863411415374	-0.552952820851204	-0.212801055757176	0.309138898053448	0.464533157373804	0.0346420323325635	0.363246453315737	0.202573408116133	-0.130320026393929	0.764764104256021	0.404816892114814	0.347740019795447	0.461233916199274	0.259320356318047	0.446057406796437	-0.301880567469482	0.445397558561531	0.694490267238535	0.311448366875619	0.594853183767733	0.117452985813263	0.820851204223029	0.659518310788519	-0.276476410425602	0.632464533157374	0.779610689541405	0.786869020125371	-0.964038271197625	0.880897393599472	-0.770372814252722
ENSG00000160613	0.779610689541405	0.260310128670406	0.218079841636424	-0.399868030353019	0.674694820191356	0.581656219069614	0.0818211811283405	-0.778620917189046	-0.237215440448697	-0.152095018145826	0.650940283734741	0.263279445727483	0.233256351039261	-0.976245463543385	-0.672385351369185	-0.361266908611019	0.093368525239195	-0.4750907291323	0.734741009567799	0.0973276146486308	0.202903332233586	0.950841306499505	0.258660508083141	0.888815572418344	0.459584295612009	0.525239194985153	0.383371824480369	-0.24975255691191	0.647970966677664	0.295282085120422	0.396898713295942	0.276806334543055	0.603761134938964	0.747278126031013	-0.194985153414715	0.191685912240185	-0.467832398548334	0.314087759815243	0.420653249752557	0.909600791817882	-0.36357637743319
ENSG00000111666	-0.93368525239195	-0.690201253711646	-0.804025074232926	-0.877928076542395	-0.545034642032333	-0.696799736060706	0.213790828109535	-0.567799406136589	-0.794127350709337	-0.825800065984823	-0.744308808973936	0.423292642692181	-0.217749917518971	0.151765094028373	-0.741669416034312	0.317387000989772	-0.805344770702738	0.14582645991422	-0.240184757505774	-0.976245463543385	-0.694820191355988	-0.798416364236226	-0.196304849884527	-0.812933025404157	-0.369515011547344	-0.826789838337182	-0.00197954470471791	-0.987132959419334	0.106565489937314	-0.679313757835698	-0.826789838337182	-0.630484988452656	-0.540085780270538	-0.709666776641372	-0.19003629165292	0.893764434180139	-0.910590564170241	0.789838337182448	0.355658198614319	-0.939623886506104	0.83536786539096
ENSG00000113558	-0.710326624876278	-0.442758165621907	-0.665456944902672	-0.330254041570439	0.376113493896404	-0.54140547674035	-0.621577037281425	-0.469811943253052	0.0649950511382382	-0.681953150775322	0.135598812273177	-0.776311448366876	0.53480699439129	0.452655889145497	0.945562520620257	-0.946222368855163	0.510722533817222	0.754536456614979	-0.847904981854174	-0.739359947212141	-0.596172880237545	-0.661167931375784	-0.635103926096998	-0.561200923787529	0.134609039920818	-0.908116133289343	0.469482019135599	-0.426261959749258	-0.047179148795777	-0.0729132299571099	0.28505443747938	-0.164962058726493	0.123061695809964	-0.221049158693501	0.57010887495876	-0.548663807324315	-0.758825470141867	-0.815572418343781	0.480039590894094	-0.193665456944903	0.665127020785219
ENSG00000080546	-0.898053447707027	-0.583305839656879	-0.311778290993072	-0.956779940613659	-0.824480369515012	0.466182777961069	-0.598152424942263	0.595842956120092	-0.87957769712966	-0.330254041570439	0.30715935334873	-0.232926426921808	-0.937314417683933	-0.720224348399868	0.355658198614319	-0.673045199604091	0.734081161332893	-0.445727482678984	0.197954470471791	-0.506433520290333	0.249422632794457	-0.504124051468162	0.241174529858133	-0.48399868030353	-0.916034312108215	-0.623556581986143	-0.983173870009898	-0.183767733421313	0.0366215770372814	-0.288683602771363	-0.557901682612999	0.978554932365556	0.957769712966018	0.919168591224019	0.75585615308479	0.332893434510063	0.277136258660508	-0.99010227647641	-0.641702408446057	-0.6519300560871	0.824150445397559
ENSG00000144231	0.745298581326295	0.137248432860442	0.644671725503134	0.824150445397559	0.303200263939294	0.599472121412075	0.500164962058727	0.881887165951831	0.540415704387991	0.779610689541405	0.0514681623226658	0.322005938634114	-0.362916529198284	-0.390630155064335	-0.791487957769713	-0.445067634444078	-0.546354338502145	-0.0814912570108875	0.239194985153415	0.642692180798416	-0.9557901682613	0.231936654569449	-0.183767733421313	-0.0603761134938964	0.214780600461894	-0.467172550313428	0.103926096997691	-0.915209501814583	0.0105575717584955	-0.328934345100627	0.137248432860442	0.380732431540746	0.19663477400198	0.00494886176179479	-0.895084130649951	-0.722203893104586	0.247773012207192	-0.684592543714946	0.292972616298251	0.574727812603101	-0.85087429891125
ENSG00000197694	-0.809633784229627	-0.950511382382052	-0.610359617288024	-0.819531507753217	0.811613328934345	-0.558561530847905	0.451996040910591	-0.225008248102936	-0.492576707357308	-0.62982514021775	0.957769712966018	-0.698119432530518	0.799736060706038	-0.671065654899373	0.854833388320686	-0.410425602111514	0.969646981194325	-0.904322005938634	-0.707687231936655	-0.596172880237545	-0.405146816232267	0.987462883536787	-0.280105575717585	0.761794787198944	0.582975915539426	0.671395579016826	0.00626855823160673	-0.707027383701749	-0.0666446717255031	0.551303200263939	-0.739359947212141	0.28505443747938	0.783239854833388	0.456944902672385	0.283734741009568	0.509072913229957	0.694490267238535	-0.069284064665127	-0.121082151105246	0.928076542395249	0.355328274496866
ENSG00000177606	-0.921478060046189	-0.975255691191026	-0.555592213790828	-0.873968987132959	-0.961398878258001	-0.331573738040251	-0.968327284724513	0.094028373474101	-0.968327284724513	-0.922137908281095	0.717255031342791	0.191026064005279	-0.941273507093369	0.437149455625206	1	0.581656219069614	0.925437149455625	-0.403167271527549	0.438469152095018	0.883536786539096	-0.713625866050808	0.155394259320356	-0.473441108545035	0.751567139557902	-0.0554272517321016	0.997360607060376	-0.570438799076212	0.000329924117452986	0.943582975915539	0.892114813592874	0.947212141207522	0.120752226987793	-0.969317057076872	-0.927746618277796	-0.778620917189046	-0.111514351699109	0.869020125371165	0.957109864731112	-0.757175849554602	-0.154404486967997	0.600791817881887
ENSG00000117394	0.95908940943583	-0.639722863741339	-0.651270207852194	0.998350379412735	0.79115803365226	0.952161002969317	0.976575387660838	0.975585615308479	0.951501154734411	0.677664137248433	-0.851534147146156	-0.507423292642692	1	-0.0686242164302211	0.841636423622567	-0.870339821840977	-0.993071593533487	0.530517980864401	0.843615968327285	0.147146156384032	-0.457934675024744	0.630814912570109	0.576707357307819	0.313427911580337	0.848564830089079	-0.749587594853184	0.630155064335203	0.897723523589574	-0.799406136588585	-0.755526228967338	-0.317716925107225	0.811613328934345	0.91817881887166	0.832398548333883	0.944242824150445	0.92048828769383	-0.0161662817551963	0.765423952490927	-0.479049818541735	0.686902012537116	0.884196634774002
ENSG00000099250	-0.925767073573078	-0.462883536786539	0.357637743319037	-0.787198944242824	0.0353018805674695	0.89277466182778	0.564500164962059	-0.709006928406467	-0.866710656548994	-0.640052787858792	0.643352029033322	0.976575387660838	0.00857802705377763	0.577367205542725	0.695150115473441	0.441768393269548	0.867700428901353	-0.0821511052457935	0.950181458264599	-0.401187726822831	-0.489607390300231	-0.047179148795777	0.525899043220059	0.12042230287034	0.585945232596503	0.761134938964038	0.926096997690531	0.0887495875948532	-0.666776641372484	0.921807984163642	0.944242824150445	-0.555262289673375	0.598482349059716	0.66413724843286	-0.358957439788849	0.70933685252392	-0.980534477070274	0.919828439458924	0.778950841306499	0.843615968327285	-0.632794457274827
ENSG00000109066	0.804354998350379	0.228637413394919	0.658858462553613	-0.119432530517981	0.889145496535797	-0.02210491586935	0.149785549323656	0.21873968987133	0.67073573078192	0.815902342461234	0.143187066974596	0.693170570768723	0.17452985813263	0.640712636093698	0.0725833058396569	0.213130979874629	-0.969976905311778	0.15803365225998	0.705047838997031	-0.110854503464203	0.423952490927087	0.303200263939294	0.911250412405147	0.416694160343121	0.329924117452986	0.796106895414055	0.128670405806664	0.846915209501815	-0.223688551633124	-0.069943912900033	-0.380402507423293	0.580996370834708	-0.495216100296932	-0.0950181458264599	0.808644011877268	0.53480699439129	0.564500164962059	0.921148135928736	-0.0719234576047509	0.929066314747608	0.147146156384032
ENSG00000172594	-0.932365555922138	-0.520950181458265	0.863741339491917	0.221709006928406	-0.789508413064995	0.944242824150445	-0.608380072583306	-0.991421972946222	-0.647641042560211	-0.632794457274827	-0.983173870009898	-0.283074892774662	-0.898713295941933	-0.237215440448697	0.749257670735731	0.970306829429231	-0.946222368855163	0.299241174529858	0.919168591224019	-0.773012207192346	0.480699439129	-0.489607390300231	-0.486638073243154	0.424612339161993	-0.621577037281425	-0.967667436489607	-0.809633784229627	0.199934015176509	0.910920488287694	0.938304190036292	0.957109864731112	0.858132629495216	0.645991421972946	0.693830419003629	-0.96469811943253	0.798746288353679	0.257340811613329	0.899703068294292	-0.868690201253712	-0.640052787858792	0.587594853183768
ENSG00000181991	0.761794787198944	0.505113823820521	0.205872649290663	0.449356647970967	0.16463213460904	-0.319696469811943	-0.401187726822831	-0.429231276806335	0.421313097987463	0.191685912240185	0.360936984493566	0.092048828769383	-0.470471791487958	-0.37017485978225	-0.872649290663147	0.931045859452326	0.0277136258660508	0.581656219069614	0.394259320356318	-0.832728472451336	-0.679973606070604	-0.108874958759485	-0.756186077202244	-0.362256680963378	0.333388320686242	-0.84196634774002	0.860442098317387	-0.00329924117452986	0.0178159023424612	-0.249092708677004	-0.101286704058067	0.787528868360277	0.865720884196635	0.613988782580007	-0.299571098647311	0.314747608050148	-0.535136918508743	0.363246453315737	0.430880897393599	0.0108874958759485	-0.636753546684263
ENSG00000164056	-0.909270867700429	-0.97129660178159	-0.792807654239525	-0.74694820191356	-0.0659848234905972	0.839656878917849	0.609369844935665	0.421972946222369	-0.966677664137248	-0.958099637083471	0.988122731771693	0.701748597822501	-0.802045529528209	0.275816562190696	0.708017156054108	0.309138898053448	0.0620257340811613	0.152424942263279	-0.405806664467173	-0.557901682612999	0.561860772022435	-0.232926426921808	0.387660838007258	-0.0999670075882547	0.848234905971627	0.635433850214451	0.931375783569779	-0.0451996040910591	-0.668756186077202	0.711976245463543	-0.834048168921148	0.601781590234246	0.846255361266909	0.973935994721214	-0.438799076212471	0.762784559551303	0.916529198284395	0.912900032992412	0.292642692180798	-0.982843945892445	0.959749257670736
ENSG00000162736	0.831738700098977	0.53480699439129	0.630814912570109	0.242494226327945	0.734081161332893	0.157373804025074	0.707357307819202	-0.236555592213791	0.647970966677664	0.737380402507423	0.0145166611679314	0.529198284394589	0.290663147476081	0.815242494226328	-0.23094688221709	0.919168591224019	0.658858462553613	0.629495216100297	0.853843615968327	0.362586605080831	0.0105575717584955	0.848234905971627	0.186077202243484	0.91817881887166	-0.653249752556912	-0.783569778950841	-0.707687231936655	-0.0168261299901023	-0.216430221049159	0.309138898053448	0.486308149125701	-0.345760475090729	-0.0735730781920158	0.169580996370835	0.0894094358297592	0.171560541075553	0.241174529858133	0.747937974265919	-0.917848894754207	0.76905311778291	0.893104585945233
ENSG00000114854	0.981524249422633	0.928076542395249	-0.999670075882547	-0.999010227647641	0.965028043549984	-0.999670075882547	-0.979874628835368	0.708017156054108	-0.780930386011217	0.412075222698779	-0.112174199934015	-0.220389310458595	0.410755526228967	0.445397558561531	0.800395908940944	0.093368525239195	0.19894424282415	0.421313097987463	-0.438139227977565	-0.526888815572418	0.514681623226658	0.116133289343451	0.880897393599472	0.342791158033652	0.360277136258661	-0.516991092048829	-0.675024744308809	0.915869350049489	1	0.988122731771693	-0.250742329264269	0.346750247443088	-0.855823160673045	0.980204552952821	-0.994721214120752	0.955130320026394	-0.767403497195645	-0.991421972946222	0.689871329594193	0.742659188386671	0.489937314417684
ENSG00000160712	-0.933025404157044	0.909600791817882	-0.462883536786539	-0.939623886506104	0.0273837017485978	0.878258000659848	-0.294952161002969	-0.996370834708017	-0.928406466512702	-0.940613658858463	-0.954470471791488	-0.102606400527879	-0.859452325965028	0.93698449356648	-0.926426921807984	0.955460244143847	-0.92378752886836	0.96799736060706	0.976575387660838	0.957109864731112	0.610029693170571	0.776641372484329	0.622566809633784	0.942263279445728	0.14582645991422	-0.11382382052128	-0.168591224018476	-0.272517321016166	0.936654569449027	0.99340151765094	0.878587924777301	0.946552292972616	0.869679973606071	0.273507093368525	0.942923127680633	0.995051138238205	0.31606730451996	0.879247773012207	-0.793467502474431	-0.203893104585945	0.825470141867371
ENSG00000080986	0.965028043549984	0.841636423622567	-0.912570108874959	0.990432200593863	0.994061365885846	0.981524249422633	0.980864401187727	0.621247113163972	0.992741669416034	0.982184097657539	-0.719564500164962	0.999340151765094	0.952161002969317	-0.114813592873639	0.329924117452986	-0.715935334872979	0.620587264929066	0.396238865061036	0.65522929726163	-0.148135928736391	0.092048828769383	-0.38568129330254	0.990432200593863	-0.384361596832728	-0.853513691850874	0.252391949851534	-0.550973276146486	-0.643022104915869	0.159683272847245	0.173210161662818	0.62652589904322	-0.994721214120752	-0.979874628835368	-0.988782580006598	-0.966677664137248	-0.969317057076872	0.311448366875619	-0.928406466512702	-0.735070933685252	-0.110194655229297	-0.985153414714616
ENSG00000144524	0.660508083140878	0.49059716265259	-0.178818871659518	0.549983503794127	0.646651270207852	0.370504783899703	0.64203233256351	0.800395908940944	-0.0560870999670076	0.238205212801056	0.772682283074893	0.138898053447707	0.348399868030353	-0.915539425932036	-0.462883536786539	0.147146156384032	0.559551303200264	-0.298581326294952	-0.0999670075882547	0.151105245793468	0.134609039920818	0.651600131969647	-0.162322665786869	0.361596832728472	0.385351369185087	0.332893434510063	-0.232266578686902	-0.228307489277466	-0.0999670075882547	-0.347410095677994	0.045529528208512	-0.26855823160673	0.115473441108545	-0.334872979214781	-0.882547014186737	-0.0379412735070934	-0.636753546684263	-0.591883866710657	-0.71164632134609	0.752886836027714	-0.0884196634774002
ENSG00000168439	0.748597822500825	0.997360607060376	0.380732431540746	0.818541735400858	0.852523919498515	-0.0135268888155724	0.59221379082811	0.763444407786209	0.876608380072583	0.773342131309799	-0.241504453975586	0.234576047509073	0.752226987792808	-0.508742989112504	-0.663807324315407	0.607060376113494	-0.736390630155064	-0.636753546684263	0.241174529858133	-0.448366875618608	-0.0451996040910591	0.523259650280436	0.662817551963048	-0.657868690201254	0.743813922797756	0.950181458264599	-0.0646651270207852	-0.175189706367535	0.482678983833718	0.167271527548664	-0.642362256680963	-0.552292972616298	-0.802705377763114	-0.825800065984823	0.183107885186407	-0.533487297921478	-0.128340481689211	-0.0300230946882217	-0.618277796106895	0.189706367535467	-0.802705377763114
ENSG00000101255	0.94028373474101	0.50280435499835	0.96799736060706	0.88617617947872	0.172220389310459	0.988452655889146	0.908940943582976	0.999340151765094	0.961728802375454	0.962058726492907	-0.871989442428242	0.503464203233256	-0.578356977895084	-0.408116133289343	-0.37017485978225	0.31606730451996	-0.450016496205873	-0.441108545034642	0.456944902672385	0.682283074892775	0.224018475750577	0.577367205542725	0.286374133949192	-0.313097987462884	0.0108874958759485	0.988452655889146	0.0663147476080501	0.484328604420983	-0.653249752556912	0.961068954140548	0.984163642362257	0.905641702408446	0.998680303530188	0.988452655889146	0.971626525899043	0.968987132959419	0.411415374463873	0.0333223358627516	0.235895743978885	-0.422302870339822	0.847575057736721
ENSG00000073350	0.961728802375454	-0.231606730451996	0.415374463873309	-0.698119432530518	0.495546024414385	-0.947871989442428	-0.364236225668096	-0.173540085780271	0.962058726492907	0.926096997690531	0.625206202573408	0.181128340481689	0.52259980204553	-0.15143516991092	0.219729462223689	-0.29396238865061	-0.0141867370504784	-0.691520950181458	0.307489277466183	-0.603101286704058	0.640382711976245	0.294622236885516	0.971626525899043	-0.233586275156714	-0.378258000659848	0.446717255031343	-0.0610359617288024	0.343451006268558	-0.574397888485648	-0.516991092048829	-0.046519300560871	-0.666116793137578	0.894754206532497	0.263939293962389	0.853843615968327	0.0824810293632465	-0.0287033982184098	-0.302540415704388	-0.933025404157044	0.966347740019795	0.929726162982514
ENSG00000135930	0.583635763774332	-0.730451996040911	0.254041570438799	-0.470471791487958	-0.359617288023755	-0.387990762124711	-0.322335862751567	-0.420323325635104	0.123061695809964	-0.417024084460574	-0.68954140547674	-0.659848234905972	0.85417354008578	0.0725833058396569	-0.766083800725833	0.892114813592874	-0.129000329924117	0.761794787198944	0.0669745958429561	0.0531177829099307	0.0880897393599472	-0.159023424612339	0.208182118112834	-0.565819861431871	0.568624216430221	0.473771032662488	0.734081161332893	-0.124381392279776	0.357637743319037	0.412735070933685	0.373804025074233	0.00857802705377763	0.161002969317057	-0.18673705047839	-0.419663477400198	-0.466512702078522	-0.561200923787529	0.130649950511382	0.650280435499835	0.414714615638403	-0.12372154404487
ENSG00000111145	-0.936324645331574	-0.892444737710327	-0.723523589574398	-0.252062025734081	-0.00593863411415374	0.542065324975256	0.715275486638073	0.0267238535136919	-0.660178159023425	0.263279445727483	0.862421643022105	0.85417354008578	0.885516331243814	0.348399868030353	0.870999670075883	0.707357307819202	-0.57571758495546	-0.330913889805345	0.828439458924447	-0.139887825800066	-0.720884196634774	0.0521280105575718	0.416694160343121	0.28505443747938	0.973276146486308	0.270207852193995	0.996040910590564	0.134938964038271	-0.722203893104586	0.0732431540745628	-0.262289673375124	0.750907291322996	-0.13922797756516	0.638073243154075	-0.165621906961399	0.713955790168261	0.503794127350709	-0.0174859782250082	0.693830419003629	0.249422632794457	-0.53810623556582
ENSG00000138363	0.706697459584296	0.555922137908281	0.247113163972286	0.903332233586275	0.70603761134939	0.406136588584626	0.922797756516001	0.873639063015506	0.874298911250412	0.377433190366216	0.235895743978885	0.0138568129330254	0.858462553612669	-0.569119102606401	0.247113163972286	-0.536126690861102	-0.731771692510722	-0.577697129660178	-0.093038601121742	0.826129990102277	-0.278126031012867	0.847575057736721	-0.185747278126031	0.419333553282745	0.919168591224019	0.370504783899703	0.807654239524909	0.114153744638733	0.774331903662158	0.80996370834708	0.795117123061696	-0.836357637743319	-0.321676014516661	-0.694820191355988	0.788518640712636	-0.0788518640712636	0.457604750907291	0.238205212801056	0.876938304190036	-0.261629825140218	-0.649290663147476
ENSG00000100632	0.756516001319696	0.0676344440778621	0.227317716925107	0.602771362586605	-0.124381392279776	-0.172550313427912	0.494886176179479	0.570768723193665	0.796766743648961	0.672715275486638	0.00494886176179479	-0.092378752886836	0.512042230287034	-0.941933355328274	0.0798416364236226	-0.143516991092049	0.116463213460904	-0.917189046519301	-0.108874958759485	-0.368525239194985	0.179148795776971	-0.978225008248103	-0.321016166281755	-0.978884856483009	-0.0717584955460244	0.734741009567799	0.347080171560541	0.34147146156384	0.302210491586935	-0.0141867370504784	-0.183767733421313	-0.806004618937644	-0.22434839986803	-0.488287693830419	-0.878917848894754	-0.905971626525899	-0.350049488617618	-0.397228637413395	0.455625206202573	-0.225668096337842	-0.613658858462554
ENSG00000010292	0.885516331243814	0.630155064335203	-0.0155064335202903	0.939293962388651	0.926096997690531	0.699109204882877	0.802375453645662	0.721214120752227	0.749257670735731	0.942263279445728	-0.534147146156384	0.774331903662158	0.878587924777301	0.339491916859122	-0.150775321676015	0.172220389310459	0.150445397558562	-0.308808973935995	0.0046189376443418	0.70933685252392	0.275486638073243	0.895743978884856	0.918838667106565	0.777631144836688	0.274661827779611	0.391619927416694	-0.596832728472451	0.779610689541405	0.790498185417354	0.644671725503134	0.605080831408776	-0.882547014186737	-0.953810623556582	-0.964038271197625	-0.0834708017156054	-0.948531837677334	-0.0425602111514352	0.331243813922798	-0.809633784229627	0.198614318706697	-0.957439788848565
ENSG00000185787	-0.769383041900363	-0.0287033982184098	-0.736390630155064	-0.494556252062026	-0.3038601121742	-0.555592213790828	0.155724183437809	-0.671725503134279	-0.350049488617618	-0.529528208512042	0.195315077532168	-0.65852853843616	0.302210491586935	0.409765753876608	0.432530517980864	-0.222698779280765	0.448036951501155	0.502144506763444	-0.441108545034642	0.715275486638073	0.12042230287034	-0.914549653579677	-0.346420323325635	-0.816892114813593	-0.319201583635764	0.243154074562851	-0.378422962718575	0.313427911580337	0.52259980204553	0.687561860772022	-0.0092378752886836	-0.590564170240845	0.102276476410426	0.249422632794457	0.462553612669086	0.403497195645002	-0.610359617288024	-0.0801715605410755	0.486967997360607	-0.595183107885186	0.249422632794457
ENSG00000110721	0.936654569449027	0.439129000329924	-0.0115473441108545	-0.746288353678654	0.861761794787199	-0.511712306169581	-0.740019795447047	-0.42428241504454	-0.447707027383702	0.172880237545365	-0.330254041570439	-0.0451996040910591	-0.805344770702738	0.623886506103596	0.193995381062356	0.235235895743979	0.562190696139888	0.640382711976245	0.912900032992412	-0.85087429891125	0.444077862091719	0.169580996370835	-0.353678653909601	0.411415374463873	0.0894094358297592	0.630155064335203	0.0151765094028373	-0.375783569778951	0.466842626195975	0.410755526228967	-0.13592873639063	0.143187066974596	0.189706367535467	0.753876608380073	0.39887825800066	-0.635103926096998	0.987462883536787	-0.38568129330254	0.628835367865391	0.853183767733421	-0.0781920158363576
ENSG00000106367	0.815902342461234	0.83536786539096	0.625866050808314	0.871659518310788	0.629495216100297	0.235235895743979	0.916859122401848	0.806334543055097	0.915869350049489	0.662157703728143	0.461233916199274	-0.855163312438139	0.708017156054108	-0.454305509732761	0.54701418673705	0.889805344770703	-0.133949191685912	0.362586605080831	0.689871329594193	-0.665456944902672	-0.693500494886176	-0.634774001979545	-0.997030682942923	-0.758825470141867	-0.59452325965028	0.639392939623887	-0.539425932035632	-0.419003629165292	-0.0745628505443748	-0.223688551633124	-0.365555922137908	-0.507423292642692	-0.129660178159023	-0.377103266248763	-0.515011547344111	-0.571758495546024	-0.102936324645332	0.63873309138898	-0.135268888155724	0.595842956120092	0.300230946882217
ENSG00000114166	-0.916199274166942	-0.525569119102606	-0.582645991421973	-0.946882217090069	-0.742329264269218	-0.839326954800396	-0.968657208841966	-0.969317057076872	-0.917848894754207	-0.873309138898053	-0.900692840646651	0.334543055097328	-0.976905311778291	-0.548663807324315	0.912240184757506	-0.936324645331574	0.142857142857143	0.552622896733751	-0.810293632464533	-0.0435499835037941	-0.670405806664467	0.279775651600132	0.711976245463543	-0.122731771692511	-0.985153414714616	-0.212801055757176	-0.979874628835368	0.0564170240844606	0.547674034971956	0.796766743648961	0.873639063015506	0.966017815902342	0.936654569449027	0.891784889475421	0.805014846585285	0.00857802705377763	-0.704058066644672	0.233256351039261	-0.539425932035632	-0.478719894424282	0.685582316067304
ENSG00000198055	0.716265258990432	0.890465193005609	0.392939623886506	-0.187066974595843	0.834378093038601	0.821511052457935	0.211811283404817	0.289343451006269	0.386011217419993	-0.108874958759485	-0.931705707687232	-0.631144836687562	-0.435829759155394	0.352688881557242	-0.146156384031673	0.656548993731442	-0.784889475420653	-0.487627845595513	0.835037941273507	0.381392279775652	0.787528868360277	0.75585615308479	0.695809963708347	0.853183767733421	-0.0834708017156054	0.249422632794457	0.169580996370835	-0.128340481689211	-0.555262289673375	-0.372154404486968	0.173870009897724	-0.0122071923457605	0.931045859452326	0.694490267238535	0.218079841636424	0.0620257340811613	0.607390300230947	0.094028373474101	-0.8673705047839	0.736720554272517	-0.668096337842296
ENSG00000153037	0.751567139557902	-0.412405146816232	0.446717255031343	0.171560541075553	0.262619597492577	0.218079841636424	-0.144836687561861	0.023754536456615	0.476740349719565	0.248102936324645	0.0125371164632135	-0.242824150445398	-0.773012207192346	-0.324315407456285	0.361926756845925	0.346750247443088	-0.685912240184757	0.212471131639723	0.219729462223689	0.285714285714286	0.203563180468492	-0.881557241834378	-0.714285714285714	-0.957439788848565	0.149785549323656	-0.868690201253712	0.130649950511382	0.488617617947872	0.780600461893764	0.290663147476081	-0.48729792147806	-0.418343780930386	-0.230287033982184	-0.161992741669416	-0.352358957439789	-0.333553282744969	-0.603101286704058	-0.136258660508083	0.687561860772022	-0.330254041570439	-0.046519300560871
ENSG00000164405	0.872319366545695	0.0550973276146486	0.131309798746288	0.32596502804355	-0.0795117123061696	-0.00131969646981194	-0.298581326294952	-0.252062025734081	0.818541735400858	-0.353678653909601	-0.146156384031673	-0.171890465193006	-0.580666446717255	-0.357307819201584	-0.0567469482019136	0.0626855823160673	0.570768723193665	0.492906631474761	0.133619267568459	-0.969317057076872	0.116133289343451	-0.993731441768393	-0.685912240184757	-0.990762124711316	-0.844440778620917	0.686242164302211	-0.364896073903002	-0.0376113493896404	-0.569119102606401	-0.906301550643352	0.092708677004289	-0.573078192015836	0.727482678983834	-0.634774001979545	-0.855823160673045	0.121412075222699	-0.163642362256681	-0.546354338502145	0.951501154734411	-0.232266578686902	0.0669745958429561
ENSG00000128228	0.943582975915539	0.416694160343121	0.586935004948862	0.737380402507423	0.821840976575388	0.541075552622897	-0.704717914879578	0.658198614318707	0.913889805344771	0.894094358297592	-0.777961068954141	0.595842956120092	-0.587924777301221	-0.896073903002309	-0.326954800395909	0.472781260310129	-0.597492576707357	-0.0092378752886836	0.63642362256681	-0.609699769053118	0.140217749917519	-0.0877598152424942	0.256021115143517	-0.0765423952490927	-0.216760145166612	0.877598152424942	0.786209171890465	0.308479049818542	-0.85087429891125	-0.94919168591224	-0.9115803365226	-0.270537776311448	0.0442098317387001	0.250082481029363	-0.308808973935995	-0.598152424942263	0.468162322665787	0.732431540745629	0.81326294952161	0.869020125371165	0.272847245133619
ENSG00000178966	0.894094358297592	0.100956779940614	0.899043220059386	0.903992081821181	0.732431540745629	-0.262289673375124	0.155394259320356	0.182448036951501	0.942263279445728	0.937644341801386	-0.457274826789838	0.656548993731442	-0.462883536786539	0.656548993731442	-0.944572748267898	0.1768393269548	-0.366545694490267	0.484328604420983	0.762124711316397	0.601781590234246	-0.199604091059056	-0.752556911910261	-0.395908940943583	0.565489937314418	-0.513691850874299	-0.782250082481029	-0.873968987132959	-0.102606400527879	0.585285384361597	0.938964038271198	0.907291322995711	-0.431210821511052	-0.862091718904652	-0.859452325965028	0.381392279775652	-0.262289673375124	-0.0115473441108545	-0.523589574397888	-0.452325965028044	-0.90498185417354	-0.894424282415045
ENSG00000103351	-0.760805014846585	0.389970306829429	-0.705707687231937	-0.525569119102606	0.140877598152425	0.00164962058726493	-0.047179148795777	0.337182448036952	-0.116793137578357	-0.837017485978225	0.727152754866381	-0.306829429231277	0.344110854503464	-0.70273837017486	-0.463543385021445	-0.398548333883207	0.88287693830419	-0.146816232266579	-0.898053447707027	0.512042230287034	0.811613328934345	0.484988452655889	0.851204223028703	-0.334872979214781	0.0339821840976575	-0.521610029693171	-0.60112174199934	0.276806334543055	0.665127020785219	0.858462553612669	0.711976245463543	0.73375123721544	0.617288023754537	0.684262619597493	-0.508083140877598	0.334543055097328	0.0254041570438799	-0.162982514021775	0.348399868030353	-0.995710986473111	0.484988452655889
ENSG00000123159	0.854833388320686	0.244143846915209	-0.37017485978225	0	0.745298581326295	-0.569119102606401	0.689211481359287	-0.773672055427252	0.806994391290003	0.681623226657869	0.683602771362587	0.120752226987793	0.895414054767404	-0.962718574727813	0.716925107225338	0.302870339821841	-0.0890795117123062	-0.508083140877598	-0.121741999340152	-0.14252721873969	0.33256351039261	0.903992081821181	-0.247443088089739	0.662157703728143	0.0191355988122732	0.826459914219729	0.311448366875619	0.878258000659848	-0.0300230946882217	-0.129000329924117	-0.0864401187726823	-0.477070273837018	-0.564170240844606	0.252391949851534	-0.887165951831079	-0.411745298581326	0.446057406796437	0.678983833718245	-0.580006598482349	0.515341471461564	0.354008578027054
ENSG00000168002	0.701748597822501	0.0491586935004949	-0.311118442758166	0.478389970306829	0.7403497195645	0.32266578686902	0.480039590894094	0.690531177829099	0.626855823160673	0.824810293632464	0.122071923457605	0.513361926756846	0.630814912570109	-0.484658528538436	0.31936654569449	-0.0329924117452986	0.396238865061036	-0.185087429891125	0.00296931705707687	0.678983833718245	0.00164962058726493	-0.588584625536127	-0.405806664467173	-0.796436819531508	-0.341141537446387	-0.457274826789838	-0.0976575387660838	-0.203893104585945	-0.150115473441109	-0.262289673375124	-0.345760475090729	0.568129330254042	-0.0673045199604091	-0.0884196634774002	0.106565489937314	-0.758165621906961	0.322005938634114	-0.583305839656879	-0.0194655229297262	-0.0560870999670076	-0.254371494556252
ENSG00000166224	0.822830748927747	-0.571758495546024	0.764104256021115	0.879907621247113	-0.0814912570108875	-0.358297591553943	0.562850544374794	-0.273177169251072	0.834378093038601	0.862421643022105	-0.0969976905311778	0.579346750247443	0.851204223028703	0.271527548663807	0.136588584625536	-0.0729132299571099	-0.466512702078522	0.839656878917849	0.936654569449027	0.698449356647971	0.233916199274167	0.235235895743979	0.630155064335203	0.464533157373804	0.213295941933355	0.218079841636424	0.573408116133289	0.478060046189376	-0.485318376773342	-0.54140547674035	-0.820191355988123	0.824810293632464	0.486308149125701	-0.654239524909271	0.842296271857473	-0.228967337512372	0.533817222038931	0.750907291322996	-0.749587594853184	0.302210491586935	0.370504783899703
ENSG00000103150	-0.820521280105576	-0.467832398548334	-0.25635103926097	-0.644341801385681	-0.944572748267898	0.363246453315737	-0.850214450676344	-0.530847904981854	-0.868690201253712	-0.665456944902672	-0.129660178159023	0.00626855823160673	-0.956779940613659	-0.438139227977565	-0.44308808973936	0.299901022764764	0.577367205542725	-0.0847904981854174	-0.378422962718575	-0.382711976245464	-0.447707027383702	0.178488947542065	0.323985483338832	0.295941933355328	-0.069943912900033	-0.287363906301551	-0.692180798416364	-0.798416364236226	-0.229627185747278	-0.965687891784889	0.885516331243814	0.202903332233586	-0.0122071923457605	-0.0359617288023755	-0.142197294622237	0.901352688881557	0.0887495875948532	0.157373804025074	-0.470471791487958	0.246123391619927	0.700428901352689
ENSG00000143569	0.699769053117783	0.76905311778291	0.444077862091719	0.61662817551963	0.896403827119762	0.260310128670406	0.642692180798416	0.790498185417354	0.841636423622567	0.440778620917189	0.374463873309139	0.669086110194655	0.500824810293632	0.659518310788519	-0.172550313427912	0.181788188716595	0.290333223358627	-0.639063015506434	0.211811283404817	0.813922797756516	0.836027713625866	0.670075882547014	-0.240184757505774	0.523919498515341	-0.271197624546354	0.232596502804355	-0.710326624876278	-0.729132299571099	-0.386341141537446	-0.121741999340152	-0.57241834378093	0.381392279775652	-0.203893104585945	-0.543385021445068	0.578686902012537	0.0805014846585285	0.686902012537116	0.33817222038931	-0.558561530847905	0.795117123061696	-0.373144176839327
ENSG00000143401	0.826459914219729	0.305179808644012	-0.972616298251402	0.863081491257011	0.254041570438799	-0.409435829759155	0.764104256021115	0.439129000329924	0.747937974265919	0.767073573078192	-0.730451996040911	0.37347410095678	0.838007258330584	0.418673705047839	0.49719564500165	-0.90498185417354	0.968987132959419	0.478389970306829	-0.914549653579677	-0.951171230616958	-0.933025404157044	0.0448696799736061	-0.210821511052458	0.0382711976245464	-0.744803695150115	0.221379082810953	-0.650610359617288	-0.825800065984823	-0.450016496205873	-0.435829759155394	-0.401847575057737	0.0273837017485978	-0.0313427911580337	-0.0451996040910591	0.469482019135599	-0.868690201253712	-0.126360936984494	-0.898053447707027	0.489277466182778	-0.441108545034642	-0.920158363576377
ENSG00000096968	-0.885846255361267	-0.561530847904982	-0.837677334213131	-0.852193995381062	-0.639722863741339	-0.213460903992082	-0.904322005938634	-0.672385351369185	-0.671065654899373	-0.84196634774002	-0.788848564830089	-0.663147476080502	0.621247113163972	0.868360277136259	-0.40778620917189	-0.587264929066315	0.994391290003299	0.495875948531838	-0.954800395908941	-0.511052457934675	0.0333223358627516	-0.787198944242824	0.0267238535136919	-0.766743648960739	-0.87627845595513	-0.842626195974926	-0.776311448366876	-0.345760475090729	-0.442758165621907	-0.577697129660178	0.189046519300561	0.605080831408776	0.453975585615308	0.398218409765754	0.586935004948862	0.404157043879908	0.349059716265259	0.200263939293962	-0.734411085450346	-0.71824480369515	0.141537446387331
ENSG00000007341	-0.74694820191356	-0.676344440778621	-0.44638733091389	-0.458264599142197	0.070933685252392	0.0395908940943583	-0.26294952161003	-0.284724513361927	-0.61431870669746	-0.791487957769713	0.715275486638073	0.348399868030353	-0.718904651930056	0.401517650940284	0.787528868360277	-0.199604091059056	0.201583635763774	0.449356647970967	-0.485318376773342	-0.381722203893105	0.876938304190036	0.0254041570438799	-0.52820851204223	-0.0864401187726823	0.878258000659848	0.505773672055427	0.64533157373804	-0.624216430221049	0.40547674034972	-0.784229627185747	0.12933025404157	0.599142197294622	-0.284724513361927	-0.539425932035632	-0.718904651930056	0.243154074562851	-0.846585285384362	0.473771032662488	-0.649290663147476	0.178488947542065	0.843615968327285
ENSG00000187522	0.774991751897064	-0.42098317387001	0.103266248762785	0.631804684922468	0.602771362586605	0.484328604420983	-0.369515011547344	0.383041900362917	0.697129660178159	0.677004289013527	0.419333553282745	-0.314417683932695	0.0531177829099307	-0.744308808973936	-0.494556252062026	-0.328934345100627	-0.417024084460574	-0.480369515011547	0.23754536456615	0.186077202243484	-0.739359947212141	-0.760805014846585	-0.201253711646321	-0.710326624876278	-0.313097987462884	0.498185417354009	0.0138568129330254	-0.501814582645991	0.400197954470472	0.716925107225338	-0.408116133289343	-0.449026723853514	-0.26624876278456	-0.419003629165292	-0.736390630155064	-0.95249092708677	-0.511712306169581	-0.23094688221709	-0.0646651270207852	-0.295612009237875	-0.309798746288354
ENSG00000143387	-0.956450016496206	-0.614978554932366	-0.846585285384362	0.870009897723524	0.694490267238535	0.757505773672055	0.736720554272517	0.186077202243484	0.252391949851534	-0.73705047838997	-0.37017485978225	0.0069284064665127	0.988452655889146	-0.225668096337842	0.697129660178159	0.833058396568789	0.997360607060376	0.00989772352358958	0.960409105905642	-0.0270537776311448	0.724513361926757	-0.0451996040910591	0.745958429561201	0.362586605080831	0.674859782250082	0.964368195315078	0.759815242494226	0.023094688221709	0.275816562190696	-0.02210491586935	0.953480699439129	-0.392609699769053	-0.582645991421973	0.933355328274497	-0.974265918838667	-0.504783899703068	0.925437149455625	-0.842626195974926	0.965028043549984	0.290333223358627	0.997690531177829
ENSG00000132330	0.736060706037611	0.265258990432201	0.474760805014847	0.505773672055427	-0.419003629165292	-0.167601451666117	0.290333223358627	0.926096997690531	0.498185417354009	-0.197624546354339	-0.4750907291323	-0.0841306499505114	-0.722863741339492	0.0422302870339822	-0.0640052787858792	0.503794127350709	-0.52820851204223	0.197294622236886	0.140217749917519	-0.207192345760475	0.733091388980534	0.674694820191356	0.333883206862422	0.625866050808314	0.574067964368195	-0.552952820851204	0.5635103926097	-0.53810623556582	0.521280105575718	0.0996370834708017	-0.0323325635103926	0.79115803365226	0.879247773012207	0.786869020125371	0.163312438139228	0.486308149125701	-0.481689211481359	0.686902012537116	0.856483008907951	0.711976245463543	-0.328934345100627
ENSG00000071205	-0.927746618277796	-0.899373144176839	-0.925107225338172	-0.557901682612999	-0.989442428241504	0.531837677334213	-0.0834708017156054	-0.917848894754207	-0.951831078851864	-0.959419333553283	-0.188716595183108	-0.0280435499835038	-0.522929726162982	-0.308808973935995	-0.48399868030353	-0.591224018475751	-0.295612009237875	-0.523589574397888	-0.923127680633454	0.339491916859122	0.550643352029033	0.0171560541075553	0.218079841636424	0.100296931705708	0.734081161332893	-0.567799406136589	0.696469811943253	0.869679973606071	-0.179478719894424	0.352688881557242	0.376113493896404	0.292642692180798	-0.339161992741669	0.338832068624216	0.446717255031343	0.742659188386671	0.895743978884856	0.727482678983834	0.760475090729132	0.0791817881887166	-0.64863081491257
ENSG00000143799	0.821840976575388	0.772022434839987	0.320686242164302	0.897063675354668	0.713295941933355	0.103266248762785	0.588254701418674	0.495875948531838	0.927416694160343	0.256680963378423	0.866380732431541	0.108545034642032	-0.466512702078522	-0.24084460574068	0.0831408775981524	-0.57901682612999	0.173870009897724	-0.852853843615968	0.721214120752227	0.849884526558891	-0.309798746288354	0.5635103926097	0.10722533817222	-0.258330583965688	-0.1326294952161	0.329924117452986	-0.250742329264269	0.394259320356318	-0.0247443088089739	-0.185087429891125	-0.429561200923788	-0.917848894754207	-0.93368525239195	-0.968657208841966	-0.0640052787858792	0.33256351039261	-0.326954800395909	-0.722203893104586	-0.0801715605410755	0.294622236885516	-0.919498515341471
ENSG00000136156	-0.888155724183438	-0.83866710656549	-0.844605740679644	-0.813592873639063	-0.584955460244144	-0.253711646321346	-0.429231276806335	-0.848894754206532	-0.810293632464533	-0.852193995381062	-0.225008248102936	-0.250742329264269	-0.162322665786869	-0.486638073243154	0.628835367865391	-0.40778620917189	0.697789508413065	0.984823490597163	0.20884196634774	0.948201913559881	0.272187396898713	0.243483998680304	-0.417024084460574	0.786209171890465	-0.74694820191356	0.00560870999670076	-0.646321346090399	0.294622236885516	0.451336192675685	-0.11382382052128	0.345430550973276	0.905311778290993	0.963708347080172	0.752226987792808	0.590234246123392	0.861761794787199	-0.0445397558561531	0.236885516331244	-0.0633454305509733	-0.359947212141208	0.943582975915539
ENSG00000116560	0.629495216100297	0.688221709006928	0.544044869679974	0.643352029033322	-0.0432200593863411	-0.330254041570439	0.140217749917519	0.648960739030023	0.719234576047509	0.263939293962389	0.749257670735731	0.667106565489937	-0.720884196634774	0.0277136258660508	0.686242164302211	-0.469811943253052	0.777631144836688	0.221709006928406	0.404157043879908	-0.0376113493896404	-0.500494886176179	0.0491586935004949	-0.580666446717255	-0.199604091059056	0.840976575387661	0.694490267238535	0.888815572418344	-0.192675684592544	-0.791487957769713	-0.402507423292643	-0.904322005938634	-0.71164632134609	0.262619597492577	0.579346750247443	0.639392939623887	-0.760805014846585	0.510722533817222	0.000989772352358957	0.303200263939294	-0.189376443418014	-0.810293632464533
ENSG00000135052	0.897063675354668	0.615308479049819	0.997360607060376	0.957769712966018	0.8729792147806	-0.866710656548994	-0.636753546684263	-0.944572748267898	0.939293962388651	0.70933685252392	-0.90168261299901	0.657538766083801	0.96799736060706	0.584625536126691	0.576047509072913	0.223028703398218	0.889145496535797	0.540415704387991	0.921807984163642	-0.784229627185747	0.51600131969647	-0.136258660508083	0.910260640052788	-0.245133619267568	0.896403827119762	1	0.781920158363576	0.905641702408446	-0.277466182777961	-0.46849224678324	0.521939953810624	0.677004289013527	-0.447047179148796	0.06961398878258	0.848564830089079	0.578027053777631	0.865720884196635	-0.548663807324315	0.777301220719235	0.615968327284725	-0.645001649620587
ENSG00000071462	0.682283074892775	0.756516001319696	-0.0623556581986143	0.696469811943253	0.418013856812933	0.155724183437809	0.542065324975256	0.713295941933355	0.753876608380073	0.480699439129	0.182448036951501	0.541075552622897	0.354338502144507	-0.890795117123062	-0.0517980864401188	0.601781590234246	-0.266908611019466	-0.258330583965688	-0.13592873639063	-0.561530847904982	-0.354998350379413	0.52259980204553	0.282744968657209	-0.595183107885186	-0.37017485978225	0.209501814582646	0.18343780930386	0.363906301550643	0.960409105905642	0.705047838997031	0.214780600461894	-0.379082810953481	-0.159023424612339	-0.529528208512042	-0.659188386671066	-0.712966017815902	-0.40778620917189	-0.481029363246453	0.562850544374794	0.299241174529858	0.482019135598812
ENSG00000113161	0.89838337182448	-0.885186407126361	0.252721873968987	-0.625536126690861	-0.166941603431211	-0.897393599472121	-0.903002309468822	-0.557901682612999	0.646651270207852	0.706697459584296	-0.389640382711976	-0.85747278126031	0.772022434839987	0.948201913559881	-0.953810623556582	0.10161662817552	0.446057406796437	0.562850544374794	-0.0478389970306829	0.103266248762785	0.515341471461564	-0.661497855493237	-0.900032992411745	0.603761134938964	0.223028703398218	0.995051138238205	-0.603101286704058	-0.255691191026064	-0.982843945892445	-0.574397888485648	-0.72484328604421	-0.73705047838997	0.735400857802705	-0.253711646321346	0.371824480369515	-0.871329594193336	-0.675024744308809	0.211811283404817	-0.171890465193006	-0.910590564170241	0.594193335532827
ENSG00000182511	-0.903662157703728	-0.141207522269878	-0.938634114153745	-0.885846255361267	-0.820521280105576	0.350379412735071	-0.422302870339822	-0.71824480369515	-0.905971626525899	-0.825140217749918	-0.694820191355988	0.261299901022765	-0.230287033982184	0.935994721214121	-0.715935334872979	0.988452655889146	-0.837017485978225	0.767733421313098	0.825470141867371	0.844935664797097	-0.764434180138568	0.919828439458924	0.473111184427582	0.998680303530188	0.495546024414385	-0.768063345430551	-0.246783239854833	0.724513361926757	-0.577037281425272	-0.602441438469152	0.157373804025074	0.986143187066975	0.291322995710986	0.960409105905642	0.938964038271198	0.757505773672055	0.891784889475421	0.950841306499505	0.55691191026064	0.715605410755526	-0.809633784229627
ENSG00000090432	-0.672385351369185	-0.0870999670075882	-0.591224018475751	-0.561530847904982	-0.543385021445068	-0.613658858462554	-0.470471791487958	-0.784889475420653	-0.393269548003959	-0.444737710326625	-0.0313427911580337	-0.161992741669416	-0.0306829429231277	-0.160013196964698	0.114153744638733	0.407456285054437	-0.321016166281755	-0.02210491586935	-0.201913559881227	0.389970306829429	-0.328274496865721	0.503464203233256	0.247113163972286	0.430880897393599	-0.0478389970306829	0.301550643352029	0.752226987792808	0.826129990102277	-0.422962718574728	-0.284064665127021	0.0211151435169911	0.703728142527219	0.879907621247113	0.762124711316397	-0.0907291322995711	0.505113823820521	0.308479049818542	-0.0504783899703068	-0.24084460574068	0.32266578686902	0.612669086110195
ENSG00000065882	-0.896073903002309	-0.549653579676674	-0.937974265918839	-0.68063345430551	-0.309798746288354	-0.907621247113164	-0.454965357967667	-0.880237545364566	-0.333553282744969	-0.894424282415045	0.200923787528868	-0.460903992081821	0.134609039920818	0.519630484988453	-0.902012537116463	0.152754866380732	-0.868690201253712	0.546024414384692	-0.690201253711646	-0.122401847575058	0.969646981194325	-0.170240844605741	0.444407786209172	-0.316397228637413	0.274661827779611	-0.362916529198284	0.484328604420983	0.970306829429231	-0.369515011547344	0.219729462223689	-0.333223358627516	0.352688881557242	0.498845265588915	0.0395908940943583	0.773342131309799	0.842296271857473	0.836027713625866	-0.488947542065325	0.888815572418344	0.128670405806664	-0.338502144506763
ENSG00000134824	0.956120092378753	-0.71164632134609	-0.961398878258001	0.189706367535467	0.63642362256681	0.631804684922468	0.907291322995711	0.931375783569779	0.960409105905642	0.924117452985813	0.202573408116133	0.808314087759815	0.705377763114484	0.473111184427582	0.756516001319696	0.397558561530848	0.876608380072583	-0.978225008248103	-0.969976905311778	-0.193665456944903	-0.773672055427252	0.150445397558562	-0.0735730781920158	0.197294622236886	-0.996370834708017	0.282744968657209	-0.993071593533487	0.961068954140548	-0.469811943253052	-0.999670075882547	0.116463213460904	-0.975255691191026	-0.634114153744639	-0.976245463543385	-0.922137908281095	-0.979874628835368	0.0118772682283075	0.838997030682943	-0.216760145166612	1	0.420653249752557
ENSG00000143727	0.674694820191356	-0.558561530847905	0.448036951501155	0.546024414384692	-0.0207852193995381	0.12933025404157	0.227977565160013	0.653909600791818	0.649620587264929	0.776641372484329	-0.378422962718575	-0.44638733091389	-0.242164302210492	-0.664467172550313	0.711316397228637	-0.583305839656879	0.161002969317057	-0.393269548003959	-0.102936324645332	-0.564830089079512	-0.284064665127021	-0.367535466842626	-0.94919168591224	-0.740019795447047	-0.677994061365886	-0.131639722863741	-0.424942263279446	-0.0432200593863411	0.0244143846915209	-0.733421313097987	-0.178159023424612	-0.829429231276806	0.116133289343451	-0.778620917189046	-0.249092708677004	-0.382382052128011	-0.654239524909271	-0.950511382382052	0.0739030023094688	-0.706367535466843	-0.0257340811613329
ENSG00000066056	-0.954800395908941	-0.490267238535137	-0.412405146816232	-0.985153414714616	-0.0653249752556912	-0.442098317387001	0.364566149785549	-0.478719894424282	-0.922137908281095	-0.891454965357968	0.99340151765094	-0.397228637413395	-0.460244143846915	0.0448696799736061	0.000329924117452986	0.30715935334873	-0.163642362256681	0.163312438139228	0.888815572418344	-0.818871659518311	0.148465852853844	0.092048828769383	0.531837677334213	0.337512372154404	0.346090399208182	-0.53150775321676	0.284394589244474	0.115473441108545	0.170900692840647	0.360936984493566	0.0762124711316397	-0.909270867700429	-0.770372814252722	-0.0122071923457605	-0.985813262949522	0.924117452985813	-0.477070273837018	-0.0329924117452986	0.234576047509073	0.368195315077532	-0.873968987132959
ENSG00000103653	0.750907291322996	0.799406136588585	0.861761794787199	0.274826789838337	-0.462883536786539	0.850544374793797	0.18343780930386	-0.0630155064335203	0.679643681953151	0.7845595513032	0.297591553942593	0.837347410095678	0.188386671065655	0.0296931705707687	-0.545694490267238	0.727152754866381	-0.632794457274827	0.114483668756186	0.91487957769713	-0.844605740679644	0.520620257340812	0.939293962388651	0.734741009567799	0.805014846585285	0.685582316067304	0.40217749917519	0.267238535136919	0.870009897723524	0.329924117452986	0.613328934345101	-0.631144836687562	0.0758825470141867	0.33586275156714	0.394919168591224	0.373804025074233	0.045529528208512	0.38007258330584	0.152754866380732	-0.805344770702738	0.44968657208842	-0.598812273177169
ENSG00000149636	0.874298911250412	0.430550973276146	-0.550973276146486	0.887495875948532	0.910260640052788	0.806334543055097	0.812273177169251	0.869679973606071	0.902672385351369	0.910260640052788	-0.336852523919498	0.279775651600132	0.744638733091389	-0.193665456944903	-0.816892114813593	-0.738370174859782	0.465852853843616	0.582975915539426	0.619267568459254	-0.156384031672715	0.631474760805015	-0.312438139227978	0.919828439458924	-0.393269548003959	-0.630484988452656	0.149785549323656	0.109864731111844	0.799736060706038	-0.505443747937974	0.718574727812603	-0.0788518640712636	-0.951171230616958	-0.967007588254701	-0.945232596502804	-0.930056087099967	-0.915209501814583	-0.555262289673375	-0.0247443088089739	0.321346090399208	-0.368525239194985	-0.915209501814583
ENSG00000008952	-0.738370174859782	-0.79775651600132	-0.103596172880238	-0.326954800395909	-0.823820521280106	-0.495216100296932	-0.530847904981854	-0.57571758495546	-0.269218079841636	-0.57241834378093	-0.618277796106895	-0.85087429891125	-0.834048168921148	-0.173540085780271	0.0785219399538106	-0.742989112504124	0.640382711976245	0.87066974595843	-0.756186077202244	0.316727152754866	-0.298581326294952	0.0960079181788189	-0.192675684592544	0.460574067964368	-0.582645991421973	-0.816232266578687	-0.562520620257341	0.0960079181788189	-0.78785879247773	-0.48399868030353	0.44968657208842	0.625206202573408	-0.420323325635104	-0.625536126690861	0.0105575717584955	0.503464203233256	-0.920158363576377	-0.779280765423953	0.97459584295612	-0.394589244473771	0.785879247773012
ENSG00000166949	-0.903002309468822	0.688551633124381	-0.837017485978225	0.238205212801056	0.483338832068624	-0.27515671395579	-0.00395908940943583	-0.475750577367206	-0.766743648960739	-0.0343121082151105	0.517321016166282	-0.466512702078522	0.733091388980534	-0.92378752886836	0.810623556581986	0.139557901682613	-0.788848564830089	-0.935004948861762	-0.766083800725833	-0.42098317387001	-0.997030682942923	0.683272847245134	-0.958099637083471	-0.206532497525569	0.950181458264599	0.184097657538766	0.956120092378753	0.0785219399538106	0.796766743648961	0.878587924777301	0.795776971296602	-0.070603761134939	-0.466512702078522	-0.666776641372484	0.81656219069614	0.208182118112834	0.617947871989442	0.251072253381722	0.45859452325965	0.166611679313758	-0.584955460244144
ENSG00000142599	-0.737710326624876	-0.542395249092709	0.876938304190036	-0.602441438469152	-0.280105575717585	-0.535136918508743	-0.769383041900363	-0.549323655559221	-0.835697789508413	-0.740679643681953	0.500164962058727	-0.545034642032333	-0.706367535466843	0.869020125371165	-0.819531507753217	0.247113163972286	-0.773672055427252	0.599142197294622	-0.704058066644672	-0.92708677004289	0.799076212471132	0.762124711316397	0.430880897393599	0.933355328274497	-0.79396238865061	0.514681623226658	-0.927746618277796	-0.309798746288354	-0.429561200923788	-0.584955460244144	-0.0567469482019136	-0.146816232266579	0.0158363576377433	-0.0349719564500165	0.837347410095678	0.733091388980534	0.310788518640713	-0.628505443747938	-0.104256021115144	-0.0257340811613329	-0.637083470801716
ENSG00000102189	-0.864401187726823	-0.661167931375784	-0.294952161002969	-0.441108545034642	-0.0201253711646321	0.323985483338832	-0.739359947212141	-0.142197294622237	-0.6961398878258	-0.427251732101617	0.675354668426262	0.697789508413065	-0.302540415704388	0.476080501484659	0.170900692840647	-0.656878917848895	0.788518640712636	-0.438799076212471	-0.624216430221049	-0.245793467502474	0.985483338832069	0.133619267568459	-0.464203233256351	-0.163642362256681	-0.693500494886176	-0.959419333553283	-0.229627185747278	0.277136258660508	0.06961398878258	0.790498185417354	-0.171890465193006	0.193995381062356	0.546024414384692	-0.196964698119433	0.159683272847245	0.567469482019136	-0.760805014846585	-0.0950181458264599	0.507753216760145	-0.953150775321676	0.678323985483339
ENSG00000108797	-0.941273507093369	-0.178159023424612	-0.817551963048499	-0.453645661497856	0.93698449356648	0.934675024744309	0.925437149455625	-0.771692510722534	-0.456614978554932	-0.905971626525899	-0.381062355658199	-0.94259320356318	-0.226327944572748	-0.188716595183108	0.721214120752227	0.621247113163972	-0.777961068954141	-0.990762124711316	-0.536126690861102	0.0831408775981524	-0.220389310458595	0.355328274496866	-0.627185747278126	0.308479049818542	0.138898053447707	0.543714945562521	-0.140547674034972	0.639392939623887	-0.794127350709337	0.984163642362257	0.980864401187727	-0.782250082481029	-0.429231276806335	-0.396568789178489	0.529198284394589	-0.896733751237215	0.986803035301881	0.783239854833388	0.143846915209502	0.998680303530188	0.789178488947542
ENSG00000140650	0.838997030682943	-0.023424612339162	0.932695480039591	0.798746288353679	-0.294292312768063	0.921807984163642	0.595513032002639	0.560870999670076	0.897723523589574	0.754536456614979	0.171560541075553	0.932035631804685	-0.499175189706368	-0.146816232266579	0.579346750247443	-0.295612009237875	-0.881557241834378	-0.755526228967338	0.715605410755526	0.159683272847245	-0.784229627185747	0.204223028703398	-0.852853843615968	0.188386671065655	0.227812603101287	0.846255361266909	0.67403497195645	0.658198614318707	-0.580006598482349	-0.74694820191356	-0.972946222368855	-0.382711976245464	0.776641372484329	0.61992741669416	-0.842626195974926	-0.239524909270868	-0.45298581326295	-0.0666446717255031	-0.341141537446387	0.890465193005609	-0.755526228967338
ENSG00000110911	0.86407126360937	0.434180138568129	0.622566809633784	-0.466512702078522	-0.464863081491257	-0.720884196634774	-0.806004618937644	0.89838337182448	0.0310128670405807	0.752226987792808	-0.734411085450346	0.727482678983834	-0.0419003629165292	-0.55361266908611	0.885516331243814	-0.0188056746948202	0.0217749917518971	0.295941933355328	0.739030023094688	-0.283074892774662	-0.0630155064335203	-0.470471791487958	-0.379082810953481	-0.387990762124711	-0.598152424942263	0.548333883206862	-0.712306169580996	-0.839326954800396	-0.110854503464203	-0.6519300560871	-0.382711976245464	-0.817551963048499	-0.877268228307489	-0.659848234905972	-0.395249092708677	0.628175519630485	0.42989112504124	-0.141207522269878	-0.381062355658199	0.0649950511382382	0.775981524249423
ENSG00000011523	-0.850214450676344	-0.906961398878258	-0.873309138898053	-0.192015836357638	0.790498185417354	-0.288683602771363	-0.857802705377763	-0.134279115803365	-0.918508742989113	-0.798416364236226	0.972286374133949	0.378752886836028	-0.748267898383372	-0.660178159023425	-0.893434510062686	-0.350709336852524	0.7845595513032	-0.625536126690861	-0.526228967337512	0.172880237545365	-0.0574067964368195	0.695150115473441	-0.294952161002969	0.553282744968657	0.0732431540745628	0.585285384361597	0.547674034971956	-0.83866710656549	0.607390300230947	0.807654239524909	0.85417354008578	-0.218409765753877	0.681623226657869	0.801715605410755	-0.331573738040251	0.12933025404157	0.396898713295942	-0.965357967667437	-0.690861101946552	0.0293632464533157	0.61662817551963
ENSG00000137309	0.963048498845266	0.858132629495216	-0.333223358627516	0.973935994721214	0.950181458264599	-0.00725833058396569	0.897063675354668	0.92048828769383	0.932695480039591	0.93038601121742	0.337182448036952	-0.00824810293632464	0.390960079181788	0.687561860772022	0.613328934345101	0.815242494226328	-0.893434510062686	-0.960739030023095	0.839656878917849	-0.530188056746948	0.355328274496866	0.856153084790498	0.895414054767404	0.386011217419993	0.914219729462224	0.398218409765754	0.994061365885846	-0.957439788848565	-0.644341801385681	0.607390300230947	-0.847904981854174	-0.958099637083471	-0.958099637083471	-0.959419333553283	0.528538436159683	-0.514351699109205	0.814912570108875	0.716925107225338	-0.756845925437149	0.19894424282415	-0.87627845595513
ENSG00000101444	0.847575057736721	0.915869350049489	0.830419003629165	0.902342461233916	-0.0735730781920158	-0.606730451996041	0.257340811613329	0.984163642362257	0.772682283074893	0.640712636093698	0.18013856812933	0.572748267898383	-0.43319036621577	-0.644341801385681	0.327944572748268	0.844935664797097	-0.804025074232926	-0.341141537446387	0.613328934345101	-0.196964698119433	-0.0511382382052128	-0.0141867370504784	-0.304519960409106	0.163972286374134	0.857142857142857	-0.713625866050808	0.829099307159353	0.669086110194655	-0.610359617288024	-0.83866710656549	-0.280105575717585	-0.928406466512702	-0.0478389970306829	-0.1270207852194	0.295282085120422	-0.941273507093369	-0.225668096337842	-0.157703728142527	0.591553942593204	-0.0517980864401188	-0.636093698449357
ENSG00000111785	-0.723523589574398	0.271527548663807	-0.526888815572418	-0.357307819201584	0.0577367205542725	-0.22434839986803	-0.677994061365886	0.0953480699439129	-0.372154404486968	-0.512372154404487	0.631804684922468	0.0880897393599472	-0.927746618277796	-0.463543385021445	-0.413724843286044	-0.505443747937974	0.11052457934675	-0.308149125701089	-0.819531507753217	-0.126360936984494	-0.846585285384362	-0.173540085780271	0.565160013196965	-0.119432530517981	0.808314087759815	-0.0481689211481359	0.0577367205542725	0.547674034971956	-0.146816232266579	0.250412405146816	-0.500494886176179	0.302870339821841	0.306499505113824	0.0498185417354009	0.459254371494556	0.840976575387661	-0.315077532167601	-0.816232266578687	-0.612339161992742	-0.173540085780271	-0.0392609699769053
ENSG00000143499	0.871659518310788	0.509072913229957	0.83536786539096	-0.0511382382052128	0.793137578356978	0.861101946552293	0.045529528208512	0.824150445397559	0.243154074562851	0.931375783569779	0.693170570768723	-0.898713295941933	0.177499175189706	-0.855823160673045	0.691850874298911	-0.702078521939954	0.786209171890465	0.0023094688221709	0.693830419003629	0.17452985813263	0.703728142527219	-0.390300230946882	-0.978225008248103	-0.102606400527879	0.148465852853844	0.896403827119762	-0.464863081491257	-0.673045199604091	0.263279445727483	-0.71824480369515	-0.841306499505114	-0.0597162652589904	-0.864401187726823	0.0838007258330584	-0.167601451666117	0.508413064995051	-0.802705377763114	0.931045859452326	0.0138568129330254	-0.306169580996371	-0.371494556252062
ENSG00000087460	0.867700428901353	0.812273177169251	0.0636753546684263	0.287033982184098	-0.187066974595843	0.0913889805344771	-0.0517980864401188	0.269548003959089	0.45859452325965	0.169580996370835	0.177499175189706	-0.976905311778291	-0.831078851864071	0.715605410755526	0.969646981194325	0.388320686242164	0.468162322665787	-0.793467502474431	0.0742329264269218	-0.548003959089409	-0.249092708677004	0.764764104256021	-0.499175189706368	0.795117123061696	-0.959419333553283	0.493566479709667	-0.951171230616958	-0.632794457274827	0.0979874628835368	-0.353678653909601	0.210491586935005	0.399538106235566	0.434839986803035	0.27845595513032	0.891784889475421	0.948201913559881	0.841636423622567	-0.821181128340482	0.655889145496536	0.749917518970637	0.143187066974596
ENSG00000127922	0.829099307159353	0.602771362586605	0.340151765094028	0.883536786539096	0.338832068624216	0.845595513032003	0.780600461893764	0.625206202573408	0.694490267238535	0.738700098977235	0.160343121082151	0.853843615968327	0.540415704387991	-0.752556911910261	-0.24975255691191	0.495546024414385	0.208182118112834	-0.881557241834378	-0.129000329924117	-0.842626195974926	-0.324315407456285	-0.998020455295282	-0.79775651600132	-0.999010227647641	-0.312438139227978	0.879247773012207	-0.306829429231277	-0.986473111184428	-0.046519300560871	-0.59452325965028	-0.264929066314748	0.692510722533817	0.847575057736721	0.594853183767733	-0.678653909600792	-0.236555592213791	-0.672385351369185	0.592873639063015	0.924117452985813	-0.329594193335533	-0.643681953150775
ENSG00000127884	0.819201583635764	-0.112504124051468	0.135598812273177	0.271527548663807	-0.94259320356318	-0.936324645331574	-0.685252391949852	-0.665456944902672	-0.584295612009238	-0.167601451666117	0.705377763114484	-0.632794457274827	-0.243813922797757	-0.453645661497856	0.0544374793797427	0.279445727482679	0.775981524249423	0	-0.0890795117123062	0.0544374793797427	0.0583965687891785	0.831738700098977	-0.0907291322995711	0.617288023754537	-0.499835037941273	-0.767403497195645	-0.625536126690861	-0.112504124051468	-0.183767733421313	-0.814252721873969	0.134938964038271	0.251732101616628	-0.367865390960079	-0.593863411415374	0.137578356977895	0.734741009567799	0.211151435169911	0.607390300230947	0.865720884196635	0.693830419003629	-0.440118772682283
ENSG00000100243	-0.792807654239525	-0.42428241504454	-0.861431870669746	-0.811283404816892	-0.163642362256681	0.836027713625866	-0.181458264599142	-0.450016496205873	-0.86077202243484	-0.85087429891125	-0.286044209831739	-0.0306829429231277	0.410095677994061	0.762124711316397	0.595513032002639	0.890465193005609	0.128010557571758	-0.998020455295282	-0.811283404816892	-0.790168261299901	0.182448036951501	0.815902342461234	0.422632794457275	0.305179808644012	-0.409270867700429	0.224018475750577	-0.255691191026064	0.15803365225998	0.739689871329594	0.622566809633784	-0.0379412735070934	0.214780600461894	0.931375783569779	0.304190036291653	0.892114813592874	0.678323985483339	-0.850214450676344	0.800395908940944	-0.0527878587924777	0.713295941933355	0.737380402507423
ENSG00000162772	-0.954470471791488	-0.812933025404157	-0.871329594193336	-0.964038271197625	-0.974925767073573	-0.971956450016496	-0.963378422962719	-0.589244473771033	-0.986473111184428	-0.976245463543385	0.947212141207522	0.53480699439129	-0.914549653579677	0.538436159683273	0.944902672385351	0.264599142197295	-0.770372814252722	-0.0917189046519301	0.446057406796437	-0.634774001979545	0.735400857802705	-0.132299571098647	0.339491916859122	-0.462223688551633	0.764104256021115	0.904651930056087	0.660838007258331	-0.853513691850874	0.985483338832069	-0.816892114813593	0.983503794127351	0.987462883536787	0.979544704717915	-0.00824810293632464	0.99670075882547	0.980864401187727	0.979214780600462	0.954140547674035	0.32596502804355	0.970306829429231	0.0600461893764434
ENSG00000068697	-0.802045529528209	-0.761464863081491	-0.903662157703728	-0.485978225008248	-0.493236555592214	0.230616958099637	-0.0287033982184098	-0.488287693830419	-0.0590564170240845	-0.36357637743319	0.151765094028373	0.676014516661168	0.552622896733751	-0.130320026393929	0.416694160343121	0.0900692840646651	0.00362916529198284	0.741339491916859	-0.474430880897394	-0.693500494886176	-0.219399538106236	0.119102606400528	-0.0481689211481359	0.229957109864731	-0.36407126360937	-0.258990432200594	-0.0755526228967338	-0.395908940943583	0.640382711976245	-0.378422962718575	-0.313097987462884	0.730781920158364	0.686902012537116	0.737380402507423	0.134938964038271	-0.00890795117123062	0.14582645991422	0.60442098317387	0.510392609699769	-0.267568459254372	0.8729792147806
ENSG00000136936	-0.771032662487628	-0.909270867700429	-0.515011547344111	-0.614978554932366	-0.598812273177169	-0.878917848894754	-0.823820521280106	-0.427251732101617	-0.745628505443748	-0.843286044209832	0.416694160343121	-0.203233256351039	-0.852193995381062	-0.124381392279776	-0.201253711646321	-0.786539096007918	0.362586605080831	-0.374133949191686	-0.705707687231937	0	0.572088419663477	-0.0511382382052128	-0.276476410425602	-0.00593863411415374	-0.790168261299901	-0.115143516991092	-0.214450676344441	0.689211481359287	0.949521610029693	-0.612999010227648	0.929726162982514	-0.255691191026064	-0.405146816232267	0.0649950511382382	0.90828109534807	0.607060376113494	0.133289343451006	-0.298911250412405	0.825470141867371	0.147146156384032	0.680303530188057
ENSG00000167394	0.815242494226328	0.807654239524909	0.601451666116793	0.352688881557242	0.773342131309799	0.81326294952161	0.786869020125371	0.561860772022435	0.901352688881557	0.734081161332893	0.468822170900693	0.273507093368525	-0.654899373144177	-0.326954800395909	0.531177829099307	0.459914219729462	-0.283074892774662	-0.102936324645332	0.175519630484988	0.727482678983834	0.434839986803035	0.708677004289013	0.221709006928406	0.621247113163972	0.697129660178159	0.778290993071594	0.272187396898713	0.848234905971627	0.690531177829099	0.875948531837677	0.183107885186407	0.106565489937314	-0.190696139887826	0.706697459584296	-0.185747278126031	-0.457274826789838	0.752886836027714	-0.12372154404487	0.357637743319037	0.817222038931046	0.480039590894094
ENSG00000023516	-0.84196634774002	0.0910590564170241	-0.753216760145167	-0.751897063675355	-0.676344440778621	-0.5249092708677	-0.36357637743319	0.470141867370505	-0.71494556252062	-0.707687231936655	0.698449356647971	-0.890135268888156	0.392939623886506	-0.925107225338172	-0.818871659518311	-0.897393599472121	0.909600791817882	-0.931705707687232	-0.479709666776641	-0.875288683602771	0.719894424282415	-0.741669416034312	-0.936324645331574	-0.441108545034642	-0.893434510062686	-0.277466182777961	-0.798416364236226	-0.616958099637083	-0.0207852193995381	0.535796766743649	0.437809303860112	-0.367535466842626	0.47740019795447	0.382052128010558	0.501484658528538	0.0508083140877598	0.631474760805015	-0.605410755526229	-0.160013196964698	-0.827449686572088	0.194655229297262
ENSG00000170540	0.734081161332893	0.365225998020455	0.658198614318707	0.660508083140878	-0.819531507753217	-0.196304849884527	0.384691520950181	0.340811613328934	0.912900032992412	0.879247773012207	-0.131639722863741	-0.365555922137908	0.902672385351369	-0.967667436489607	0.134938964038271	-0.0432200593863411	0.676674364896074	0.427911580336523	0.771362586605081	-0.152095018145826	0.621906961398878	-0.737710326624876	-0.782250082481029	-0.722203893104586	-0.323655559221379	-0.794127350709337	-0.26855823160673	-0.156054107555262	0.443418013856813	-0.373144176839327	0.887825800065985	0.189046519300561	-0.923127680633454	-0.365555922137908	0.590894094358298	-0.361266908611019	-0.970636753546684	-0.782250082481029	-0.815572418343781	-0.435169910920488	-0.853513691850874
ENSG00000143742	0.653579676674365	-0.598152424942263	-0.258330583965688	0.652259980204553	0.43978884856483	-0.611349389640383	-0.103596172880238	0.169910920488288	0.912240184757506	0.509732761464863	-0.110854503464203	-0.121082151105246	0.163972286374134	-0.523589574397888	0.424612339161993	-0.705707687231937	0.340151765094028	-0.269218079841636	-0.439458924447377	0.600131969646981	-0.608380072583306	-0.973606070603761	-0.608380072583306	-0.906961398878258	-0.435169910920488	-0.479049818541735	-0.0504783899703068	0.290663147476081	0.228637413394919	-0.616298251402178	-0.0897393599472121	0.191685912240185	-0.0306829429231277	-0.412405146816232	0.525899043220059	-0.353678653909601	-0.558561530847905	-0.278126031012867	0.177499175189706	-0.906961398878258	-0.485318376773342
ENSG00000076944	0.961068954140548	-0.570438799076212	0.812273177169251	-0.681953150775322	-0.0870999670075882	0.456285054437479	0.715605410755526	-0.143516991092049	0.944902672385351	0.932695480039591	-0.859452325965028	0.895414054767404	0.720554272517321	0.799076212471132	-0.606070603761135	0.968987132959419	-0.90168261299901	0.613988782580007	0.970966677664137	-0.518970636753547	0.736720554272517	0.992741669416034	0.838007258330584	0.972286374133949	0.617947871989442	0.50610359617288	0.529198284394589	0.729792147806005	0.773342131309799	-0.00197954470471791	0.0346420323325635	0.899043220059386	0.736720554272517	0.608050148465853	0.579346750247443	-0.3480699439129	0.0260640052787859	0.502144506763444	-0.569778950841306	0.786869020125371	-0.935664797096668
ENSG00000087088	0.842296271857473	0.995381062355658	0.656548993731442	0.0125371164632135	0.724513361926757	0.931045859452326	0.942923127680633	0.224018475750577	0.858132629495216	0.73375123721544	0.7845595513032	0.952820851204223	0.607060376113494	0.686242164302211	-0.313097987462884	0.966347740019795	-0.761464863081491	-0.973606070603761	0.649620587264929	-0.503134279115803	-0.790828109534807	-0.556252062025734	0.937644341801386	-0.404486967997361	0.640547674034972	0.836027713625866	0.446057406796437	-0.703398218409766	0.045529528208512	0.365885846255361	-0.875288683602771	0.0838007258330584	0.246123391619927	-0.215110524579347	-0.891454965357968	-0.649290663147476	0.435499835037941	0.531177829099307	0.525239194985153	0.605740679643682	-0.179478719894424
ENSG00000186908	-0.820191355988123	-0.717584955460244	-0.539425932035632	-0.462883536786539	-0.516991092048829	0.140217749917519	0.0283734741009568	-0.116793137578357	-0.8231606730452	-0.457274826789838	-0.267568459254372	-0.681293302540416	-0.654239524909271	0.171560541075553	-0.636093698449357	-0.841306499505114	0.197954470471791	0.820851204223029	-0.613658858462554	0.627515671395579	-0.72484328604421	-0.857802705377763	-0.404486967997361	-0.586605080831409	-0.526558891454965	0.312768063345431	-0.811943253051798	0.345430550973276	-0.0181458264599142	0.755196304849885	0.760475090729132	0.34477070273837	0.181788188716595	0.457604750907291	0.19333553282745	0.761134938964038	0.165951831078852	-0.559221379082811	-0.0329924117452986	-0.973606070603761	0.523919498515341
ENSG00000163629	-0.946222368855163	-0.911910260640053	0.884856483008908	-0.898053447707027	-0.98449356647971	-0.966677664137248	-0.731771692510722	0.808314087759815	-0.708347080171561	-0.520290333223359	0.0960079181788189	0.762784559551303	-0.0772022434839987	0.247773012207192	-0.514351699109205	-0.873309138898053	0.975585615308479	-0.719564500164962	-0.905971626525899	-0.575057736720554	0.997360607060376	-0.0188056746948202	0.0656548993731442	-0.0287033982184098	0.340151765094028	-0.112174199934015	-0.178159023424612	-0.970636753546684	-0.882547014186737	0.793797426591884	0.964368195315078	0.776641372484329	0.550643352029033	0.887495875948532	-0.888155724183438	-0.146816232266579	0.942923127680633	0.984823490597163	-0.968327284724513	-0.41108545034642	0.380732431540746
ENSG00000048162	0.907951171230617	0.496535796766744	0.910260640052788	0.856483008907951	0.12042230287034	0.887495875948532	0.453315737380402	0.932035631804685	0.710656548993731	0.653579676674365	0.300230946882217	0.0131969646981194	0.256021115143517	0.0164962058726493	-0.144836687561861	0.474760805014847	-0.948531837677334	-0.358297591553943	0.585285384361597	0.0838007258330584	-0.973606070603761	-0.0712636093698449	-0.504124051468162	-0.259980204552953	0.980204552952821	0.935334872979215	0.979544704717915	-0.988782580006598	0.0758825470141867	0.219069613988783	-0.355988122731772	-0.441108545034642	-0.0623556581986143	0.0069284064665127	-0.533487297921478	-0.786539096007918	-0.891454965357968	0.644011877268228	0.367205542725173	-0.754206532497526	-0.822500824810294
ENSG00000185420	0.807654239524909	0.436819531507753	0.873639063015506	0.466842626195975	0.916859122401848	0.126031012867041	0.505773672055427	0.901022764764104	0.943582975915539	0.764104256021115	0.932695480039591	-0.311778290993072	0.861761794787199	-0.628505443747938	0.466842626195975	-0.895084130649951	0.73144176839327	0.610029693170571	0.263939293962389	-0.324315407456285	-0.967667436489607	0.114483668756186	-0.830089079511712	-0.248432860442098	-0.790828109534807	0.719894424282415	-0.0884196634774002	-0.340481689211481	0.70933685252392	-0.13592873639063	0.903992081821181	0.994391290003299	0.93698449356648	0.915869350049489	0.926096997690531	0.525239194985153	-0.189376443418014	-0.024084460574068	0.160343121082151	-0.100626855823161	-0.173540085780271
ENSG00000107949	0.605080831408776	0.0514681623226658	0.33256351039261	0.465852853843616	-0.104915869350049	-0.577697129660178	-0.146816232266579	0.402837347410096	0.640712636093698	0.0442098317387001	0.878258000659848	0.904651930056087	-0.526228967337512	-0.513691850874299	-0.518970636753547	0.100296931705708	-0.37017485978225	-0.70273837017486	-0.508742989112504	0.738700098977235	-0.778620917189046	-0.580006598482349	-0.933025404157044	-0.836357637743319	0.915539425932036	-0.281095348069944	0.879247773012207	-0.659848234905972	0.684922467832399	0.345430550973276	0.00857802705377763	-0.463543385021445	0.922467832398548	0.270207852193995	-0.284064665127021	-0.515011547344111	-0.888485648300891	0.181128340481689	-0.356647970966678	-0.42758165621907	-0.856812933025404
ENSG00000100426	0.852523919498515	-0.556252062025734	0.922467832398548	0.769712966017816	0.565160013196965	0.144506763444408	0.393599472121412	0.562190696139888	0.645991421972946	0.863081491257011	0.853843615968327	0.159683272847245	0.327614648630815	-0.237875288683603	0.644671725503134	0.359287363906302	-0.921478060046189	0.234576047509073	0.768393269548004	0.716265258990432	-0.896733751237215	-0.243813922797757	0.0395908940943583	0.169580996370835	0.762784559551303	0.403497195645002	0.838337182448037	0.893764434180139	-0.0597162652589904	-0.231606730451996	-0.829429231276806	0.261959749257671	0.281425272187397	0.567469482019136	0.28835367865391	-0.943912900032992	0.100296931705708	-0.825800065984823	-0.647641042560211	0.170900692840647	-0.775321676014517
ENSG00000136271	0.628835367865391	0.354008578027054	0.504453975585615	0.75354668426262	0.317387000989772	0.658858462553613	0.569449026723854	0.864731111844276	0.593533487297921	0.684922467832399	0.193005608709997	0.177829099307159	0.137578356977895	-0.794787198944243	0.133289343451006	0.36687561860772	-0.267568459254372	-0.190696139887826	0.417354008578027	-0.11712306169581	-0.826789838337182	0.946552292972616	0.594853183767733	0.725173210161663	0.901352688881557	0.068954140547674	0.750577367205543	0.599472121412075	0.0448696799736061	-0.0646651270207852	-0.800065984823491	-0.401187726822831	-0.533487297921478	-0.42428241504454	-0.00824810293632464	0.0273837017485978	0.092708677004289	-0.765094028373474	0.128670405806664	0.774001979544705	-0.199274166941603
ENSG00000168259	0.617947871989442	0.607060376113494	0.657208841966348	0.297591553942593	0.209501814582646	-0.0112174199934015	0.235895743978885	-0.0115473441108545	0.32596502804355	0.354338502144507	0.80996370834708	-0.405806664467173	0.309138898053448	-0.0834708017156054	-0.320356318046849	0.162652589904322	0.361926756845925	-0.376443418013857	0.545364566149786	0.32596502804355	0.273507093368525	-0.760145166611679	0.140877598152425	-0.931705707687232	-0.281095348069944	0.456944902672385	-0.160673045199604	-0.618607720224348	-0.857802705377763	-0.80336522599802	-0.915209501814583	0.316727152754866	-0.483008907951171	0.163312438139228	0.632464533157374	-0.599802045529528	0.595842956120092	0.713955790168261	0.827779610689541	-0.0356318046849225	-0.172550313427912
ENSG00000135069	0.968987132959419	0.412075222698779	0.966017815902342	0.991751897063675	-0.946882217090069	-0.986473111184428	-0.441108545034642	0.996040910590564	-0.673705047838997	0.955460244143847	-0.643681953150775	-0.0778620917189047	-0.990762124711316	0.33586275156714	-0.786539096007918	-0.270537776311448	-0.614978554932366	0.202903332233586	0.867700428901353	0.309468822170901	0.0484988452655889	0.301550643352029	-0.172550313427912	0.0125371164632135	0.705047838997031	0.566149785549324	0.893764434180139	-0.953810623556582	0.821511052457935	0.97459584295612	-0.627845595513032	-0.682942923127681	-0.992081821181128	-0.961398878258001	0.847575057736721	0.438469152095018	0.897723523589574	-0.751237215440449	-0.915539425932036	0.457604750907291	0.798746288353679
ENSG00000213619	0.684922467832399	0.480699439129	-0.253711646321346	0.175519630484988	-0.188056746948202	-0.707687231936655	-0.348729792147806	-0.54140547674035	0.346750247443088	-0.0603761134938964	0.0339821840976575	-0.345760475090729	-0.12372154404487	-0.564830089079512	-0.496205872649291	0.605080831408776	0.593533487297921	-0.0616958099637083	0.432530517980864	-0.215770372814253	0.222038931045859	-0.754866380732432	-0.322335862751567	-0.902012537116463	-0.179808644011877	-0.570438799076212	0.496535796766744	-0.231606730451996	-0.307819201583636	-0.932365555922138	-0.0329924117452986	-0.0323325635103926	0.440778620917189	-0.366545694490267	-0.198284394589244	0.725173210161663	-0.500494886176179	-0.093698449356648	0.482019135598812	0.0785219399538106	-0.130320026393929
ENSG00000128050	0.863081491257011	0.511382382052128	0.961068954140548	0.961068954140548	-0.314417683932695	0.165951831078852	0.246123391619927	0.929066314747608	0.89838337182448	0.867700428901353	0.541735400857803	0.721214120752227	0.689871329594193	-0.763114483668756	-0.551633124381392	-0.836357637743319	-0.646321346090399	-0.405146816232267	-0.0379412735070934	0.527878587924777	-0.981854173540086	0.408446057406796	-0.350709336852524	0.654569449026724	0.683272847245134	-0.462883536786539	0.88617617947872	-0.0590564170240845	-0.0870999670075882	-0.178159023424612	0.181788188716595	0.519300560871	-0.216760145166612	0.900362916529198	0.292642692180798	0.276806334543055	-0.878917848894754	-0.110194655229297	-0.588584625536127	-0.871989442428242	-0.946882217090069
ENSG00000109919	0.788188716595183	0.0768723193665457	0.566149785549324	0.734081161332893	-0.523589574397888	-0.766743648960739	-0.177169251072253	-0.150115473441109	0.777301220719235	0.236885516331244	-0.354998350379413	0.00560870999670076	0.536456614978555	0.105245793467502	-0.550973276146486	0.251072253381722	-0.458264599142197	-0.694820191355988	0.737380402507423	-0.860112174199934	-0.246783239854833	-0.124381392279776	-0.204552952820851	-0.26855823160673	-0.359122401847575	0.208182118112834	0.0913889805344771	0.723853513691851	-0.215770372814253	-0.528868360277136	-0.671725503134279	-0.153084790498185	0.843615968327285	0.303200263939294	-0.528868360277136	0.406136588584626	-0.894424282415045	0.119102606400528	0.39557901682613	0.300230946882217	-0.273177169251072
ENSG00000126067	0.65522929726163	0.293632464533157	0.0725833058396569	0.682283074892775	0.0415704387990762	0.590234246123392	0.833058396568789	0.669745958429561	0.617947871989442	0.785879247773012	0.367205542725173	0.461233916199274	0.475420653249753	-0.325635103926097	-0.649290663147476	-0.0280435499835038	-0.0969976905311778	-0.093038601121742	0.711976245463543	-0.681293302540416	0.0296931705707687	0.0372814252721874	-0.691520950181458	-0.478719894424282	0.446057406796437	0.133619267568459	0.907951171230617	0.310788518640713	-0.428571428571429	0.0620257340811613	0.275816562190696	-0.807984163642362	0.620587264929066	-0.437479379742659	-0.387330913889805	-0.486638073243154	0.212471131639723	0.180468492246783	0.414714615638403	0.342791158033652	-0.67733421313098
ENSG00000100147	0.891125041240515	0.596502804354998	0.49719564500165	0.749917518970637	0.870999670075883	-0.643681953150775	0.274166941603431	0.432860442098317	0.443418013856813	0.893764434180139	-0.242164302210492	-0.301880567469482	0.290333223358627	0.1326294952161	0.298251402177499	-0.0755526228967338	0.280765423952491	-0.97129660178159	0.521939953810624	-0.441108545034642	0.337512372154404	0.257340811613329	0.948201913559881	0.292972616298251	0.316232266578687	0.792477730122072	-0.0907291322995711	-0.822170900692841	-0.713625866050808	-0.230287033982184	-0.0847904981854174	-0.244473771032662	-0.513691850874299	-0.600461893764434	-0.660178159023425	-0.0194655229297262	0.80105575717585	0.224678323985483	0.957769712966018	0.815902342461234	-0.900692840646651
ENSG00000104885	0.859122401847575	-0.359617288023755	0.894094358297592	-0.57241834378093	0.527218739689871	-0.405146816232267	-0.401847575057737	0.318046849224678	0.151765094028373	0.66413724843286	0.761794787198944	0.777631144836688	-0.641042560211151	0.463873309138898	-0.362256680963378	0.879907621247113	-0.950511382382052	-0.424942263279446	0.799736060706038	-0.192675684592544	0.798086440118773	0.258660508083141	0.389970306829429	0.230616958099637	0.783899703068294	0.841636423622567	0.59221379082811	-0.0834708017156054	-0.981854173540086	-0.92378752886836	-0.907621247113164	-0.825800065984823	-0.912570108874959	-0.70273837017486	-0.824480369515012	-0.345100626855823	0.527878587924777	-0.733421313097987	-0.90168261299901	0.86407126360937	-0.881557241834378
ENSG00000007168	-0.744308808973936	-0.794127350709337	-0.675024744308809	-0.653249752556912	-0.499835037941273	-0.364236225668096	-0.497855493236556	-0.722863741339492	-0.665456944902672	-0.712966017815902	0.603761134938964	-0.833388320686242	0.105245793467502	0.111184427581656	-0.668756186077202	-0.532827449686572	-0.121082151105246	0.75915539425932	-0.694820191355988	0.509732761464863	-0.837017485978225	0.307489277466183	-0.71164632134609	0.622566809633784	-0.736390630155064	-0.539425932035632	-0.821181128340482	-0.0517980864401188	-0.178818871659518	-0.38568129330254	-0.222698779280765	-0.193665456944903	0.446717255031343	0.105905641702408	-0.104256021115144	-0.218409765753877	0.137578356977895	-0.577697129660178	-0.488947542065325	0.0191355988122732	0.413394919168591
ENSG00000141570	0.884856483008908	-0.745628505443748	0.895743978884856	0.886836027713626	0.94028373474101	0.438469152095018	0.87066974595843	0.978554932365556	0.921807984163642	0.948861761794787	0.785879247773012	0.81326294952161	-0.27515671395579	0.570768723193665	-0.21214120752227	0.583965687891785	0.295282085120422	0.369185087429891	0.475420653249753	0.0643352029033322	0.0395908940943583	0.148465852853844	0.773342131309799	0.151765094028373	-0.12372154404487	0.484328604420983	-0.652919828439459	0.830419003629165	0.807654239524909	0.748597822500825	0.185417354008578	0.908940943582976	0.949521610029693	0.963708347080172	-0.987132959419334	-0.862091718904652	0.0023094688221709	-0.249092708677004	-0.865061035961729	-0.27515671395579	0.741009567799406
ENSG00000135108	-0.914549653579677	0.262619597492577	-0.330254041570439	-0.418343780930386	-0.847904981854174	-0.891454965357968	0.397558561530848	0.49719564500165	0.144506763444408	-0.045859452325965	0.375123721544045	-0.808973935994721	-0.837677334213131	-0.896733751237215	-0.596172880237545	-0.477070273837018	0.841636423622567	-0.647641042560211	-0.871989442428242	0.263279445727483	0.812603101286704	0.466842626195975	-0.230287033982184	-0.115803365225998	-0.443747937974266	-0.155064335202903	-0.0788518640712636	-0.644341801385681	0.558231606730452	0.908940943582976	0.880897393599472	0.806994391290003	0.471461563840317	-0.661497855493237	0.787528868360277	0.134609039920818	-0.337842296271857	-0.389640382711976	-0.742989112504124	-0.228967337512372	0.254701418673705
ENSG00000159322	0.726492906631475	0.498185417354009	0.887825800065985	-0.438139227977565	-0.0963378422962719	0.758495546024414	0.774001979544705	0.463213460903992	0.343451006268558	0.860442098317387	-0.203893104585945	0.182448036951501	0.0913889805344771	-0.257010887495876	-0.573738040250742	0.19333553282745	-0.289673375123722	0.217419993401518	0.924117452985813	-0.211481359287364	0.0131969646981194	0.0989772352358957	-0.244473771032662	0.802375453645662	0.876608380072583	0.568789178488947	0.904651930056087	0.189706367535467	-0.1712306169581	0.238865061035962	-0.503134279115803	-0.187066974595843	-0.429561200923788	0.575387660838007	0.599472121412075	-0.556252062025734	-0.352358957439789	-0.0623556581986143	-0.396568789178489	0.261959749257671	0.307489277466183
ENSG00000128585	-0.735070933685252	0.832398548333883	0.238865061035962	-0.0329924117452986	-0.466512702078522	-0.395249092708677	-0.523589574397888	0.123061695809964	-0.576377433190366	-0.288683602771363	0.687561860772022	0.940943582975916	0.0966677664137248	-0.321016166281755	-0.822500824810294	-0.793467502474431	0.152754866380732	0.812603101286704	-0.506433520290333	0.754536456614979	0.694490267238535	-0.892444737710327	0.741339491916859	-0.511052457934675	0.221709006928406	0.0768723193665457	-0.299571098647311	-0.890795117123062	-0.315737380402507	-0.729132299571099	0.214120752226988	-0.00329924117452986	-0.114813592873639	-0.470471791487958	0.732431540745629	0.394259320356318	-0.104256021115144	-0.345760475090729	0.0676344440778621	-0.789508413064995	0.495875948531838
ENSG00000198604	0.880897393599472	-0.731771692510722	0.878258000659848	0.545364566149786	-0.0541075552622897	0.929066314747608	0.863741339491917	0.157373804025074	0.746618277796107	0.797426591883867	-0.485978225008248	0.951501154734411	0.723853513691851	0.907951171230617	0.158693500494886	-0.131639722863741	-0.9557901682613	0.780270537776312	0.926756845925437	0.926756845925437	0.789178488947542	-0.941273507093369	0.758495546024414	-0.824480369515012	0.984823490597163	-0.326954800395909	0.957109864731112	-0.0679643681953151	-0.906301550643352	-0.782909930715935	-0.902012537116463	-0.911910260640053	0.159353348729792	0.38007258330584	-0.284724513361927	-0.943253051798086	0.498185417354009	-0.405806664467173	0.114153744638733	-0.625536126690861	-0.848894754206532
ENSG00000066044	0.478060046189376	0.682283074892775	0.414714615638403	0.425932035631805	0.347740019795447	0.238865061035962	0.630814912570109	0.686242164302211	0.708017156054108	0.398218409765754	0.877598152424942	0.934015176509403	0.480039590894094	-0.83206862421643	-0.479049818541735	0.296931705707687	-0.429231276806335	-0.69284064665127	-0.0188056746948202	0.62322665786869	-0.742329264269218	-0.00395908940943583	-0.290993071593533	0.115473441108545	0.531837677334213	0.478389970306829	0.045529528208512	-0.193665456944903	-0.376443418013857	-0.118772682283075	-0.571758495546024	-0.286044209831739	0.356318046849225	-0.299571098647311	-0.251402177499175	-0.794787198944243	0.220719234576048	-0.469811943253052	0.408775981524249	0.432530517980864	-0.5249092708677
ENSG00000100567	0.793797426591884	0.0333223358627516	0.208182118112834	0.388650610359617	-0.204552952820851	0.0023094688221709	0.541735400857803	0.378093038601122	0.688221709006928	0.546024414384692	0.815902342461234	0.206862421643022	0.708677004289013	-0.898053447707027	-0.862751567139558	-0.670405806664467	-0.74694820191356	-0.27185747278126	0.280765423952491	-0.262289673375124	-0.253711646321346	-0.974265918838667	-0.810293632464533	-0.982843945892445	0.289013526888816	-0.810953480699439	0.452655889145497	-0.589244473771033	-0.0630155064335203	-0.435169910920488	-0.106235565819861	0.125371164632135	0.0867700428901353	-0.575057736720554	-0.640052787858792	-0.372814252721874	-0.634774001979545	-0.046519300560871	0.58891454965358	-0.439458924447377	-0.290003299241175
ENSG00000104881	0.906631474760805	-0.969317057076872	-0.375783569778951	0.557571758495546	0.757505773672055	0.917518970636754	0.869679973606071	0.935334872979215	-0.0359617288023755	0.802375453645662	0.835037941273507	0.213790828109535	0.840976575387661	0.217090069284065	0.829099307159353	0.633784229627186	0.0913889805344771	0.00956779940613659	-0.576377433190366	-0.800065984823491	0.469482019135599	0.0620257340811613	0.75585615308479	-0.162322665786869	0.919828439458924	0.649620587264929	0.698449356647971	0.741009567799406	-0.661497855493237	0.923457604750907	0.547674034971956	-0.302540415704388	0.394919168591224	0.450676344440779	0.924777301220719	0.256021115143517	0.601451666116793	0.593533487297921	-0.938634114153745	0.976575387660838	-0.0963378422962719
ENSG00000105514	0.862421643022105	-0.203233256351039	0.983503794127351	0.330583965687892	0.936654569449027	0.785879247773012	0.640382711976245	0.826459914219729	0.91817881887166	-0.140547674034972	-0.923127680633454	-0.586605080831409	-0.967007588254701	0.744638733091389	-0.226987792807654	0.957109864731112	-0.656878917848895	0.897063675354668	-0.482349059716265	0.023754536456615	0.0739030023094688	0.191685912240185	-0.534477070273837	0.529858132629495	0.75915539425932	0.842296271857473	0.576047509072913	0.876938304190036	0.370504783899703	0.585945232596503	-0.338502144506763	0.915869350049489	0.938964038271198	0.886836027713626	0.33586275156714	0.948861761794787	-0.150115473441109	0.918838667106565	0.315407456285054	0.546024414384692	-0.0857802705377763
ENSG00000134575	0.772022434839987	0.06961398878258	0.761134938964038	0.0442098317387001	-0.589244473771033	0.0537776311448367	0.705377763114484	-0.709666776641372	0.64533157373804	0.37347410095678	-0.557901682612999	-0.209831738700099	-0.385021445067634	0.317387000989772	-0.510062685582316	0.897723523589574	-0.820521280105576	-0.215110524579347	0.972286374133949	0.114153744638733	0.0346420323325635	0.0748927746618278	-0.701418673705048	-0.069284064665127	0.328604420983174	0.617947871989442	0.299901022764764	0.799076212471132	-0.0679643681953151	-0.682612999010228	0.0069284064665127	-0.0547674034971956	-0.767403497195645	-0.252062025734081	0.385351369185087	0.524579346750247	0.500164962058727	0.87066974595843	0.757835697789508	0.979214780600462	0.531837677334213
ENSG00000133119	0.882217090069284	0.416034312108215	0.928736390630155	0.884196634774002	0.880897393599472	0.0409105905641702	0.606400527878588	0.982514021774992	0.81326294952161	0.934015176509403	-0.717584955460244	-0.567799406136589	-0.298581326294952	0.260640052787859	-0.411745298581326	-0.331573738040251	-0.0323325635103926	-0.284724513361927	0.376113493896404	-0.454305509732761	-0.961398878258001	-0.212801055757176	0.950181458264599	-0.196304849884527	-0.822500824810294	-0.918508742989113	-0.000659848234905972	0.140877598152425	0.60442098317387	0.44968657208842	0.762124711316397	-0.90498185417354	-0.882547014186737	-0.953150775321676	0.152754866380732	-0.170570768723194	-0.0290333223358628	-0.611679313757836	-0.818871659518311	-0.361266908611019	-0.975255691191026
ENSG00000130348	0.556581986143187	0.424612339161993	-0.5249092708677	0.206862421643022	-0.11712306169581	-0.544374793797427	-0.595183107885186	0.179148795776971	0.105905641702408	0.236225668096338	0.968987132959419	0.562190696139888	-0.411745298581326	-0.00725833058396569	-0.928406466512702	-0.484658528538436	0.0158363576377433	-0.726162982514022	0.247773012207192	-0.567799406136589	0.653909600791818	0.00758825470141867	-0.0432200593863411	0.260310128670406	-0.169251072253382	0.470141867370505	0.241174529858133	-0.261629825140218	-0.0864401187726823	-0.830089079511712	-0.562520620257341	0.972286374133949	0.961728802375454	0.716265258990432	-0.797096667766414	-0.403167271527549	-0.392609699769053	-0.156384031672715	0.362586605080831	-0.850214450676344	-0.424942263279446
ENSG00000082515	0.767073573078192	-0.284724513361927	0.201583635763774	0.212471131639723	0.107885186407126	0.623886506103596	0.0838007258330584	0.252391949851534	0.368855163312438	0.135598812273177	-0.00428901352688882	-0.0950181458264599	-0.0781920158363576	-0.712306169580996	0.0273837017485978	0.167271527548664	-0.351039260969977	-0.162322665786869	-0.44638733091389	-0.871989442428242	-0.763114483668756	-0.967667436489607	-0.21214120752227	-0.965357967667437	-0.413064995051138	-0.555262289673375	-0.0356318046849225	0.741999340151765	0.305839656878918	0.0191355988122732	-0.104256021115144	-0.313097987462884	-0.637743319036622	-0.637743319036622	-0.398548333883207	0.177829099307159	-0.705707687231937	-0.330913889805345	0.100296931705708	-0.0122071923457605	-0.588584625536127
ENSG00000131634	-0.938634114153745	0.706697459584296	0.172880237545365	-0.969976905311778	-0.322335862751567	-0.109534806994391	0.730781920158364	0.148465852853844	-0.569778950841306	-0.828109534806994	-0.73705047838997	0.727152754866381	0.176179478719894	-0.978225008248103	-0.393269548003959	-0.308808973935995	0.130649950511382	-0.978884856483009	-0.792807654239525	0.122071923457605	-0.195645001649621	0.893764434180139	0.45859452325965	0.514021774991752	0.454635433850214	-0.0313427911580337	0.537116463213461	-0.964038271197625	0.338832068624216	0.67073573078192	0.530517980864401	-0.0735730781920158	0.716925107225338	0.836027713625866	-0.828109534806994	0.911250412405147	0.530517980864401	-0.92708677004289	0.873639063015506	-0.380402507423293	0.470801715605411
ENSG00000105677	0.810623556581986	0.73144176839327	0.150445397558562	0.64203233256351	0.783239854833388	-0.11382382052128	-0.0765423952490927	0.868360277136259	0.805014846585285	0.858462553612669	0.265258990432201	0.386671065654899	-0.532167601451666	-0.796436819531508	0.338832068624216	0.910920488287694	-0.797096667766414	-0.841306499505114	0.381392279775652	-0.945232596502804	0.259320356318047	0.393599472121412	-0.0412405146816232	-0.634774001979545	-0.159023424612339	0.923457604750907	0.154074562850544	0.163972286374134	0.311448366875619	-0.343780930386011	0.430550973276146	-0.768723193665457	-0.686572088419663	-0.747608050148466	-0.729462223688552	0.141867370504784	-0.401187726822831	0.630814912570109	0.119762454635434	0.0676344440778621	0.802375453645662
ENSG00000104047	-0.861431870669746	-0.121741999340152	-0.616298251402178	-0.498515341471462	0.0501484658528538	-0.0712636093698449	-0.758825470141867	-0.164302210491587	-0.800065984823491	-0.768063345430551	0.858462553612669	-0.950511382382052	-0.896733751237215	-0.0554272517321016	-0.964038271197625	-0.927746618277796	-0.0504783899703068	-0.693500494886176	-0.464203233256351	0.244143846915209	-0.907621247113164	-0.592543714945563	-0.722863741339492	-0.58561530847905	0.672055427251732	-0.985813262949522	0.172220389310459	0.35136918508743	-0.331573738040251	-0.283074892774662	0.473111184427582	0.36687561860772	0.365225998020455	0.381392279775652	-0.766083800725833	0.0069284064665127	0.373804025074233	-0.781590234246123	0.763444407786209	-0.438139227977565	0.654569449026724
ENSG00000124562	0.631804684922468	0.576047509072913	0.0649950511382382	0.716265258990432	0.78126031012867	0.418013856812933	0.498185417354009	0.579346750247443	0.744638733091389	0.576047509072913	0.443418013856813	0.554602441438469	0.0979874628835368	-0.758165621906961	0.323985483338832	0.615308479049819	-0.273837017485978	-0.0877598152424942	0.492906631474761	-0.92378752886836	-0.340481689211481	0.423952490927087	-0.642362256680963	-0.345100626855823	-0.157043879907621	0.378752886836028	0.613988782580007	0.679643681953151	-0.129660178159023	0.0742329264269218	-0.0214450676344441	-0.720884196634774	0.448696799736061	0.00362916529198284	-0.898053447707027	-0.524249422632795	0.491586935004949	0.206862421643022	0.67403497195645	0.287033982184098	-0.77565160013197
ENSG00000076003	0.853183767733421	0.295941933355328	-0.559881227317717	0.951501154734411	0.960409105905642	0.739689871329594	0.894754206532497	0.853183767733421	0.884856483008908	0.931045859452326	-0.372814252721874	0.712636093698449	0.924117452985813	-0.358957439788849	-0.314417683932695	-0.853513691850874	0.791817881887166	0.260310128670406	-0.313097987462884	0.863741339491917	0.214120752226988	0.579346750247443	-0.96238865061036	0.656548993731442	0.333388320686242	-0.0511382382052128	0.805014846585285	-0.343780930386011	-0.705707687231937	0.835037941273507	-0.839326954800396	-0.988782580006598	-0.968327284724513	-0.994721214120752	-0.735730781920158	-0.687891784889475	0.830748927746618	0.16793137578357	0.629495216100297	0.523259650280436	-0.940613658858463
ENSG00000186153	-0.774661827779611	-0.200593863411415	-0.657868690201254	-0.354998350379413	-0.681953150775322	-0.749587594853184	-0.965687891784889	0.644671725503134	-0.489607390300231	-0.540085780270538	0.346750247443088	0.00758825470141867	-0.818871659518311	0.551963048498845	0.700428901352689	-0.374793797426592	0.147806004618938	0.0791817881887166	-0.483008907951171	-0.522929726162982	0.955460244143847	0.265918838667107	0.290663147476081	0.165291982843946	-0.72484328604421	-0.881227317716925	-0.608380072583306	-0.906301550643352	0.068954140547674	0.23754536456615	0.324645331573738	-0.184427581656219	-0.424942263279446	-0.653249752556912	0.967337512372154	0.10161662817552	-0.86077202243484	0.2154404486968	-0.769383041900363	0.551963048498845	0.945562520620257
ENSG00000100129	-0.756186077202244	-0.700758825470142	0.153414714615638	-0.311118442758166	-0.0603761134938964	-0.188716595183108	-0.668756186077202	-0.226327944572748	-0.891454965357968	-0.787198944242824	0.190366215770373	0.0887495875948532	-0.9557901682613	-0.773672055427252	0.758495546024414	-0.404486967997361	0.654569449026724	-0.825140217749918	-0.518970636753547	-0.442098317387001	0.106565489937314	0.273507093368525	-0.148795776971297	-0.706367535466843	0.0448696799736061	-0.0834708017156054	0.385351369185087	-0.110854503464203	-0.458924447377103	-0.390300230946882	0.425272187396899	0.924777301220719	0.64533157373804	0.558891454965358	0.0966677664137248	-0.691520950181458	-0.131639722863741	0.384031672715275	0.473111184427582	-0.358297591553943	-0.262289673375124
ENSG00000115310	-0.790168261299901	-0.785549323655559	-0.799406136588585	-0.427251732101617	-0.776311448366876	-0.591224018475751	-0.0290333223358628	-0.649950511382382	-0.692180798416364	-0.758825470141867	0.738040250742329	-0.606730451996041	-0.0527878587924777	0.924777301220719	-0.593203563180469	0.746618277796107	-0.559881227317717	0.654569449026724	0.298251402177499	-0.919498515341471	0.238865061035962	-0.816232266578687	-0.861431870669746	-0.645661497855493	-0.636753546684263	-0.529528208512042	-0.481689211481359	0.0244143846915209	0.192345760475091	-0.941933355328274	-0.444737710326625	-0.0494886176179479	-0.199274166941603	0.224678323985483	0.529858132629495	0.66182777961069	0.806334543055097	0.781920158363576	0.587594853183768	-0.0201253711646321	0.889805344770703
ENSG00000101017	-0.939953810623557	-0.723523589574398	-0.982843945892445	-0.749587594853184	-0.672385351369185	0.943582975915539	0.681623226657869	-0.419663477400198	-0.808973935994721	-0.52820851204223	-0.573078192015836	0.222038931045859	-0.00824810293632464	0.0491586935004949	-0.704058066644672	0.305839656878918	-0.070603761134939	-0.920158363576377	0.761794787198944	-0.53810623556582	0.509072913229957	-0.111514351699109	0.969646981194325	-0.386341141537446	0.631804684922468	0.281425272187397	0.799076212471132	-0.687231936654569	0.980204552952821	0.859122401847575	0.545364566149786	0.730122071923458	0.97459584295612	0.256021115143517	-0.875288683602771	0.598482349059716	0.936654569449027	-0.862751567139558	-0.408116133289343	-0.475750577367206	0.950181458264599
ENSG00000113851	-0.8287693830419	-0.129000329924117	-0.568459254371495	-0.880237545364566	-0.720884196634774	-0.621577037281425	-0.865061035961729	-0.639722863741339	-0.735070933685252	-0.644341801385681	0.331243813922798	-0.685252391949852	-0.765094028373474	-0.741669416034312	-0.217749917518971	-0.818211811283405	0.924777301220719	-0.0841306499505114	-0.751237215440449	-0.328274496865721	0.0254041570438799	-0.965687891784889	-0.130320026393929	-0.94259320356318	-0.820191355988123	-0.716595183107885	-0.896733751237215	-0.540085780270538	0.838337182448037	0.546024414384692	0.555922137908281	0.841636423622567	0.412075222698779	-0.323655559221379	-0.069943912900033	0.777631144836688	-0.00527878587924777	-0.169251072253382	-0.280105575717585	-0.731771692510722	0.586935004948862
ENSG00000075651	-0.904322005938634	-0.458924447377103	-0.951171230616958	0.879247773012207	-0.910590564170241	0.680303530188057	-0.552952820851204	-0.863411415374464	-0.927746618277796	0.335202903332234	-0.783569778950841	-0.953150775321676	-0.864401187726823	0.783899703068294	-0.640052787858792	0.833718244803695	0.67403497195645	0.879247773012207	-0.341141537446387	0.696469811943253	0.89277466182778	0.0402507423292643	0.58891454965358	-0.0313427911580337	0.829099307159353	-0.961398878258001	-0.963378422962719	0.193005608709997	-0.317716925107225	0.479379742659188	0.498185417354009	0.273507093368525	-0.20224348399868	0.628835367865391	0.258000659848235	0.624546354338502	0.827779610689541	-0.94919168591224	-0.678653909600792	-0.398548333883207	0.973935994721214
ENSG00000123374	0.711316397228637	0.971626525899043	0.116463213460904	0.745958429561201	0.133619267568459	0.716265258990432	0.806334543055097	0.874298911250412	0.75915539425932	0.8729792147806	-0.506433520290333	0.939293962388651	0.830419003629165	-0.53810623556582	-0.677994061365886	-0.317716925107225	-0.975255691191026	-0.259980204552953	-0.1712306169581	0.505773672055427	-0.12372154404487	0.291322995710986	0.942923127680633	0.680963378422963	0.802375453645662	0.204882876938304	0.719894424282415	0.913229957109865	-0.387990762124711	0.774331903662158	0.683602771362587	-0.968327284724513	-0.94259320356318	-0.987132959419334	-0.85747278126031	-0.418343780930386	-0.756845925437149	-0.559881227317717	-0.950511382382052	-0.0155064335202903	-0.938634114153745
ENSG00000154719	0.638073243154075	-0.182777961068954	-0.0610359617288024	0.143187066974596	-0.766743648960739	-0.328934345100627	-0.473441108545035	-0.424942263279446	0.0303530188056747	0.310128670405807	0.767073573078192	0.0402507423292643	-0.700758825470142	-0.892444737710327	-0.0877598152424942	-0.817551963048499	0.46189376443418	-0.745628505443748	-0.329594193335533	0.0613658858462554	-0.497855493236556	-0.864401187726823	-0.513032002639393	-0.92708677004289	0.422632794457275	-0.769383041900363	0.762784559551303	-0.214450676344441	0.721873968987133	-0.332233586275157	0.260640052787859	0.672715275486638	0.738700098977235	-0.394589244473771	-0.330913889805345	-0.453645661497856	-0.759485318376773	-0.359617288023755	-0.276146486308149	-0.341801385681293	-0.754206532497526
ENSG00000174080	-0.935664797096668	0.130649950511382	-0.223688551633124	-0.791487957769713	-0.366215770372814	-0.752556911910261	-0.926426921807984	-0.953810623556582	-0.742989112504124	-0.947871989442428	0.0316727152754866	-0.38568129330254	-0.816232266578687	-0.425602111514352	0.626855823160673	0.285714285714286	0.979544704717915	-0.610359617288024	-0.763774331903662	0.480039590894094	0.585285384361597	0.305179808644012	0.240514681623227	0.240514681623227	0.287033982184098	-0.754866380732432	0.572088419663477	0.495546024414385	-0.199274166941603	-0.708347080171561	0.686242164302211	0.89838337182448	0.778290993071594	0.78126031012867	0.548993731441768	-0.470471791487958	-0.928406466512702	-0.564170240844606	0.785879247773012	0.93698449356648	0.991751897063675
ENSG00000134697	0.697129660178159	0.301550643352029	0.850544374793797	0.600131969646981	0.392939623886506	0.70603761134939	0.532497525569119	0.437149455625206	0.377433190366216	0.437149455625206	0.49059716265259	0.64203233256351	0.412075222698779	-0.589244473771033	0.342791158033652	0.314087759815243	-0.687891784889475	-0.245793467502474	-0.0386011217419993	-0.48399868030353	0.78126031012867	-0.915209501814583	0.107885186407126	-0.95249092708677	0.836027713625866	0.648300890795117	0.803695150115473	0.197954470471791	-0.637743319036622	0.0514681623226658	-0.620257340811613	0.15803365225998	0.592873639063015	0.691850874298911	0.331243813922798	-0.156384031672715	0.122071923457605	-0.409105905641702	0.371164632134609	-0.0280435499835038	-0.605410755526229
ENSG00000137601	-0.853513691850874	-0.801385681293303	0.496535796766744	-0.551633124381392	-0.347410095677994	-0.341801385681293	-0.77565160013197	-0.733421313097987	-0.599802045529528	-0.90498185417354	0.510392609699769	0.36687561860772	-0.692180798416364	-0.304519960409106	-0.301220719234576	-0.931705707687232	0.939293962388651	-0.306829429231277	-0.824480369515012	0.625866050808314	0.856153084790498	-0.298581326294952	-0.496865720884197	-0.294952161002969	-0.819531507753217	0.144506763444408	-0.976905311778291	-0.380402507423293	0.0913889805344771	0.595842956120092	0.33817222038931	-0.629165291982844	-0.858792477730122	-0.276146486308149	-0.951171230616958	-0.022764764104256	-0.68063345430551	-0.104915869350049	0.56021115143517	-0.294952161002969	-0.126360936984494
ENSG00000116984	-0.768063345430551	0.279445727482679	-0.674364896073903	-0.372814252721874	0.605740679643682	-0.479709666776641	0.00296931705707687	0.411415374463873	-0.387330913889805	-0.550973276146486	0.294622236885516	-0.118772682283075	-0.231606730451996	-0.419003629165292	-0.276146486308149	-0.703398218409766	0.807654239524909	-0.720224348399868	-0.720224348399868	-0.169251072253382	0.749257670735731	-0.399868030353019	-0.825140217749918	-0.550973276146486	0.695974925767074	0.442428241504454	-0.38568129330254	-0.242824150445398	-0.958759485318377	0.313427911580337	-0.899373144176839	-0.866050808314088	-0.845925437149456	-0.937314417683933	0.333883206862422	0.838997030682943	-0.245133619267568	0.0428901352688882	-0.559221379082811	-0.179808644011877	0.172220389310459
ENSG00000163902	0.650280435499835	0.324645331573738	0.45859452325965	0.456944902672385	-0.132959419333553	0.256680963378423	0.579346750247443	0.467502474430881	0.76905311778291	0.796106895414055	-0.279115803365226	0.561860772022435	0.645991421972946	0.197954470471791	-0.717584955460244	0.612669086110195	-0.88947542065325	0.583965687891785	0.76575387660838	0.700428901352689	0.0854503464203233	0.500824810293632	-0.134279115803365	0.752886836027714	0.423292642692181	-0.756845925437149	0.58891454965358	0.7403497195645	0.283404816892115	0.0204552952820851	0.394919168591224	-0.532827449686572	-0.805344770702738	-0.735070933685252	0.328604420983174	-0.31045859452326	-0.53150775321676	0.515341471461564	0.748597822500825	0.159683272847245	0.470141867370505
ENSG00000143256	0.884196634774002	0.35136918508743	0.12042230287034	0.832398548333883	0.583965687891785	0.175519630484988	0.899703068294292	0.859122401847575	0.833718244803695	0.798746288353679	0.54701418673705	-0.685912240184757	0.170900692840647	0.251072253381722	-0.41438469152095	0.750907291322996	-0.13922797756516	0.536456614978555	0.0422302870339822	-0.87627845595513	-0.204552952820851	0.392939623886506	-0.495216100296932	0.489277466182778	0.292147806004619	0.70933685252392	0.0164962058726493	0.0583965687891785	0.220719234576048	0.425932035631805	-0.466512702078522	-0.3038601121742	0.608050148465853	-0.103596172880238	0.43978884856483	-0.379742659188387	-0.709666776641372	-0.44308808973936	0.0775321676014517	-0.561200923787529	-0.666776641372484
ENSG00000118162	0.901352688881557	-0.149455625206203	0.426921807984164	0.481359287363906	0.648960739030023	-0.69943912900033	-0.136918508742989	0.185417354008578	0.63642362256681	0.772022434839987	0.757505773672055	0.153414714615638	-0.666776641372484	0.632464533157374	-0.0946882217090069	0.800395908940944	-0.2596502804355	0.109864731111844	0.355658198614319	-0.775321676014517	-0.170570768723194	-0.19003629165292	0.64203233256351	-0.0897393599472121	0.023424612339162	0.943582975915539	0.694490267238535	-0.671725503134279	0.680303530188057	-0.19003629165292	0.478060046189376	0	-0.333223358627516	-0.623556581986143	-0.967007588254701	0.219729462223689	-0.265588914549654	0.285714285714286	-0.0336522599802046	0.431540745628505	-0.207852193995381
ENSG00000110435	0.781920158363576	-0.499835037941273	0.112834048168921	0.311448366875619	-0.525569119102606	-0.582645991421973	-0.450346420323326	-0.24975255691191	0.283404816892115	-0.208512042230287	-0.0847904981854174	-0.70273837017486	0.788518640712636	0.480039590894094	0.142857142857143	-0.286044209831739	0.767073573078192	0.862421643022105	-0.738370174859782	0.34477070273837	-0.588584625536127	-0.980534477070274	-0.849224678323986	-0.954800395908941	-0.752556911910261	-0.537446387330914	-0.656219069613989	0	-0.136258660508083	-0.898053447707027	-0.165621906961399	-0.339161992741669	0.491586935004949	-0.668096337842296	-0.810293632464533	0.511382382052128	-0.974265918838667	-0.371494556252062	0.51600131969647	-0.387000989772352	0.437809303860112
ENSG00000023330	0.765423952490927	-0.223688551633124	-0.488287693830419	-0.810293632464533	-0.959419333553283	-0.854503464203233	-0.723523589574398	-0.718904651930056	-0.0745628505443748	-0.40778620917189	-0.92708677004289	-0.546354338502145	0.760475090729132	0.377433190366216	-0.233586275156714	0.808644011877268	0.763444407786209	-0.435169910920488	0.848234905971627	-0.334213130979875	0.606400527878588	0.345430550973276	-0.421643022104916	0.391619927416694	0.358627515671396	0.80996370834708	0.184097657538766	0.925437149455625	-0.751237215440449	-0.961398878258001	-0.9557901682613	0.299901022764764	0.703728142527219	-0.282415044539756	0.774331903662158	0.736060706037611	-0.974925767073573	0.884856483008908	-0.581326294952161	-0.0494886176179479	0.286374133949192
ENSG00000138111	0.889145496535797	0.613328934345101	0.32266578686902	-0.756186077202244	0.627515671395579	0.296601781590234	0.717255031342791	0.726492906631475	0.521939953810624	0.91487957769713	-0.805344770702738	-0.770372814252722	0.426921807984164	0.486308149125701	0.0118772682283075	0.874958759485318	0.138568129330254	0.775981524249423	0.752886836027714	0.289013526888816	0.494886176179479	0.417354008578027	0.368195315077532	0.327614648630815	0.117782909930716	0.950841306499505	-0.438799076212471	-0.397228637413395	0.586935004948862	-0.546354338502145	-0.769383041900363	-0.0765423952490927	-0.551633124381392	0.938964038271198	0.154074562850544	-0.888155724183438	0.327944572748268	0.965028043549984	0.554932365555922	0.95908940943583	0.360277136258661
ENSG00000134014	0.933355328274497	0.23754536456615	-0.869350049488618	-0.413724843286044	-0.656878917848895	-0.328274496865721	-0.449026723853514	-0.216760145166612	-0.462883536786539	-0.536786539096008	0.478389970306829	-0.0336522599802046	0.122071923457605	-0.564170240844606	-0.223688551633124	-0.366215770372814	0.59782250082481	0.590234246123392	-0.0306829429231277	0.361596832728472	-0.602111514351699	0.45529528208512	-0.115143516991092	-0.157043879907621	0.316232266578687	-0.576377433190366	-0.0640052787858792	-0.185747278126031	0.493566479709667	0.678323985483339	0.591553942593204	0.669745958429561	0.336522599802046	0.138568129330254	0.605080831408776	0.336522599802046	-0.424942263279446	-0.686572088419663	0.682283074892775	0.384031672715275	-0.1712306169581
ENSG00000164466	0.795776971296602	0.137578356977895	0.466182777961069	0.954140547674035	-0.864401187726823	0.133289343451006	0.539096007918179	-0.668756186077202	0.925437149455625	0.922467832398548	-0.558561530847905	0.261959749257671	0.884196634774002	-0.156054107555262	0.785219399538106	-0.80666446717255	-0.360607060376114	0.10161662817552	0.615308479049819	0.719894424282415	0.178488947542065	-0.214450676344441	-0.428571428571429	-0.299571098647311	-0.328934345100627	-0.264929066314748	-0.365555922137908	0.286374133949192	-0.862091718904652	-0.110854503464203	-0.748927746618278	-0.559881227317717	-0.76245463543385	-0.827449686572088	0.302210491586935	-0.124381392279776	0.291982843945892	0.308479049818542	-0.545694490267238	-0.501814582645991	-0.774661827779611
ENSG00000169727	0.657538766083801	0.895743978884856	0.507753216760145	0.45859452325965	0.65522929726163	-0.552292972616298	0.296931705707687	0.342791158033652	0.527218739689871	0.673375123721544	0.184757505773672	0.134609039920818	-0.222698779280765	0.662817551963048	0.0854503464203233	0.894754206532497	-0.0590564170240845	-0.884526558891455	0.211151435169911	-0.24975255691191	-0.333553282744969	0.943582975915539	0.070273837017486	0.760475090729132	0.481524249422633	-0.0603761134938964	0.512042230287034	-0.201253711646321	-0.069943912900033	-0.0950181458264599	-0.481029363246453	0.138568129330254	-0.0257340811613329	-0.440118772682283	-0.768063345430551	-0.298581326294952	-0.212801055757176	-0.393929396238865	-0.045859452325965	0.679643681953151	0.193995381062356
ENSG00000177542	0.888815572418344	0.0844605740679644	0.961728802375454	0.65522929726163	-0.620257340811613	0.147146156384032	0.83536786539096	0.910260640052788	0.937644341801386	0.891125041240515	0.255361266908611	-0.945232596502804	-0.781590234246123	-0.568459254371495	0.297591553942593	0.37347410095678	-0.811283404816892	0.219729462223689	0.162652589904322	-0.024084460574068	0.374463873309139	0.523919498515341	-0.756845925437149	0.617947871989442	0.0636753546684263	0.797426591883867	0.291322995710986	0.730122071923458	-0.953810623556582	-0.627845595513032	-0.811943253051798	-0.485318376773342	-0.54140547674035	-0.273837017485978	-0.679973606070604	0.662817551963048	0.883536786539096	0.416034312108215	-0.50940283734741	0.644671725503134	-0.761464863081491
ENSG00000171791	-0.907621247113164	0.00857802705377763	-0.953150775321676	-0.0405806664467173	-0.216760145166612	0.803035301880567	-0.985153414714616	-0.959419333553283	-0.767403497195645	-0.937974265918839	0.774001979544705	0.0537776311448367	-0.890135268888156	-0.804684922467832	0.811613328934345	-0.751897063675355	0.551303200263939	-0.906301550643352	-0.427251732101617	-0.874628835367865	-0.812933025404157	-0.662487627845596	0.425932035631805	-0.847904981854174	0.723193665456945	0.437809303860112	0.566149785549324	-0.740019795447047	-0.814252721873969	0.980204552952821	-0.816892114813593	0.750577367205543	-0.513032002639393	0.881887165951831	-0.121741999340152	0.768393269548004	0.969646981194325	0.462553612669086	0.817222038931046	0.0887495875948532	0.76905311778291
ENSG00000105699	0.952161002969317	-0.947871989442428	0.893104585945233	0.900362916529198	-0.839326954800396	0.562850544374794	0.942263279445728	0.165951831078852	0.954140547674035	0.93698449356648	-0.834708017156054	-0.477730122071923	0.843615968327285	0.468822170900693	0.803035301880567	0.0620257340811613	-0.554272517321016	0.0531177829099307	0.630155064335203	-0.971956450016496	0.519630484988453	0.265258990432201	0.727482678983834	0.19894424282415	0.647970966677664	0.43978884856483	0.882217090069284	0.752226987792808	-0.998020455295282	0.112834048168921	-0.394589244473771	0.788188716595183	0.887825800065985	0.371164632134609	-0.156054107555262	0.0184757505773672	-0.4364896073903	0.944902672385351	-0.915209501814583	0.734081161332893	-0.170570768723194
ENSG00000119950	-0.842626195974926	0.72814252721874	-0.777961068954141	-0.215770372814253	-0.754206532497526	0.805014846585285	-0.808973935994721	-0.948531837677334	-0.888485648300891	-0.735070933685252	-0.864401187726823	-0.409105905641702	-0.418343780930386	0.892114813592874	0.971626525899043	-0.401847575057737	-0.371494556252062	-0.853513691850874	-0.855163312438139	-0.748267898383372	-0.287363906301551	-0.376443418013857	0.887495875948532	-0.112504124051468	-0.343780930386011	-0.592543714945563	-0.194985153414715	-0.169251072253382	-0.920818211811283	0.830419003629165	-0.344440778620917	-0.312438139227978	-0.497855493236556	0.610029693170571	0.745958429561201	0.705047838997031	-0.216430221049159	-0.629165291982844	-0.609699769053118	-0.791487957769713	0.954140547674035
ENSG00000115761	0.606400527878588	0.279775651600132	0.461233916199274	0.85417354008578	0.500824810293632	0.046849224678324	0.325305179808644	0.56021115143517	0.47740019795447	0.651600131969647	0.655889145496536	0.303200263939294	-0.305509732761465	0.0267238535136919	-0.352358957439789	-0.79775651600132	0.0791817881887166	-0.0907291322995711	-0.548003959089409	-0.99010227647641	0.709996700758825	0.978554932365556	0.900362916529198	0.667766413724843	0.596502804354998	-0.248432860442098	0.79445727482679	0.824150445397559	0.402837347410096	0.33817222038931	0.53480699439129	-0.134279115803365	-0.162322665786869	0.10161662817552	-0.247443088089739	-0.79775651600132	-0.38898053447707	0.708677004289013	0.533157373804025	0.419993401517651	-0.663147476080502
ENSG00000117139	0.834378093038601	-0.469811943253052	0.835037941273507	0.911250412405147	0.757835697789508	0.250082481029363	0.793137578356978	-0.0857802705377763	0.919168591224019	0.830419003629165	0.840976575387661	-0.633454305509733	0.90828109534807	0.878258000659848	-0.611679313757836	-0.324315407456285	0.579346750247443	0.647311118442758	-0.133949191685912	0.896403827119762	0.599142197294622	-0.135268888155724	-0.174199934015176	0.744638733091389	0.457604750907291	0.748597822500825	0.143846915209502	-0.732761464863081	-0.125701088749588	0.277796106895414	-0.175849554602441	-0.274496865720884	-0.266908611019466	0.373804025074233	0.374463873309139	-0.712306169580996	-0.589244473771033	-0.837017485978225	-0.845925437149456	-0.0405806664467173	0.104585945232596
ENSG00000100804	0.716925107225338	-0.240184757505774	0.595842956120092	0.743978884856483	0.500164962058727	-0.257670735730782	0.537116463213461	0.57010887495876	0.721873968987133	0.621247113163972	-0.0161662817551963	-0.321676014516661	0.681623226657869	-0.185747278126031	-0.885186407126361	0.531837677334213	-0.582645991421973	0.352688881557242	-0.128340481689211	-0.464203233256351	-0.218409765753877	-0.0263939293962389	-0.618277796106895	-0.255691191026064	-0.0425602111514352	-0.470471791487958	0.291982843945892	0.521280105575718	-0.593863411415374	-0.30056087099967	-0.157043879907621	-0.610359617288024	0.558891454965358	-0.588584625536127	-0.776971296601782	-0.627185747278126	-0.605410755526229	0.551963048498845	0.103926096997691	-0.447707027383702	-0.0102276476410426
ENSG00000070366	-0.812933025404157	-0.510062685582316	-0.673705047838997	-0.621577037281425	-0.335532827449687	-0.216760145166612	0.00560870999670076	-0.682612999010228	-0.740019795447047	-0.671065654899373	0.786209171890465	0.802375453645662	-0.562520620257341	0.184097657538766	0.703728142527219	0.408446057406796	0.36687561860772	-0.126360936984494	-0.306829429231277	-0.492576707357308	0.447377103266249	0.608050148465853	0.750907291322996	0.447377103266249	-0.293302540415704	0.302210491586935	-0.165621906961399	-0.111514351699109	0.91817881887166	0.117782909930716	0.852523919498515	0.842296271857473	-0.111514351699109	0.16793137578357	0.716925107225338	0.551963048498845	0.372484328604421	-0.372814252721874	-0.0772022434839987	0.888815572418344	0.469482019135599
ENSG00000105676	0.772682283074893	0.55691191026064	0.896403827119762	0.207522269877928	-0.78785879247773	0.0831408775981524	-0.0359617288023755	0.767733421313098	0.612009237875289	0.76905311778291	0.124051468162323	-0.0112174199934015	-0.31045859452326	0.0197954470471792	0.44968657208842	0.526558891454965	0.0326624876278456	-0.53810623556582	0.61662817551963	-0.80666446717255	0.10722533817222	0.487957769712966	-0.132959419333553	0.256021115143517	0.473771032662488	-0.499835037941273	0.736060706037611	0.865720884196635	-0.890795117123062	-0.277466182777961	0.21873968987133	-0.650610359617288	-0.72484328604421	-0.561200923787529	-0.924447377103266	-0.918508742989113	0.598482349059716	0.650280435499835	0.161002969317057	0.673375123721544	-0.792147806004619
ENSG00000173153	0.892114813592874	0.562850544374794	0.400197954470472	0.0748927746618278	0.201583635763774	-0.694820191355988	-0.664467172550313	-0.563180468492247	-0.250742329264269	0.0303530188056747	-0.0323325635103926	0.564500164962059	-0.504783899703068	-0.362916529198284	-0.62982514021775	0.668426261959749	-0.925107225338172	0.521280105575718	0.531837677334213	-0.501814582645991	0.524579346750247	0.371824480369515	0.637413394919169	0.394259320356318	0.73375123721544	0.897723523589574	0.519300560871	-0.412405146816232	-0.96469811943253	-0.828109534806994	0.586935004948862	-0.391949851534147	-0.720224348399868	-0.367865390960079	0.410755526228967	0.523919498515341	-0.464863081491257	0.234576047509073	-0.810293632464533	0.440448696799736	0.0254041570438799
ENSG00000134809	0.78126031012867	-0.166281755196305	0.28835367865391	0.686242164302211	0.331243813922798	0.37677334213131	0.507753216760145	0.583635763774332	0.631474760805015	0.494886176179479	-0.329594193335533	-0.346420323325635	0.0894094358297592	0.838007258330584	-0.557241834378093	0.642692180798416	-0.599802045529528	-0.727812603101287	-0.104256021115144	0.428901352688882	0.459914219729462	-0.519960409105906	-0.62982514021775	-0.494556252062026	0.684097657538766	-0.905971626525899	0.870999670075883	-0.203233256351039	-0.512372154404487	0.16793137578357	-0.343780930386011	-0.865061035961729	-0.746288353678654	-0.701418673705048	-0.75024744308809	-0.139887825800066	-0.700758825470142	-0.949851534147146	0.496535796766744	-0.915539425932036	-0.837017485978225
ENSG00000108559	0.652259980204553	-0.447707027383702	0.184097657538766	0.509732761464863	-0.639063015506434	-0.372154404486968	-0.535136918508743	0.379412735070934	-0.222698779280765	0.233256351039261	0.632464533157374	0.49719564500165	-0.746288353678654	-0.856812933025404	0.668426261959749	-0.824480369515012	-0.73705047838997	-0.811943253051798	-0.64863081491257	0.521939953810624	-0.57901682612999	-0.817551963048499	-0.0969976905311778	-0.929396238865061	0.809303860112174	-0.858792477730122	0.700428901352689	-0.663147476080502	-0.418343780930386	-0.150115473441109	-0.0435499835037941	-0.690861101946552	-0.18673705047839	-0.130979874628835	0.092708677004289	0.0138568129330254	-0.560541075552623	-0.223688551633124	0.448036951501155	-0.196964698119433	-0.691520950181458
ENSG00000104946	-0.798416364236226	0.482678983833718	-0.321676014516661	-0.751237215440449	0.0996370834708017	-0.512372154404487	-0.499175189706368	-0.438139227977565	-0.773012207192346	-0.779280765423953	0.0656548993731442	-0.27185747278126	-0.62982514021775	0.608050148465853	0.299241174529858	0.712636093698449	0.648960739030023	-0.391949851534147	-0.415704387990762	-0.507093368525239	0.305179808644012	0.727482678983834	0.603761134938964	0.32596502804355	-0.174859782250082	0.81656219069614	-0.182777961068954	0.31606730451996	0.584625536126691	-0.203233256351039	0.222038931045859	0.796766743648961	0.233916199274167	-0.0999670075882547	0.428901352688882	0.766413724843286	0.465852853843616	-0.153744638733091	-0.790828109534807	0.668426261959749	0.902342461233916
ENSG00000112312	0.860442098317387	-0.0847904981854174	-0.872649290663147	0.93698449356648	0.966347740019795	-0.771032662487628	0.623886506103596	-0.126360936984494	-0.264269218079842	0.873639063015506	-0.511052457934675	0.958429561200924	-0.973606070603761	-0.267568459254372	-0.75024744308809	0.263279445727483	-0.722203893104586	0.143187066974596	0.778290993071594	-0.270537776311448	-0.20554272517321	-0.359617288023755	0.359287363906302	-0.479709666776641	-0.0814912570108875	0.0145166611679314	-0.682612999010228	0.714615638403167	-0.0983173870009898	0.652259980204553	-0.0983173870009898	-0.974925767073573	-0.950511382382052	-0.971956450016496	-0.0329924117452986	-0.939623886506104	-0.957439788848565	0.404816892114814	-0.156054107555262	0.0273837017485978	-0.962718574727813
ENSG00000105486	0.897723523589574	0.453975585615308	-0.0630155064335203	0.876608380072583	0.87066974595843	0.885516331243814	0.778290993071594	0.863081491257011	0.886836027713626	0.950181458264599	-0.399208182118113	0.786209171890465	-0.106895414054767	-0.85087429891125	0.379412735070934	0.262619597492577	0.33817222038931	-0.736390630155064	0.465852853843616	-0.656878917848895	0.382052128010558	0.728802375453646	0.554932365555922	0.55691191026064	-0.511712306169581	0.0715935334872979	-0.278785879247773	0.320686242164302	-0.0188056746948202	0.685582316067304	-0.0659848234905972	-0.898053447707027	-0.960079181788189	-0.985813262949522	0.895414054767404	-0.85747278126031	0.773342131309799	0.442428241504454	-0.871989442428242	0.250082481029363	-0.960739030023095
ENSG00000106348	0.827119762454635	0.346090399208182	0.891784889475421	0.193995381062356	0.665127020785219	0.815242494226328	0.943582975915539	0.961728802375454	0.677664137248433	0.32926426921808	-0.71494556252062	-0.462223688551633	-0.269218079841636	0.763444407786209	0.327614648630815	0.932695480039591	-0.800725833058397	0.946552292972616	0.62652589904322	-0.8287693830419	0.557571758495546	0.91487957769713	-0.951171230616958	0.989772352358957	0.140877598152425	0.400197954470472	-0.0712636093698449	0.292642692180798	-0.207852193995381	-0.987792807654239	0.905641702408446	-0.415044539755856	-0.237875288683603	0.55691191026064	-0.84196634774002	-0.0986473111184428	0.909600791817882	-0.317057076872319	-0.167601451666117	0.831738700098977	-0.726822830748928
ENSG00000061918	-0.937974265918839	-0.850214450676344	0.290333223358627	-0.716595183107885	-0.593203563180469	0.905641702408446	0.952161002969317	-0.72154404486968	-0.260969976905312	0.0818211811283405	-0.302540415704388	-0.979874628835368	-0.549323655559221	0.606400527878588	0.789178488947542	-0.0214450676344441	-0.307819201583636	0.134938964038271	-0.800065984823491	0.631804684922468	0.371164632134609	-0.0752226987792808	-0.989442428241504	-0.101286704058067	-0.920818211811283	0.716925107225338	-0.968657208841966	-0.527548663807324	-0.198284394589244	0.371164632134609	-0.283074892774662	0.480039590894094	-0.814252721873969	0.565160013196965	-0.0903992081821181	0.981524249422633	0.508413064995051	0.83536786539096	-0.00659848234905972	-0.356647970966678	0.688551633124381
ENSG00000137942	0.81986143187067	-0.917848894754207	0.874958759485318	-0.287363906301551	0.565489937314418	-0.651270207852194	-0.464863081491257	0.193995381062356	0.347740019795447	0.836027713625866	0.648960739030023	0.0524579346750247	0.251732101616628	0.544044869679974	0.783239854833388	-0.288683602771363	-0.169251072253382	-0.269877928076542	-0.68063345430551	-0.852853843615968	-0.435169910920488	-0.192675684592544	0.584625536126691	-0.00395908940943583	-0.570438799076212	0.373804025074233	-0.919498515341471	-0.664467172550313	-0.69943912900033	-0.326954800395909	-0.791487957769713	-0.442758165621907	-0.508083140877598	-0.128340481689211	-0.971956450016496	-0.881557241834378	-0.0781920158363576	-0.145496535796767	-0.671725503134279	-0.97129660178159	0.58231606730452
ENSG00000075239	-0.849224678323986	-0.606070603761135	0.0768723193665457	-0.844605740679644	-0.94919168591224	-0.956450016496206	-0.945232596502804	-0.940613658858463	-0.811283404816892	-0.908611019465523	-0.709006928406467	0.0742329264269218	-0.989442428241504	-0.807984163642362	-0.371494556252062	-0.507423292642692	0.678323985483339	-0.287363906301551	-0.877928076542395	0.114483668756186	-0.312438139227978	-0.951831078851864	-0.55031342791158	-0.964038271197625	-0.903167271527549	-0.214450676344441	-0.774661827779611	-0.72484328604421	-0.358957439788849	-0.900032992411745	0.538436159683273	0.10722533817222	0.631804684922468	0.63312438139228	-0.458924447377103	0.377433190366216	-0.806004618937644	-0.339821840976575	0.450676344440779	-0.132959419333553	-0.124381392279776
ENSG00000072310	0.911250412405147	-0.349389640382712	0.907951171230617	0.0428901352688882	-0.745628505443748	0.80105575717585	0.922467832398548	0.38007258330584	0.887825800065985	0.876938304190036	-0.304519960409106	-0.353678653909601	0.022434839986803	0.332893434510063	0.656548993731442	0.848564830089079	-0.929396238865061	0.500824810293632	0.789178488947542	0.905641702408446	0.140877598152425	0.647311118442758	0.0663147476080501	0.665786869020125	-0.945232596502804	0.982184097657539	-0.968327284724513	0.668426261959749	-0.976905311778291	-0.588584625536127	0.1326294952161	-0.0181458264599142	0.797426591883867	-0.60112174199934	0.966017815902342	0.786869020125371	-0.70273837017486	0.492246783239855	-0.908611019465523	0.0448696799736061	0.535466842626196
ENSG00000151093	0.669086110194655	-0.0755526228967338	0.852523919498515	0.0979874628835368	-0.593863411415374	-0.534147146156384	-0.704058066644672	-0.0603761134938964	0.365225998020455	0.758495546024414	0.252721873968987	0.307489277466183	-0.592543714945563	-0.069284064665127	0.0557571758495546	-0.289673375123722	0.211811283404817	0.0996370834708017	0.168261299901023	-0.0188056746948202	0.471461563840317	-0.20224348399868	-0.482349059716265	-0.434510062685582	0.181788188716595	0.269548003959089	-0.712966017815902	-0.0828109534806994	0.622566809633784	-0.366215770372814	0.683272847245134	0.52259980204553	0.37347410095678	-0.243813922797757	-0.513032002639393	0.465852853843616	-0.559221379082811	0.63642362256681	-0.466512702078522	-0.236555592213791	0.213790828109535
ENSG00000055147	-0.758165621906961	-0.496205872649291	0.303200263939294	-0.511712306169581	0.128010557571758	0.0748927746618278	-0.779940613658858	-0.535136918508743	0.0326624876278456	-0.633454305509733	-0.599802045529528	0.575387660838007	-0.893434510062686	-0.142197294622237	-0.752556911910261	-0.415044539755856	0.552622896733751	0.223358627515671	-0.632134609039921	-0.0135268888155724	-0.490927086770043	0.189046519300561	-0.102936324645332	-0.148135928736391	0.54470471791488	-0.510062685582316	-0.347410095677994	0.274826789838337	0.744638733091389	0.571428571428571	-0.698119432530518	0.864731111844276	-0.361266908611019	-0.311778290993072	-0.106895414054767	0.358627515671396	-0.506433520290333	-0.571758495546024	-0.298581326294952	-0.605410755526229	0.106565489937314
ENSG00000109445	-0.652919828439459	-0.600461893764434	0.0191355988122732	-0.618277796106895	-0.896733751237215	-0.153084790498185	-0.864401187726823	0.100296931705708	-0.606070603761135	-0.846585285384362	0.292972616298251	0.448696799736061	-0.429231276806335	-0.394589244473771	-0.308149125701089	-0.179808644011877	0.474760805014847	0.0669745958429561	0.553942593203563	-0.339821840976575	-0.616298251402178	-0.44308808973936	0.285714285714286	-0.353678653909601	0.302870339821841	-0.77235235895744	-0.023424612339162	0.0333223358627516	-0.720884196634774	-0.192015836357638	0.0960079181788189	-0.570438799076212	-0.0405806664467173	-0.35466842626196	-0.1712306169581	0.139557901682613	0.0550973276146486	-0.0821511052457935	-0.768723193665457	-0.85087429891125	-0.301220719234576
ENSG00000116016	-0.920818211811283	-0.968657208841966	-0.811943253051798	-0.994721214120752	-0.814252721873969	-0.0590564170240845	-0.353678653909601	-0.887165951831079	-0.967007588254701	-0.709666776641372	0.137578356977895	0.107885186407126	-0.873309138898053	0.750907291322996	0.61662817551963	0.891784889475421	-0.666116793137578	0.600131969646981	-0.641042560211151	0.859782250082481	0.984823490597163	0.327944572748268	0.792477730122072	0.505773672055427	0.761794787198944	0.641372484328604	0.880567469482019	0.0910590564170241	-0.980534477070274	-0.964038271197625	0.793797426591884	-0.412405146816232	0.58891454965358	-0.260969976905312	-0.20554272517321	0.953480699439129	0.223358627515671	-0.962718574727813	0.671395579016826	0.620587264929066	0.788188716595183
ENSG00000115365	-0.819531507753217	-0.655559221379083	-0.277466182777961	-0.162982514021775	0.628175519630485	-0.729132299571099	-0.618607720224348	-0.105575717584955	-0.596832728472451	-0.552952820851204	-0.222368855163312	-0.910590564170241	-0.176509402837347	-0.94919168591224	0.143187066974596	-0.911910260640053	0.937644341801386	-0.905971626525899	-0.951171230616958	-0.499835037941273	-0.556252062025734	-0.753216760145167	-0.758825470141867	-0.529528208512042	-0.816892114813593	-0.451666116793138	-0.261629825140218	-0.216430221049159	-0.332233586275157	-0.42758165621907	0.230616958099637	0.954140547674035	0.856153084790498	0.560870999670076	0.297591553942593	0.302870339821841	0.149785549323656	-0.692180798416364	-0.290993071593533	-0.550973276146486	0.115473441108545
ENSG00000170638	0.880567469482019	0.544044869679974	0.771362586605081	0.585945232596503	0.163312438139228	0.303200263939294	0.47740019795447	0.809303860112174	0.631804684922468	0.723193665456945	0.612669086110195	0.774001979544705	-0.622896733751237	-0.1270207852194	-0.457934675024744	0.729792147806005	-0.609039920818212	0.637413394919169	0.665786869020125	0.749257670735731	0.186077202243484	0.841636423622567	0.899043220059386	0.986143187066975	0.594193335532827	0.824810293632464	0.62322665786869	0.0775321676014517	0.708017156054108	-0.634114153744639	0.344110854503464	0.0197954470471792	0.578027053777631	-0.376443418013857	0.384691520950181	0.0498185417354009	-0.771032662487628	0.473111184427582	-0.778620917189046	0.79115803365226	-0.580006598482349
ENSG00000221829	0.763444407786209	-0.145496535796767	0.430880897393599	0.925437149455625	0.928736390630155	0.73144176839327	0.739030023094688	0.833718244803695	0.652259980204553	0.940943582975916	-0.0567469482019136	0.637413394919169	0.000989772352358957	-0.464203233256351	0.0151765094028373	-0.199274166941603	0.414714615638403	-0.582645991421973	0.422632794457275	0.355328274496866	-0.850214450676344	0.819201583635764	0.667106565489937	0.882217090069284	-0.0247443088089739	-0.505443747937974	-0.426261959749258	0.842956120092379	0.46519300560871	-0.122731771692511	0.878258000659848	-0.24975255691191	-0.412405146816232	-0.671065654899373	0.399538106235566	0.388650610359617	-0.0194655229297262	-0.236555592213791	-0.74694820191356	0.382052128010558	-0.951831078851864
ENSG00000130305	0.665786869020125	0.506763444407786	0.585285384361597	0.786869020125371	0.856153084790498	0.586935004948862	0.803695150115473	0.88287693830419	0.695150115473441	0.708017156054108	-0.744968657208842	0.711976245463543	0.252391949851534	-0.584295612009238	0.0508083140877598	0.468822170900693	-0.536126690861102	-0.712306169580996	0.431540745628505	-0.559881227317717	-0.986473111184428	0.922467832398548	0.697789508413065	0.855493236555592	0.572748267898383	0.750577367205543	0.747278126031013	-0.674364896073903	0.576047509072913	0.473111184427582	-0.216430221049159	0.588254701418674	0.942263279445728	0.916859122401848	0.0663147476080501	0.00956779940613659	0.184757505773672	-0.571098647311118	0.508413064995051	0.228637413394919	-0.144176839326955
ENSG00000072803	-0.780930386011217	0.450676344440779	0.222038931045859	-0.417024084460574	0.231276806334543	-0.417024084460574	-0.551633124381392	-0.152095018145826	-0.353018805674695	-0.592543714945563	-0.301220719234576	-0.612339161992742	-0.444737710326625	0.595513032002639	-0.806004618937644	-0.529528208512042	0.462553612669086	0.19333553282745	-0.569119102606401	0.565489937314418	-0.369515011547344	-0.420323325635104	0.56021115143517	-0.556252062025734	-0.735235895743979	0.0442098317387001	-0.40778620917189	-0.254371494556252	0.61101946552293	-0.591883866710657	-0.992081821181128	0.444077862091719	0.680303530188057	0.715605410755526	0.0722533817222039	0.212471131639723	0.150445397558562	0.497525569119103	-0.0250742329264269	-0.728472451336193	0.628175519630485
ENSG00000135452	-0.877268228307489	-0.580006598482349	-0.452325965028044	-0.671725503134279	-0.383701748597823	0.119102606400528	-0.339161992741669	-0.587924777301221	-0.345760475090729	-0.450016496205873	0.228637413394919	0.613988782580007	0.302870339821841	-0.67733421313098	-0.610359617288024	0.27845595513032	0.296601781590234	0.0900692840646651	0.0316727152754866	0.804354998350379	0.440448696799736	0.647970966677664	0.284394589244474	0.560870999670076	-0.255361266908611	-0.0673045199604091	-0.709666776641372	0.491257010887496	-0.465522929726163	-0.681293302540416	-0.454965357967667	0.305839656878918	0.224018475750577	-0.360607060376114	-0.781590234246123	-0.457934675024744	-0.584295612009238	0.891784889475421	0.704387990762125	0.138568129330254	0.895414054767404
ENSG00000091483	0.762124711316397	0.800395908940944	0.248102936324645	0.612669086110195	-0.19003629165292	-0.853513691850874	-0.654239524909271	-0.534147146156384	0.734741009567799	-0.231606730451996	-0.712306169580996	-0.561200923787529	-0.178159023424612	-0.810953480699439	-0.409435829759155	-0.0907291322995711	0.696469811943253	-0.581326294952161	-0.0857802705377763	0.539096007918179	0.815242494226328	-0.602441438469152	-0.961398878258001	-0.826789838337182	-0.317716925107225	-0.883866710656549	0.214120752226988	0.492246783239855	-0.42758165621907	-0.856812933025404	0.595513032002639	-0.364236225668096	-0.52820851204223	-0.768063345430551	-0.000659848234905972	0.468822170900693	-0.779280765423953	-0.883866710656549	0.619267568459254	-0.160013196964698	-0.855823160673045
ENSG00000160216	0.695150115473441	0.313427911580337	0.876608380072583	-0.390300230946882	-0.278126031012867	-0.68954140547674	-0.759485318376773	-0.426261959749258	0.302210491586935	0.157373804025074	-0.77565160013197	-0.873968987132959	-0.491916859122402	0.589574397888486	-0.873968987132959	0.722533817222039	-0.726822830748928	-0.947871989442428	0.762784559551303	-0.804025074232926	0.439129000329924	0.468162322665787	0.412075222698779	0.281425272187397	0.646651270207852	0.167271527548664	0.21873968987133	-0.146816232266579	-0.668096337842296	-0.625536126690861	-0.633454305509733	-0.624876278455955	-0.571098647311118	-0.895084130649951	0.0303530188056747	0.141537446387331	0.0422302870339822	-0.386341141537446	-0.347410095677994	0.963708347080172	0.239194985153415
ENSG00000107957	-0.896733751237215	0.565489937314418	-0.909930715935335	0.496535796766744	0.572748267898383	0.811613328934345	0.265918838667107	-0.405146816232267	0.0593863411415374	-0.834048168921148	0.927416694160343	-0.906301550643352	0.850544374793797	-0.928406466512702	0.640712636093698	0.289013526888816	0.331903662157704	-0.00527878587924777	-0.3480699439129	-0.1712306169581	0.728802375453646	0.318046849224678	0.671395579016826	0.543055097327615	-0.0369515011547344	0.402837347410096	-0.527548663807324	0.701748597822501	0.31936654569449	0.282085120422303	0.97789508413065	-0.322335862751567	-0.86077202243484	-0.69943912900033	-0.201913559881227	0.444077862091719	-0.612339161992742	-0.971956450016496	-0.653249752556912	-0.797096667766414	0.867040580666447
ENSG00000198952	0.647311118442758	0.0626855823160673	0.665127020785219	0.525239194985153	0.938964038271198	-0.00659848234905972	0.665786869020125	0.222038931045859	0.61662817551963	0.568129330254042	0.470141867370505	0.0913889805344771	0.565489937314418	-0.503134279115803	0.454635433850214	0.705047838997031	-0.397228637413395	0.674694820191356	0.400857802705378	0.893104585945233	0.300230946882217	0.660508083140878	0.819201583635764	0.845595513032003	-0.278290993071594	0.471461563840317	0.214780600461894	0.299241174529858	0.0267238535136919	-0.471131639722864	-0.182118112834048	0.244803695150115	-0.219399538106236	0.155724183437809	0.120752226987793	-0.00824810293632464	-0.0412405146816232	-0.375453645661498	-0.569119102606401	0.817881887165952	0.283404816892115
ENSG00000148308	0.820851204223029	-0.865061035961729	-0.0897393599472121	0.410095677994061	0.31606730451996	-0.0356318046849225	0.427911580336523	0.541075552622897	0.119762454635434	0.621906961398878	0.887495875948532	0.842296271857473	0.109864731111844	-0.427251732101617	0.187396898713296	0.599142197294622	-0.526888815572418	-0.431210821511052	-0.0359617288023755	-0.411745298581326	0.177829099307159	0.88617617947872	0.628835367865391	0.827779610689541	-0.341801385681293	0.631474760805015	0.251732101616628	0.528538436159683	0.286374133949192	0.323325635103926	0.607060376113494	0.00956779940613659	0.290663147476081	0.0785219399538106	-0.0659848234905972	-0.137908281095348	0.645991421972946	0.421313097987463	-0.182777961068954	0.644011877268228	-0.751897063675355
ENSG00000127554	0.723193665456945	-0.155064335202903	-0.00593863411415374	0.11052457934675	0.155724183437809	0.517980864401188	0.720554272517321	-0.494556252062026	0.848564830089079	-0.024084460574068	0.716265258990432	0.391619927416694	-0.203233256351039	0.0171560541075553	-0.272517321016166	0.444077862091719	-0.328934345100627	-0.619597492576707	-0.321676014516661	-0.578356977895084	-0.0795117123061696	0.168261299901023	0.811613328934345	-0.0527878587924777	0.284889475420653	0.49719564500165	0.609369844935665	-0.170570768723194	0.24645331573738	0.60442098317387	-0.551633124381392	-0.2596502804355	0.00989772352358958	-0.738370174859782	0.121412075222699	0.65522929726163	-0.143516991092049	0.119762454635434	0.63873309138898	0.607060376113494	0.0861101946552293
ENSG00000124574	0.691850874298911	0.0824810293632465	-0.453645661497856	0.49059716265259	0.934015176509403	0.107885186407126	0.738040250742329	0.789178488947542	0.168261299901023	0.516661167931376	-0.464863081491257	-0.132959419333553	-0.198284394589244	-0.00527878587924777	0.204223028703398	0.38007258330584	-0.619597492576707	-0.495216100296932	0.59221379082811	-0.483008907951171	0.65522929726163	0.58891454965358	0.45529528208512	0.605080831408776	0.483338832068624	0.729792147806005	0.289013526888816	0.246123391619927	0.156713955790168	0.876938304190036	0.78126031012867	-0.86077202243484	-0.761464863081491	-0.700758825470142	0.167271527548664	0.408775981524249	-0.42098317387001	0.279775651600132	-0.612999010227648	0.957769712966018	0.287033982184098
ENSG00000155850	0.905641702408446	0.703728142527219	0.694490267238535	-0.794787198944243	0.923457604750907	-0.234905971626526	-0.783569778950841	-0.999670075882547	-0.488287693830419	0.0544374793797427	0.751567139557902	0.73375123721544	-0.0188056746948202	-0.189376443418014	-0.954470471791488	-0.710986473111184	-0.983173870009898	-0.274496865720884	-0.886506103596173	0.621906961398878	-0.0425602111514352	0.205872649290663	0.998350379412735	0.00362916529198284	-0.501814582645991	-0.264269218079842	-0.0616958099637083	0.478389970306829	-0.886506103596173	-0.987132959419334	-0.994721214120752	0.503794127350709	-0.511712306169581	0.588254701418674	-0.84526558891455	0.743319036621577	0.535466842626196	0.528538436159683	0.995381062355658	-0.744968657208842	0.923457604750907
ENSG00000143368	0.585945232596503	0.0996370834708017	-0.00659848234905972	0.750907291322996	0.893764434180139	0.301550643352029	0.639392939623887	0.455625206202573	0.87066974595843	0.49059716265259	0.068954140547674	0.378093038601122	0.254041570438799	-0.366215770372814	0.000989772352358957	0.821840976575388	-0.405806664467173	0.16793137578357	-0.226327944572748	0.664797096667766	-0.370834708017156	0.873639063015506	0.177829099307159	0.799076212471132	0.601451666116793	0.602771362586605	0.665127020785219	0.857142857142857	-0.756186077202244	-0.419663477400198	-0.555592213790828	-0.742989112504124	0.248762784559551	0.0409105905641702	0.728802375453646	-0.72484328604421	0.750577367205543	0.558891454965358	-0.504783899703068	0.717914879577697	-0.604091059056417
ENSG00000169504	-0.917848894754207	0.757835697789508	-0.921478060046189	-0.709666776641372	-0.624216430221049	0.590894094358298	0.880897393599472	-0.77235235895744	-0.419003629165292	-0.943912900032992	0.42989112504124	0.913229957109865	0.863741339491917	0.631474760805015	0.932035631804685	0.638073243154075	-0.696799736060706	-0.0772022434839987	-0.873309138898053	-0.60112174199934	-0.96238865061036	-0.755526228967338	0.00164962058726493	-0.640052787858792	0.76905311778291	-0.305509732761465	0.861101946552293	0.0758825470141867	-0.812933025404157	0.0151765094028373	-0.71164632134609	-0.735730781920158	-0.562520620257341	-0.573078192015836	-0.570438799076212	-0.0527878587924777	0.648960739030023	0.706697459584296	0.771362586605081	-0.690201253711646	0.241834378093039
ENSG00000030582	0.76905311778291	0.716925107225338	-0.0336522599802046	-0.835697789508413	0.684922467832399	0.834378093038601	0.547674034971956	-0.522929726162982	0.711316397228637	-0.11712306169581	-0.967007588254701	0.91817881887166	0.901352688881557	0.970306829429231	-0.669416034312108	0.937644341801386	0.214120752226988	0.883536786539096	0.983503794127351	-0.344440778620917	0.500824810293632	0.983503794127351	0.412735070933685	0.958429561200924	-0.949851534147146	0.210491586935005	-0.880237545364566	0.55691191026064	0.546684262619597	0.734081161332893	0.772682283074893	-0.131639722863741	-0.401847575057737	0.114153744638733	0.890465193005609	0.138568129330254	0.63873309138898	0.970306829429231	-0.319696469811943	0.842296271857473	0.961068954140548
ENSG00000164258	-0.729462223688552	-0.480369515011547	-0.722203893104586	-0.242164302210492	0.00164962058726493	-0.0801715605410755	-0.637743319036622	-0.679973606070604	-0.636753546684263	-0.758165621906961	0.944242824150445	0.844935664797097	-0.645661497855493	-0.821181128340482	0.300230946882217	-0.710326624876278	0.644011877268228	-0.023424612339162	-0.622896733751237	0.279445727482679	0.389970306829429	-0.98119432530518	-0.682612999010228	-0.987792807654239	-0.496865720884197	-0.714285714285714	-0.622896733751237	-0.0263939293962389	-0.295612009237875	-0.905971626525899	-0.00725833058396569	-0.623556581986143	0.66182777961069	-0.432200593863411	-0.707027383701749	0.512042230287034	-0.864401187726823	-0.0412405146816232	0.660508083140878	-0.315077532167601	0.0438799076212471
ENSG00000198492	0.543714945562521	0.000989772352358957	0.418013856812933	0.0293632464533157	-0.450346420323326	-0.182118112834048	-0.0712636093698449	0.238205212801056	0.127350709336853	0.310788518640713	0.850544374793797	-0.0735730781920158	-0.359947212141208	0.16463213460904	-0.489607390300231	0.151765094028373	-0.0801715605410755	-0.756186077202244	0.603431210821511	0.364566149785549	-0.149455625206203	-0.401187726822831	-0.665456944902672	-0.625536126690861	0.426591883866711	0.730781920158364	0.672715275486638	0.18013856812933	0.00626855823160673	0.225338172220389	-0.143516991092049	0.153414714615638	0.558231606730452	0.121412075222699	0.78126031012867	-0.445727482678984	0.449356647970967	-0.290993071593533	0.622566809633784	0.213130979874629	0.173870009897724
ENSG00000154582	0.770042890135269	-0.0772022434839987	0.243483998680304	0.745298581326295	0.795776971296602	0.346090399208182	0.621247113163972	0.684922467832399	0.862421643022105	0.342791158033652	0.383041900362917	-0.661497855493237	0.180468492246783	-0.30056087099967	0.537116463213461	0.166611679313758	-0.822170900692841	0.506763444407786	-0.15143516991092	-0.781590234246123	-0.485318376773342	-0.925767073573078	-0.54140547674035	-0.935664797096668	-0.45298581326295	-0.15143516991092	-0.200593863411415	0.0508083140877598	0.103266248762785	-0.49389640382712	-0.190696139887826	0.205212801055757	-0.045859452325965	0.165291982843946	-0.650610359617288	-0.307819201583636	-0.53810623556582	-0.873968987132959	0.727152754866381	-0.549323655559221	-0.00890795117123062
[truncated: 2,520 more rows]
