# Supplementary material for: Transcriptomic alterations during ageing reflect the shift from cancer to degenerative diseases in the elderly
Source: Nat Commun. 2018 Jan 30;9:327. doi: 10.1038/s41467-017-02395-2 (PMC5790807; doi:10.1038/s41467-017-02395-2)
Supplement: Supplementary file 5 — Supplementary Data 2 [file 41467_2017_2395_MOESM5_ESM.zip › Supplementary Data S2/SpeciesComparison/metabolic-4-5/liver.csv]

Custom pathway$"Custom pathway"$"Diff"$"Direction of change"$"Interactions"$"P-value"$"FDR corrected p-value"
alanine and aspartate metabolism$"alanine and aspartate metabolism"$-0.103703703703704$"DOWN"$"age"$0.378091848389089$0.715086756735886
arachidonic acid metabolism$"arachidonic acid metabolism"$0$"DOWN"$"age"$1$1
beta-alanine metabolism$"beta-alanine metabolism"$0.0444444444444445$"UP"$"age"$0.706702541287484$0.902322744322782
butanoate metabolism$"butanoate metabolism"$-0.222222222222222$"DOWN"$"age + species + age:species"$0.0333941811836822$0.21761836876544
cholesterol metabolism$"cholesterol metabolism"$0.17037037037037$"UP"$"age"$0.140586383352525$0.453000568580359
chondroitin sulfate degradation$"chondroitin sulfate degradation"$0.0148148148148148$"UP"$"age"$0.896673199882271$0.984721906854617
citric acid cycle$"citric acid cycle"$-0.00740740740740736$"DOWN"$"age"$0.950115986734774$0.993927519880559
eicosanoid metabolism$"eicosanoid metabolism"$0.0814814814814815$"UP"$"age"$0.482489800242795$0.778407651640974
fatty acid oxidation$"fatty acid oxidation"$0.0888888888888889$"UP"$"age"$0.435175338720435$0.762287002725058
fructose and mannose metabolism$"fructose and mannose metabolism"$0.118518518518518$"UP"$"age"$0.297309101643311$0.66322799597354
galactose metabolism$"galactose metabolism"$0.0148148148148148$"UP"$"age"$0.898700603006196$0.984721906854617
glycerophospholipid metabolism$"glycerophospholipid metabolism"$0.0444444444444445$"UP"$"age"$0.707874225251229$0.902322744322782
heme synthesis$"heme synthesis"$-0.0518518518518519$"DOWN"$"age"$0.65661138171$0.878849080134922
histidine metabolism$"histidine metabolism"$0.148148148148148$"UP"$"age"$0.202320448358586$0.573974315452077
keratan sulfate synthesis$"keratan sulfate synthesis"$-0.0814814814814815$"DOWN"$"age"$0.423721741525002$0.761285943898238
limonene and pinene degradation$"limonene and pinene degradation"$0.0666666666666667$"UP"$"age"$0.555755124163452$0.810346857020452
methionine and cysteine metabolism$"methionine and cysteine metabolism"$-0.0148148148148148$"DOWN"$"age"$0.899670553986329$0.984721906854617
nad metabolism$"nad metabolism"$-0.192592592592593$"DOWN"$"age"$0.0716666490560162$0.322499920752073
propanoate metabolism$"propanoate metabolism"$-0.125925925925926$"DOWN"$"age"$0.282331027379492$0.637538103724823
pyrimidine synthesis$"pyrimidine synthesis"$0.0518518518518518$"UP"$"age"$0.650551995581689$0.87522716931351
pyruvate metabolism$"pyruvate metabolism"$0.125925925925926$"UP"$"age"$0.275541269176011$0.637538103724823
selenoamino acid metabolism$"selenoamino acid metabolism"$0.103703703703704$"UP"$"age"$0.357389838752537$0.685873146429502
starch and sucrose metabolism$"starch and sucrose metabolism"$0.111111111111111$"UP"$"age"$0.346033644619372$0.685873146429502
steroid metabolism$"steroid metabolism"$0.0814814814814815$"UP"$"age + species + age:species"$0.466556210790854$0.778407651640974
transport, endoplasmic reticular$"transport	endoplasmic reticular"$0.0592592592592593$"UP"$"age"$0.608258919211745$0.858138258996029
transport, golgi apparatus$"transport	golgi apparatus"$0.0962962962962963$"UP"$"age"$0.410499111329926$0.749483837584157
tyrosine metabolism$"tyrosine metabolism"$0.00740740740740747$"UP"$"age"$0.950528636902946$0.993927519880559
valine, leucine, and isoleucine metabolism$"valine	leucine	and isoleucine metabolism"$-0.140740740740741$"DOWN"$"age"$0.223580195776688$0.609851259300341
vitamin c metabolism$"vitamin c metabolism"$-0.125925925925926$"DOWN"$"age"$0.271274664351112$0.637538103724823
