# Supplementary material for: Transcriptomic alterations during ageing reflect the shift from cancer to degenerative diseases in the elderly
Source: Nat Commun. 2018 Jan 30;9:327. doi: 10.1038/s41467-017-02395-2 (PMC5790807; doi:10.1038/s41467-017-02395-2)
Supplement: Supplementary file 5 — Supplementary Data 2 [file 41467_2017_2395_MOESM5_ESM.zip › Supplementary Data S2/SpeciesComparison/metabolic-4-5/brain.csv]

Custom pathway$"Custom pathway"$"Diff"$"Direction of change"$"Interactions"$"P-value"$"FDR corrected p-value"
alanine and aspartate metabolism$"alanine and aspartate metabolism"$0.065359477124183$"UP"$"age + species + age:species"$0.50243041752604$0.778407651640974
arachidonic acid metabolism$"arachidonic acid metabolism"$0.223311546840959$"UP"$"age"$0.00930310845092668$0.0969703781297732
beta-alanine metabolism$"beta-alanine metabolism"$-0.209694989106754$"DOWN"$"age + species + age:species"$0.00965988441139503$0.0969703781297732
butanoate metabolism$"butanoate metabolism"$0.101670297748729$"UP"$"age + species + age:species"$0.0234709106785094$0.175025933916885
cholesterol metabolism$"cholesterol metabolism"$-0.247821350762527$"DOWN"$"age"$0.00728515356975736$0.082670655726377
chondroitin sulfate degradation$"chondroitin sulfate degradation"$0.199255628177197$"UP"$"age"$0.013051672243922$0.113549548522122
citric acid cycle$"citric acid cycle"$-0.0839687726942628$"DOWN"$"age"$0.338212696016763$0.685873146429502
eicosanoid metabolism$"eicosanoid metabolism"$0.0281408859840233$"UP"$"age + species + age:species"$0.726671530629491$0.906162724604614
fatty acid oxidation$"fatty acid oxidation"$0.00726216412490921$"UP"$"age"$0.937156819502996$0.993927519880559
fructose and mannose metabolism$"fructose and mannose metabolism"$-0.177923021060276$"DOWN"$"age"$0.05900463558202$0.289759552049262
galactose metabolism$"galactose metabolism"$0.0190631808278868$"UP"$"age"$0.842341025362165$0.979281955945388
glycerophospholipid metabolism$"glycerophospholipid metabolism"$-0.0349491648511256$"DOWN"$"age + species + age:species"$0.605901614198436$0.858138258996029
heme synthesis$"heme synthesis"$-0.128903413217139$"DOWN"$"age + species + age:species"$0.123717736682903$0.425105258165205
histidine metabolism$"histidine metabolism"$-0.238289760348584$"DOWN"$"age"$0.0013682513869984$0.0499437648186227
keratan sulfate synthesis$"keratan sulfate synthesis"$-0.0639978213507625$"DOWN"$"age + species + age:species"$0.491840354963461$0.778407651640974
limonene and pinene degradation$"limonene and pinene degradation"$-0.260530137981118$"DOWN"$"age"$0.00261554409386256$0.0682657008498129
methionine and cysteine metabolism$"methionine and cysteine metabolism"$0.0131626724763979$"UP"$"age + species + age:species"$0.887012856651098$0.984721906854617
nad metabolism$"nad metabolism"$0.0984931009440813$"UP"$"age"$0.302999894502049$0.670194681907075
propanoate metabolism$"propanoate metabolism"$-0.128903413217139$"DOWN"$"age + species + age:species"$0.0617521239291072$0.293041897190854
pyrimidine synthesis$"pyrimidine synthesis"$-0.164306463326071$"DOWN"$"age"$0.106312657765149$0.417391638755896
pyruvate metabolism$"pyruvate metabolism"$0.148874364560639$"UP"$"age"$0.113100349146379$0.417391638755896
selenoamino acid metabolism$"selenoamino acid metabolism"$0.193809005083515$"UP"$"age"$0.00911754079602481$0.0969703781297732
starch and sucrose metabolism$"starch and sucrose metabolism"$0.0798838053740015$"UP"$"age + species + age:species"$0.410636738599749$0.749483837584157
steroid metabolism$"steroid metabolism"$0.220588235294118$"UP"$"age + species + age:species"$0.0170359645952943$0.134738992708237
transport, endoplasmic reticular$"transport	endoplasmic reticular"$0.128903413217139$"UP"$"age + species + age:species"$0.167644084120669$0.49721711313062
transport, golgi apparatus$"transport	golgi apparatus"$0.0481118373275237$"UP"$"age"$0.648744718142823$0.87522716931351
tyrosine metabolism$"tyrosine metabolism"$-0.0508351488743646$"DOWN"$"age + species + age:species"$0.541416392637933$0.807641417034613
valine, leucine, and isoleucine metabolism$"valine	leucine	and isoleucine metabolism"$-0.180646332607117$"DOWN"$"age + species + age:species"$0.0516429394557462$0.275077697917342
vitamin c metabolism$"vitamin c metabolism"$-0.142519970951343$"DOWN"$"age + species + age:species"$0.126146792133599$0.425105258165205
