# Supplementary material for: Transcriptomic alterations during ageing reflect the shift from cancer to degenerative diseases in the elderly
Source: Nat Commun. 2018 Jan 30;9:327. doi: 10.1038/s41467-017-02395-2 (PMC5790807; doi:10.1038/s41467-017-02395-2)
Supplement: Supplementary file 5 — Supplementary Data 2 [file 41467_2017_2395_MOESM5_ESM.zip › Supplementary Data S2/SpeciesComparison/metabolic-4-5/skin.csv]

Custom pathway$"Custom pathway"$"Diff"$"Direction of change"$"Interactions"$"P-value"$"FDR corrected p-value"
alanine and aspartate metabolism$"alanine and aspartate metabolism"$0.0271469271469272$"UP"$"age"$0.729654020754496$0.906162724604614
arachidonic acid metabolism$"arachidonic acid metabolism"$0.0483923483923484$"UP"$"age"$0.546982872065049$0.807641417034613
beta-alanine metabolism$"beta-alanine metabolism"$0.123636548636549$"UP"$"age + species + age:species"$0.112857927627742$0.417391638755896
butanoate metabolism$"butanoate metabolism"$-0.0059015059015059$"DOWN"$"age + species + age:species"$0.936515995990783$0.993927519880559
cholesterol metabolism$"cholesterol metabolism"$-0.0764245014245014$"DOWN"$"age"$0.352708356198931$0.685873146429502
chondroitin sulfate degradation$"chondroitin sulfate degradation"$0.0303927553927554$"UP"$"age + species + age:species"$0.667180825832861$0.879465634052408
citric acid cycle$"citric acid cycle"$-0.0823260073260073$"DOWN"$"age + species + age:species"$0.277332115140305$0.637538103724823
eicosanoid metabolism$"eicosanoid metabolism"$-0.0215404965404965$"DOWN"$"age + species + age:species"$0.771960043876078$0.931433869491635
fatty acid oxidation$"fatty acid oxidation"$-0.113308913308913$"DOWN"$"age + species + age:species"$0.113543319355052$0.417391638755896
fructose and mannose metabolism$"fructose and mannose metabolism"$-0.214224664224664$"DOWN"$"age"$0.00548794609958652$0.0744313829804659
galactose metabolism$"galactose metabolism"$-0.0486874236874237$"DOWN"$"age + species + age:species"$0.539832470614464$0.807641417034613
glycerophospholipid metabolism$"glycerophospholipid metabolism"$-0.223371998371998$"DOWN"$"age"$0.00349314693150375$0.0744313829804659
heme synthesis$"heme synthesis"$0.140455840455841$"UP"$"age"$0.0411250811551534$0.243946504124887
histidine metabolism$"histidine metabolism"$-0.059015059015059$"DOWN"$"age + species + age:species"$0.428770244264525$0.761285943898238
keratan sulfate synthesis$"keratan sulfate synthesis"$-0.000885225885225882$"DOWN"$"age"$0.990119368463392$0.993927519880559
limonene and pinene degradation$"limonene and pinene degradation"$0.0616707366707366$"UP"$"age + species + age:species"$0.415475630517794$0.753049580313501
methionine and cysteine metabolism$"methionine and cysteine metabolism"$0.00118030118030121$"UP"$"age + species + age:species"$0.988165541545582$0.993927519880559
nad metabolism$"nad metabolism"$-0.208028083028083$"DOWN"$"age + species + age:species"$0.0042191510435781$0.0744313829804659
propanoate metabolism$"propanoate metabolism"$0.108292633292633$"UP"$"age + species + age:species"$0.159689264251929$0.479067792755786
pyrimidine synthesis$"pyrimidine synthesis"$0.0442612942612943$"UP"$"age"$0.591622257823081$0.848425325779253
pyruvate metabolism$"pyruvate metabolism"$0.0758343508343508$"UP"$"age + species + age:species"$0.319927104336744$0.670761838849521
selenoamino acid metabolism$"selenoamino acid metabolism"$0.089997964997965$"UP"$"age"$0.268364440470351$0.637538103724823
starch and sucrose metabolism$"starch and sucrose metabolism"$-0.175274725274725$"DOWN"$"age"$0.0265935867306165$0.18265595096555
steroid metabolism$"steroid metabolism"$-0.179700854700855$"DOWN"$"age"$0.0204686958982371$0.157127342042349
transport, endoplasmic reticular$"transport	endoplasmic reticular"$-0.0483923483923484$"DOWN"$"age"$0.462412103067999$0.778407651640974
transport, golgi apparatus$"transport	golgi apparatus"$-0.0531135531135531$"DOWN"$"age + species + age:species"$0.507008815245079$0.778407651640974
tyrosine metabolism$"tyrosine metabolism"$0.0873422873422874$"UP"$"age + species + age:species"$0.26788731808105$0.637538103724823
valine, leucine, and isoleucine metabolism$"valine	leucine	and isoleucine metabolism"$0.180291005291005$"UP"$"age + species + age:species"$0.0113222231070905$0.105539293962523
vitamin c metabolism$"vitamin c metabolism"$0.29035409035409$"UP"$"age"$7.21533895641139e-05$0.00470800866905843
