# Supplementary material for: Transcriptomic alterations during ageing reflect the shift from cancer to degenerative diseases in the elderly
Source: Nat Commun. 2018 Jan 30;9:327. doi: 10.1038/s41467-017-02395-2 (PMC5790807; doi:10.1038/s41467-017-02395-2)
Supplement: Supplementary file 5 — Supplementary Data 2 [file 41467_2017_2395_MOESM5_ESM.zip › Supplementary Data S2/SpeciesComparison/metabolic-4-5/blood.csv]

Custom pathway$"Custom pathway"$"Diff"$"Direction of change"$"Interactions"$"P-value"$"FDR corrected p-value"
alanine and aspartate metabolism$"alanine and aspartate metabolism"$-0.0821052631578947$"DOWN"$"age"$0.240510119320833$0.627731411427374
arachidonic acid metabolism$"arachidonic acid metabolism"$-0.0898026315789474$"DOWN"$"age"$0.356777549879922$0.685873146429502
beta-alanine metabolism$"beta-alanine metabolism"$-0.0186184210526315$"DOWN"$"age"$0.847960620856926$0.979281955945388
butanoate metabolism$"butanoate metabolism"$0.106842105263158$"UP"$"age"$0.153330034771599$0.465338826457993
cholesterol metabolism$"cholesterol metabolism"$-0.109539473684211$"DOWN"$"age"$0.261691938470598$0.637538103724823
chondroitin sulfate degradation$"chondroitin sulfate degradation"$0.143092105263158$"UP"$"age"$0.12835853240344$0.425105258165205
citric acid cycle$"citric acid cycle"$-0.0882565789473684$"DOWN"$"age + species + age:species"$0.355616785450888$0.685873146429502
eicosanoid metabolism$"eicosanoid metabolism"$0.0766776315789474$"UP"$"age"$0.428660023805048$0.761285943898238
fatty acid oxidation$"fatty acid oxidation"$0.0039144736842105$"UP"$"age"$0.95853636338924$0.993927519880559
fructose and mannose metabolism$"fructose and mannose metabolism"$0.00240131578947372$"UP"$"age"$0.980917109275859$0.993927519880559
galactose metabolism$"galactose metabolism"$-0.166578947368421$"DOWN"$"age"$0.0799669332119098$0.347856159471807
glycerophospholipid metabolism$"glycerophospholipid metabolism"$0.0448026315789474$"UP"$"age"$0.649441234073482$0.87522716931351
heme synthesis$"heme synthesis"$-0.0275657894736842$"DOWN"$"age"$0.774410535171206$0.931433869491635
histidine metabolism$"histidine metabolism"$0.149769736842105$"UP"$"age"$0.11749172191043$0.425105258165205
keratan sulfate synthesis$"keratan sulfate synthesis"$-0.00986842105263153$"DOWN"$"age"$0.921205748177273$0.993531819315158
limonene and pinene degradation$"limonene and pinene degradation"$-0.103881578947368$"DOWN"$"age"$0.283102012463127$0.637538103724823
methionine and cysteine metabolism$"methionine and cysteine metabolism"$-0.212730263157895$"DOWN"$"age"$0.0250228595102456$0.176512603572273
nad metabolism$"nad metabolism"$0.195$"UP"$"age"$0.04269808597144$0.247648898634352
propanoate metabolism$"propanoate metabolism"$-0.0676315789473684$"DOWN"$"age + species + age:species"$0.464744907381501$0.778407651640974
pyrimidine synthesis$"pyrimidine synthesis"$-0.0409539473684211$"DOWN"$"age"$0.665090442872309$0.879465634052408
pyruvate metabolism$"pyruvate metabolism"$-0.0958223684210526$"DOWN"$"age"$0.316867120476334$0.670761838849521
selenoamino acid metabolism$"selenoamino acid metabolism"$-0.0666447368421053$"DOWN"$"age"$0.498818271758033$0.778407651640974
starch and sucrose metabolism$"starch and sucrose metabolism"$0.12891447368421$"UP"$"age"$0.193543495705821$0.561276137546882
steroid metabolism$"steroid metabolism"$0.181973684210526$"UP"$"age"$0.0300030571415889$0.200789690101403
transport, endoplasmic reticular$"transport	endoplasmic reticular"$-0.0670065789473684$"DOWN"$"age"$0.499247339293535$0.778407651640974
transport, golgi apparatus$"transport	golgi apparatus"$-0.0346052631578948$"DOWN"$"age"$0.72285931383013$0.906162724604614
tyrosine metabolism$"tyrosine metabolism"$-0.00404605263157892$"DOWN"$"age"$0.968137806556176$0.993927519880559
valine, leucine, and isoleucine metabolism$"valine	leucine	and isoleucine metabolism"$-0.00171052631578944$"DOWN"$"age"$0.985763356070402$0.993927519880559
vitamin c metabolism$"vitamin c metabolism"$-0.015328947368421$"DOWN"$"age"$0.876627840616169$0.984721906854617
