# Supplementary material for: Transcriptomic alterations during ageing reflect the shift from cancer to degenerative diseases in the elderly
Source: Nat Commun. 2018 Jan 30;9:327. doi: 10.1038/s41467-017-02395-2 (PMC5790807; doi:10.1038/s41467-017-02395-2)
Supplement: Supplementary file 5 — Supplementary Data 2 [file 41467_2017_2395_MOESM5_ESM.zip › Supplementary Data S2/SpeciesComparison/metabolic-4-5/nfurzeri.csv]

Custom pathway$"Custom pathway"$"Diff"$"Direction of change"$"Interactions"$"P-value"$"FDR corrected p-value"
alanine and aspartate metabolism$"alanine and aspartate metabolism"$-0.111111111111111$"DOWN"$"organ + age"$0.353479364633108$0.685873146429502
arachidonic acid metabolism$"arachidonic acid metabolism"$0.0888888888888889$"UP"$"organ + age"$0.466822768524704$0.778407651640974
beta-alanine metabolism$"beta-alanine metabolism"$-0.22962962962963$"DOWN"$"age"$0.0341852609938047$0.21761836876544
butanoate metabolism$"butanoate metabolism"$0.0444444444444445$"UP"$"organ + age + organ:age"$0.645872460734687$0.87522716931351
cholesterol metabolism$"cholesterol metabolism"$0.0666666666666667$"UP"$"organ + age"$0.579639271081656$0.835833424045924
chondroitin sulfate degradation$"chondroitin sulfate degradation"$0.318518518518518$"UP"$"age"$0.00153084336608805$0.0499437648186227
citric acid cycle$"citric acid cycle"$-0.266666666666667$"DOWN"$"age"$0.0055534865030659$0.0744313829804659
eicosanoid metabolism$"eicosanoid metabolism"$-0.0148148148148148$"DOWN"$"organ + age + organ:age"$0.887151084949302$0.984721906854617
fatty acid oxidation$"fatty acid oxidation"$-0.037037037037037$"DOWN"$"organ + age + organ:age"$0.719437544423393$0.906162724604614
fructose and mannose metabolism$"fructose and mannose metabolism"$-0.0444444444444445$"DOWN"$"organ + age"$0.71517520999551$0.90612004761567
galactose metabolism$"galactose metabolism"$0.0148148148148148$"UP"$"organ + age"$0.901727905882723$0.984721906854617
glycerophospholipid metabolism$"glycerophospholipid metabolism"$-0.274074074074074$"DOWN"$"organ + age + organ:age"$0.00663164665693997$0.0793960379338094
heme synthesis$"heme synthesis"$0.0740740740740741$"UP"$"organ + age"$0.504072474482287$0.778407651640974
histidine metabolism$"histidine metabolism"$-0.111111111111111$"DOWN"$"organ + age + organ:age"$0.264214847777845$0.637538103724823
keratan sulfate synthesis$"keratan sulfate synthesis"$-0.118518518518518$"DOWN"$"organ + age"$0.317419544614481$0.670761838849521
limonene and pinene degradation$"limonene and pinene degradation"$-0.177777777777778$"DOWN"$"organ + age + organ:age"$0.082762628903027$0.354115510552296
methionine and cysteine metabolism$"methionine and cysteine metabolism"$-0.348148148148148$"DOWN"$"age"$0.000213159834632439$0.0111269433678133
nad metabolism$"nad metabolism"$-0.37037037037037$"DOWN"$"age"$4.64518519767926e-05$0.00404131112198096
propanoate metabolism$"propanoate metabolism"$-0.303703703703704$"DOWN"$"age"$0.00241519277312069$0.0682657008498129
pyrimidine synthesis$"pyrimidine synthesis"$0.148148148148148$"UP"$"organ + age"$0.216200749837257$0.606267980943692
pyruvate metabolism$"pyruvate metabolism"$-0.0518518518518519$"DOWN"$"organ + age"$0.645247366495061$0.87522716931351
selenoamino acid metabolism$"selenoamino acid metabolism"$0.162962962962963$"UP"$"organ + age"$0.146914745914182$0.461984923898812
starch and sucrose metabolism$"starch and sucrose metabolism"$-0.214814814814815$"DOWN"$"organ + age"$0.0599502521481232$0.289759552049262
steroid metabolism$"steroid metabolism"$-0.288888888888889$"DOWN"$"age"$0.00483645959125041$0.0744313829804659
transport, endoplasmic reticular$"transport	endoplasmic reticular"$-0.17037037037037$"DOWN"$"organ + age"$0.153326750399247$0.465338826457993
transport, golgi apparatus$"transport	golgi apparatus"$0.0592592592592593$"UP"$"organ + age"$0.627723073060639$0.866855672321835
tyrosine metabolism$"tyrosine metabolism"$0.103703703703704$"UP"$"organ + age + organ:age"$0.317618947282327$0.670761838849521
valine, leucine, and isoleucine metabolism$"valine	leucine	and isoleucine metabolism"$-0.214814814814815$"DOWN"$"organ + age"$0.0547039510534544$0.277275714950176
vitamin c metabolism$"vitamin c metabolism"$0.2$"UP"$"organ + age + organ:age"$0.0478828191760245$0.265902463934944
