# Supplementary material for: Transcriptomic alterations during ageing reflect the shift from cancer to degenerative diseases in the elderly
Source: Nat Commun. 2018 Jan 30;9:327. doi: 10.1038/s41467-017-02395-2 (PMC5790807; doi:10.1038/s41467-017-02395-2)
Supplement: Supplementary file 5 — Supplementary Data 2 [file 41467_2017_2395_MOESM5_ESM.zip › Supplementary Data S2/SpeciesComparison/metabolic-4-5/hsapiens.csv]

Custom pathway$"Custom pathway"$"Diff"$"Direction of change"$"Interactions"$"P-value"$"FDR corrected p-value"
alanine and aspartate metabolism$"alanine and aspartate metabolism"$-0.0817948717948718$"DOWN"$"organ + age"$0.253582936502782$0.637538103724823
arachidonic acid metabolism$"arachidonic acid metabolism"$-0.0743589743589743$"DOWN"$"organ + age"$0.343462137881473$0.685873146429502
beta-alanine metabolism$"beta-alanine metabolism"$0.123577533577534$"UP"$"organ + age"$0.113065828489462$0.417391638755896
butanoate metabolism$"butanoate metabolism"$0.0506349206349206$"UP"$"organ + age"$0.496869329089353$0.778407651640974
cholesterol metabolism$"cholesterol metabolism"$-0.143406593406593$"DOWN"$"organ + age"$0.0691675876021039$0.32237036364552
chondroitin sulfate degradation$"chondroitin sulfate degradation"$-0.0584249084249084$"DOWN"$"organ + age + organ:age"$0.433435468725902$0.762287002725058
citric acid cycle$"citric acid cycle"$-0.0683394383394383$"DOWN"$"organ + age"$0.398953340075467$0.74911382560933
eicosanoid metabolism$"eicosanoid metabolism"$0.0871062271062271$"UP"$"organ + age"$0.238751236483813$0.627731411427374
fatty acid oxidation$"fatty acid oxidation"$-0.0401892551892552$"DOWN"$"organ + age"$0.50398127670811$0.778407651640974
fructose and mannose metabolism$"fructose and mannose metabolism"$-0.098968253968254$"DOWN"$"organ + age"$0.224313106869091$0.609851259300341
galactose metabolism$"galactose metabolism"$-0.114725274725275$"DOWN"$"organ + age"$0.143641705091402$0.457201036937269
glycerophospholipid metabolism$"glycerophospholipid metabolism"$0.0493956043956044$"UP"$"organ + age"$0.544394850409833$0.807641417034613
heme synthesis$"heme synthesis"$0.0538217338217338$"UP"$"organ + age"$0.491749606575839$0.778407651640974
histidine metabolism$"histidine metabolism"$0.151550671550672$"UP"$"organ + age"$0.0552426711778128$0.277275714950176
keratan sulfate synthesis$"keratan sulfate synthesis"$0.0902930402930402$"UP"$"organ + age"$0.236895176922981$0.627731411427374
limonene and pinene degradation$"limonene and pinene degradation"$0.0157570207570207$"UP"$"organ + age"$0.845933663828564$0.979281955945388
methionine and cysteine metabolism$"methionine and cysteine metabolism"$-0.106935286935287$"DOWN"$"organ + age"$0.185052467593213$0.542681955526165
nad metabolism$"nad metabolism"$-0.0653296703296703$"DOWN"$"organ + age + organ:age"$0.405830168468852$0.749483837584157
propanoate metabolism$"propanoate metabolism"$-0.0215995115995116$"DOWN"$"organ + age + organ:age"$0.779442737989685$0.933186030345449
pyrimidine synthesis$"pyrimidine synthesis"$-0.0796703296703296$"DOWN"$"organ + age"$0.312522226704909$0.670761838849521
pyruvate metabolism$"pyruvate metabolism"$0.0626739926739927$"UP"$"organ + age + organ:age"$0.403079195531997$0.749483837584157
selenoamino acid metabolism$"selenoamino acid metabolism"$0.0979059829059829$"UP"$"organ + age"$0.218349387772824$0.606267980943692
starch and sucrose metabolism$"starch and sucrose metabolism"$-0.0410744810744811$"DOWN"$"organ + age + organ:age"$0.603866109072816$0.858138258996029
steroid metabolism$"steroid metabolism"$-0.0515201465201465$"DOWN"$"organ + age + organ:age"$0.46426943440738$0.778407651640974
transport, endoplasmic reticular$"transport	endoplasmic reticular"$-0.00956043956043956$"DOWN"$"organ + age"$0.889589515179938$0.984721906854617
transport, golgi apparatus$"transport	golgi apparatus"$0.113485958485959$"UP"$"organ + age"$0.151053033790473$0.465338826457993
tyrosine metabolism$"tyrosine metabolism"$-0.0568315018315018$"DOWN"$"organ + age"$0.485671141510601$0.778407651640974
valine, leucine, and isoleucine metabolism$"valine	leucine	and isoleucine metabolism"$0.11968253968254$"UP"$"organ + age"$0.128671706494449$0.425105258165205
vitamin c metabolism$"vitamin c metabolism"$0.0872832722832723$"UP"$"organ + age"$0.283350268322144$0.637538103724823
