# Supplementary material for: Transcriptomic alterations during ageing reflect the shift from cancer to degenerative diseases in the elderly
Source: Nat Commun. 2018 Jan 30;9:327. doi: 10.1038/s41467-017-02395-2 (PMC5790807; doi:10.1038/s41467-017-02395-2)
Supplement: Supplementary file 5 — Supplementary Data 2 [file 41467_2017_2395_MOESM5_ESM.zip › Supplementary Data S2/SpeciesComparison/metabolic-4-5/drerio.csv]

Custom pathway$"Custom pathway"$"Diff"$"Direction of change"$"Interactions"$"P-value"$"FDR corrected p-value"
alanine and aspartate metabolism$"alanine and aspartate metabolism"$0.259259259259259$"UP"$"age"$0.0164414815948428$0.134100834257937
arachidonic acid metabolism$"arachidonic acid metabolism"$0.288888888888889$"UP"$"age"$0.0054503226057459$0.0744313829804659
beta-alanine metabolism$"beta-alanine metabolism"$0.00740740740740736$"UP"$"organ + age + organ:age"$0.94421662799194$0.993927519880559
butanoate metabolism$"butanoate metabolism"$0.148148148148148$"UP"$"organ + age + organ:age"$0.12379677428361$0.425105258165205
cholesterol metabolism$"cholesterol metabolism"$-0.0740740740740741$"DOWN"$"organ + age"$0.549273268776081$0.807641417034613
chondroitin sulfate degradation$"chondroitin sulfate degradation"$0.22962962962963$"UP"$"age"$0.0147903794383837$0.124525452690908
citric acid cycle$"citric acid cycle"$0.0222222222222222$"UP"$"organ + age"$0.841760586133408$0.979281955945388
eicosanoid metabolism$"eicosanoid metabolism"$0.281481481481481$"UP"$"age"$0.0057035542513767$0.0744313829804659
fatty acid oxidation$"fatty acid oxidation"$0.0518518518518519$"UP"$"organ + age"$0.62115434732275$0.866855672321835
fructose and mannose metabolism$"fructose and mannose metabolism"$-0.303703703703704$"DOWN"$"age"$0.00315098932974136$0.0744313829804659
galactose metabolism$"galactose metabolism"$-0.288888888888889$"DOWN"$"age"$0.0054503226057459$0.0744313829804659
glycerophospholipid metabolism$"glycerophospholipid metabolism"$-0.0518518518518518$"DOWN"$"organ + age"$0.62751454839663$0.866855672321835
heme synthesis$"heme synthesis"$-0.185185185185185$"DOWN"$"age"$0.0247223857167395$0.176512603572273
histidine metabolism$"histidine metabolism"$-0.207407407407407$"DOWN"$"organ + age + organ:age"$0.0456380397894853$0.25894626924034
keratan sulfate synthesis$"keratan sulfate synthesis"$-0.00740740740740736$"DOWN"$"organ + age + organ:age"$0.942709099710332$0.993927519880559
limonene and pinene degradation$"limonene and pinene degradation"$0.118518518518519$"UP"$"organ + age + organ:age"$0.258641769296222$0.637538103724823
methionine and cysteine metabolism$"methionine and cysteine metabolism"$0.325925925925926$"UP"$"age"$0.000968244703081904$0.0421186445840628
nad metabolism$"nad metabolism"$-0.0518518518518518$"DOWN"$"organ + age"$0.670676511763024$0.879631002865072
propanoate metabolism$"propanoate metabolism"$0.385185185185185$"UP"$"age"$3.60719579825777e-05$0.00404131112198096
pyrimidine synthesis$"pyrimidine synthesis"$-0.133333333333333$"DOWN"$"organ + age + organ:age"$0.233102076312228$0.627212803273109
pyruvate metabolism$"pyruvate metabolism"$0.274074074074074$"UP"$"age"$0.0101531527138529$0.0981471429005776
selenoamino acid metabolism$"selenoamino acid metabolism"$0.0222222222222222$"UP"$"organ + age"$0.855498096362721$0.983634375113084
starch and sucrose metabolism$"starch and sucrose metabolism"$0.0740740740740741$"UP"$"organ + age + organ:age"$0.485174184259168$0.778407651640974
steroid metabolism$"steroid metabolism"$0.266666666666667$"UP"$"age"$0.0129367969107465$0.113549548522122
transport, endoplasmic reticular$"transport	endoplasmic reticular"$0.185185185185185$"UP"$"organ + age"$0.0859209685156954$0.358532436588315
transport, golgi apparatus$"transport	golgi apparatus"$-0.185185185185185$"DOWN"$"organ + age"$0.101659927041271$0.408203707042641
tyrosine metabolism$"tyrosine metabolism"$0.133333333333333$"UP"$"organ + age"$0.250004254072384$0.637538103724823
valine, leucine, and isoleucine metabolism$"valine	leucine	and isoleucine metabolism"$0.0592592592592593$"UP"$"organ + age + organ:age"$0.478855301699248$0.778407651640974
vitamin c metabolism$"vitamin c metabolism"$-0.0740740740740741$"DOWN"$"organ + age + organ:age"$0.473636767441115$0.778407651640974
