# Supplementary material for: Transcriptomic alterations during ageing reflect the shift from cancer to degenerative diseases in the elderly
Source: Nat Commun. 2018 Jan 30;9:327. doi: 10.1038/s41467-017-02395-2 (PMC5790807; doi:10.1038/s41467-017-02395-2)
Supplement: Supplementary file 5 — Supplementary Data 2 [file 41467_2017_2395_MOESM5_ESM.zip › Supplementary Data S2/SpeciesComparison/metabolic-4-5/all.csv]

Custom pathway$"Custom pathway"$"Diff"$"Direction of change"$"Interactions"$"P-value"$"FDR corrected p-value"$"Cross-species regulation"
alanine and aspartate metabolism$"alanine and aspartate metabolism"$-0.0151496513247313$"DOWN"$"species + age + species:age"$0.732568332917906$0.906162724604614$FALSE
arachidonic acid metabolism$"arachidonic acid metabolism"$0.0439338380088724$"UP"$"organ + species + age"$0.357332792349733$0.685873146429502$FALSE
beta-alanine metabolism$"beta-alanine metabolism"$0.00269764549923163$"UP"$"organ + species + age"$0.954879911222413$0.993927519880559$FALSE
butanoate metabolism$"butanoate metabolism"$0.00439225255452191$"UP"$"organ + species + age + organ:species + organ:age + species:age + organ:species:age"$0.909980222359917$0.985497253261155$FALSE
cholesterol metabolism$"cholesterol metabolism"$-0.0756766110205183$"DOWN"$"organ + species + age"$0.121694988494083$0.425105258165205$FALSE
chondroitin sulfate degradation$"chondroitin sulfate degradation"$0.0911068114438558$"UP"$"organ + species + age + organ:age + species:age"$0.0378927631917249$0.235476456977147$FALSE
citric acid cycle$"citric acid cycle"$-0.070213822322256$"DOWN"$"organ + species + age + organ:species + organ:age + species:age + organ:species:age"$0.134252357950452$0.437998317813349$FALSE
eicosanoid metabolism$"eicosanoid metabolism"$0.0319279203334412$"UP"$"organ + species + age + organ:species + organ:age + species:age + organ:species:age"$0.48239767610013$0.778407651640974$FALSE
fatty acid oxidation$"fatty acid oxidation"$-0.0215619328056418$"DOWN"$"organ + species + age + organ:species + organ:age + species:age + organ:species:age"$0.621026109434357$0.866855672321835$FALSE
fructose and mannose metabolism$"fructose and mannose metabolism"$-0.0925461339026993$"DOWN"$"organ + species + age"$0.0544275825778731$0.277275714950176$FALSE
galactose metabolism$"galactose metabolism"$-0.0506587205687404$"DOWN"$"species + age + species:age"$0.273620709330522$0.637538103724823$FALSE
glycerophospholipid metabolism$"glycerophospholipid metabolism"$-0.068454734224141$"DOWN"$"organ + species + age + organ:age + species:age"$0.122084262767945$0.425105258165205$FALSE
heme synthesis$"heme synthesis"$0.00616981767660435$"UP"$"organ + species + age"$0.891773601239636$0.984721906854617$FALSE
histidine metabolism$"histidine metabolism"$-0.00908277706737365$"DOWN"$"organ + species + age + organ:species + organ:age + species:age + organ:species:age"$0.838667820446835$0.979281955945388$FALSE
keratan sulfate synthesis$"keratan sulfate synthesis"$-0.03161456509024$"DOWN"$"organ + species + age + organ:species + organ:age + species:age + organ:species:age"$0.480971827636521$0.778407651640974$FALSE
limonene and pinene degradation$"limonene and pinene degradation"$-0.0468630119308784$"DOWN"$"organ + species + age + organ:species + organ:age + species:age + organ:species:age"$0.306179441991431$0.670761838849521$FALSE
methionine and cysteine metabolism$"methionine and cysteine metabolism"$-0.0506900183848484$"DOWN"$"species + age + species:age"$0.265677095495444$0.637538103724823$FALSE
nad metabolism$"nad metabolism"$-0.0419058903579264$"DOWN"$"organ + species + age + organ:age + species:age"$0.349922874893951$0.685873146429502$FALSE
propanoate metabolism$"propanoate metabolism"$-0.028709524424028$"DOWN"$"organ + species + age + organ:species + organ:age + species:age + organ:species:age"$0.518291504384879$0.791076506692711$FALSE
pyrimidine synthesis$"pyrimidine synthesis"$-0.0199042797982862$"DOWN"$"organ + species + age"$0.682536869451042$0.886279218540905$FALSE
pyruvate metabolism$"pyruvate metabolism"$0.0595589898891714$"UP"$"organ + species + age + organ:species + organ:age + species:age + organ:species:age"$0.202016694472803$0.573974315452077$FALSE
selenoamino acid metabolism$"selenoamino acid metabolism"$0.0772392393331847$"UP"$"organ + species + age"$0.0962807482495906$0.392644926455362$FALSE
starch and sucrose metabolism$"starch and sucrose metabolism"$0.00616114478780333$"UP"$"organ + species + age"$0.901610470934439$0.984721906854617$FALSE
steroid metabolism$"steroid metabolism"$0.0422528059099662$"UP"$"organ + species + age + organ:age + species:age"$0.334725496020064$0.685873146429502$FALSE
transport, endoplasmic reticular$"transport	endoplasmic reticular"$0.00537832230298296$"UP"$"organ + species + age"$0.905491408601947$0.984721906854617$FALSE
transport, golgi apparatus$"transport	golgi apparatus"$0.00090047210681643$"UP"$"organ + species + age + organ:age + species:age"$0.985012194258318$0.993927519880559$FALSE
tyrosine metabolism$"tyrosine metabolism"$0.0206705106697481$"UP"$"organ + species + age + organ:species + organ:age + species:age + organ:species:age"$0.661308774356211$0.879465634052408$FALSE
valine, leucine, and isoleucine metabolism$"valine	leucine	and isoleucine metabolism"$-0.00100002178696706$"DOWN"$"organ + species + age + organ:species + organ:age + species:age + organ:species:age"$0.982455005198746$0.993927519880559$FALSE
vitamin c metabolism$"vitamin c metabolism"$0.0460847144315193$"UP"$"organ + age + organ:age"$0.321246091403027$0.670761838849521$FALSE
