# Supplementary material for: Transcriptomic alterations during ageing reflect the shift from cancer to degenerative diseases in the elderly
Source: Nat Commun. 2018 Jan 30;9:327. doi: 10.1038/s41467-017-02395-2 (PMC5790807; doi:10.1038/s41467-017-02395-2)
Supplement: Supplementary file 5 — Supplementary Data 2 [file 41467_2017_2395_MOESM5_ESM.zip › Supplementary Data S2/SpeciesComparison/metabolic-3-5/drerio.csv]

Custom pathway$"Custom pathway"$"Diff"$"Direction of change"$"Interactions"$"P-value"$"FDR corrected p-value"
arachidonic acid metabolism$"arachidonic acid metabolism"$0.488888888888889$"UP"$"age"$1.7131338605881e-11$6.01309985066422e-09
arginine and proline metabolism$"arginine and proline metabolism"$-0.244444444444444$"DOWN"$"organ + age + organ:age"$0.0144401829968938$0.0694315648206811
beta-alanine metabolism$"beta-alanine metabolism"$-0.333333333333333$"DOWN"$"age"$0.00093274739309017$0.0116926548205232
cholesterol metabolism$"cholesterol metabolism"$-0.296296296296296$"DOWN"$"age"$0.00524982817208751$0.0323278892702231
chondroitin sulfate degradation$"chondroitin sulfate degradation"$0.177777777777778$"UP"$"organ + age + organ:age"$0.0401374276401679$0.153133011974988
coa synthesis$"coa synthesis"$-0.0740740740740741$"DOWN"$"organ + age"$0.528984751835315$0.705983452069184
eicosanoid metabolism$"eicosanoid metabolism"$0.0444444444444445$"UP"$"organ + age + organ:age"$0.674047352705024$0.828848886750993
fatty acid oxidation$"fatty acid oxidation"$-0.0666666666666667$"DOWN"$"organ + age"$0.512690760261924$0.694804852710175
fructose and mannose metabolism$"fructose and mannose metabolism"$0.155555555555556$"UP"$"organ + age"$0.193252224479117$0.379467527939069
glutamate metabolism$"glutamate metabolism"$-0.207407407407407$"DOWN"$"organ + age"$0.0605232960301153$0.200596996938587
glutathione metabolism$"glutathione metabolism"$0.162962962962963$"UP"$"organ + age"$0.145899923645553$0.310368928482358
glycerophospholipid metabolism$"glycerophospholipid metabolism"$0.318518518518518$"UP"$"age"$0.000795228527460953$0.0107355851207229
glycine, serine, alanine and threonine metabolism$"glycine	serine	alanine and threonine metabolism"$-0.42962962962963$"DOWN"$"age"$2.75549099104459e-07$1.61196222976109e-05
glyoxylate and dicarboxylate metabolism$"glyoxylate and dicarboxylate metabolism"$0.288888888888889$"UP"$"age"$0.00415391558909596$0.0275098938070317
heme synthesis$"heme synthesis"$-0.266666666666667$"DOWN"$"age"$0.0013216650493917$0.0149646591076286
heparan sulfate degradation$"heparan sulfate degradation"$0.444444444444444$"UP"$"age"$4.62801365884241e-08$4.06108198563421e-06
histidine metabolism$"histidine metabolism"$-0.177777777777778$"DOWN"$"organ + age"$0.126503729522515$0.293392077514442
inositol phosphate metabolism$"inositol phosphate metabolism"$0.251851851851852$"UP"$"organ + age + organ:age"$0.0051934597380747$0.0323278892702231
keratan sulfate degradation$"keratan sulfate degradation"$0.155555555555556$"UP"$"organ + age + organ:age"$0.138791738423609$0.301793625654838
lysine metabolism$"lysine metabolism"$-0.318518518518518$"DOWN"$"age"$0.00162994511293553$0.0163118019723104
methionine and cysteine metabolism$"methionine and cysteine metabolism"$-0.037037037037037$"DOWN"$"organ + age + organ:age"$0.727802740051423$0.87187290702406
miscellaneous$"miscellaneous"$0.274074074074074$"UP"$"age"$0.00920185264623798$0.0489371254368111
n-glycan degradation$"n-glycan degradation"$0.266666666666667$"UP"$"age"$0.01115224717251$0.0543672049659862
n-glycan synthesis$"n-glycan synthesis"$-0.22962962962963$"DOWN"$"age"$0.0335142521687178$0.132174185519325
nad metabolism$"nad metabolism"$-0.103703703703704$"DOWN"$"organ + age + organ:age"$0.296549748614589$0.500427700787119
nucleotide interconversion$"nucleotide interconversion"$0.17037037037037$"UP"$"organ + age"$0.118247332200228$0.286240093808828
propanoate metabolism$"propanoate metabolism"$0.133333333333333$"UP"$"organ + age"$0.265205392591509$0.469933320355349
pyrimidine catabolism$"pyrimidine catabolism"$0.0222222222222222$"UP"$"organ + age + organ:age"$0.84020533055572$0.922101494411239
pyruvate metabolism$"pyruvate metabolism"$0.00740740740740736$"UP"$"organ + age"$0.951207740523591$0.967750483837044
selenoamino acid metabolism$"selenoamino acid metabolism"$-0.0666666666666667$"DOWN"$"organ + age"$0.582102912163279$0.755241951886512
steroid metabolism$"steroid metabolism"$0.140740740740741$"UP"$"organ + age + organ:age"$0.177065648093601$0.355143099890594
tetrahydrobiopterin metabolism$"tetrahydrobiopterin metabolism"$-0.251851851851852$"DOWN"$"age"$0.0212917552674281$0.0922642728255219
transport, endoplasmic reticular$"transport	endoplasmic reticular"$0.074074074074074$"UP"$"organ + age"$0.540340052710857$0.713964252616916
transport, extracellular$"transport	extracellular"$0.118518518518518$"UP"$"organ + age"$0.212858574208251$0.401684728747829
triacylglycerol synthesis$"triacylglycerol synthesis"$0.111111111111111$"UP"$"organ + age"$0.357690084797327$0.565537025963341
tryptophan metabolism$"tryptophan metabolism"$-0.355555555555556$"DOWN"$"age"$0.000211839979482923$0.004130879599917
tyrosine metabolism$"tyrosine metabolism"$0.0444444444444445$"UP"$"organ + age"$0.716043204813058$0.862942384907717
unassigned$"unassigned"$0.0592592592592593$"UP"$"organ + age"$0.511783404419392$0.694804852710175
vitamin c metabolism$"vitamin c metabolism"$-0.125925925925926$"DOWN"$"organ + age"$0.27520462069866$0.478202088441732
