# Supplementary material for: Transcriptomic alterations during ageing reflect the shift from cancer to degenerative diseases in the elderly
Source: Nat Commun. 2018 Jan 30;9:327. doi: 10.1038/s41467-017-02395-2 (PMC5790807; doi:10.1038/s41467-017-02395-2)
Supplement: Supplementary file 5 — Supplementary Data 2 [file 41467_2017_2395_MOESM5_ESM.zip › Supplementary Data S2/SpeciesComparison/metabolic-3-5/liver.csv]

Custom pathway$"Custom pathway"$"Diff"$"Direction of change"$"Interactions"$"P-value"$"FDR corrected p-value"
arachidonic acid metabolism$"arachidonic acid metabolism"$0.0148148148148148$"UP"$"age + species + age:species"$0.863707640963273$0.92566002583236
arginine and proline metabolism$"arginine and proline metabolism"$-0.0962962962962963$"DOWN"$"age + species + age:species"$0.349552528702428$0.560665069595962
beta-alanine metabolism$"beta-alanine metabolism"$-0.192592592592593$"DOWN"$"age"$0.0738575174943732$0.223482660694181
cholesterol metabolism$"cholesterol metabolism"$-0.274074074074074$"DOWN"$"age"$0.0106459170633951$0.0535473108253891
chondroitin sulfate degradation$"chondroitin sulfate degradation"$0.185185185185185$"UP"$"age"$0.0980785790742505$0.266864970969472
coa synthesis$"coa synthesis"$-0.133333333333333$"DOWN"$"age"$0.209126248453793$0.397954406194799
eicosanoid metabolism$"eicosanoid metabolism"$-0.140740740740741$"DOWN"$"age"$0.222560706166547$0.416562591258061
fatty acid oxidation$"fatty acid oxidation"$-0.244444444444444$"DOWN"$"age"$0.0188226767703195$0.0836298676757234
fructose and mannose metabolism$"fructose and mannose metabolism"$0.214814814814815$"UP"$"age"$0.0528930529717071$0.187529915081507
glutamate metabolism$"glutamate metabolism"$-0.118518518518518$"DOWN"$"age"$0.283779103275889$0.483526530339015
glutathione metabolism$"glutathione metabolism"$0.311111111111111$"UP"$"age"$0.00236906894305697$0.0180580405740904
glycerophospholipid metabolism$"glycerophospholipid metabolism"$0.214814814814815$"UP"$"age"$0.0509178744898895$0.184249215937641
glycine, serine, alanine and threonine metabolism$"glycine	serine	alanine and threonine metabolism"$-0.103703703703704$"DOWN"$"age"$0.363970239758262$0.567269387992637
glyoxylate and dicarboxylate metabolism$"glyoxylate and dicarboxylate metabolism"$0.0222222222222222$"UP"$"age"$0.850106739138529$0.922101494411239
heme synthesis$"heme synthesis"$-0.162962962962963$"DOWN"$"age"$0.145655544471319$0.310368928482358
heparan sulfate degradation$"heparan sulfate degradation"$0.214814814814815$"UP"$"age + species + age:species"$0.00199208101567185$0.0168778613183664
histidine metabolism$"histidine metabolism"$0.0962962962962963$"UP"$"age + species + age:species"$0.385992689573866$0.583980319139771
inositol phosphate metabolism$"inositol phosphate metabolism"$0.037037037037037$"UP"$"age"$0.750967998764515$0.874288977365651
keratan sulfate degradation$"keratan sulfate degradation"$0.0148148148148148$"UP"$"age"$0.900716268977141$0.937671881642278
lysine metabolism$"lysine metabolism"$-0.155555555555556$"DOWN"$"age + species + age:species"$0.114204785030048$0.280320835982845
methionine and cysteine metabolism$"methionine and cysteine metabolism"$-0.0888888888888889$"DOWN"$"age + species + age:species"$0.411633291639588$0.602013689022897
miscellaneous$"miscellaneous"$0.140740740740741$"UP"$"age + species + age:species"$0.171837547283443$0.348641497667564
n-glycan degradation$"n-glycan degradation"$0.2$"UP"$"age"$0.0625710809240909$0.200616751954018
n-glycan synthesis$"n-glycan synthesis"$0.0592592592592593$"UP"$"age + species + age:species"$0.580348464739926$0.755241951886512
nad metabolism$"nad metabolism"$-0.192592592592593$"DOWN"$"age"$0.0833785553534415$0.243882274408816
nucleotide interconversion$"nucleotide interconversion"$0.185185185185185$"UP"$"age"$0.0961069446707312$0.266864970969472
propanoate metabolism$"propanoate metabolism"$0.0296296296296297$"UP"$"age"$0.80158176077704$0.901779480874169
pyrimidine catabolism$"pyrimidine catabolism"$0.0518518518518519$"UP"$"age"$0.661038477892954$0.81987457858808
pyruvate metabolism$"pyruvate metabolism"$-0.037037037037037$"DOWN"$"age"$0.753274119871617$0.874288977365651
selenoamino acid metabolism$"selenoamino acid metabolism"$-0.118518518518518$"DOWN"$"age"$0.308581562649079$0.515772040427746
steroid metabolism$"steroid metabolism"$0.148148148148148$"UP"$"age + species + age:species"$0.139289365686848$0.301793625654838
tetrahydrobiopterin metabolism$"tetrahydrobiopterin metabolism"$-0.17037037037037$"DOWN"$"age"$0.136201582405729$0.301793625654838
transport, endoplasmic reticular$"transport	endoplasmic reticular"$0.192592592592593$"UP"$"age + species + age:species"$0.0676009045039633$0.208139627025361
transport, extracellular$"transport	extracellular"$0.162962962962963$"UP"$"age + species + age:species"$0.128978042991965$0.295890804510979
triacylglycerol synthesis$"triacylglycerol synthesis"$0.162962962962963$"UP"$"age + species + age:species"$0.132949162149899$0.301065522029771
tryptophan metabolism$"tryptophan metabolism"$-0.0296296296296297$"DOWN"$"age"$0.794206676737034$0.897052192456288
tyrosine metabolism$"tyrosine metabolism"$-0.0222222222222222$"DOWN"$"age"$0.851503898642701$0.922101494411239
unassigned$"unassigned"$0.037037037037037$"UP"$"age"$0.746154962004821$0.874288977365651
vitamin c metabolism$"vitamin c metabolism"$-0.207407407407407$"DOWN"$"age"$0.05661619986165$0.194826334818031
