# Supplementary material for: Transcriptomic alterations during ageing reflect the shift from cancer to degenerative diseases in the elderly
Source: Nat Commun. 2018 Jan 30;9:327. doi: 10.1038/s41467-017-02395-2 (PMC5790807; doi:10.1038/s41467-017-02395-2)
Supplement: Supplementary file 5 — Supplementary Data 2 [file 41467_2017_2395_MOESM5_ESM.zip › Supplementary Data S2/SpeciesComparison/metabolic-3-5/brain.csv]

Custom pathway$"Custom pathway"$"Diff"$"Direction of change"$"Interactions"$"P-value"$"FDR corrected p-value"
arachidonic acid metabolism$"arachidonic acid metabolism"$0.166666666666667$"UP"$"age"$0.0628713467662165$0.200616751954018
arginine and proline metabolism$"arginine and proline metabolism"$-0.108641975308642$"DOWN"$"age"$0.280410614490998$0.483526530339015
beta-alanine metabolism$"beta-alanine metabolism"$-0.32716049382716$"DOWN"$"age"$2.98202123073257e-05$0.000872241209989277
cholesterol metabolism$"cholesterol metabolism"$-0.123456790123457$"DOWN"$"age + species + age:species"$0.206975288571409$0.396985389554999
chondroitin sulfate degradation$"chondroitin sulfate degradation"$0.230864197530864$"UP"$"age"$0.00229129692149897$0.0178721159876919
coa synthesis$"coa synthesis"$-0.104938271604938$"DOWN"$"age"$0.262957766095541$0.469933320355349
eicosanoid metabolism$"eicosanoid metabolism"$-0.124691358024691$"DOWN"$"age + species + age:species"$0.126277360126983$0.293392077514442
fatty acid oxidation$"fatty acid oxidation"$-0.0469135802469136$"DOWN"$"age"$0.592947821064506$0.759024279861809
fructose and mannose metabolism$"fructose and mannose metabolism"$-0.0790123456790124$"DOWN"$"age"$0.426349181201682$0.618382490090042
glutamate metabolism$"glutamate metabolism"$-0.367901234567901$"DOWN"$"age"$1.9396222792673e-07$1.36161484004565e-05
glutathione metabolism$"glutathione metabolism"$0.209876543209877$"UP"$"age"$0.0259038451187232$0.108241067103236
glycerophospholipid metabolism$"glycerophospholipid metabolism"$0.0481481481481481$"UP"$"age + species + age:species"$0.495746196130611$0.680058388996434
glycine, serine, alanine and threonine metabolism$"glycine	serine	alanine and threonine metabolism"$0$"DOWN"$"age + species + age:species"$1$1
glyoxylate and dicarboxylate metabolism$"glyoxylate and dicarboxylate metabolism"$-0.0222222222222222$"DOWN"$"age + species + age:species"$0.794824022375799$0.897052192456288
heme synthesis$"heme synthesis"$-0.0740740740740741$"DOWN"$"age + species + age:species"$0.375290090363976$0.572725311816328
heparan sulfate degradation$"heparan sulfate degradation"$0.0876543209876544$"UP"$"age"$0.368984862502374$0.570544875499265
histidine metabolism$"histidine metabolism"$0.00123456790123461$"UP"$"age"$0.987467018877973$0.993125855662374
inositol phosphate metabolism$"inositol phosphate metabolism"$0.112345679012346$"UP"$"age + species + age:species"$0.233917357195411$0.429869070029263
keratan sulfate degradation$"keratan sulfate degradation"$0.128395061728395$"UP"$"age"$0.194598732276445$0.379467527939069
lysine metabolism$"lysine metabolism"$0.0123456790123457$"UP"$"age + species + age:species"$0.89769019268447$0.937671881642278
methionine and cysteine metabolism$"methionine and cysteine metabolism"$-0.160493827160494$"DOWN"$"age"$0.0994864547285056$0.268613427766965
miscellaneous$"miscellaneous"$0.161728395061728$"UP"$"age"$0.111256555494011$0.276957808357432
n-glycan degradation$"n-glycan degradation"$0.269135802469136$"UP"$"age"$0.00401226742322804$0.0270828051067893
n-glycan synthesis$"n-glycan synthesis"$0.161728395061728$"UP"$"age"$0.0908305375434479$0.261323923588117
nad metabolism$"nad metabolism"$0.166666666666667$"UP"$"age"$0.0617221529041807$0.200596996938587
nucleotide interconversion$"nucleotide interconversion"$0.17283950617284$"UP"$"age + species + age:species"$0.00202823114845207$0.0168778613183664
propanoate metabolism$"propanoate metabolism"$-0.124691358024691$"DOWN"$"age"$0.20974804884911$0.397954406194799
pyrimidine catabolism$"pyrimidine catabolism"$-0.0308641975308642$"DOWN"$"age"$0.762082277345769$0.875300182059443
pyruvate metabolism$"pyruvate metabolism"$0.0703703703703704$"UP"$"age"$0.470645672898707$0.65554218725177
selenoamino acid metabolism$"selenoamino acid metabolism"$0.134567901234568$"UP"$"age"$0.0799530875370413$0.235828014500013
steroid metabolism$"steroid metabolism"$0.179012345679012$"UP"$"age"$0.0648903293470495$0.203361657150128
tetrahydrobiopterin metabolism$"tetrahydrobiopterin metabolism"$-0.108641975308642$"DOWN"$"age"$0.270893455505457$0.475418014412077
transport, endoplasmic reticular$"transport	endoplasmic reticular"$0.12962962962963$"UP"$"age"$0.194125125478992$0.379467527939069
transport, extracellular$"transport	extracellular"$-0.0679012345679013$"DOWN"$"age"$0.166280367637063$0.343320053180053
triacylglycerol synthesis$"triacylglycerol synthesis"$-0.150617283950617$"DOWN"$"age"$0.135134332199541$0.301793625654838
tryptophan metabolism$"tryptophan metabolism"$-0.0271604938271605$"DOWN"$"age + species + age:species"$0.742513552727658$0.874288977365651
tyrosine metabolism$"tyrosine metabolism"$0.0209876543209877$"UP"$"age"$0.823832548677633$0.917984839955077
unassigned$"unassigned"$0.0629629629629629$"UP"$"age"$0.42207185344856$0.614718757512219
vitamin c metabolism$"vitamin c metabolism"$-0.275308641975309$"DOWN"$"age"$0.00241802822502065$0.0180580405740904
