# Supplementary material for: Transcriptomic alterations during ageing reflect the shift from cancer to degenerative diseases in the elderly
Source: Nat Commun. 2018 Jan 30;9:327. doi: 10.1038/s41467-017-02395-2 (PMC5790807; doi:10.1038/s41467-017-02395-2)
Supplement: Supplementary file 5 — Supplementary Data 2 [file 41467_2017_2395_MOESM5_ESM.zip › Supplementary Data S2/SpeciesComparison/metabolic-3-5/blood.csv]

Custom pathway$"Custom pathway"$"Diff"$"Direction of change"$"Interactions"$"P-value"$"FDR corrected p-value"
arachidonic acid metabolism$"arachidonic acid metabolism"$-0.0668181818181818$"DOWN"$"age"$0.479908566610143$0.665802003478894
arginine and proline metabolism$"arginine and proline metabolism"$0.162272727272727$"UP"$"age"$0.0758389380793376$0.227516814238013
beta-alanine metabolism$"beta-alanine metabolism"$0.0265151515151515$"UP"$"age"$0.778239247507215$0.886889532061794
cholesterol metabolism$"cholesterol metabolism"$-0.0615151515151515$"DOWN"$"age"$0.50849287569512$0.694478596766487
chondroitin sulfate degradation$"chondroitin sulfate degradation"$-0.0710606060606061$"DOWN"$"age"$0.445943413361396$0.63370906109251
coa synthesis$"coa synthesis"$-0.228030303030303$"DOWN"$"age + species + age:species"$0.00206765822418734$0.0168778613183664
eicosanoid metabolism$"eicosanoid metabolism"$-0.0975757575757575$"DOWN"$"age + species + age:species"$0.274749197127167$0.478202088441732
fatty acid oxidation$"fatty acid oxidation"$0.0413636363636363$"UP"$"age"$0.545135098864198$0.713964252616916
fructose and mannose metabolism$"fructose and mannose metabolism"$0.0859090909090909$"UP"$"age"$0.364752928442279$0.567269387992637
glutamate metabolism$"glutamate metabolism"$0.131515151515152$"UP"$"age"$0.123632693239375$0.293392077514442
glutathione metabolism$"glutathione metabolism"$-0.112424242424242$"DOWN"$"age"$0.223776512510565$0.416562591258061
glycerophospholipid metabolism$"glycerophospholipid metabolism"$0.150606060606061$"UP"$"age"$0.103897378090765$0.270011803074803
glycine, serine, alanine and threonine metabolism$"glycine	serine	alanine and threonine metabolism"$-0.0254545454545455$"DOWN"$"age + species + age:species"$0.76557594271296$0.875300182059443
glyoxylate and dicarboxylate metabolism$"glyoxylate and dicarboxylate metabolism"$-0.0615151515151515$"DOWN"$"age + species + age:species"$0.460617929224293$0.651922956281156
heme synthesis$"heme synthesis"$-0.0106060606060606$"DOWN"$"age"$0.902943293433304$0.937671881642278
heparan sulfate degradation$"heparan sulfate degradation"$-0.0106060606060607$"DOWN"$"age + species + age:species"$0.906090077337426$0.938164062375919
histidine metabolism$"histidine metabolism"$0.147424242424242$"UP"$"age"$0.107050455526404$0.270321653883221
inositol phosphate metabolism$"inositol phosphate metabolism"$0.035$"UP"$"age + species + age:species"$0.705740350031606$0.857144854190635
keratan sulfate degradation$"keratan sulfate degradation"$0.149545454545455$"UP"$"age"$0.104196051023743$0.270011803074803
lysine metabolism$"lysine metabolism"$0.00424242424242427$"UP"$"age"$0.964730423265309$0.975851235060875
methionine and cysteine metabolism$"methionine and cysteine metabolism"$-0.214242424242424$"DOWN"$"age"$0.0184713460380996$0.083121057171448
miscellaneous$"miscellaneous"$-0.0318181818181818$"DOWN"$"age"$0.495997001661217$0.680058388996434
n-glycan degradation$"n-glycan degradation"$0.0148484848484848$"UP"$"age"$0.876327850324842$0.929080024456835
n-glycan synthesis$"n-glycan synthesis"$-0.13469696969697$"DOWN"$"age"$0.147512664615686$0.311909308916299
nad metabolism$"nad metabolism"$0.0381818181818182$"UP"$"age"$0.692341153385506$0.843790780688585
nucleotide interconversion$"nucleotide interconversion"$-0.222727272727273$"DOWN"$"age"$0.00731049754405083$0.0420653219338007
propanoate metabolism$"propanoate metabolism"$-0.0456060606060606$"DOWN"$"age + species + age:species"$0.584922499712085$0.755241951886512
pyrimidine catabolism$"pyrimidine catabolism"$0.148484848484848$"UP"$"age"$0.113777140723707$0.280320835982845
pyruvate metabolism$"pyruvate metabolism"$-0.0965151515151516$"DOWN"$"age + species + age:species"$0.286361813340389$0.485570031316312
selenoamino acid metabolism$"selenoamino acid metabolism"$-0.197272727272727$"DOWN"$"age"$0.0283161056310782$0.115569221819866
steroid metabolism$"steroid metabolism"$0.308636363636364$"UP"$"age"$5.71488302524608e-05$0.00133728262790758
tetrahydrobiopterin metabolism$"tetrahydrobiopterin metabolism"$0.0657575757575758$"UP"$"age"$0.469642327307328$0.65554218725177
transport, endoplasmic reticular$"transport	endoplasmic reticular"$-0.00954545454545452$"DOWN"$"age + species + age:species"$0.916478374011116$0.940759377297146
transport, extracellular$"transport	extracellular"$0.00424242424242427$"UP"$"age"$0.961487204285622$0.975381528046975
triacylglycerol synthesis$"triacylglycerol synthesis"$0.298030303030303$"UP"$"age"$0.000201150209866462$0.004130879599917
tryptophan metabolism$"tryptophan metabolism"$-0.068939393939394$"DOWN"$"age + species + age:species"$0.433017058310394$0.620363214150809
tyrosine metabolism$"tyrosine metabolism"$0.00212121212121219$"UP"$"age"$0.982502314241545$0.99097216177811
unassigned$"unassigned"$-0.0954545454545454$"DOWN"$"age"$0.224593557472828$0.416562591258061
vitamin c metabolism$"vitamin c metabolism"$0.0901515151515152$"UP"$"age"$0.34399744916319$0.556419837125713
