# Supplementary material for: Transcriptomic alterations during ageing reflect the shift from cancer to degenerative diseases in the elderly
Source: Nat Commun. 2018 Jan 30;9:327. doi: 10.1038/s41467-017-02395-2 (PMC5790807; doi:10.1038/s41467-017-02395-2)
Supplement: Supplementary file 5 — Supplementary Data 2 [file 41467_2017_2395_MOESM5_ESM.zip › Supplementary Data S2/SpeciesComparison/metabolic-3-5/skin.csv]

Custom pathway$"Custom pathway"$"Diff"$"Direction of change"$"Interactions"$"P-value"$"FDR corrected p-value"
arachidonic acid metabolism$"arachidonic acid metabolism"$0.161111111111111$"UP"$"age + species + age:species"$0.0281439191024473$0.115569221819866
arginine and proline metabolism$"arginine and proline metabolism"$-0.209259259259259$"DOWN"$"age"$0.00553529794050575$0.0334980961571986
beta-alanine metabolism$"beta-alanine metabolism"$0.0731481481481482$"UP"$"age + species + age:species"$0.329363058222233$0.540216978672915
cholesterol metabolism$"cholesterol metabolism"$-0.0432870370370371$"DOWN"$"age"$0.59412275005519$0.759024279861809
chondroitin sulfate degradation$"chondroitin sulfate degradation"$0.134722222222222$"UP"$"age + species + age:species"$0.0556929273435852$0.193546707897014
coa synthesis$"coa synthesis"$-0.1375$"DOWN"$"age"$0.0614685995711966$0.200596996938587
eicosanoid metabolism$"eicosanoid metabolism"$-0.0740740740740741$"DOWN"$"age + species + age:species"$0.265361868809345$0.469933320355349
fatty acid oxidation$"fatty acid oxidation"$-0.179166666666667$"DOWN"$"age + species + age:species"$0.00844239584903105$0.0460932592119502
fructose and mannose metabolism$"fructose and mannose metabolism"$-0.234722222222222$"DOWN"$"age"$0.00178992628919367$0.0165332665133415
glutamate metabolism$"glutamate metabolism"$0.0159722222222223$"UP"$"age + species + age:species"$0.836798456376988$0.922101494411239
glutathione metabolism$"glutathione metabolism"$0.101388888888889$"UP"$"age"$0.186227673966601$0.36929894667953
glycerophospholipid metabolism$"glycerophospholipid metabolism"$-0.0409722222222222$"DOWN"$"age + species + age:species"$0.585258720550232$0.755241951886512
glycine, serine, alanine and threonine metabolism$"glycine	serine	alanine and threonine metabolism"$-0.278935185185185$"DOWN"$"age + species + age:species"$4.04997355993385e-06$0.000142154071953678
glyoxylate and dicarboxylate metabolism$"glyoxylate and dicarboxylate metabolism"$0.00601851851851848$"UP"$"age"$0.939088780556927$0.958198145277562
heme synthesis$"heme synthesis"$0.20787037037037$"UP"$"age"$0.00190273574959045$0.0168778613183664
heparan sulfate degradation$"heparan sulfate degradation"$0.222916666666667$"UP"$"age"$0.00166141040902794$0.0163118019723104
histidine metabolism$"histidine metabolism"$0.117361111111111$"UP"$"age + species + age:species"$0.127052979436453$0.293392077514442
inositol phosphate metabolism$"inositol phosphate metabolism"$0.0939814814814814$"UP"$"age + species + age:species"$0.202355626410514$0.392413397072323
keratan sulfate degradation$"keratan sulfate degradation"$0.207638888888889$"UP"$"age + species + age:species"$0.00396694575215322$0.0270828051067893
lysine metabolism$"lysine metabolism"$0.0497685185185185$"UP"$"age + species + age:species"$0.524897658296692$0.705896850812793
methionine and cysteine metabolism$"methionine and cysteine metabolism"$0.169907407407407$"UP"$"age + species + age:species"$0.0180224165097757$0.0821541324017049
miscellaneous$"miscellaneous"$0.212037037037037$"UP"$"age"$0.00312092373244093$0.0223560046956483
n-glycan degradation$"n-glycan degradation"$0.320833333333333$"UP"$"age + species + age:species"$6.85147837001866e-07$3.43552701125221e-05
n-glycan synthesis$"n-glycan synthesis"$0.024537037037037$"UP"$"age + species + age:species"$0.752417992558707$0.874288977365651
nad metabolism$"nad metabolism"$-0.382638888888889$"DOWN"$"age"$2.56630815973963e-09$4.50387082034305e-07
nucleotide interconversion$"nucleotide interconversion"$-0.0196759259259259$"DOWN"$"age + species + age:species"$0.783546545155693$0.890048017312777
propanoate metabolism$"propanoate metabolism"$0.114583333333333$"UP"$"age + species + age:species"$0.131653346484293$0.300067042960954
pyrimidine catabolism$"pyrimidine catabolism"$-0.322222222222222$"DOWN"$"age"$3.10311934247881e-06$0.000121021654356674
pyruvate metabolism$"pyruvate metabolism"$0.0328703703703704$"UP"$"age + species + age:species"$0.668352443633327$0.826027139842598
selenoamino acid metabolism$"selenoamino acid metabolism"$0.0083333333333333$"UP"$"age"$0.916637341981834$0.940759377297146
steroid metabolism$"steroid metabolism"$-0.146990740740741$"DOWN"$"age + species + age:species"$0.050807337325924$0.184249215937641
tetrahydrobiopterin metabolism$"tetrahydrobiopterin metabolism"$-0.0465277777777777$"DOWN"$"age + species + age:species"$0.527688488283334$0.705983452069184
transport, endoplasmic reticular$"transport	endoplasmic reticular"$0.0203703703703704$"UP"$"age"$0.764647075318961$0.875300182059443
transport, extracellular$"transport	extracellular"$0.0155092592592592$"UP"$"age + species + age:species"$0.822284353189085$0.917984839955077
triacylglycerol synthesis$"triacylglycerol synthesis"$0.025$"UP"$"age + species + age:species"$0.740623199439699$0.874288977365651
tryptophan metabolism$"tryptophan metabolism"$-0.0113425925925926$"DOWN"$"age + species + age:species"$0.881219300034436$0.929080024456835
tyrosine metabolism$"tyrosine metabolism"$0.250925925925926$"UP"$"age"$0.000674949452887431$0.00947629031853953
unassigned$"unassigned"$-0.0268518518518519$"DOWN"$"age"$0.675358352167476$0.828848886750993
vitamin c metabolism$"vitamin c metabolism"$0.224305555555556$"UP"$"age"$0.00258116487947205$0.0188747681811393
