# Supplementary material for: Transcriptomic alterations during ageing reflect the shift from cancer to degenerative diseases in the elderly
Source: Nat Commun. 2018 Jan 30;9:327. doi: 10.1038/s41467-017-02395-2 (PMC5790807; doi:10.1038/s41467-017-02395-2)
Supplement: Supplementary file 5 — Supplementary Data 2 [file 41467_2017_2395_MOESM5_ESM.zip › Supplementary Data S2/SpeciesComparison/metabolic-3-5/mmusculus.csv]

Custom pathway$"Custom pathway"$"Diff"$"Direction of change"$"Interactions"$"P-value"$"FDR corrected p-value"
arachidonic acid metabolism$"arachidonic acid metabolism"$0.0144927536231885$"UP"$"organ + age + organ:age"$0.847366515193934$0.922101494411239
arginine and proline metabolism$"arginine and proline metabolism"$0.122705314009662$"UP"$"organ + age"$0.182569932474807$0.364102535787825
beta-alanine metabolism$"beta-alanine metabolism"$0.0144927536231884$"UP"$"organ + age"$0.865004240663858$0.92566002583236
cholesterol metabolism$"cholesterol metabolism"$-0.0966183574879227$"DOWN"$"organ + age"$0.30691313258973$0.515437844684188
chondroitin sulfate degradation$"chondroitin sulfate degradation"$0.142028985507246$"UP"$"organ + age"$0.104077989621442$0.270011803074803
coa synthesis$"coa synthesis"$-0.236714975845411$"DOWN"$"age"$0.00145630677298405$0.0154898084035576
eicosanoid metabolism$"eicosanoid metabolism"$-0.32463768115942$"DOWN"$"age"$2.29902525033806e-05$0.000733598057153325
fatty acid oxidation$"fatty acid oxidation"$-0.0753623188405797$"DOWN"$"organ + age"$0.40530429233862$0.597170218272523
fructose and mannose metabolism$"fructose and mannose metabolism"$-0.0183574879227053$"DOWN"$"organ + age"$0.839126171153323$0.922101494411239
glutamate metabolism$"glutamate metabolism"$0.0405797101449275$"UP"$"organ + age + organ:age"$0.60952338035083$0.772356341166575
glutathione metabolism$"glutathione metabolism"$0.14975845410628$"UP"$"organ + age"$0.104619957886533$0.270011803074803
glycerophospholipid metabolism$"glycerophospholipid metabolism"$0.0714975845410628$"UP"$"organ + age"$0.364929591744287$0.567269387992637
glycine, serine, alanine and threonine metabolism$"glycine	serine	alanine and threonine metabolism"$-0.106280193236715$"DOWN"$"organ + age + organ:age"$0.170451227716304$0.347839424002457
glyoxylate and dicarboxylate metabolism$"glyoxylate and dicarboxylate metabolism"$0.0164251207729469$"UP"$"organ + age + organ:age"$0.844522761654782$0.922101494411239
heme synthesis$"heme synthesis"$-0.038647342995169$"DOWN"$"organ + age"$0.649872770084674$0.811762783984771
heparan sulfate degradation$"heparan sulfate degradation"$-0.0376811594202899$"DOWN"$"organ + age + organ:age"$0.621397489941324$0.784570212120161
histidine metabolism$"histidine metabolism"$0.184541062801932$"UP"$"age"$0.010721381702809$0.0535473108253891
inositol phosphate metabolism$"inositol phosphate metabolism"$-0.105314009661836$"DOWN"$"organ + age"$0.24866022001157$0.449895552701345
keratan sulfate degradation$"keratan sulfate degradation"$0.0859903381642512$"UP"$"organ + age"$0.365250375174746$0.567269387992637
lysine metabolism$"lysine metabolism"$0.0193236714975845$"UP"$"organ + age"$0.836458606986239$0.922101494411239
methionine and cysteine metabolism$"methionine and cysteine metabolism"$-0.0289855072463768$"DOWN"$"organ + age"$0.754728091572058$0.874288977365651
miscellaneous$"miscellaneous"$0.160386473429952$"UP"$"organ + age"$0.0789062345655712$0.234712612987419
n-glycan degradation$"n-glycan degradation"$0.171980676328502$"UP"$"organ + age"$0.0583182171353965$0.198734895286643
n-glycan synthesis$"n-glycan synthesis"$0.0734299516908212$"UP"$"organ + age + organ:age"$0.391363218805139$0.587044828207708
nad metabolism$"nad metabolism"$0.0338164251207729$"UP"$"organ + age"$0.709159628542895$0.858327688339849
nucleotide interconversion$"nucleotide interconversion"$-0.0241545893719806$"DOWN"$"organ + age"$0.743412071964666$0.874288977365651
propanoate metabolism$"propanoate metabolism"$0.0521739130434782$"UP"$"organ + age + organ:age"$0.540381138277468$0.713964252616916
pyrimidine catabolism$"pyrimidine catabolism"$-0.0917874396135265$"DOWN"$"organ + age"$0.325582743401458$0.53905444780147
pyruvate metabolism$"pyruvate metabolism"$-0.0367149758454106$"DOWN"$"organ + age"$0.690260131479411$0.843790780688585
selenoamino acid metabolism$"selenoamino acid metabolism"$-0.097584541062802$"DOWN"$"organ + age + organ:age"$0.172904327954782$0.348789765012233
steroid metabolism$"steroid metabolism"$0.265700483091787$"UP"$"age"$0.0011004998312676$0.0133198427853424
tetrahydrobiopterin metabolism$"tetrahydrobiopterin metabolism"$-0.181642512077295$"DOWN"$"organ + age + organ:age"$0.0176664945418615$0.0815913103183339
transport, endoplasmic reticular$"transport	endoplasmic reticular"$0.29951690821256$"UP"$"age"$9.77225818917567e-05$0.00214378914025041
transport, extracellular$"transport	extracellular"$0.125603864734299$"UP"$"organ + age + organ:age"$0.0434922314188346$0.164148099225924
triacylglycerol synthesis$"triacylglycerol synthesis"$0.171980676328502$"UP"$"organ + age + organ:age"$0.033315271363486$0.132174185519325
tryptophan metabolism$"tryptophan metabolism"$-0.0792270531400966$"DOWN"$"organ + age + organ:age"$0.349816667354745$0.560665069595962
tyrosine metabolism$"tyrosine metabolism"$0.0550724637681159$"UP"$"organ + age"$0.54218402231861$0.713964252616916
unassigned$"unassigned"$0.063768115942029$"UP"$"organ + age"$0.43156801864162$0.620363214150809
vitamin c metabolism$"vitamin c metabolism"$-0.109178743961353$"DOWN"$"organ + age + organ:age"$0.167781742583206$0.344394103197107
