# Supplementary material for: Transcriptomic alterations during ageing reflect the shift from cancer to degenerative diseases in the elderly
Source: Nat Commun. 2018 Jan 30;9:327. doi: 10.1038/s41467-017-02395-2 (PMC5790807; doi:10.1038/s41467-017-02395-2)
Supplement: Supplementary file 5 — Supplementary Data 2 [file 41467_2017_2395_MOESM5_ESM.zip › Supplementary Data S2/SpeciesComparison/metabolic-3-5/all.csv]

Custom pathway$"Custom pathway"$"Diff"$"Direction of change"$"Interactions"$"P-value"$"FDR corrected p-value"$"Cross-species regulation"
arachidonic acid metabolism$"arachidonic acid metabolism"$0.0792440349633829$"UP"$"species + age + species:age"$0.0675892436926814$0.208139627025361$FALSE
arginine and proline metabolism$"arginine and proline metabolism"$-0.0747460429955115$"DOWN"$"organ + species + age + organ:species + organ:age + species:age + organ:species:age"$0.0979246727992226$0.266864970969472$FALSE
beta-alanine metabolism$"beta-alanine metabolism"$-0.0717694306638318$"DOWN"$"species + age + species:age"$0.0960526135625517$0.266864970969472$FALSE
cholesterol metabolism$"cholesterol metabolism"$-0.106215450035436$"DOWN"$"organ + species + age + organ:species + organ:age + species:age + organ:species:age"$0.0250796137293778$0.106059571313393$FALSE
chondroitin sulfate degradation$"chondroitin sulfate degradation"$0.112945901252067$"UP"$"organ + species + age + organ:species + organ:age + species:age + organ:species:age"$0.00934570556147015$0.0489603380906869$FALSE
coa synthesis$"coa synthesis"$-0.152303330970943$"DOWN"$"age"$0.000301601846459674$0.00529311240536728$FALSE
eicosanoid metabolism$"eicosanoid metabolism"$-0.102660051972596$"DOWN"$"organ + species + age + organ:species + organ:age + species:age + organ:species:age"$0.0168344706709872$0.0787853227402202$FALSE
fatty acid oxidation$"fatty acid oxidation"$-0.107389558232932$"DOWN"$"organ + species + age + organ:species + organ:age + species:age + organ:species:age"$0.00849200001891712$0.0460932592119502$FALSE
fructose and mannose metabolism$"fructose and mannose metabolism"$-0.0409780297661234$"DOWN"$"organ + age + organ:age"$0.374043001684407$0.572725311816328$FALSE
glutamate metabolism$"glutamate metabolism"$-0.061500118119537$"DOWN"$"species + age + species:age"$0.149442395793657$0.31409749056032$FALSE
glutathione metabolism$"glutathione metabolism"$0.108712497047012$"UP"$"organ + age + organ:age"$0.0157055192764514$0.0744950981896548$FALSE
glycerophospholipid metabolism$"glycerophospholipid metabolism"$0.0716206000472479$"UP"$"species + age + species:age"$0.104210621001912$0.270011803074803$FALSE
glycine, serine, alanine and threonine metabolism$"glycine	serine	alanine and threonine metabolism"$-0.12450507914009$"DOWN"$"organ + species + age + organ:species + organ:age + species:age + organ:species:age"$0.00228236276868543$0.0178721159876919$FALSE
glyoxylate and dicarboxylate metabolism$"glyoxylate and dicarboxylate metabolism"$-0.0139900779588945$"DOWN"$"organ + species + age + organ:species + organ:age + species:age + organ:species:age"$0.757615992959935$0.874747412924135$FALSE
heme synthesis$"heme synthesis"$0.0266241436333569$"UP"$"organ + species + age + organ:age + species:age"$0.522939439592864$0.705896850812793$FALSE
heparan sulfate degradation$"heparan sulfate degradation"$0.134129459012521$"UP"$"species + age + species:age"$0.00131909210848089$0.0149646591076286$FALSE
histidine metabolism$"histidine metabolism"$0.096161115048429$"UP"$"species + age + species:age"$0.0290492171812587$0.117198565869216$FALSE
inositol phosphate metabolism$"inositol phosphate metabolism"$0.0729931490668557$"UP"$"organ + species + age + organ:species + organ:age + species:age + organ:species:age"$0.109246682247792$0.273897039064108$FALSE
keratan sulfate degradation$"keratan sulfate degradation"$0.141637136782424$"UP"$"age"$0.00205989042694628$0.0168778613183664$FALSE
lysine metabolism$"lysine metabolism"$-0.00630049610205524$"DOWN"$"organ + species + age + organ:species + organ:age + species:age + organ:species:age"$0.890020981834182$0.932529446638203$FALSE
methionine and cysteine metabolism$"methionine and cysteine metabolism"$-0.043028584927947$"DOWN"$"organ + species + age + organ:age + species:age"$0.33883931707986$0.553174885093166$FALSE
miscellaneous$"miscellaneous"$0.127597448618001$"UP"$"organ + species + age + organ:species + organ:age + species:age + organ:species:age"$0.00167300533049337$0.0163118019723104$FALSE
n-glycan degradation$"n-glycan degradation"$0.211703283723128$"UP"$"organ + species + age + organ:species + organ:age + species:age + organ:species:age"$1.92365510301642e-06$8.44003676448455e-05$FALSE
n-glycan synthesis$"n-glycan synthesis"$0.0204063312071817$"UP"$"organ + species + age + organ:age + species:age"$0.655181778635082$0.815492213833028$FALSE
nad metabolism$"nad metabolism"$-0.12582801795417$"DOWN"$"organ + age + organ:age"$0.00355705369914768$0.0249705169680167$TRUE
nucleotide interconversion$"nucleotide interconversion"$0.00752421450507912$"UP"$"organ + age + organ:age"$0.853940913610152$0.922101494411239$FALSE
propanoate metabolism$"propanoate metabolism"$0.00811953697141504$"UP"$"organ + species + age + organ:species + organ:age + species:age + organ:species:age"$0.856424749795054$0.922101494411239$FALSE
pyrimidine catabolism$"pyrimidine catabolism"$-0.0754075124025513$"DOWN"$"organ + age + organ:age"$0.0980332597872496$0.266864970969472$FALSE
pyruvate metabolism$"pyruvate metabolism"$-0.00386959603118359$"DOWN"$"organ + species + age + organ:species + organ:age + species:age + organ:species:age"$0.933196649762079$0.954962169290057$FALSE
selenoamino acid metabolism$"selenoamino acid metabolism"$-0.0385636664304275$"DOWN"$"organ + species + age"$0.400986225865028$0.593865676281117$FALSE
steroid metabolism$"steroid metabolism"$0.0893149066855659$"UP"$"organ + species + age + organ:age + species:age"$0.0384206807548581$0.148194054340167$FALSE
tetrahydrobiopterin metabolism$"tetrahydrobiopterin metabolism"$-0.0539262934089298$"DOWN"$"organ + species + age + organ:species + organ:age + species:age + organ:species:age"$0.240098655585649$0.436656104199808$FALSE
transport, endoplasmic reticular$"transport	endoplasmic reticular"$0.0670729978738483$"UP"$"species + age + species:age"$0.123870442652441$0.293392077514442$FALSE
transport, extracellular$"transport	extracellular"$0.0211504842901016$"UP"$"species + age + species:age"$0.594677142341873$0.759024279861809$FALSE
triacylglycerol synthesis$"triacylglycerol synthesis"$0.0801039451925348$"UP"$"species + age + species:age"$0.0716022489516224$0.218542516365387$FALSE
tryptophan metabolism$"tryptophan metabolism"$-0.0323623907394283$"DOWN"$"organ + species + age + organ:species + organ:age + species:age + organ:species:age"$0.466862046257736$0.65554218725177$FALSE
tyrosine metabolism$"tyrosine metabolism"$0.0906874557051737$"UP"$"organ + species + age"$0.054438330450961$0.191078539882873$FALSE
unassigned$"unassigned"$-0.0132955350815025$"DOWN"$"organ + species + age"$0.741732758512636$0.874288977365651$FALSE
vitamin c metabolism$"vitamin c metabolism"$0.00656508386487131$"UP"$"organ + age + organ:age"$0.88408184663414$0.929080024456835$FALSE
