# Supplementary material for: Transcriptomic alterations during ageing reflect the shift from cancer to degenerative diseases in the elderly
Source: Nat Commun. 2018 Jan 30;9:327. doi: 10.1038/s41467-017-02395-2 (PMC5790807; doi:10.1038/s41467-017-02395-2)
Supplement: Supplementary file 5 — Supplementary Data 2 [file 41467_2017_2395_MOESM5_ESM.zip › Supplementary Data S2/SpeciesComparison/metabolic-3-4/blood.csv]

Custom pathway$"Custom pathway"$"Diff"$"Direction of change"$"Interactions"$"P-value"$"FDR corrected p-value"
alanine and aspartate metabolism$"alanine and aspartate metabolism"$0.0751993620414673$"UP"$"age"$0.296677320801429$0.616714250683824
arginine and proline metabolism$"arginine and proline metabolism"$0.0559908293460925$"UP"$"age + species + age:species"$0.549025260722188$0.788791275465457
beta-alanine metabolism$"beta-alanine metabolism"$0.0739732854864434$"UP"$"age"$0.439602931015294$0.715523919631277
butanoate metabolism$"butanoate metabolism"$-0.156937799043062$"DOWN"$"age"$0.0402107085739495$0.22371776042961
cholesterol metabolism$"cholesterol metabolism"$0.063755980861244$"UP"$"age"$0.501858663641203$0.760241341951525
chondroitin sulfate degradation$"chondroitin sulfate degradation"$-0.19372009569378$"DOWN"$"age"$0.0323472143885732$0.210601012827732
coa synthesis$"coa synthesis"$0.0196172248803828$"UP"$"age"$0.832266882138388$0.909164987405847
eicosanoid metabolism$"eicosanoid metabolism"$-0.216606858054226$"DOWN"$"age"$0.0128340079085964$0.112205897715157
fatty acid oxidation$"fatty acid oxidation"$0.0392344497607655$"UP"$"age"$0.600022637093989$0.835348499037279
fatty acid synthesis$"fatty acid synthesis"$0.0416866028708134$"UP"$"age"$0.669332362455805$0.853398762131151
galactose metabolism$"galactose metabolism"$0.162250797448166$"UP"$"age + species + age:species"$0.0690976742520294$0.308621354768831
glycerophospholipid metabolism$"glycerophospholipid metabolism"$0.0731559011164274$"UP"$"age"$0.452906093335879$0.725598243773712
glycine, serine, alanine and threonine metabolism$"glycine	serine	alanine and threonine metabolism"$-0.0253389154704944$"DOWN"$"age"$0.770962216008183$0.880277754098896
heparan sulfate degradation$"heparan sulfate degradation"$-0.129964114832536$"DOWN"$"age + species + age:species"$0.161127979574366$0.437342473288398
histidine metabolism$"histidine metabolism"$-0.0118520733652313$"DOWN"$"age"$0.901877536810428$0.951636297462038
keratan sulfate degradation$"keratan sulfate degradation"$-0.0200259170653908$"DOWN"$"age"$0.837622510956107$0.909164987405847
limonene and pinene degradation$"limonene and pinene degradation"$0.0380083732057416$"UP"$"age"$0.687333397247589$0.865106441826516
lysine metabolism$"lysine metabolism"$0.142633572567783$"UP"$"age + species + age:species"$0.119620514558465$0.374905085587599
methionine and cysteine metabolism$"methionine and cysteine metabolism"$-0.0290171451355662$"DOWN"$"age"$0.767978754032164$0.880155425969446
nucleotide interconversion$"nucleotide interconversion"$-0.0976774322169059$"DOWN"$"age"$0.29828009510198$0.616714250683824
propanoate metabolism$"propanoate metabolism"$0.0449561403508772$"UP"$"age"$0.647389768622627$0.846586620506512
pyruvate metabolism$"pyruvate metabolism"$0.0179824561403509$"UP"$"age"$0.849822021380536$0.909164987405847
selenoamino acid metabolism$"selenoamino acid metabolism"$-0.0833732057416268$"DOWN"$"age"$0.390961616296204$0.679740082878628
starch and sucrose metabolism$"starch and sucrose metabolism"$0.105033891547049$"UP"$"age"$0.277263881946877$0.606019627683888
steroid metabolism$"steroid metabolism"$0.123425039872408$"UP"$"age"$0.158824262114234$0.437342473288398
transport, extracellular$"transport	extracellular"$-0.162250797448166$"DOWN"$"age"$0.0695910898008147$0.308621354768831
transport, golgi apparatus$"transport	golgi apparatus"$-0.0335127591706539$"DOWN"$"age"$0.728099988887287$0.87715617146366
triacylglycerol synthesis$"triacylglycerol synthesis"$0.233363237639553$"UP"$"age"$0.00675801720988266$0.0738554737937177
tyrosine metabolism$"tyrosine metabolism"$0.031469298245614$"UP"$"age"$0.748676865987655$0.87715617146366
unassigned$"unassigned"$-0.1332336523126$"DOWN"$"age"$0.127445353052172$0.386121564692719
urea cycle$"urea cycle"$0.0429126794258373$"UP"$"age"$0.663569511612878$0.849591090182179
valine, leucine, and isoleucine metabolism$"valine	leucine	and isoleucine metabolism"$-0.0461822169059011$"DOWN"$"age"$0.613480429455364$0.835348499037279
vitamin b2 metabolism$"vitamin b2 metabolism"$-0.0870514354066986$"DOWN"$"age"$0.369782971239483$0.654066989591225
vitamin c metabolism$"vitamin c metabolism"$0.0502691387559808$"UP"$"age"$0.605907757904991$0.835348499037279
