# Supplementary material for: Transcriptomic alterations during ageing reflect the shift from cancer to degenerative diseases in the elderly
Source: Nat Commun. 2018 Jan 30;9:327. doi: 10.1038/s41467-017-02395-2 (PMC5790807; doi:10.1038/s41467-017-02395-2)
Supplement: Supplementary file 5 — Supplementary Data 2 [file 41467_2017_2395_MOESM5_ESM.zip › Supplementary Data S2/SpeciesComparison/metabolic-3-4/liver.csv]

Custom pathway$"Custom pathway"$"Diff"$"Direction of change"$"Interactions"$"P-value"$"FDR corrected p-value"
alanine and aspartate metabolism$"alanine and aspartate metabolism"$0.0962962962962963$"UP"$"age"$0.417897724841229$0.706501125974675
arginine and proline metabolism$"arginine and proline metabolism"$0$"DOWN"$"age + species + age:species"$1$1
beta-alanine metabolism$"beta-alanine metabolism"$-0.222222222222222$"DOWN"$"age + species + age:species"$0.0381458362595529$0.218557165360285
butanoate metabolism$"butanoate metabolism"$-0.0740740740740741$"DOWN"$"age + species + age:species"$0.49322484734281$0.754796091532691
cholesterol metabolism$"cholesterol metabolism"$-0.362962962962963$"DOWN"$"age"$0.000213450934055943$0.00653159858211184
chondroitin sulfate degradation$"chondroitin sulfate degradation"$0.133333333333333$"UP"$"age + species + age:species"$0.222535595569498$0.547673252016093
coa synthesis$"coa synthesis"$-0.259259259259259$"DOWN"$"age"$0.0133283287808175$0.113290794636949
eicosanoid metabolism$"eicosanoid metabolism"$-0.177777777777778$"DOWN"$"age"$0.117835297768866$0.374905085587599
fatty acid oxidation$"fatty acid oxidation"$-0.392592592592593$"DOWN"$"age"$6.2053714466484e-06$0.000383645883689264
fatty acid synthesis$"fatty acid synthesis"$-0.0518518518518519$"DOWN"$"age + species + age:species"$0.624806064758463$0.835348499037279
galactose metabolism$"galactose metabolism"$0.0888888888888889$"UP"$"age + species + age:species"$0.317100372626688$0.6182946539413
glycerophospholipid metabolism$"glycerophospholipid metabolism"$0.0962962962962963$"UP"$"age"$0.414479064677306$0.705369377883501
glycine, serine, alanine and threonine metabolism$"glycine	serine	alanine and threonine metabolism"$-0.00740740740740747$"DOWN"$"age"$0.949203672350138$0.977327650922256
heparan sulfate degradation$"heparan sulfate degradation"$0.148148148148148$"UP"$"age + species + age:species"$0.0421534502357055$0.230338495930819
histidine metabolism$"histidine metabolism"$-0.103703703703704$"DOWN"$"age + species + age:species"$0.345915260035218$0.636505293594685
keratan sulfate degradation$"keratan sulfate degradation"$0.0444444444444445$"UP"$"age"$0.709031990879745$0.872496387692916
limonene and pinene degradation$"limonene and pinene degradation"$-0.133333333333333$"DOWN"$"age + species + age:species"$0.187633512325287$0.486575040436762
lysine metabolism$"lysine metabolism"$-0.0518518518518519$"DOWN"$"age + species + age:species"$0.611687310903871$0.835348499037279
methionine and cysteine metabolism$"methionine and cysteine metabolism"$-0.0666666666666667$"DOWN"$"age + species + age:species"$0.549060593706348$0.788791275465457
nucleotide interconversion$"nucleotide interconversion"$0.118518518518519$"UP"$"age"$0.300582044007127$0.617302721249535
propanoate metabolism$"propanoate metabolism"$0.133333333333333$"UP"$"age"$0.255826169083459$0.58420005775775
pyruvate metabolism$"pyruvate metabolism"$-0.118518518518519$"DOWN"$"age + species + age:species"$0.282890055754667$0.608391376561314
selenoamino acid metabolism$"selenoamino acid metabolism"$-0.185185185185185$"DOWN"$"age"$0.0996537116465433$0.331456910476546
starch and sucrose metabolism$"starch and sucrose metabolism"$-0.17037037037037$"DOWN"$"age + species + age:species"$0.122354887426858$0.378187833864834
steroid metabolism$"steroid metabolism"$0.185185185185185$"UP"$"age"$0.0909689479753579$0.331013110758814
transport, extracellular$"transport	extracellular"$0.118518518518518$"UP"$"age"$0.302740519536951$0.61759065985538
transport, golgi apparatus$"transport	golgi apparatus"$0.037037037037037$"UP"$"age"$0.754278709623892$0.87715617146366
triacylglycerol synthesis$"triacylglycerol synthesis"$0.207407407407407$"UP"$"age"$0.0643546061057196$0.308621354768831
tyrosine metabolism$"tyrosine metabolism"$-0.0814814814814815$"DOWN"$"age"$0.485804851561392$0.750789316049425
unassigned$"unassigned"$0.103703703703704$"UP"$"age + species + age:species"$0.322047542044032$0.619789609216817
urea cycle$"urea cycle"$0.0222222222222222$"UP"$"age"$0.85271356661921$0.909164987405847
valine, leucine, and isoleucine metabolism$"valine	leucine	and isoleucine metabolism"$0.0296296296296297$"UP"$"age"$0.799070129931694$0.896154712076079
vitamin b2 metabolism$"vitamin b2 metabolism"$-0.074074074074074$"DOWN"$"age + species + age:species"$0.474909653894693$0.741440582100899
vitamin c metabolism$"vitamin c metabolism"$0.0222222222222222$"UP"$"age"$0.843918398764892$0.909164987405847
