# Supplementary material for: Transcriptomic alterations during ageing reflect the shift from cancer to degenerative diseases in the elderly
Source: Nat Commun. 2018 Jan 30;9:327. doi: 10.1038/s41467-017-02395-2 (PMC5790807; doi:10.1038/s41467-017-02395-2)
Supplement: Supplementary file 5 — Supplementary Data 2 [file 41467_2017_2395_MOESM5_ESM.zip › Supplementary Data S2/SpeciesComparison/metabolic-3-4/mmusculus.csv]

Custom pathway$"Custom pathway"$"Diff"$"Direction of change"$"Interactions"$"P-value"$"FDR corrected p-value"
alanine and aspartate metabolism$"alanine and aspartate metabolism"$0.0538630911301719$"UP"$"organ + age"$0.509528048648576$0.760563818958362
arginine and proline metabolism$"arginine and proline metabolism"$0.159510664169049$"UP"$"organ + age"$0.0798805615982613$0.319922780457809
beta-alanine metabolism$"beta-alanine metabolism"$0.00189786059351277$"UP"$"organ + age"$0.982587557154413$0.999919568762548
butanoate metabolism$"butanoate metabolism"$-0.0759144237405108$"DOWN"$"organ + age + organ:age"$0.161502285887546$0.437342473288398
cholesterol metabolism$"cholesterol metabolism"$0.0278352887048539$"UP"$"organ + age + organ:age"$0.750256951421081$0.87715617146366
chondroitin sulfate degradation$"chondroitin sulfate degradation"$0.111883400703276$"UP"$"organ + age + organ:age"$0.155986032336937$0.437342473288398
coa synthesis$"coa synthesis"$-0.111702652075323$"DOWN"$"organ + age"$0.181383486312906$0.482051777997515
eicosanoid metabolism$"eicosanoid metabolism"$-0.163216011042098$"DOWN"$"organ + age"$0.0611272811628088$0.301692710255153
fatty acid oxidation$"fatty acid oxidation"$-0.0365112228466266$"DOWN"$"organ + age"$0.695908109692195$0.865641794982974
fatty acid synthesis$"fatty acid synthesis"$-0.0630812711558053$"DOWN"$"organ + age"$0.493330778779536$0.754796091532691
galactose metabolism$"galactose metabolism"$-0.0208764665286404$"DOWN"$"organ + age + organ:age"$0.790405251585798$0.896154712076079
glycerophospholipid metabolism$"glycerophospholipid metabolism"$0.139809063722107$"UP"$"organ + age"$0.0742185052428453$0.309016252511261
glycine, serine, alanine and threonine metabolism$"glycine	serine	alanine and threonine metabolism"$-0.0891090735811232$"DOWN"$"organ + age + organ:age"$0.286301824264148$0.608391376561314
heparan sulfate degradation$"heparan sulfate degradation"$-0.152732590620789$"DOWN"$"organ + age"$0.0646693503230358$0.308621354768831
histidine metabolism$"histidine metabolism"$0.144870025304808$"UP"$"organ + age"$0.0548165045418056$0.276904905147907
keratan sulfate degradation$"keratan sulfate degradation"$0.0469042689539584$"UP"$"organ + age"$0.630448772489319$0.835348499037279
limonene and pinene degradation$"limonene and pinene degradation"$0.214458247066943$"UP"$"age"$0.00599635504555673$0.0738554737937177
lysine metabolism$"lysine metabolism"$0.07311282000723$"UP"$"organ + age"$0.444043963965225$0.718928322610365
methionine and cysteine metabolism$"methionine and cysteine metabolism"$-0.00569358178053825$"DOWN"$"organ + age"$0.950255085535438$0.977327650922256
nucleotide interconversion$"nucleotide interconversion"$-0.0765470439383483$"DOWN"$"organ + age"$0.329511519517388$0.626796898106734
propanoate metabolism$"propanoate metabolism"$0.183098360116994$"UP"$"age"$0.0385689115341679$0.218557165360285
pyruvate metabolism$"pyruvate metabolism"$-0.102303723421736$"DOWN"$"organ + age"$0.24593013560116$0.574462759495838
selenoamino acid metabolism$"selenoamino acid metabolism"$-0.13917644352427$"DOWN"$"organ + age"$0.074729420541939$0.309016252511261
starch and sucrose metabolism$"starch and sucrose metabolism"$-0.0226839528081764$"DOWN"$"organ + age + organ:age"$0.795380262447295$0.896154712076079
steroid metabolism$"steroid metabolism"$0.028739031844622$"UP"$"organ + age"$0.756879446140255$0.87715617146366
transport, extracellular$"transport	extracellular"$0.0740165631469979$"UP"$"organ + age"$0.314653764946612$0.6182946539413
transport, golgi apparatus$"transport	golgi apparatus"$0.103207466561504$"UP"$"organ + age"$0.291349690417181$0.610637022381216
triacylglycerol synthesis$"triacylglycerol synthesis"$0.186803706990042$"UP"$"age"$0.0332125082984648$0.211729740402713
tyrosine metabolism$"tyrosine metabolism"$0.0449160340464688$"UP"$"organ + age"$0.618986658825053$0.835348499037279
unassigned$"unassigned"$0.0171711196555917$"UP"$"organ + age"$0.850812752146261$0.909164987405847
urea cycle$"urea cycle"$0.00117486608169837$"UP"$"organ + age"$0.989771663909973$1
valine, leucine, and isoleucine metabolism$"valine	leucine	and isoleucine metabolism"$0.0649791317493181$"UP"$"organ + age"$0.477673726279389$0.741970356555802
vitamin b2 metabolism$"vitamin b2 metabolism"$-0.108178053830228$"DOWN"$"organ + age"$0.225512515536038$0.547673252016093
vitamin c metabolism$"vitamin c metabolism"$-0.00732031943212075$"DOWN"$"organ + age"$0.93890060181699$0.977327650922256
