# Supplementary material for: Transcriptomic alterations during ageing reflect the shift from cancer to degenerative diseases in the elderly
Source: Nat Commun. 2018 Jan 30;9:327. doi: 10.1038/s41467-017-02395-2 (PMC5790807; doi:10.1038/s41467-017-02395-2)
Supplement: Supplementary file 5 — Supplementary Data 2 [file 41467_2017_2395_MOESM5_ESM.zip › Supplementary Data S2/SpeciesComparison/metabolic-3-4/nfurzeri.csv]

Custom pathway$"Custom pathway"$"Diff"$"Direction of change"$"Interactions"$"P-value"$"FDR corrected p-value"
alanine and aspartate metabolism$"alanine and aspartate metabolism"$-0.00740740740740736$"DOWN"$"organ + age"$0.951776601224942$0.977327650922256
arginine and proline metabolism$"arginine and proline metabolism"$0.0666666666666667$"UP"$"organ + age"$0.585718826489983$0.825944520303847
beta-alanine metabolism$"beta-alanine metabolism"$-0.0592592592592593$"DOWN"$"organ + age"$0.630606219861476$0.835348499037279
butanoate metabolism$"butanoate metabolism"$-0.148148148148148$"DOWN"$"organ + age"$0.201159564846989$0.512956890359822
cholesterol metabolism$"cholesterol metabolism"$-0.118518518518519$"DOWN"$"organ + age"$0.316326961072871$0.6182946539413
chondroitin sulfate degradation$"chondroitin sulfate degradation"$0.0888888888888889$"UP"$"organ + age"$0.460572662673113$0.731781272533534
coa synthesis$"coa synthesis"$-0.0518518518518518$"DOWN"$"organ + age"$0.662461400898294$0.849591090182179
eicosanoid metabolism$"eicosanoid metabolism"$0.0592592592592593$"UP"$"organ + age"$0.620596422118397$0.835348499037279
fatty acid oxidation$"fatty acid oxidation"$-0.237037037037037$"DOWN"$"age"$0.0295638148007727$0.198502433878428
fatty acid synthesis$"fatty acid synthesis"$0.207407407407407$"UP"$"organ + age"$0.0743396267795438$0.309016252511261
galactose metabolism$"galactose metabolism"$0.148148148148148$"UP"$"organ + age"$0.206426042065179$0.52203610637971
glycerophospholipid metabolism$"glycerophospholipid metabolism"$0.0296296296296297$"UP"$"organ + age"$0.799510576460032$0.896154712076079
glycine, serine, alanine and threonine metabolism$"glycine	serine	alanine and threonine metabolism"$-0.00740740740740736$"DOWN"$"organ + age"$0.943811112393338$0.977327650922256
heparan sulfate degradation$"heparan sulfate degradation"$0.103703703703704$"UP"$"organ + age"$0.254757880676003$0.58420005775775
histidine metabolism$"histidine metabolism"$0.162962962962963$"UP"$"organ + age + organ:age"$0.0984418954426014$0.331456910476546
keratan sulfate degradation$"keratan sulfate degradation"$0.0592592592592593$"UP"$"organ + age"$0.628087152268502$0.835348499037279
limonene and pinene degradation$"limonene and pinene degradation"$0.125925925925926$"UP"$"organ + age"$0.264139647406628$0.589976146762251
lysine metabolism$"lysine metabolism"$0.296296296296296$"UP"$"age"$0.00383948818354693$0.0587441692082681
methionine and cysteine metabolism$"methionine and cysteine metabolism"$0.037037037037037$"UP"$"organ + age"$0.74986810710791$0.87715617146366
nucleotide interconversion$"nucleotide interconversion"$0.177777777777778$"UP"$"organ + age"$0.0836351419222199$0.323953840863282
propanoate metabolism$"propanoate metabolism"$0.0666666666666667$"UP"$"organ + age"$0.566181308082373$0.809586356416852
pyruvate metabolism$"pyruvate metabolism"$0.207407407407407$"UP"$"organ + age"$0.0689201195847712$0.308621354768831
selenoamino acid metabolism$"selenoamino acid metabolism"$-0.037037037037037$"DOWN"$"organ + age"$0.761972727312402$0.87715617146366
starch and sucrose metabolism$"starch and sucrose metabolism"$0.192592592592593$"UP"$"organ + age"$0.0905065419278624$0.331013110758814
steroid metabolism$"steroid metabolism"$0.0962962962962963$"UP"$"organ + age"$0.414923163460883$0.705369377883501
transport, extracellular$"transport	extracellular"$0.0666666666666667$"UP"$"organ + age"$0.537672748832065$0.784407872765764
transport, golgi apparatus$"transport	golgi apparatus"$-0.303703703703704$"DOWN"$"age"$0.00278765333533829$0.0473901067007509
triacylglycerol synthesis$"triacylglycerol synthesis"$-0.0592592592592593$"DOWN"$"organ + age"$0.619043383198172$0.835348499037279
tyrosine metabolism$"tyrosine metabolism"$0.17037037037037$"UP"$"organ + age + organ:age"$0.107112232949625$0.352433798737476
unassigned$"unassigned"$-0.281481481481481$"DOWN"$"age"$0.000648351556796431$0.0180359614890643
urea cycle$"urea cycle"$-0.0296296296296297$"DOWN"$"organ + age"$0.796476575364353$0.896154712076079
valine, leucine, and isoleucine metabolism$"valine	leucine	and isoleucine metabolism"$0.0222222222222222$"UP"$"organ + age + organ:age"$0.83834871620121$0.909164987405847
vitamin b2 metabolism$"vitamin b2 metabolism"$0.037037037037037$"UP"$"organ + age + organ:age"$0.733700715765445$0.87715617146366
vitamin c metabolism$"vitamin c metabolism"$-0.0518518518518518$"DOWN"$"organ + age"$0.656256476160834$0.849591090182179
