# Supplementary material for: Transcriptomic alterations during ageing reflect the shift from cancer to degenerative diseases in the elderly
Source: Nat Commun. 2018 Jan 30;9:327. doi: 10.1038/s41467-017-02395-2 (PMC5790807; doi:10.1038/s41467-017-02395-2)
Supplement: Supplementary file 5 — Supplementary Data 2 [file 41467_2017_2395_MOESM5_ESM.zip › Supplementary Data S2/SpeciesComparison/metabolic-3-4/all.csv]

Custom pathway$"Custom pathway"$"Diff"$"Direction of change"$"Interactions"$"P-value"$"FDR corrected p-value"$"Cross-species regulation"
alanine and aspartate metabolism$"alanine and aspartate metabolism"$-7.75331229537768e-05$"DOWN"$"species + age + species:age"$0.998594520064326$1$FALSE
arginine and proline metabolism$"arginine and proline metabolism"$-0.0444022503516174$"DOWN"$"species + age + species:age"$0.342999345562197$0.636107877224438$FALSE
beta-alanine metabolism$"beta-alanine metabolism"$-0.0765591130967155$"DOWN"$"organ + species + age + organ:species + organ:age + species:age + organ:species:age"$0.0986286482660168$0.331456910476546$FALSE
butanoate metabolism$"butanoate metabolism"$-0.0927199234124029$"DOWN"$"organ + species + age + organ:species + organ:age + species:age + organ:species:age"$0.029840235158195$0.198502433878428$FALSE
cholesterol metabolism$"cholesterol metabolism"$-0.00874185961304358$"DOWN"$"organ + age + organ:age"$0.851496879385425$0.909164987405847$FALSE
chondroitin sulfate degradation$"chondroitin sulfate degradation"$0.0458220756657093$"UP"$"organ + species + age + organ:species + organ:age + species:age + organ:species:age"$0.317229610028706$0.6182946539413$FALSE
coa synthesis$"coa synthesis"$-0.0936793958089565$"DOWN"$"age"$0.0349557936642409$0.218295364515463$FALSE
eicosanoid metabolism$"eicosanoid metabolism"$-0.110145492796275$"DOWN"$"age"$0.014133067009946$0.116884283920094$FALSE
fatty acid oxidation$"fatty acid oxidation"$-0.105367514094245$"DOWN"$"organ + age + organ:age"$0.0102739645881899$0.098244786374566$FALSE
fatty acid synthesis$"fatty acid synthesis"$0.0787058114384994$"UP"$"organ + species + age + organ:species + organ:age + species:age + organ:species:age"$0.0919000150114754$0.331013110758814$FALSE
galactose metabolism$"galactose metabolism"$0.102523017645877$"UP"$"organ + species + age + organ:species + organ:age + species:age + organ:species:age"$0.0232902309568209$0.169685968399695$FALSE
glycerophospholipid metabolism$"glycerophospholipid metabolism"$0.0803388528407144$"UP"$"organ + species + age"$0.0809570967539816$0.319922780457809$FALSE
glycine, serine, alanine and threonine metabolism$"glycine	serine	alanine and threonine metabolism"$-0.0812740961363448$"DOWN"$"organ + species + age + organ:species + organ:age + species:age + organ:species:age"$0.0766918343040624$0.312902683960575$FALSE
heparan sulfate degradation$"heparan sulfate degradation"$0.0810802633289602$"UP"$"species + age + species:age"$0.0481561780752861$0.249759160865043$FALSE
histidine metabolism$"histidine metabolism"$0.073903603635547$"UP"$"organ + species + age + organ:species + organ:age + species:age + organ:species:age"$0.092537737641973$0.331013110758814$FALSE
keratan sulfate degradation$"keratan sulfate degradation"$0.0941591320072332$"UP"$"age"$0.0452716051137235$0.243037037978937$FALSE
limonene and pinene degradation$"limonene and pinene degradation"$0.0199793166211632$"UP"$"species + age + species:age"$0.657359123125505$0.849591090182179$FALSE
lysine metabolism$"lysine metabolism"$0.0445282416764174$"UP"$"species + age + species:age"$0.333882007815025$0.626796898106734$FALSE
methionine and cysteine metabolism$"methionine and cysteine metabolism"$-0.0356700823789431$"DOWN"$"species + age + species:age"$0.435193059657783$0.712134097621827$FALSE
nucleotide interconversion$"nucleotide interconversion"$0.0571370657967828$"UP"$"species + age + species:age"$0.165090238811586$0.443136956810047$FALSE
propanoate metabolism$"propanoate metabolism"$0.0376520228344502$"UP"$"organ + species + age + organ:species + organ:age + species:age + organ:species:age"$0.428358038767854$0.71108805173063$FALSE
pyruvate metabolism$"pyruvate metabolism"$-0.0511040196669385$"DOWN"$"species + age + species:age"$0.267521156863939$0.593199086959168$FALSE
selenoamino acid metabolism$"selenoamino acid metabolism"$-0.094464418678864$"DOWN"$"age"$0.0377228832490373$0.218557165360285$FALSE
starch and sucrose metabolism$"starch and sucrose metabolism"$0.0512057818908154$"UP"$"organ + species + age + organ:species + organ:age + species:age + organ:species:age"$0.279725626618584$0.607064125853097$FALSE
steroid metabolism$"steroid metabolism"$0.0525868406434304$"UP"$"organ + species + age"$0.262917215418006$0.589976146762251$FALSE
transport, extracellular$"transport	extracellular"$0.0321907834863904$"UP"$"organ + age + organ:age"$0.428018917404014$0.71108805173063$FALSE
transport, golgi apparatus$"transport	golgi apparatus"$-0.055930456570814$"DOWN"$"species + age + species:age"$0.239358627969673$0.565527254753254$FALSE
triacylglycerol synthesis$"triacylglycerol synthesis"$0.184533678450283$"UP"$"age"$4.69837536027147e-05$0.00179712857530384$TRUE
tyrosine metabolism$"tyrosine metabolism"$0.0729635145197319$"UP"$"organ + species + age"$0.126931096873323$0.386121564692719$FALSE
unassigned$"unassigned"$-0.0692273871573946$"DOWN"$"organ + species + age + organ:age + species:age"$0.081548944038265$0.319922780457809$FALSE
urea cycle$"urea cycle"$-0.0258524506849153$"DOWN"$"organ + species + age"$0.58374005934411$0.825944520303847$FALSE
valine, leucine, and isoleucine metabolism$"valine	leucine	and isoleucine metabolism"$-0.0570498410334598$"DOWN"$"organ + species + age + organ:species + organ:age + species:age + organ:species:age"$0.216768166601622$0.539276902277206$FALSE
vitamin b2 metabolism$"vitamin b2 metabolism"$-0.0805520689288373$"DOWN"$"organ + species + age + organ:species + organ:age + species:age + organ:species:age"$0.0661167867920391$0.308621354768831$FALSE
vitamin c metabolism$"vitamin c metabolism"$-0.0164612511671335$"DOWN"$"organ + species + age + organ:species + organ:age + species:age + organ:species:age"$0.731302502540879$0.87715617146366$FALSE
