# Supplementary material for: Transcriptomic alterations during ageing reflect the shift from cancer to degenerative diseases in the elderly
Source: Nat Commun. 2018 Jan 30;9:327. doi: 10.1038/s41467-017-02395-2 (PMC5790807; doi:10.1038/s41467-017-02395-2)
Supplement: Supplementary file 5 — Supplementary Data 2 [file 41467_2017_2395_MOESM5_ESM.zip › Supplementary Data S2/SpeciesComparison/metabolic-2-5/skin.csv]

Custom pathway$"Custom pathway"$"Diff"$"Direction of change"$"Interactions"$"P-value"$"FDR corrected p-value"
aminosugar metabolism$"aminosugar metabolism"$0.133333333333333$"UP"$"age + species + age:species"$0.111720268377278$0.252659683868614
arachidonic acid metabolism$"arachidonic acid metabolism"$0.0777777777777778$"UP"$"age"$0.436625448912262$0.638646179005995
beta-alanine metabolism$"beta-alanine metabolism"$0.0111111111111111$"UP"$"age"$0.909808698152872$0.935683239309585
butanoate metabolism$"butanoate metabolism"$-0.133333333333333$"DOWN"$"age"$0.155681655493706$0.326141677216048
cholesterol metabolism$"cholesterol metabolism"$-0.0555555555555555$"DOWN"$"age"$0.582772517102763$0.754780264441464
chondroitin sulfate degradation$"chondroitin sulfate degradation"$0.194444444444444$"UP"$"age + species + age:species"$0.0101449506559127$0.0481067014973923
chondroitin synthesis$"chondroitin synthesis"$0.155555555555556$"UP"$"age"$0.100339532837018$0.232282068142389
citric acid cycle$"citric acid cycle"$-0.0166666666666666$"DOWN"$"age"$0.870000394410655$0.920072359556592
eicosanoid metabolism$"eicosanoid metabolism"$-0.0277777777777777$"DOWN"$"age + species + age:species"$0.704895176521041$0.812702674106612
fatty acid synthesis$"fatty acid synthesis"$0.138888888888889$"UP"$"age + species + age:species"$0.0986898249111983$0.230557722843976
glutamate metabolism$"glutamate metabolism"$0.144444444444444$"UP"$"age + species + age:species"$0.0856159556180424$0.215137529501748
glutathione metabolism$"glutathione metabolism"$0.0333333333333333$"UP"$"age + species + age:species"$0.682507460913252$0.799431049834646
glycerophospholipid metabolism$"glycerophospholipid metabolism"$-0.0388888888888889$"DOWN"$"age + species + age:species"$0.613577545900524$0.765674984350297
glycine, serine, alanine and threonine metabolism$"glycine	serine	alanine and threonine metabolism"$-0.00555555555555548$"DOWN"$"age + species + age:species"$0.947263090605171$0.963651725390727
heparan sulfate degradation$"heparan sulfate degradation"$0.305555555555556$"UP"$"age"$0.000241543019052696$0.00263013509635158
histidine metabolism$"histidine metabolism"$0.0333333333333333$"UP"$"age"$0.738937575158336$0.838692052938843
inositol phosphate metabolism$"inositol phosphate metabolism"$0.35$"UP"$"age"$4.40197327880647e-05$0.000808862589980689
keratan sulfate degradation$"keratan sulfate degradation"$0.266666666666667$"UP"$"age + species + age:species"$0.000506252155391948$0.00465119167766352
keratan sulfate synthesis$"keratan sulfate synthesis"$0.172222222222222$"UP"$"age"$0.036392659167502$0.119931930784833
lysine metabolism$"lysine metabolism"$0.00555555555555559$"UP"$"age"$0.956348228631692$0.966207488720679
methionine and cysteine metabolism$"methionine and cysteine metabolism"$0.0222222222222223$"UP"$"age + species + age:species"$0.772693838033453$0.8604999559918
miscellaneous$"miscellaneous"$0.261111111111111$"UP"$"age"$0.00417383678036775$0.0235982310274638
n-glycan degradation$"n-glycan degradation"$0.277777777777778$"UP"$"age + species + age:species"$0.000285473042162386$0.00297440234216406
n-glycan synthesis$"n-glycan synthesis"$-0.161111111111111$"DOWN"$"age"$0.0945786320068781$0.230557722843976
nad metabolism$"nad metabolism"$-0.211111111111111$"DOWN"$"age"$0.031078132619817$0.110139755895269
o-glycan synthesis$"o-glycan synthesis"$-0.127777777777778$"DOWN"$"age + species + age:species"$0.0801423723295359$0.208106219389025
pentose phosphate pathway$"pentose phosphate pathway"$-0.0666666666666666$"DOWN"$"age + species + age:species"$0.368960743997186$0.562043827643382
purine catabolism$"purine catabolism"$-0.0611111111111111$"DOWN"$"age"$0.538608717845898$0.710094004693695
pyrimidine synthesis$"pyrimidine synthesis"$0.0388888888888889$"UP"$"age"$0.702468747317507$0.812702674106612
pyruvate metabolism$"pyruvate metabolism"$-0.0388888888888889$"DOWN"$"age + species + age:species"$0.649785947445266$0.770310760277856
sphingolipid metabolism$"sphingolipid metabolism"$-0.0111111111111111$"DOWN"$"age + species + age:species"$0.885694735067336$0.929269267972856
starch and sucrose metabolism$"starch and sucrose metabolism"$0.0777777777777778$"UP"$"age + species + age:species"$0.356047838891356$0.553852193830998
steroid metabolism$"steroid metabolism"$0.0166666666666667$"UP"$"age"$0.866762319903342$0.919957119319793
tetrahydrobiopterin metabolism$"tetrahydrobiopterin metabolism"$-0.0388888888888889$"DOWN"$"age + species + age:species"$0.614426385330492$0.765674984350297
transport, endoplasmic reticular$"transport	endoplasmic reticular"$-0.0166666666666666$"DOWN"$"age + species + age:species"$0.824745260523619$0.884945644503445
transport, extracellular$"transport	extracellular"$0.0222222222222223$"UP"$"age + species + age:species"$0.7401974734781$0.838692052938843
transport, mitochondrial$"transport	mitochondrial"$-0.0722222222222222$"DOWN"$"age + species + age:species"$0.396482433384064$0.594723650076096
triacylglycerol synthesis$"triacylglycerol synthesis"$0.00555555555555559$"UP"$"age + species + age:species"$0.94527844545684$0.963651725390727
tryptophan metabolism$"tryptophan metabolism"$0.0722222222222222$"UP"$"age + species + age:species"$0.386928408568782$0.583368985226779
tyrosine metabolism$"tyrosine metabolism"$0.138888888888889$"UP"$"age"$0.162765566814989$0.33460403628905
urea cycle$"urea cycle"$-0.144444444444444$"DOWN"$"age"$0.128375812073193$0.281660363802379
vitamin c metabolism$"vitamin c metabolism"$0.3$"UP"$"age"$0.000995722579786302$0.00770374838045191
