# Supplementary material for: Transcriptomic alterations during ageing reflect the shift from cancer to degenerative diseases in the elderly
Source: Nat Commun. 2018 Jan 30;9:327. doi: 10.1038/s41467-017-02395-2 (PMC5790807; doi:10.1038/s41467-017-02395-2)
Supplement: Supplementary file 5 — Supplementary Data 2 [file 41467_2017_2395_MOESM5_ESM.zip › Supplementary Data S2/SpeciesComparison/metabolic-2-5/liver.csv]

Custom pathway$"Custom pathway"$"Diff"$"Direction of change"$"Interactions"$"P-value"$"FDR corrected p-value"
aminosugar metabolism$"aminosugar metabolism"$0.0249338624338625$"UP"$"age + species + age:species"$0.808979854285587$0.877638661106873
arachidonic acid metabolism$"arachidonic acid metabolism"$-0.160152116402116$"DOWN"$"age"$0.165892690980823$0.33460403628905
beta-alanine metabolism$"beta-alanine metabolism"$0.103571428571429$"UP"$"age + species + age:species"$0.296440688948993$0.481511395309414
butanoate metabolism$"butanoate metabolism"$-0.16494708994709$"DOWN"$"age + species + age:species"$0.0988104526474183$0.230557722843976
cholesterol metabolism$"cholesterol metabolism"$0.0652116402116402$"UP"$"age"$0.591558172055904$0.762798695545772
chondroitin sulfate degradation$"chondroitin sulfate degradation"$0.335648148148148$"UP"$"age + species + age:species"$0.000363916586601455$0.00345133795034928
chondroitin synthesis$"chondroitin synthesis"$0.300165343915344$"UP"$"age"$0.00325575541619983$0.0199415019242239
citric acid cycle$"citric acid cycle"$-0.126587301587302$"DOWN"$"age"$0.284998681728731$0.470728159709252
eicosanoid metabolism$"eicosanoid metabolism"$-0.0767195767195767$"DOWN"$"age"$0.519730418415507$0.707410847287774
fatty acid synthesis$"fatty acid synthesis"$0.182208994708995$"UP"$"age"$0.115550064803547$0.259326099635442
glutamate metabolism$"glutamate metabolism"$0.136177248677249$"UP"$"age + species + age:species"$0.224294786121691$0.407053500739365
glutathione metabolism$"glutathione metabolism"$-0.26468253968254$"DOWN"$"age + species + age:species"$0.0113620710007563$0.0513915211418823
glycerophospholipid metabolism$"glycerophospholipid metabolism"$-0.0805555555555555$"DOWN"$"age"$0.497580953089527$0.693311849328535
glycine, serine, alanine and threonine metabolism$"glycine	serine	alanine and threonine metabolism"$0.101653439153439$"UP"$"age"$0.366396124255325$0.562043827643382
heparan sulfate degradation$"heparan sulfate degradation"$0.34619708994709$"UP"$"age"$1.22825705814828e-05$0.000277775057765842
histidine metabolism$"histidine metabolism"$0.375925925925926$"UP"$"age"$0.000132829922963847$0.00177509078869868
inositol phosphate metabolism$"inositol phosphate metabolism"$0.0815145502645503$"UP"$"age"$0.486605548471986$0.681247767860781
keratan sulfate degradation$"keratan sulfate degradation"$0.26468253968254$"UP"$"age + species + age:species"$0.0125762578996086$0.0551853704848497
keratan sulfate synthesis$"keratan sulfate synthesis"$-0.00383597883597886$"DOWN"$"age"$0.969817374807458$0.976459959566413
lysine metabolism$"lysine metabolism"$-0.036441798941799$"DOWN"$"age + species + age:species"$0.751586989037921$0.84017709040741
methionine and cysteine metabolism$"methionine and cysteine metabolism"$-0.0767195767195767$"DOWN"$"age + species + age:species"$0.449054748317387$0.640883961190834
miscellaneous$"miscellaneous"$0.32989417989418$"UP"$"age"$0.00146800733432939$0.0100370734021591
n-glycan degradation$"n-glycan degradation"$0.331812169312169$"UP"$"age"$0.00121564114811242$0.00850948803678696
n-glycan synthesis$"n-glycan synthesis"$0.394146825396825$"UP"$"age"$3.78313920096477e-05$0.000741495283389096
nad metabolism$"nad metabolism"$-0.21385582010582$"DOWN"$"age"$0.0598289662720832$0.164389869943855
o-glycan synthesis$"o-glycan synthesis"$-0.155357142857143$"DOWN"$"age + species + age:species"$0.0011754992504602$0.00850948803678696
pentose phosphate pathway$"pentose phosphate pathway"$0.0335648148148148$"UP"$"age"$0.782046070619083$0.867628470800039
purine catabolism$"purine catabolism"$0.0393187830687831$"UP"$"age"$0.741700454979929$0.838692052938843
pyrimidine synthesis$"pyrimidine synthesis"$0.334689153439153$"UP"$"age"$0.000656951581705379$0.0056806989712171
pyruvate metabolism$"pyruvate metabolism"$-0.0546626984126984$"DOWN"$"age"$0.647628802057771$0.770310760277856
sphingolipid metabolism$"sphingolipid metabolism"$0.208101851851852$"UP"$"age + species + age:species"$0.0486051584074439$0.145815475222332
starch and sucrose metabolism$"starch and sucrose metabolism"$-0.131382275132275$"DOWN"$"age"$0.271994629044665$0.451787688921646
steroid metabolism$"steroid metabolism"$-0.0623346560846561$"DOWN"$"age + species + age:species"$0.535260985364692$0.710094004693695
tetrahydrobiopterin metabolism$"tetrahydrobiopterin metabolism"$-0.137136243386243$"DOWN"$"age + species + age:species"$0.216261419339867$0.39987960557183
transport, endoplasmic reticular$"transport	endoplasmic reticular"$0.252215608465608$"UP"$"age"$0.0214661747265541$0.081961758046843
transport, extracellular$"transport	extracellular"$0.134259259259259$"UP"$"age + species + age:species"$0.219270998574694$0.402910459881001
transport, mitochondrial$"transport	mitochondrial"$-0.24646164021164$"DOWN"$"age"$0.0267477316743682$0.0995421912944841
triacylglycerol synthesis$"triacylglycerol synthesis"$-0.220568783068783$"DOWN"$"age"$0.0524091866470165$0.151967990681414
tryptophan metabolism$"tryptophan metabolism"$0.0546626984126984$"UP"$"age + species + age:species"$0.625522086304925$0.765674984350297
tyrosine metabolism$"tyrosine metabolism"$0.0872685185185185$"UP"$"age + species + age:species"$0.445585569621969$0.639034914482238
urea cycle$"urea cycle"$-0.0872685185185185$"DOWN"$"age + species + age:species"$0.43098004732701$0.633540669570705
vitamin c metabolism$"vitamin c metabolism"$0.223445767195767$"UP"$"age"$0.0444909062528166$0.136876992398886
