# Supplementary material for: Transcriptomic alterations during ageing reflect the shift from cancer to degenerative diseases in the elderly
Source: Nat Commun. 2018 Jan 30;9:327. doi: 10.1038/s41467-017-02395-2 (PMC5790807; doi:10.1038/s41467-017-02395-2)
Supplement: Supplementary file 5 — Supplementary Data 2 [file 41467_2017_2395_MOESM5_ESM.zip › Supplementary Data S2/SpeciesComparison/metabolic-2-5/brain.csv]

Custom pathway$"Custom pathway"$"Diff"$"Direction of change"$"Interactions"$"P-value"$"FDR corrected p-value"
aminosugar metabolism$"aminosugar metabolism"$0.135802469135802$"UP"$"age"$0.177154190735333$0.345739847588505
arachidonic acid metabolism$"arachidonic acid metabolism"$0.0555555555555556$"UP"$"age"$0.528701251830769$0.710094004693695
beta-alanine metabolism$"beta-alanine metabolism"$-0.230864197530864$"DOWN"$"age"$0.0137300443720186$0.0585019281938182
butanoate metabolism$"butanoate metabolism"$0.0135802469135802$"UP"$"age + species + age:species"$0.847638200910538$0.902918953143834
cholesterol metabolism$"cholesterol metabolism"$-0.112345679012346$"DOWN"$"age"$0.267462740001226$0.447640481837645
chondroitin sulfate degradation$"chondroitin sulfate degradation"$0.348148148148148$"UP"$"age"$7.67943674265802e-07$2.0525040021286e-05
chondroitin synthesis$"chondroitin synthesis"$-0.0246913580246914$"DOWN"$"age"$0.802498440246107$0.87383163493465
citric acid cycle$"citric acid cycle"$-0.12716049382716$"DOWN"$"age + species + age:species"$0.102454247944832$0.234833982177144
eicosanoid metabolism$"eicosanoid metabolism"$-0.00123456790123461$"DOWN"$"age + species + age:species"$0.988570652625498$0.989845356536392
fatty acid synthesis$"fatty acid synthesis"$0.0296296296296297$"UP"$"age + species + age:species"$0.750531989613318$0.84017709040741
glutamate metabolism$"glutamate metabolism"$-0.114814814814815$"DOWN"$"age"$0.223795215557147$0.407053500739365
glutathione metabolism$"glutathione metabolism"$0.0851851851851853$"UP"$"age + species + age:species"$0.336436389615592$0.53466107322694
glycerophospholipid metabolism$"glycerophospholipid metabolism"$-0.0913580246913581$"DOWN"$"age"$0.23642276722871$0.416217326737968
glycine, serine, alanine and threonine metabolism$"glycine	serine	alanine and threonine metabolism"$-0.0864197530864197$"DOWN"$"age + species + age:species"$0.367160830192257$0.562043827643382
heparan sulfate degradation$"heparan sulfate degradation"$0.114814814814815$"UP"$"age"$0.2395266239174$0.41917159185545
histidine metabolism$"histidine metabolism"$-0.151851851851852$"DOWN"$"age + species + age:species"$0.0785146145240167$0.206100863125544
inositol phosphate metabolism$"inositol phosphate metabolism"$0.140740740740741$"UP"$"age"$0.167567705040773$0.335135410081545
keratan sulfate degradation$"keratan sulfate degradation"$0.201234567901235$"UP"$"age + species + age:species"$0.0322177517244664$0.110139755895269
keratan sulfate synthesis$"keratan sulfate synthesis"$-0.197530864197531$"DOWN"$"age + species + age:species"$0.0317549495621513$0.110139755895269
lysine metabolism$"lysine metabolism"$-0.11358024691358$"DOWN"$"age + species + age:species"$0.154691760321732$0.326141677216048
methionine and cysteine metabolism$"methionine and cysteine metabolism"$-0.0518518518518519$"DOWN"$"age"$0.612284985653935$0.765674984350297
miscellaneous$"miscellaneous"$0.0703703703703704$"UP"$"age + species + age:species"$0.442541106647084$0.639034914482238
n-glycan degradation$"n-glycan degradation"$0.318518518518518$"UP"$"age"$0.0002933934283087$0.00297440234216406
n-glycan synthesis$"n-glycan synthesis"$0.162962962962963$"UP"$"age + species + age:species"$0.0632456322218897$0.172168665492922
nad metabolism$"nad metabolism"$0.179012345679012$"UP"$"age"$0.0463663117144854$0.14053294478411
o-glycan synthesis$"o-glycan synthesis"$0.00123456790123461$"UP"$"age"$0.989845356536392$0.989845356536392
pentose phosphate pathway$"pentose phosphate pathway"$-0.0518518518518518$"DOWN"$"age"$0.613729945887158$0.765674984350297
purine catabolism$"purine catabolism"$-0.0567901234567901$"DOWN"$"age + species + age:species"$0.536785881592622$0.710094004693695
pyrimidine synthesis$"pyrimidine synthesis"$-0.0148148148148148$"DOWN"$"age"$0.887917116282086$0.929269267972856
pyruvate metabolism$"pyruvate metabolism"$0.21358024691358$"UP"$"age + species + age:species"$0.0143542756648483$0.0602879577923627
sphingolipid metabolism$"sphingolipid metabolism"$0.475308641975309$"UP"$"age"$1.98464604716162e-12$1.16697187573103e-10
starch and sucrose metabolism$"starch and sucrose metabolism"$0.0987654320987654$"UP"$"age + species + age:species"$0.29318162645386$0.481511395309414
steroid metabolism$"steroid metabolism"$0.262962962962963$"UP"$"age"$0.00502702430778066$0.0268717299361366
tetrahydrobiopterin metabolism$"tetrahydrobiopterin metabolism"$-0.196296296296296$"DOWN"$"age"$0.0405361850969623$0.129539548027249
transport, endoplasmic reticular$"transport	endoplasmic reticular"$0.0962962962962963$"UP"$"age + species + age:species"$0.2433514649478$0.423345152039367
transport, extracellular$"transport	extracellular"$-0.0246913580246914$"DOWN"$"age"$0.641141476915148$0.770310760277856
transport, mitochondrial$"transport	mitochondrial"$-0.192592592592593$"DOWN"$"age + species + age:species"$0.0492241751584947$0.146180883804015
triacylglycerol synthesis$"triacylglycerol synthesis"$-0.224691358024691$"DOWN"$"age"$0.0202077436535094$0.0781720609754178
tryptophan metabolism$"tryptophan metabolism"$-0.0790123456790124$"DOWN"$"age + species + age:species"$0.340714492347881$0.538521865939505
tyrosine metabolism$"tyrosine metabolism"$0.0506172839506173$"UP"$"age"$0.596028442938054$0.765206821937938
urea cycle$"urea cycle"$-0.0320987654320988$"DOWN"$"age + species + age:species"$0.723388958542633$0.827534450628538
vitamin c metabolism$"vitamin c metabolism"$-0.0938271604938272$"DOWN"$"age"$0.353507250779908$0.552825168772835
