# Supplementary material for: Transcriptomic alterations during ageing reflect the shift from cancer to degenerative diseases in the elderly
Source: Nat Commun. 2018 Jan 30;9:327. doi: 10.1038/s41467-017-02395-2 (PMC5790807; doi:10.1038/s41467-017-02395-2)
Supplement: Supplementary file 5 — Supplementary Data 2 [file 41467_2017_2395_MOESM5_ESM.zip › Supplementary Data S2/SpeciesComparison/metabolic-2-5/mmusculus.csv]

Custom pathway$"Custom pathway"$"Diff"$"Direction of change"$"Interactions"$"P-value"$"FDR corrected p-value"
aminosugar metabolism$"aminosugar metabolism"$-0.0483091787439613$"DOWN"$"organ + age"$0.617185801326163$0.765674984350297
arachidonic acid metabolism$"arachidonic acid metabolism"$0.00966183574879231$"UP"$"organ + age"$0.90712044742149$0.935683239309585
beta-alanine metabolism$"beta-alanine metabolism"$0.0801932367149758$"UP"$"organ + age"$0.381288518962383$0.577828992654333
butanoate metabolism$"butanoate metabolism"$-0.12463768115942$"DOWN"$"age"$0.0362116794157926$0.119931930784833
cholesterol metabolism$"cholesterol metabolism"$0.0376811594202899$"UP"$"organ + age"$0.695420486150719$0.808117086673167
chondroitin sulfate degradation$"chondroitin sulfate degradation"$0.156521739130435$"UP"$"organ + age + organ:age"$0.0446945281302485$0.136876992398886
chondroitin synthesis$"chondroitin synthesis"$-0.0241545893719807$"DOWN"$"organ + age"$0.799089632102611$0.87383163493465
citric acid cycle$"citric acid cycle"$0.13719806763285$"UP"$"organ + age"$0.143261072255952$0.309542232581515
eicosanoid metabolism$"eicosanoid metabolism"$-0.257004830917874$"DOWN"$"age"$0.00194990658678595$0.0127393897003349
fatty acid synthesis$"fatty acid synthesis"$-0.107246376811594$"DOWN"$"organ + age"$0.255241387188416$0.436474672098486
glutamate metabolism$"glutamate metabolism"$0.171014492753623$"UP"$"age"$0.0413944894493579$0.130859998904422
glutathione metabolism$"glutathione metabolism"$-0.0830917874396135$"DOWN"$"organ + age + organ:age"$0.342529214049957$0.538521865939505
glycerophospholipid metabolism$"glycerophospholipid metabolism"$-0.0183574879227053$"DOWN"$"organ + age"$0.819020706343978$0.884945644503445
glycine, serine, alanine and threonine metabolism$"glycine	serine	alanine and threonine metabolism"$-0.144927536231884$"DOWN"$"organ + age"$0.0964371374085744$0.230557722843976
heparan sulfate degradation$"heparan sulfate degradation"$0.171980676328502$"UP"$"organ + age + organ:age"$0.0228360859481016$0.0860744778043829
histidine metabolism$"histidine metabolism"$0.0840579710144928$"UP"$"organ + age + organ:age"$0.295590682720129$0.481511395309414
inositol phosphate metabolism$"inositol phosphate metabolism"$-0.00579710144927531$"DOWN"$"organ + age + organ:age"$0.946126532801455$0.963651725390727
keratan sulfate degradation$"keratan sulfate degradation"$0.157487922705314$"UP"$"organ + age"$0.0895557235588889$0.223130362087401
keratan sulfate synthesis$"keratan sulfate synthesis"$-0.217391304347826$"DOWN"$"organ + age + organ:age"$0.000800842891472757$0.00654021694702752
lysine metabolism$"lysine metabolism"$-0.0792270531400966$"DOWN"$"organ + age + organ:age"$0.360840590956418$0.558353335479931
methionine and cysteine metabolism$"methionine and cysteine metabolism"$-0.0454106280193237$"DOWN"$"organ + age"$0.625692494186968$0.765674984350297
miscellaneous$"miscellaneous"$0.117874396135266$"UP"$"organ + age + organ:age"$0.176853791303107$0.345739847588505
n-glycan degradation$"n-glycan degradation"$0.191304347826087$"UP"$"age"$0.0283719664380354$0.10426697665978
n-glycan synthesis$"n-glycan synthesis"$0.0647342995169082$"UP"$"organ + age + organ:age"$0.45843859426707$0.651115684611202
nad metabolism$"nad metabolism"$0.115942028985507$"UP"$"organ + age + organ:age"$0.177573867298858$0.345739847588505
o-glycan synthesis$"o-glycan synthesis"$-0.139130434782609$"DOWN"$"organ + age + organ:age"$0.0537573844587313$0.151967990681414
pentose phosphate pathway$"pentose phosphate pathway"$-0.093719806763285$"DOWN"$"organ + age"$0.303501322171633$0.490271366584946
purine catabolism$"purine catabolism"$-0.223188405797101$"DOWN"$"age"$0.00469835822804152$0.0255799503526705
pyrimidine synthesis$"pyrimidine synthesis"$0.0463768115942029$"UP"$"organ + age"$0.620743235369347$0.765674984350297
pyruvate metabolism$"pyruvate metabolism"$-0.0743961352657005$"DOWN"$"organ + age"$0.413871190970462$0.614536010834928
sphingolipid metabolism$"sphingolipid metabolism"$0.217391304347826$"UP"$"organ + age + organ:age"$0.0100787535395392$0.0481067014973923
starch and sucrose metabolism$"starch and sucrose metabolism"$0.125603864734299$"UP"$"organ + age"$0.187169059250633$0.362024364603197
steroid metabolism$"steroid metabolism"$0.273429951690821$"UP"$"age"$0.000891597256443429$0.00708458360525319
tetrahydrobiopterin metabolism$"tetrahydrobiopterin metabolism"$-0.139130434782609$"DOWN"$"organ + age + organ:age"$0.0814020926181561$0.208106219389025
transport, endoplasmic reticular$"transport	endoplasmic reticular"$0.273429951690821$"UP"$"age"$0.000582720264230301$0.00519150780859723
transport, extracellular$"transport	extracellular"$0.154589371980676$"UP"$"organ + age + organ:age"$0.0164463772668924$0.0662360947461147
transport, mitochondrial$"transport	mitochondrial"$-0.0734299516908212$"DOWN"$"organ + age"$0.440638456241444$0.639034914482238
triacylglycerol synthesis$"triacylglycerol synthesis"$0.0270531400966184$"UP"$"organ + age + organ:age"$0.747511902828137$0.84017709040741
tryptophan metabolism$"tryptophan metabolism"$-0.148792270531401$"DOWN"$"organ + age + organ:age"$0.0691260673734647$0.183090664935123
tyrosine metabolism$"tyrosine metabolism"$0.0541062801932368$"UP"$"organ + age"$0.559694381946729$0.731333992410392
urea cycle$"urea cycle"$0.0521739130434782$"UP"$"organ + age + organ:age"$0.549494878585849$0.721212028143927
vitamin c metabolism$"vitamin c metabolism"$-0.0106280193236715$"DOWN"$"organ + age"$0.910222470892997$0.935683239309585
