# Supplementary material for: Transcriptomic alterations during ageing reflect the shift from cancer to degenerative diseases in the elderly
Source: Nat Commun. 2018 Jan 30;9:327. doi: 10.1038/s41467-017-02395-2 (PMC5790807; doi:10.1038/s41467-017-02395-2)
Supplement: Supplementary file 5 — Supplementary Data 2 [file 41467_2017_2395_MOESM5_ESM.zip › Supplementary Data S2/SpeciesComparison/metabolic-2-5/nfurzeri.csv]

Custom pathway$"Custom pathway"$"Diff"$"Direction of change"$"Interactions"$"P-value"$"FDR corrected p-value"
aminosugar metabolism$"aminosugar metabolism"$0.451851851851852$"UP"$"age"$2.74532930712836e-08$1.00890852036967e-06
arachidonic acid metabolism$"arachidonic acid metabolism"$0.0592592592592593$"UP"$"organ + age"$0.63024947691419$0.765674984350297
beta-alanine metabolism$"beta-alanine metabolism"$-0.325925925925926$"DOWN"$"age"$0.00118893397810166$0.00850948803678696
butanoate metabolism$"butanoate metabolism"$-0.0444444444444445$"DOWN"$"organ + age + organ:age"$0.645387747869371$0.770310760277856
cholesterol metabolism$"cholesterol metabolism"$0.0740740740740741$"UP"$"organ + age"$0.535896547641654$0.710094004693695
chondroitin sulfate degradation$"chondroitin sulfate degradation"$0.518518518518519$"UP"$"age"$3.54549767243256e-14$3.47458771898391e-12
chondroitin synthesis$"chondroitin synthesis"$0.214814814814815$"UP"$"organ + age + organ:age"$0.0357516324673436$0.119931930784833
citric acid cycle$"citric acid cycle"$-0.266666666666667$"DOWN"$"age"$0.00562898036910035$0.0295521469377769
eicosanoid metabolism$"eicosanoid metabolism"$-0.0444444444444445$"DOWN"$"organ + age + organ:age"$0.609523380350831$0.765674984350297
fatty acid synthesis$"fatty acid synthesis"$0.459259259259259$"UP"$"age"$1.37985252971255e-08$5.79538062479271e-07
glutamate metabolism$"glutamate metabolism"$-0.251851851851852$"DOWN"$"age"$0.0168719128349999$0.0670316536958104
glutathione metabolism$"glutathione metabolism"$0.355555555555556$"UP"$"age"$0.000321870798995055$0.00315433383015154
glycerophospholipid metabolism$"glycerophospholipid metabolism"$-0.303703703703704$"DOWN"$"age"$0.00336446373916088$0.0201867824349653
glycine, serine, alanine and threonine metabolism$"glycine	serine	alanine and threonine metabolism"$0.244444444444444$"UP"$"age"$0.0151199329597847$0.0626092998616436
heparan sulfate degradation$"heparan sulfate degradation"$0.155555555555556$"UP"$"organ + age"$0.103039400343032$0.234833982177144
histidine metabolism$"histidine metabolism"$-0.0444444444444445$"DOWN"$"organ + age"$0.708245318843465$0.813375483359292
inositol phosphate metabolism$"inositol phosphate metabolism"$0.177777777777778$"UP"$"organ + age"$0.127832965613223$0.281660363802379
keratan sulfate degradation$"keratan sulfate degradation"$0.548148148148148$"UP"$"age"$2.65658912724008e-20$7.81037203408584e-18
keratan sulfate synthesis$"keratan sulfate synthesis"$-0.148148148148148$"DOWN"$"organ + age"$0.200096046935377$0.372330618981017
lysine metabolism$"lysine metabolism"$0.0814814814814815$"UP"$"organ + age + organ:age"$0.461607818164636$0.651320798414667
methionine and cysteine metabolism$"methionine and cysteine metabolism"$-0.362962962962963$"DOWN"$"age"$0.000110815677763845$0.00155141948869383
miscellaneous$"miscellaneous"$-0.0148148148148148$"DOWN"$"organ + age + organ:age"$0.895082297146425$0.933170905535635
n-glycan degradation$"n-glycan degradation"$0.533333333333333$"UP"$"age"$4.77387972178199e-17$7.01760319101952e-15
n-glycan synthesis$"n-glycan synthesis"$0.22962962962963$"UP"$"organ + age + organ:age"$0.00846493725458688$0.0414781925474757
nad metabolism$"nad metabolism"$-0.355555555555556$"DOWN"$"age"$7.52726584173777e-05$0.00116474534603732
o-glycan synthesis$"o-glycan synthesis"$0.0444444444444445$"UP"$"organ + age + organ:age"$0.573517937539085$0.746080856798633
pentose phosphate pathway$"pentose phosphate pathway"$0.237037037037037$"UP"$"age"$0.032012654353636$0.110139755895269
purine catabolism$"purine catabolism"$-0.0296296296296297$"DOWN"$"organ + age + organ:age"$0.793338057234602$0.87383163493465
pyrimidine synthesis$"pyrimidine synthesis"$0.311111111111111$"UP"$"age"$0.00240275483509889$0.0153567374243277
pyruvate metabolism$"pyruvate metabolism"$0.0666666666666667$"UP"$"organ + age + organ:age"$0.526961689247461$0.710094004693695
sphingolipid metabolism$"sphingolipid metabolism"$0.0962962962962963$"UP"$"organ + age + organ:age"$0.255352529254897$0.436474672098486
starch and sucrose metabolism$"starch and sucrose metabolism"$-0.266666666666667$"DOWN"$"age"$0.0118069997611231$0.0525948171177301
steroid metabolism$"steroid metabolism"$-0.118518518518519$"DOWN"$"organ + age + organ:age"$0.26797525443342$0.447640481837645
tetrahydrobiopterin metabolism$"tetrahydrobiopterin metabolism"$0.125925925925926$"UP"$"organ + age + organ:age"$0.233091875421212$0.415327341659614
transport, endoplasmic reticular$"transport	endoplasmic reticular"$-0.222222222222222$"DOWN"$"organ + age"$0.0565302771674042$0.15679152346431
transport, extracellular$"transport	extracellular"$-0.288888888888889$"DOWN"$"age"$0.00353046493171704$0.0207591337984962
transport, mitochondrial$"transport	mitochondrial"$-0.259259259259259$"DOWN"$"age"$0.0176801887959166$0.0693063400799929
triacylglycerol synthesis$"triacylglycerol synthesis"$-0.466666666666667$"DOWN"$"age"$4.49751985342123e-09$2.2037847281764e-07
tryptophan metabolism$"tryptophan metabolism"$0.259259259259259$"UP"$"age"$0.0153723171378673$0.0627702949796247
tyrosine metabolism$"tyrosine metabolism"$0.222222222222222$"UP"$"age"$0.036713856362704$0.119931930784833
urea cycle$"urea cycle"$0.0148148148148148$"UP"$"organ + age"$0.899619306733007$0.934586841623689
vitamin c metabolism$"vitamin c metabolism"$0.355555555555556$"UP"$"age"$0.000188185064490087$0.00240549604174285
