# Supplementary material for: Transcriptomic alterations during ageing reflect the shift from cancer to degenerative diseases in the elderly
Source: Nat Commun. 2018 Jan 30;9:327. doi: 10.1038/s41467-017-02395-2 (PMC5790807; doi:10.1038/s41467-017-02395-2)
Supplement: Supplementary file 5 — Supplementary Data 2 [file 41467_2017_2395_MOESM5_ESM.zip › Supplementary Data S2/SpeciesComparison/metabolic-2-5/all.csv]

Custom pathway$"Custom pathway"$"Diff"$"Direction of change"$"Interactions"$"P-value"$"FDR corrected p-value"$"Cross-species regulation"
aminosugar metabolism$"aminosugar metabolism"$0.0751563948100093$"UP"$"species + age + species:age"$0.118125804006653$0.263098381651181$FALSE
arachidonic acid metabolism$"arachidonic acid metabolism"$0.024545296570899$"UP"$"organ + species + age"$0.618284920225564$0.765674984350297$FALSE
beta-alanine metabolism$"beta-alanine metabolism"$-0.0536955514365153$"DOWN"$"organ + species + age + organ:age + species:age"$0.261955282051723$0.442614097259807$FALSE
butanoate metabolism$"butanoate metabolism"$-0.07524328081557$"DOWN"$"organ + species + age + organ:species + organ:age + species:age + organ:species:age"$0.067947566943544$0.181605315285472$FALSE
cholesterol metabolism$"cholesterol metabolism"$-0.0220690454124189$"DOWN"$"organ + species + age"$0.66705957178979$0.787612506450596$FALSE
chondroitin sulfate degradation$"chondroitin sulfate degradation"$0.220951112140871$"UP"$"organ + species + age + organ:species + organ:age + species:age + organ:species:age"$2.3682099885481e-07$7.73615262925712e-06$FALSE
chondroitin synthesis$"chondroitin synthesis"$0.0957918211306766$"UP"$"organ + species + age"$0.0510318125538577$0.150033528908342$FALSE
citric acid cycle$"citric acid cycle"$-0.0783711770157554$"DOWN"$"species + age + species:age"$0.0979721184412829$0.230557722843976$FALSE
eicosanoid metabolism$"eicosanoid metabolism"$-0.0594300278035217$"DOWN"$"organ + species + age + organ:species + organ:age + species:age + organ:species:age"$0.192665854523521$0.368861112162527$FALSE
fatty acid synthesis$"fatty acid synthesis"$0.0808908711770157$"UP"$"organ + species + age + organ:species + organ:age + species:age + organ:species:age"$0.0960947387927039$0.230557722843976$FALSE
glutamate metabolism$"glutamate metabolism"$0.0645563021316034$"UP"$"species + age + species:age"$0.164278028656589$0.33460403628905$FALSE
glutathione metabolism$"glutathione metabolism"$-0.00642956441149212$"DOWN"$"organ + species + age + organ:age + species:age"$0.888179130273376$0.929269267972856$FALSE
glycerophospholipid metabolism$"glycerophospholipid metabolism"$-0.0543906394810009$"DOWN"$"organ + species + age + organ:species + organ:age + species:age + organ:species:age"$0.232731338423413$0.415327341659614$FALSE
glycine, serine, alanine and threonine metabolism$"glycine	serine	alanine and threonine metabolism"$-0.029106811862836$"DOWN"$"species + age + species:age"$0.538552191047806$0.710094004693695$FALSE
heparan sulfate degradation$"heparan sulfate degradation"$0.185458178869323$"UP"$"organ + age + organ:age"$7.48338193579486e-05$0.00116474534603732$TRUE
histidine metabolism$"histidine metabolism"$0.068466172381835$"UP"$"organ + age + organ:age"$0.175492100457018$0.345739847588505$FALSE
inositol phosphate metabolism$"inositol phosphate metabolism"$0.127592099165894$"UP"$"organ + age + organ:age"$0.0111400457483246$0.0513915211418823$FALSE
keratan sulfate degradation$"keratan sulfate degradation"$0.217388785912882$"UP"$"species + age + species:age"$2.1562680638236e-06$5.28285675636782e-05$FALSE
keratan sulfate synthesis$"keratan sulfate synthesis"$-0.0338855421686747$"DOWN"$"organ + species + age + organ:age + species:age"$0.425859379779025$0.629159083693634$FALSE
lysine metabolism$"lysine metabolism"$-0.0106869786839666$"DOWN"$"organ + species + age + organ:species + organ:age + species:age + organ:species:age"$0.823910458422771$0.884945644503445$FALSE
methionine and cysteine metabolism$"methionine and cysteine metabolism"$-0.0302363299351252$"DOWN"$"species + age + species:age"$0.516437959010294$0.706198883483844$FALSE
miscellaneous$"miscellaneous"$0.155352177942539$"UP"$"organ + species + age + organ:species + organ:age + species:age + organ:species:age"$0.000230741484613767$0.00260915371063259$FALSE
n-glycan degradation$"n-glycan degradation"$0.258659638554217$"UP"$"age"$3.44888987286219e-07$1.01397362262148e-05$FALSE
n-glycan synthesis$"n-glycan synthesis"$0.0656423772011122$"UP"$"organ + age + organ:age"$0.19607300128993$0.369522194738713$FALSE
nad metabolism$"nad metabolism"$-0.03453718721038$"DOWN"$"organ + species + age + organ:age + species:age"$0.463013764859406$0.651320798414667$FALSE
o-glycan synthesis$"o-glycan synthesis"$-0.0556939295644115$"DOWN"$"organ + species + age + organ:species + organ:age + species:age + organ:species:age"$0.198070849804384$0.370909744219675$FALSE
pentose phosphate pathway$"pentose phosphate pathway"$-0.0226338044485635$"DOWN"$"organ + species + age + organ:species + organ:age + species:age + organ:species:age"$0.641924185503366$0.770310760277856$FALSE
purine catabolism$"purine catabolism"$-0.0487864921223354$"DOWN"$"organ + species + age + organ:species + organ:age + species:age + organ:species:age"$0.318307253808547$0.511378866774386$FALSE
pyrimidine synthesis$"pyrimidine synthesis"$0.0681620713623726$"UP"$"species + age + species:age"$0.166163909177556$0.33460403628905$FALSE
pyruvate metabolism$"pyruvate metabolism"$0.0581701807228915$"UP"$"organ + species + age + organ:age + species:age"$0.226528926718813$0.408585916903872$FALSE
sphingolipid metabolism$"sphingolipid metabolism"$0.17398922613531$"UP"$"organ + species + age + organ:species + organ:age + species:age + organ:species:age"$9.35336958767952e-05$0.00137494532938889$TRUE
starch and sucrose metabolism$"starch and sucrose metabolism"$0.0327994670991659$"UP"$"species + age + species:age"$0.506706757981079$0.69612984507681$FALSE
steroid metabolism$"steroid metabolism"$0.0824982622798888$"UP"$"organ + species + age + organ:species + organ:age + species:age + organ:species:age"$0.0808413236979938$0.208106219389025$FALSE
tetrahydrobiopterin metabolism$"tetrahydrobiopterin metabolism"$-0.0689440454124189$"DOWN"$"organ + species + age + organ:species + organ:age + species:age + organ:species:age"$0.142047899007234$0.309348757837975$FALSE
transport, endoplasmic reticular$"transport	endoplasmic reticular"$0.0790228220574606$"UP"$"organ + species + age + organ:species + organ:age + species:age + organ:species:age"$0.0838734213199916$0.212575740242048$FALSE
transport, extracellular$"transport	extracellular"$0.039098702502317$"UP"$"organ + species + age + organ:species + organ:age + species:age + organ:species:age"$0.330980642774608$0.528849505302907$FALSE
transport, mitochondrial$"transport	mitochondrial"$-0.15174640871177$"DOWN"$"organ + species + age + organ:species + organ:age + species:age + organ:species:age"$0.00163103775493949$0.0108982977261866$FALSE
triacylglycerol synthesis$"triacylglycerol synthesis"$-0.0680317423540315$"DOWN"$"organ + species + age + organ:age + species:age"$0.144242468924039$0.309542232581515$FALSE
tryptophan metabolism$"tryptophan metabolism"$-0.030714202965709$"DOWN"$"organ + species + age + organ:species + organ:age + species:age + organ:species:age"$0.502332353600945$0.695552775547824$FALSE
tyrosine metabolism$"tyrosine metabolism"$0.0826720342910102$"UP"$"organ + species + age"$0.0985546952518363$0.230557722843976$FALSE
urea cycle$"urea cycle"$-0.0548685125115849$"DOWN"$"organ + species + age + organ:species + organ:age + species:age + organ:species:age"$0.258026232914138$0.438495447842523$FALSE
vitamin c metabolism$"vitamin c metabolism"$0.112821478220575$"UP"$"organ + age + organ:age"$0.0303348531253083$0.110104281714082$FALSE
