# Supplementary material for: Transcriptomic alterations during ageing reflect the shift from cancer to degenerative diseases in the elderly
Source: Nat Commun. 2018 Jan 30;9:327. doi: 10.1038/s41467-017-02395-2 (PMC5790807; doi:10.1038/s41467-017-02395-2)
Supplement: Supplementary file 5 — Supplementary Data 2 [file 41467_2017_2395_MOESM5_ESM.zip › Supplementary Data S2/SpeciesComparison/metabolic-2-4/brain.csv]

Custom pathway$"Custom pathway"$"Diff"$"Direction of change"$"Interactions"$"P-value"$"FDR corrected p-value"
alanine and aspartate metabolism$"alanine and aspartate metabolism"$-0.0816993464052287$"DOWN"$"age"$0.416038662585503$0.68332607150915
arachidonic acid metabolism$"arachidonic acid metabolism"$-0.153413217138707$"DOWN"$"age"$0.0658270609259153$0.236014096490477
beta-alanine metabolism$"beta-alanine metabolism"$-0.0476579520697167$"DOWN"$"age + species + age:species"$0.543724242949568$0.790042262951647
cholesterol metabolism$"cholesterol metabolism"$0.162037037037037$"UP"$"age"$0.0930012239454068$0.294351471561571
chondroitin sulfate degradation$"chondroitin sulfate degradation"$0.226942628903413$"UP"$"age"$0.00780842863628543$0.0620453518667004
chondroitin synthesis$"chondroitin synthesis"$0.118010167029775$"UP"$"age"$0.241880234978881$0.515569269208285
coa synthesis$"coa synthesis"$0.0163398692810457$"UP"$"age"$0.865666639682407$0.941755610375392
eicosanoid metabolism$"eicosanoid metabolism"$0.0249636891793754$"UP"$"age + species + age:species"$0.788746577463756$0.898804239435443
fatty acid oxidation$"fatty acid oxidation"$0.127995642701525$"UP"$"age"$0.154947217704029$0.40251091523878
fructose and mannose metabolism$"fructose and mannose metabolism"$0.0158859840232389$"UP"$"age"$0.873960546805128$0.944089245851866
glutathione metabolism$"glutathione metabolism"$-0.122095134350036$"DOWN"$"age + species + age:species"$0.21937641488675$0.485579494795342
glycerophospholipid metabolism$"glycerophospholipid metabolism"$-0.0127087872185911$"DOWN"$"age"$0.87665429971959$0.944089245851866
glycine, serine, alanine and threonine metabolism$"glycine	serine	alanine and threonine metabolism"$-0.0880537400145243$"DOWN"$"age"$0.370372096419903$0.655801286200496
histidine metabolism$"histidine metabolism"$0.0381263616557735$"UP"$"age + species + age:species"$0.627108381898943$0.838044837628588
inositol phosphate metabolism$"inositol phosphate metabolism"$0.0989469862018882$"UP"$"age"$0.342470758634988$0.62929001899179
keratan sulfate degradation$"keratan sulfate degradation"$0.123910675381264$"UP"$"age"$0.219666914312179$0.485579494795342
keratan sulfate synthesis$"keratan sulfate synthesis"$-0.187908496732026$"DOWN"$"age"$0.0623120589155601$0.228996816514684
limonene and pinene degradation$"limonene and pinene degradation"$-0.0190631808278868$"DOWN"$"age + species + age:species"$0.817859408525116$0.917750633993832
lysine metabolism$"lysine metabolism"$0.00771604938271603$"UP"$"age + species + age:species"$0.933046228047948$0.966742325721029
miscellaneous$"miscellaneous"$-0.161129266521423$"DOWN"$"age"$0.118251208774701$0.337532576502544
n-glycan degradation$"n-glycan degradation"$0.162037037037037$"UP"$"age"$0.10708008815393$0.315526719642001
n-glycan synthesis$"n-glycan synthesis"$0.0349491648511256$"UP"$"age + species + age:species"$0.687394423596993$0.868545591088084
nad metabolism$"nad metabolism"$0.0826071169208424$"UP"$"age"$0.405994576141405$0.675027689759182
nucleotide interconversion$"nucleotide interconversion"$0.177923021060276$"UP"$"age"$0.00842330141023987$0.0646330402490929
o-glycan synthesis$"o-glycan synthesis"$0.0599128540305011$"UP"$"age"$0.544353361454064$0.790042262951647
purine catabolism$"purine catabolism"$-0.184277414669571$"DOWN"$"age + species + age:species"$0.0412454487244865$0.172590768569908
pyrimidine synthesis$"pyrimidine synthesis"$0.0866920842411038$"UP"$"age"$0.408690233935831$0.675027689759182
pyruvate metabolism$"pyruvate metabolism"$0.023602033405955$"UP"$"age + species + age:species"$0.804848276326585$0.910097666307753
selenoamino acid metabolism$"selenoamino acid metabolism"$-0.209694989106754$"DOWN"$"age"$0.0149195592640321$0.0970279830369637
sphingolipid metabolism$"sphingolipid metabolism"$0.304557007988381$"UP"$"age"$0.000851494001119494$0.0208616030274276
starch and sucrose metabolism$"starch and sucrose metabolism"$0.132534495279593$"UP"$"age"$0.195385857987147$0.464255951051
steroid metabolism$"steroid metabolism"$0.0276870007262164$"UP"$"age"$0.780179005768015$0.895796068152121
transport, endoplasmic reticular$"transport	endoplasmic reticular"$-0.0935003631082063$"DOWN"$"age + species + age:species"$0.319508367429646$0.606035225963328
transport, extracellular$"transport	extracellular"$0$"DOWN"$"age"$1$1
transport, golgi apparatus$"transport	golgi apparatus"$0.0558278867102397$"UP"$"age"$0.588206269709215$0.822033888876071
transport, mitochondrial$"transport	mitochondrial"$-0.373093681917211$"DOWN"$"age"$1.51144890667831e-05$0.00148121992854474
tyrosine metabolism$"tyrosine metabolism"$0.0953159041394336$"UP"$"age + species + age:species"$0.28624348072029$0.577841795857051
unassigned$"unassigned"$-0.0857843137254902$"DOWN"$"age"$0.270964378961803$0.561010756442042
urea cycle$"urea cycle"$0.102578068264343$"UP"$"age"$0.242001901873277$0.515569269208285
vitamin a metabolism$"vitamin a metabolism"$-0.158859840232389$"DOWN"$"age"$0.0366952773881575$0.159364019114427
vitamin b2 metabolism$"vitamin b2 metabolism"$-0.216049382716049$"DOWN"$"age"$0.00136839376183293$0.02366516270464
vitamin c metabolism$"vitamin c metabolism"$0.0608206245461148$"UP"$"age"$0.545505372038042$0.790042262951647
