# Supplementary material for: Transcriptomic alterations during ageing reflect the shift from cancer to degenerative diseases in the elderly
Source: Nat Commun. 2018 Jan 30;9:327. doi: 10.1038/s41467-017-02395-2 (PMC5790807; doi:10.1038/s41467-017-02395-2)
Supplement: Supplementary file 5 — Supplementary Data 2 [file 41467_2017_2395_MOESM5_ESM.zip › Supplementary Data S2/SpeciesComparison/metabolic-2-4/skin.csv]

Custom pathway$"Custom pathway"$"Diff"$"Direction of change"$"Interactions"$"P-value"$"FDR corrected p-value"
alanine and aspartate metabolism$"alanine and aspartate metabolism"$-0.0398148148148148$"DOWN"$"age + species + age:species"$0.606979607227148$0.822359467856136
arachidonic acid metabolism$"arachidonic acid metabolism"$-0.0455026455026455$"DOWN"$"age"$0.657230276561124$0.857114054673791
beta-alanine metabolism$"beta-alanine metabolism"$0.0511904761904762$"UP"$"age + species + age:species"$0.553974458783346$0.794480443328311
cholesterol metabolism$"cholesterol metabolism"$0.0113756613756614$"UP"$"age"$0.913147064020901$0.962240992194068
chondroitin sulfate degradation$"chondroitin sulfate degradation"$-0.0568783068783069$"DOWN"$"age"$0.578043751801462$0.817042610719374
chondroitin synthesis$"chondroitin synthesis"$0.0625661375661376$"UP"$"age"$0.537436025680986$0.79003095775105
coa synthesis$"coa synthesis"$-0.307142857142857$"DOWN"$"age + species + age:species"$1.22101079848021e-06$0.000358977174753182
eicosanoid metabolism$"eicosanoid metabolism"$0.0511904761904762$"UP"$"age"$0.603943265296706$0.822033888876071
fatty acid oxidation$"fatty acid oxidation"$-0.210449735449735$"DOWN"$"age"$0.0173037827719219$0.101746242698901
fructose and mannose metabolism$"fructose and mannose metabolism"$0.091005291005291$"UP"$"age"$0.376608962445378$0.655801286200496
glutathione metabolism$"glutathione metabolism"$-0.204761904761905$"DOWN"$"age"$0.0216905749060799$0.118093130044213
glycerophospholipid metabolism$"glycerophospholipid metabolism"$0.113756613756614$"UP"$"age + species + age:species"$0.15266429486572$0.40251091523878
glycine, serine, alanine and threonine metabolism$"glycine	serine	alanine and threonine metabolism"$0.102380952380952$"UP"$"age"$0.279382831204023$0.570406613708213
histidine metabolism$"histidine metabolism"$0.255952380952381$"UP"$"age"$0.00698213501704646$0.058710310291846
inositol phosphate metabolism$"inositol phosphate metabolism"$0.301455026455026$"UP"$"age"$0.00122893035293352$0.02366516270464
keratan sulfate degradation$"keratan sulfate degradation"$0.227513227513228$"UP"$"age"$0.0156006808205509$0.0970279830369637
keratan sulfate synthesis$"keratan sulfate synthesis"$0.159259259259259$"UP"$"age + species + age:species"$0.0269857928459038$0.135203616556125
limonene and pinene degradation$"limonene and pinene degradation"$0.00568783068783069$"UP"$"age + species + age:species"$0.943625677136361$0.966742325721029
lysine metabolism$"lysine metabolism"$-0.0455026455026455$"DOWN"$"age"$0.65396235111144$0.857114054673791
miscellaneous$"miscellaneous"$0.108068783068783$"UP"$"age + species + age:species"$0.156075661010955$0.40251091523878
n-glycan degradation$"n-glycan degradation"$0.273015873015873$"UP"$"age"$0.00380008550261931$0.0502849278855267
n-glycan synthesis$"n-glycan synthesis"$-0.187698412698413$"DOWN"$"age"$0.0560634840176329$0.216877161857685
nad metabolism$"nad metabolism"$-0.199074074074074$"DOWN"$"age + species + age:species"$0.0176553614370756$0.101777965931377
nucleotide interconversion$"nucleotide interconversion"$0.0796296296296297$"UP"$"age + species + age:species"$0.306842154564952$0.597427771139707
o-glycan synthesis$"o-glycan synthesis"$0.00568783068783069$"UP"$"age + species + age:species"$0.934583558223927$0.966742325721029
purine catabolism$"purine catabolism"$-0.0170634920634921$"DOWN"$"age"$0.868080851740583$0.941755610375392
pyrimidine synthesis$"pyrimidine synthesis"$-0.159259259259259$"DOWN"$"age"$0.107322013483674$0.315526719642001
pyruvate metabolism$"pyruvate metabolism"$0.102380952380952$"UP"$"age"$0.311024192052391$0.597654329826163
selenoamino acid metabolism$"selenoamino acid metabolism"$-0.0341269841269842$"DOWN"$"age + species + age:species"$0.688847802287753$0.868545591088084
sphingolipid metabolism$"sphingolipid metabolism"$0.16494708994709$"UP"$"age + species + age:species"$0.032257263615015$0.148203999563828
starch and sucrose metabolism$"starch and sucrose metabolism"$0.0568783068783069$"UP"$"age + species + age:species"$0.512261081201467$0.76221479104821
steroid metabolism$"steroid metabolism"$0.0284391534391534$"UP"$"age + species + age:species"$0.740867873871075$0.887469672980146
transport, endoplasmic reticular$"transport	endoplasmic reticular"$0.108068783068783$"UP"$"age + species + age:species"$0.0872571772575$0.2850401123745
transport, extracellular$"transport	extracellular"$0.130820105820106$"UP"$"age"$0.148625015300512$0.398310905146941
transport, golgi apparatus$"transport	golgi apparatus"$0.193386243386243$"UP"$"age"$0.0489473525421975$0.193314513397628
transport, mitochondrial$"transport	mitochondrial"$-0.0284391534391534$"DOWN"$"age"$0.783059828282637$0.895796068152121
tyrosine metabolism$"tyrosine metabolism"$-0.108068783068783$"DOWN"$"age"$0.291938544935022$0.577841795857051
unassigned$"unassigned"$-0.0170634920634921$"DOWN"$"age"$0.850717589897872$0.933660187900924
urea cycle$"urea cycle"$-0.108068783068783$"DOWN"$"age"$0.287118674722679$0.577841795857051
vitamin a metabolism$"vitamin a metabolism"$-0.227513227513228$"DOWN"$"age"$0.0160547919728663$0.0970279830369637
vitamin b2 metabolism$"vitamin b2 metabolism"$-0.0853174603174603$"DOWN"$"age"$0.383632251277974$0.66321877359347
vitamin c metabolism$"vitamin c metabolism"$0.0113756613756614$"UP"$"age"$0.91170205536041$0.962240992194068
