# Supplementary material for: Transcriptomic alterations during ageing reflect the shift from cancer to degenerative diseases in the elderly
Source: Nat Commun. 2018 Jan 30;9:327. doi: 10.1038/s41467-017-02395-2 (PMC5790807; doi:10.1038/s41467-017-02395-2)
Supplement: Supplementary file 5 — Supplementary Data 2 [file 41467_2017_2395_MOESM5_ESM.zip › Supplementary Data S2/SpeciesComparison/metabolic-2-4/liver.csv]

Custom pathway$"Custom pathway"$"Diff"$"Direction of change"$"Interactions"$"P-value"$"FDR corrected p-value"
alanine and aspartate metabolism$"alanine and aspartate metabolism"$0.0537037037037037$"UP"$"age"$0.659116939706416$0.857114054673791
arachidonic acid metabolism$"arachidonic acid metabolism"$-0.0901455026455026$"DOWN"$"age"$0.45251181540296$0.70569732214305
beta-alanine metabolism$"beta-alanine metabolism"$-0.023015873015873$"DOWN"$"age"$0.849043865509261$0.933660187900924
cholesterol metabolism$"cholesterol metabolism"$-0.103571428571429$"DOWN"$"age"$0.39022041870645$0.667004669184281
chondroitin sulfate degradation$"chondroitin sulfate degradation"$0.242625661375661$"UP"$"age"$0.0271326985605829$0.135203616556125
chondroitin synthesis$"chondroitin synthesis"$0.261805555555556$"UP"$"age"$0.0136297416367901$0.0931893963073556
coa synthesis$"coa synthesis"$-0.293452380952381$"DOWN"$"age"$0.00530520632999028$0.0564198786032037
eicosanoid metabolism$"eicosanoid metabolism"$-0.0134259259259259$"DOWN"$"age"$0.910665991024432$0.962240992194068
fatty acid oxidation$"fatty acid oxidation"$-0.0728835978835979$"DOWN"$"age"$0.527525251652352$0.779358914501464
fructose and mannose metabolism$"fructose and mannose metabolism"$-0.257969576719577$"DOWN"$"age"$0.0126587141451396$0.0886109990159773
glutathione metabolism$"glutathione metabolism"$-0.272354497354497$"DOWN"$"age + species + age:species"$0.00331418254056051$0.0463985555678472
glycerophospholipid metabolism$"glycerophospholipid metabolism"$-0.115079365079365$"DOWN"$"age"$0.339269292124418$0.62929001899179
glycine, serine, alanine and threonine metabolism$"glycine	serine	alanine and threonine metabolism"$0.136177248677249$"UP"$"age"$0.211841818971873$0.485579494795342
histidine metabolism$"histidine metabolism"$0.0642526455026455$"UP"$"age"$0.59621249490507$0.822033888876071
inositol phosphate metabolism$"inositol phosphate metabolism"$0.0834325396825397$"UP"$"age + species + age:species"$0.439460526003245$0.698385916999752
keratan sulfate degradation$"keratan sulfate degradation"$0.205224867724868$"UP"$"age"$0.076333348555388$0.264023582062165
keratan sulfate synthesis$"keratan sulfate synthesis"$0.0479497354497355$"UP"$"age"$0.653269535547772$0.857114054673791
limonene and pinene degradation$"limonene and pinene degradation"$0.0450727513227513$"UP"$"age"$0.692261077560091$0.868545591088084
lysine metabolism$"lysine metabolism"$-0.092063492063492$"DOWN"$"age"$0.438363880606956$0.698385916999752
miscellaneous$"miscellaneous"$0.321263227513228$"UP"$"age"$0.00135108339924531$0.02366516270464
n-glycan degradation$"n-glycan degradation"$0.239748677248677$"UP"$"age"$0.0322620951431463$0.148203999563828
n-glycan synthesis$"n-glycan synthesis"$0.289616402116402$"UP"$"age"$0.00698932265379119$0.058710310291846
nad metabolism$"nad metabolism"$-0.0402777777777778$"DOWN"$"age"$0.726184393707736$0.878593463992075
nucleotide interconversion$"nucleotide interconversion"$0.0613756613756614$"UP"$"age"$0.611676964814829$0.82492214520899
o-glycan synthesis$"o-glycan synthesis"$-0.150562169312169$"DOWN"$"age + species + age:species"$0.0792942204579446$0.267959779478571
purine catabolism$"purine catabolism"$0.0978174603174602$"UP"$"age"$0.395253906239057$0.671703170140363
pyrimidine synthesis$"pyrimidine synthesis"$0.299206349206349$"UP"$"age"$0.00393385490260923$0.0502849278855267
pyruvate metabolism$"pyruvate metabolism"$-0.120833333333333$"DOWN"$"age"$0.310818322021425$0.597654329826163
selenoamino acid metabolism$"selenoamino acid metabolism"$-0.162070105820106$"DOWN"$"age + species + age:species"$0.130397851931412$0.3616695138475
sphingolipid metabolism$"sphingolipid metabolism"$0.280026455026455$"UP"$"age + species + age:species"$0.0061039425395544$0.057889003439645
starch and sucrose metabolism$"starch and sucrose metabolism"$-0.18125$"DOWN"$"age"$0.119837339022779$0.338770939160548
steroid metabolism$"steroid metabolism"$-0.187962962962963$"DOWN"$"age"$0.104728621153382$0.315526719642001
transport, endoplasmic reticular$"transport	endoplasmic reticular"$0.153439153439153$"UP"$"age"$0.184911774261593$0.453033846940904
transport, extracellular$"transport	extracellular"$0.107407407407407$"UP"$"age"$0.364968572596482$0.655801286200496
transport, golgi apparatus$"transport	golgi apparatus"$0.0393187830687831$"UP"$"age + species + age:species"$0.722490507157588$0.877736401257566
transport, mitochondrial$"transport	mitochondrial"$-0.105489417989418$"DOWN"$"age"$0.370066270285404$0.655801286200496
tyrosine metabolism$"tyrosine metabolism"$-0.0134259259259259$"DOWN"$"age"$0.908963552028921$0.962240992194068
unassigned$"unassigned"$-0.0345238095238096$"DOWN"$"age"$0.762718060503415$0.889837737253985
urea cycle$"urea cycle"$0.00863095238095235$"UP"$"age"$0.9437246512991$0.966742325721029
vitamin a metabolism$"vitamin a metabolism"$-0.107407407407407$"DOWN"$"age + species + age:species"$0.291691293200319$0.577841795857051
vitamin b2 metabolism$"vitamin b2 metabolism"$-0.11412037037037$"DOWN"$"age"$0.318700273192391$0.606035225963328
vitamin c metabolism$"vitamin c metabolism"$0.242625661375661$"UP"$"age"$0.0282771494470038$0.136286589138018
