# Supplementary material for: Transcriptomic alterations during ageing reflect the shift from cancer to degenerative diseases in the elderly
Source: Nat Commun. 2018 Jan 30;9:327. doi: 10.1038/s41467-017-02395-2 (PMC5790807; doi:10.1038/s41467-017-02395-2)
Supplement: Supplementary file 5 — Supplementary Data 2 [file 41467_2017_2395_MOESM5_ESM.zip › Supplementary Data S2/SpeciesComparison/metabolic-2-4/nfurzeri.csv]

Custom pathway$"Custom pathway"$"Diff"$"Direction of change"$"Interactions"$"P-value"$"FDR corrected p-value"
alanine and aspartate metabolism$"alanine and aspartate metabolism"$0.111111111111111$"UP"$"organ + age"$0.355594613950882$0.649346686345088
arachidonic acid metabolism$"arachidonic acid metabolism"$-0.0518518518518518$"DOWN"$"organ + age"$0.67328461053404$0.860633371726121
beta-alanine metabolism$"beta-alanine metabolism"$-0.140740740740741$"DOWN"$"organ + age + organ:age"$0.141639174676563$0.389176797709436
cholesterol metabolism$"cholesterol metabolism"$0$"DOWN"$"organ + age"$1$1
chondroitin sulfate degradation$"chondroitin sulfate degradation"$0.259259259259259$"UP"$"age"$0.0159030753062752$0.0970279830369637
chondroitin synthesis$"chondroitin synthesis"$0.0222222222222222$"UP"$"organ + age"$0.85379759740639$0.933660187900924
coa synthesis$"coa synthesis"$-0.274074074074074$"DOWN"$"age"$0.00694914330799714$0.058710310291846
eicosanoid metabolism$"eicosanoid metabolism"$0.037037037037037$"UP"$"organ + age"$0.756407671209325$0.889535421342167
fatty acid oxidation$"fatty acid oxidation"$-0.185185185185185$"DOWN"$"organ + age + organ:age"$0.0791332460208092$0.267959779478571
fructose and mannose metabolism$"fructose and mannose metabolism"$0.037037037037037$"UP"$"organ + age"$0.754820945812129$0.889535421342167
glutathione metabolism$"glutathione metabolism"$0.0148148148148148$"UP"$"organ + age + organ:age"$0.893070022633867$0.95477304237948
glycerophospholipid metabolism$"glycerophospholipid metabolism"$-0.125925925925926$"DOWN"$"organ + age"$0.292851794498982$0.577841795857051
glycine, serine, alanine and threonine metabolism$"glycine	serine	alanine and threonine metabolism"$0$"DOWN"$"organ + age"$1$1
histidine metabolism$"histidine metabolism"$0$"DOWN"$"organ + age"$1$1
inositol phosphate metabolism$"inositol phosphate metabolism"$-0.0296296296296297$"DOWN"$"organ + age"$0.808656764729828$0.910900723488772
keratan sulfate degradation$"keratan sulfate degradation"$0.244444444444444$"UP"$"age"$0.0238926301004995$0.125436308027622
keratan sulfate synthesis$"keratan sulfate synthesis"$0.0222222222222222$"UP"$"organ + age"$0.854267314780097$0.933660187900924
limonene and pinene degradation$"limonene and pinene degradation"$-0.0814814814814815$"DOWN"$"organ + age + organ:age"$0.42561682292456$0.687534867801213
lysine metabolism$"lysine metabolism"$0.259259259259259$"UP"$"age"$0.0161713305061606$0.0970279830369637
miscellaneous$"miscellaneous"$0.00740740740740747$"UP"$"organ + age"$0.952521199541284$0.972365391198394
n-glycan degradation$"n-glycan degradation"$0.244444444444444$"UP"$"age"$0.0237164609965722$0.125436308027622
n-glycan synthesis$"n-glycan synthesis"$0.185185185185185$"UP"$"organ + age + organ:age"$0.0824627843965998$0.272405152950566
nad metabolism$"nad metabolism"$-0.118518518518519$"DOWN"$"organ + age + organ:age"$0.274490210413303$0.564336516514064
nucleotide interconversion$"nucleotide interconversion"$0.148148148148148$"UP"$"organ + age"$0.179230919977794$0.442805802298079
o-glycan synthesis$"o-glycan synthesis"$0.0518518518518518$"UP"$"organ + age + organ:age"$0.587621871605663$0.822033888876071
purine catabolism$"purine catabolism"$-0.0814814814814815$"DOWN"$"organ + age + organ:age"$0.453662564234818$0.70569732214305
pyrimidine synthesis$"pyrimidine synthesis"$0.140740740740741$"UP"$"organ + age"$0.222204390660388$0.487523066075777
pyruvate metabolism$"pyruvate metabolism"$0.222222222222222$"UP"$"age"$0.0416800835662022$0.172590768569908
selenoamino acid metabolism$"selenoamino acid metabolism"$-0.2$"DOWN"$"organ + age"$0.0586359655163895$0.220653874629555
sphingolipid metabolism$"sphingolipid metabolism"$0.185185185185185$"UP"$"organ + age + organ:age"$0.0427543079775213$0.174580090908212
starch and sucrose metabolism$"starch and sucrose metabolism"$-0.111111111111111$"DOWN"$"organ + age"$0.340355742385202$0.62929001899179
steroid metabolism$"steroid metabolism"$0.0444444444444445$"UP"$"organ + age + organ:age"$0.661785341533845$0.857114054673791
transport, endoplasmic reticular$"transport	endoplasmic reticular"$0.037037037037037$"UP"$"organ + age + organ:age"$0.742576665146653$0.887469672980146
transport, extracellular$"transport	extracellular"$-0.037037037037037$"DOWN"$"organ + age"$0.749299077022438$0.889535421342167
transport, golgi apparatus$"transport	golgi apparatus"$0.118518518518518$"UP"$"organ + age"$0.305123490070315$0.597427771139707
transport, mitochondrial$"transport	mitochondrial"$-0.111111111111111$"DOWN"$"organ + age + organ:age"$0.322365422248506$0.607534834237568
tyrosine metabolism$"tyrosine metabolism"$0.0222222222222222$"UP"$"organ + age + organ:age"$0.825489630177383$0.919295269970267
unassigned$"unassigned"$-0.155555555555556$"DOWN"$"organ + age"$0.11138338077999$0.322274543504914
urea cycle$"urea cycle"$0.0444444444444445$"UP"$"organ + age"$0.700108047152753$0.868545591088084
vitamin a metabolism$"vitamin a metabolism"$-0.325925925925926$"DOWN"$"age"$0.00100294571815699$0.0226820031644735
vitamin b2 metabolism$"vitamin b2 metabolism"$-0.0814814814814815$"DOWN"$"organ + age"$0.501811100269892$0.760835404574229
vitamin c metabolism$"vitamin c metabolism"$0.111111111111111$"UP"$"organ + age"$0.336954101609232$0.62929001899179
