# Supplementary material for: Transcriptomic alterations during ageing reflect the shift from cancer to degenerative diseases in the elderly
Source: Nat Commun. 2018 Jan 30;9:327. doi: 10.1038/s41467-017-02395-2 (PMC5790807; doi:10.1038/s41467-017-02395-2)
Supplement: Supplementary file 5 — Supplementary Data 2 [file 41467_2017_2395_MOESM5_ESM.zip › Supplementary Data S2/SpeciesComparison/metabolic-2-4/all.csv]

Custom pathway$"Custom pathway"$"Diff"$"Direction of change"$"Interactions"$"P-value"$"FDR corrected p-value"$"Cross-species regulation"
alanine and aspartate metabolism$"alanine and aspartate metabolism"$-0.022777855056336$"DOWN"$"species + age + species:age"$0.599788006572529$0.822033888876071$FALSE
arachidonic acid metabolism$"arachidonic acid metabolism"$-0.0638096300675415$"DOWN"$"organ + species + age"$0.195413094287829$0.464255951051$FALSE
beta-alanine metabolism$"beta-alanine metabolism"$-0.0126227280103863$"DOWN"$"organ + species + age + organ:species + organ:age + species:age + organ:species:age"$0.794763526052255$0.902164002545803$FALSE
cholesterol metabolism$"cholesterol metabolism"$0.0307817402358541$"UP"$"organ + species + age"$0.549640102075443$0.792128382402845$FALSE
chondroitin sulfate degradation$"chondroitin sulfate degradation"$0.0756730962427165$"UP"$"organ + species + age + organ:age + species:age"$0.106904576771416$0.315526719642001$FALSE
chondroitin synthesis$"chondroitin synthesis"$0.0988938540362592$"UP"$"organ + age"$0.0640338110933104$0.232419018042386$FALSE
coa synthesis$"coa synthesis"$-0.168840850605091$"DOWN"$"organ + age + organ:age"$0.000549511988400825$0.0146869567808948$FALSE
eicosanoid metabolism$"eicosanoid metabolism"$-0.0021196059566313$"DOWN"$"organ + species + age + organ:species + organ:age + species:age + organ:species:age"$0.96553877213041$0.982243595177649$FALSE
fatty acid oxidation$"fatty acid oxidation"$-0.0327431666434831$"DOWN"$"organ + age + organ:age"$0.501554553609929$0.760835404574229$FALSE
fructose and mannose metabolism$"fructose and mannose metabolism"$-0.00686499242670136$"DOWN"$"organ + species + age"$0.892964608275619$0.95477304237948$FALSE
glutathione metabolism$"glutathione metabolism"$-0.126828362390071$"DOWN"$"organ + species + age + organ:species + organ:age + species:age + organ:species:age"$0.00548737169636174$0.0564198786032037$FALSE
glycerophospholipid metabolism$"glycerophospholipid metabolism"$0.0312246429730607$"UP"$"organ + species + age + organ:species + organ:age + species:age + organ:species:age"$0.513328328665121$0.76221479104821$FALSE
glycine, serine, alanine and threonine metabolism$"glycine	serine	alanine and threonine metabolism"$0.0188550022410782$"UP"$"organ + species + age"$0.695265930490719$0.868545591088084$FALSE
histidine metabolism$"histidine metabolism"$0.095224088499405$"UP"$"organ + species + age + organ:species + organ:age + species:age + organ:species:age"$0.04931492688715$0.193314513397628$FALSE
inositol phosphate metabolism$"inositol phosphate metabolism"$0.1287897887977$"UP"$"age"$0.019071239461192$0.106273528630612$FALSE
keratan sulfate degradation$"keratan sulfate degradation"$0.158780631288543$"UP"$"age"$0.00317583330037826$0.0463985555678472$FALSE
keratan sulfate synthesis$"keratan sulfate synthesis"$-0.0156281394414305$"DOWN"$"organ + species + age + organ:species + organ:age + species:age + organ:species:age"$0.737076109509407$0.887469672980146$FALSE
limonene and pinene degradation$"limonene and pinene degradation"$0.0188233663312778$"UP"$"organ + species + age + organ:species + organ:age + species:age + organ:species:age"$0.68769261274835$0.868545591088084$FALSE
lysine metabolism$"lysine metabolism"$0.00458720692106768$"UP"$"organ + species + age + organ:age + species:age"$0.925607644098927$0.966742325721029$FALSE
miscellaneous$"miscellaneous"$0.0629238245931283$"UP"$"organ + age + organ:age"$0.186786454436998$0.453844773590723$FALSE
n-glycan degradation$"n-glycan degradation"$0.191555433841826$"UP"$"age"$0.000354987215402721$0.0115962490364889$FALSE
n-glycan synthesis$"n-glycan synthesis"$0.0360965730823325$"UP"$"organ + species + age + organ:age + species:age"$0.451298086745002$0.70569732214305$FALSE
nad metabolism$"nad metabolism"$-0.0602347722600887$"DOWN"$"organ + species + age"$0.239591486766438$0.515569269208285$FALSE
nucleotide interconversion$"nucleotide interconversion"$0.0865874851238775$"UP"$"organ + species + age"$0.0592913472644043$0.220653874629555$FALSE
o-glycan synthesis$"o-glycan synthesis"$-0.0142994312298109$"DOWN"$"organ + species + age + organ:species + organ:age + species:age + organ:species:age"$0.751802581755732$0.889535421342167$FALSE
purine catabolism$"purine catabolism"$-0.0699786324786325$"DOWN"$"species + age + species:age"$0.147096189367723$0.398310905146941$FALSE
pyrimidine synthesis$"pyrimidine synthesis"$0.0257199946677795$"UP"$"organ + age + organ:age"$0.625980362919951$0.838044837628588$FALSE
pyruvate metabolism$"pyruvate metabolism"$0.0265108924127911$"UP"$"organ + species + age"$0.600534504239202$0.822033888876071$FALSE
selenoamino acid metabolism$"selenoamino acid metabolism"$-0.106518108298172$"DOWN"$"organ + species + age + organ:species + organ:age + species:age + organ:species:age"$0.0279202203715572$0.136286589138018$FALSE
sphingolipid metabolism$"sphingolipid metabolism"$0.196965174417706$"UP"$"organ + species + age + organ:species + organ:age + species:age + organ:species:age"$2.30727741647561e-05$0.00169584890110957$FALSE
starch and sucrose metabolism$"starch and sucrose metabolism"$0.0108194811517596$"UP"$"organ + species + age"$0.835902806999662$0.92737896323736$FALSE
steroid metabolism$"steroid metabolism"$-0.0427717500502311$"DOWN"$"organ + species + age + organ:species + organ:age + species:age + organ:species:age"$0.385749694845181$0.66321877359347$FALSE
transport, endoplasmic reticular$"transport	endoplasmic reticular"$0.0410317750112054$"UP"$"organ + species + age + organ:species + organ:age + species:age + organ:species:age"$0.376225086752004$0.655801286200496$FALSE
transport, extracellular$"transport	extracellular"$0.0595704181542789$"UP"$"organ + species + age"$0.177010143182518$0.441025271997122$FALSE
transport, golgi apparatus$"transport	golgi apparatus"$0.104809769168946$"UP"$"organ + species + age + organ:species + organ:age + species:age + organ:species:age"$0.0366456060827751$0.159364019114427$FALSE
transport, mitochondrial$"transport	mitochondrial"$-0.149194950619001$"DOWN"$"age"$0.00663970766728289$0.058710310291846$FALSE
tyrosine metabolism$"tyrosine metabolism"$-0.00420757600346211$"DOWN"$"organ + species + age + organ:species + organ:age + species:age + organ:species:age"$0.933822071244003$0.966742325721029$FALSE
unassigned$"unassigned"$-0.057134453099643$"DOWN"$"organ + species + age"$0.202657382569076$0.472867225994512$FALSE
urea cycle$"urea cycle"$0.0188550022410782$"UP"$"organ + species + age"$0.707916729051483$0.870512538849211$FALSE
vitamin a metabolism$"vitamin a metabolism"$-0.127998891052688$"DOWN"$"organ + species + age + organ:species + organ:age + species:age + organ:species:age"$0.00453826226998759$0.055593712807348$FALSE
vitamin b2 metabolism$"vitamin b2 metabolism"$-0.131099210213134$"DOWN"$"age"$0.00901345119120003$0.0646330402490929$FALSE
vitamin c metabolism$"vitamin c metabolism"$0.0625758295853233$"UP"$"organ + species + age"$0.217849696574529$0.485579494795342$FALSE
