# Supplementary material for: Transcriptomic alterations during ageing reflect the shift from cancer to degenerative diseases in the elderly
Source: Nat Commun. 2018 Jan 30;9:327. doi: 10.1038/s41467-017-02395-2 (PMC5790807; doi:10.1038/s41467-017-02395-2)
Supplement: Supplementary file 5 — Supplementary Data 2 [file 41467_2017_2395_MOESM5_ESM.zip › Supplementary Data S2/SpeciesComparison/metabolic-2-3/skin.csv]

Custom pathway$"Custom pathway"$"Diff"$"Direction of change"$"Interactions"$"P-value"$"FDR corrected p-value"
alanine and aspartate metabolism$"alanine and aspartate metabolism"$0.0277777777777778$"UP"$"age + species + age:species"$0.715543318432469$0.927556153523571
arachidonic acid metabolism$"arachidonic acid metabolism"$-0.283333333333333$"DOWN"$"age"$0.00126750291975157$0.0207025476892757
beta-alanine metabolism$"beta-alanine metabolism"$0.0888888888888889$"UP"$"age"$0.363745377233084$0.670057273850417
bile acid synthesis$"bile acid synthesis"$0.0611111111111111$"UP"$"age"$0.544738424719052$0.801186583292782
butanoate metabolism$"butanoate metabolism"$-0.0166666666666666$"DOWN"$"age + species + age:species"$0.830739038008803$0.964613674614184
cholesterol metabolism$"cholesterol metabolism"$0.0944444444444444$"UP"$"age"$0.351244589664343$0.651931245967909
eicosanoid metabolism$"eicosanoid metabolism"$0.0111111111111111$"UP"$"age + species + age:species"$0.888884900136425$0.967720292026697
fructose and mannose metabolism$"fructose and mannose metabolism"$0.0388888888888889$"UP"$"age"$0.705045633049796$0.923722888220321
galactose metabolism$"galactose metabolism"$-0.0611111111111111$"DOWN"$"age"$0.548704062016018$0.801186583292782
glutamate metabolism$"glutamate metabolism"$0.283333333333333$"UP"$"age"$0.00236739718772659$0.0322229061662785
glutathione metabolism$"glutathione metabolism"$-0.0666666666666667$"DOWN"$"age"$0.502580930013085$0.764797067411216
glycine, serine, alanine and threonine metabolism$"glycine	serine	alanine and threonine metabolism"$0.172222222222222$"UP"$"age + species + age:species"$0.0281611517973109$0.132682349814253
glyoxylate and dicarboxylate metabolism$"glyoxylate and dicarboxylate metabolism"$-0.15$"DOWN"$"age"$0.120503444564498$0.360040779491489
histidine metabolism$"histidine metabolism"$0$"DOWN"$"age + species + age:species"$1$1
inositol phosphate metabolism$"inositol phosphate metabolism"$0.0944444444444444$"UP"$"age"$0.343553082357457$0.644386357233664
keratan sulfate synthesis$"keratan sulfate synthesis"$0.122222222222222$"UP"$"age + species + age:species"$0.0936990088336229$0.298133209925164
lysine metabolism$"lysine metabolism"$0.0666666666666667$"UP"$"age"$0.49583994233423$0.764797067411216
methionine and cysteine metabolism$"methionine and cysteine metabolism"$-0.0111111111111111$"DOWN"$"age"$0.905679880317919$0.967720292026697
miscellaneous$"miscellaneous"$0.138888888888889$"UP"$"age + species + age:species"$0.0877433481980117$0.285868640783391
nucleotide interconversion$"nucleotide interconversion"$-0.0333333333333334$"DOWN"$"age"$0.719899050314957$0.928290880669286
purine catabolism$"purine catabolism"$0.0555555555555555$"UP"$"age + species + age:species"$0.472638998629899$0.751925679638475
purine synthesis$"purine synthesis"$-0.222222222222222$"DOWN"$"age"$0.00880633253261077$0.0743983265686083
pyrimidine synthesis$"pyrimidine synthesis"$-0.1$"DOWN"$"age"$0.313694377325186$0.621055632777753
selenoamino acid metabolism$"selenoamino acid metabolism"$-0.0611111111111111$"DOWN"$"age + species + age:species"$0.465545075466323$0.748348232300762
sphingolipid metabolism$"sphingolipid metabolism"$-0.0111111111111111$"DOWN"$"age"$0.913215563162252$0.967720292026697
starch and sucrose metabolism$"starch and sucrose metabolism"$0.0111111111111111$"UP"$"age + species + age:species"$0.897149241278108$0.967720292026697
transport, endoplasmic reticular$"transport	endoplasmic reticular"$0.122222222222222$"UP"$"age"$0.15499287241824$0.408314556370633
transport, golgi apparatus$"transport	golgi apparatus"$0.205555555555556$"UP"$"age"$0.0350885454840038$0.15630352079238
transport, mitochondrial$"transport	mitochondrial"$0.0222222222222223$"UP"$"age + species + age:species"$0.78541259888489$0.964613674614184
triacylglycerol synthesis$"triacylglycerol synthesis"$0.105555555555556$"UP"$"age"$0.293173980617371$0.593616737613685
tyrosine metabolism$"tyrosine metabolism"$-0.133333333333333$"DOWN"$"age"$0.181815068687449$0.464007206546094
urea cycle$"urea cycle"$-0.116666666666667$"DOWN"$"age"$0.239467016826415$0.523834099307784
vitamin a metabolism$"vitamin a metabolism"$-0.144444444444444$"DOWN"$"age"$0.129139589544631$0.37222587574629
vitamin b2 metabolism$"vitamin b2 metabolism"$-0.122222222222222$"DOWN"$"age"$0.209771328830331$0.485521324371269
vitamin c metabolism$"vitamin c metabolism"$0.0666666666666667$"UP"$"age"$0.495617269775595$0.764797067411216
