# Supplementary material for: Transcriptomic alterations during ageing reflect the shift from cancer to degenerative diseases in the elderly
Source: Nat Commun. 2018 Jan 30;9:327. doi: 10.1038/s41467-017-02395-2 (PMC5790807; doi:10.1038/s41467-017-02395-2)
Supplement: Supplementary file 5 — Supplementary Data 2 [file 41467_2017_2395_MOESM5_ESM.zip › Supplementary Data S2/SpeciesComparison/metabolic-2-3/liver.csv]

Custom pathway$"Custom pathway"$"Diff"$"Direction of change"$"Interactions"$"P-value"$"FDR corrected p-value"
alanine and aspartate metabolism$"alanine and aspartate metabolism"$0.0153439153439154$"UP"$"age"$0.900114220658589$0.967720292026697
arachidonic acid metabolism$"arachidonic acid metabolism"$-0.134259259259259$"DOWN"$"age"$0.232896800182945$0.514051495899294
beta-alanine metabolism$"beta-alanine metabolism"$0.379761904761905$"UP"$"age"$6.2711045433496e-05$0.00219488659017236
bile acid synthesis$"bile acid synthesis"$0.134259259259259$"UP"$"age + species + age:species"$0.205179722674624$0.485521324371269
butanoate metabolism$"butanoate metabolism"$0.184126984126984$"UP"$"age + species + age:species"$0.0825578750941495$0.273333505379279
cholesterol metabolism$"cholesterol metabolism"$0.368253968253968$"UP"$"age"$0.000195154107684599$0.00537050936900424
eicosanoid metabolism$"eicosanoid metabolism"$0.124669312169312$"UP"$"age"$0.290341229692446$0.592780010622077
fructose and mannose metabolism$"fructose and mannose metabolism"$-0.303042328042328$"DOWN"$"age + species + age:species"$0.00235748170152281$0.0322229061662785
galactose metabolism$"galactose metabolism"$-0.341402116402116$"DOWN"$"age + species + age:species"$0.000293051715897967$0.0071797670395002
glutamate metabolism$"glutamate metabolism"$0.272354497354497$"UP"$"age"$0.011572315405386$0.0886005398224867
glutathione metabolism$"glutathione metabolism"$-0.318386243386243$"DOWN"$"age + species + age:species"$0.00075612621583464$0.0142500709907297
glycine, serine, alanine and threonine metabolism$"glycine	serine	alanine and threonine metabolism"$0.204265873015873$"UP"$"age + species + age:species"$0.0566135027696847$0.207019525053324
glyoxylate and dicarboxylate metabolism$"glyoxylate and dicarboxylate metabolism"$-0.226322751322751$"DOWN"$"age + species + age:species"$0.015308695994491$0.102950015430604
histidine metabolism$"histidine metabolism"$0.226322751322751$"UP"$"age"$0.0452841014525151$0.181878768128954
inositol phosphate metabolism$"inositol phosphate metabolism"$0.000958994708994743$"UP"$"age"$0.993604295942615$1
keratan sulfate synthesis$"keratan sulfate synthesis"$-0.118915343915344$"DOWN"$"age"$0.21609849226506$0.49480495892467
lysine metabolism$"lysine metabolism"$-0.16494708994709$"DOWN"$"age + species + age:species"$0.0264326418842778$0.131865858373231
methionine and cysteine metabolism$"methionine and cysteine metabolism"$0.092063492063492$"UP"$"age + species + age:species"$0.404100369882041$0.697215426909156
miscellaneous$"miscellaneous"$0.0930224867724868$"UP"$"age"$0.420552050623252$0.715598558085417
nucleotide interconversion$"nucleotide interconversion"$0.0249338624338625$"UP"$"age + species + age:species"$0.816022194145134$0.964613674614184
purine catabolism$"purine catabolism"$0.0393187830687831$"UP"$"age"$0.737453424500193$0.945948109960981
purine synthesis$"purine synthesis"$-0.226322751322751$"DOWN"$"age + species + age:species"$0.00811601557780837$0.0710151363058232
pyrimidine synthesis$"pyrimidine synthesis"$0.135218253968254$"UP"$"age + species + age:species"$0.201876034015469$0.485521324371269
selenoamino acid metabolism$"selenoamino acid metabolism"$-0.0268518518518518$"DOWN"$"age"$0.815293526696075$0.964613674614184
sphingolipid metabolism$"sphingolipid metabolism"$0.161111111111111$"UP"$"age + species + age:species"$0.146612158782928$0.394725042877113
starch and sucrose metabolism$"starch and sucrose metabolism"$-0.046031746031746$"DOWN"$"age + species + age:species"$0.693628414209006$0.913975667442523
transport, endoplasmic reticular$"transport	endoplasmic reticular"$-0.03260582010582$"DOWN"$"age"$0.783163357886674$0.964613674614184
transport, golgi apparatus$"transport	golgi apparatus"$-0.100694444444444$"DOWN"$"age + species + age:species"$0.307028978658222$0.616574588289052
transport, mitochondrial$"transport	mitochondrial"$-0.26468253968254$"DOWN"$"age + species + age:species"$0.0100856141844132$0.0823658491727075
triacylglycerol synthesis$"triacylglycerol synthesis"$-0.233994708994709$"DOWN"$"age"$0.0384302673772083$0.162334750127862
tyrosine metabolism$"tyrosine metabolism"$0.0652116402116402$"UP"$"age"$0.586635772499044$0.81711386045513
urea cycle$"urea cycle"$0.0709656084656085$"UP"$"age"$0.554206930644195$0.803436082886555
vitamin a metabolism$"vitamin a metabolism"$-0.0556216931216931$"DOWN"$"age"$0.638952271850792$0.864880146980354
vitamin b2 metabolism$"vitamin b2 metabolism"$-0.0489087301587302$"DOWN"$"age"$0.679249381403539$0.909377587124957
vitamin c metabolism$"vitamin c metabolism"$0.376884920634921$"UP"$"age"$5.39012775567864e-05$0.00219488659017236
