# Supplementary material for: Transcriptomic alterations during ageing reflect the shift from cancer to degenerative diseases in the elderly
Source: Nat Commun. 2018 Jan 30;9:327. doi: 10.1038/s41467-017-02395-2 (PMC5790807; doi:10.1038/s41467-017-02395-2)
Supplement: Supplementary file 5 — Supplementary Data 2 [file 41467_2017_2395_MOESM5_ESM.zip › Supplementary Data S2/SpeciesComparison/metabolic-2-3/mmusculus.csv]

Custom pathway$"Custom pathway"$"Diff"$"Direction of change"$"Interactions"$"P-value"$"FDR corrected p-value"
alanine and aspartate metabolism$"alanine and aspartate metabolism"$0.0135265700483091$"UP"$"organ + age"$0.861426554117027$0.967720292026697
arachidonic acid metabolism$"arachidonic acid metabolism"$-0.0560386473429952$"DOWN"$"organ + age + organ:age"$0.423517513968921$0.715598558085417
beta-alanine metabolism$"beta-alanine metabolism"$0.0676328502415459$"UP"$"organ + age"$0.456547936412297$0.748348232300762
bile acid synthesis$"bile acid synthesis"$0.11207729468599$"UP"$"organ + age"$0.222036107034946$0.499071983702401
butanoate metabolism$"butanoate metabolism"$0.0734299516908212$"UP"$"organ + age + organ:age"$0.207180023028775$0.485521324371269
cholesterol metabolism$"cholesterol metabolism"$0.139130434782609$"UP"$"organ + age"$0.131729713359474$0.37487411353974
eicosanoid metabolism$"eicosanoid metabolism"$0.116908212560386$"UP"$"organ + age"$0.19438102719696$0.485521324371269
fructose and mannose metabolism$"fructose and mannose metabolism"$0.00483091787439616$"UP"$"organ + age"$0.958329532993915$0.994296034726628
galactose metabolism$"galactose metabolism"$0.0115942028985507$"UP"$"organ + age"$0.9025308882548$0.967720292026697
glutamate metabolism$"glutamate metabolism"$0.160386473429952$"UP"$"organ + age"$0.0542835647193056$0.204607282403537
glutathione metabolism$"glutathione metabolism"$-0.200966183574879$"DOWN"$"age"$0.0155475533507443$0.102950015430604
glycine, serine, alanine and threonine metabolism$"glycine	serine	alanine and threonine metabolism"$-0.00869565217391299$"DOWN"$"organ + age"$0.916371868368137$0.967720292026697
glyoxylate and dicarboxylate metabolism$"glyoxylate and dicarboxylate metabolism"$-0.00289855072463774$"DOWN"$"organ + age"$0.974819224850964$0.996653078822852
histidine metabolism$"histidine metabolism"$-0.0830917874396135$"DOWN"$"organ + age"$0.341366446995787$0.644386357233664
inositol phosphate metabolism$"inositol phosphate metabolism"$0.0512077294685991$"UP"$"organ + age"$0.586987916082053$0.81711386045513
keratan sulfate synthesis$"keratan sulfate synthesis"$-0.132367149758454$"DOWN"$"organ + age"$0.0619062421681108$0.219812019292567
lysine metabolism$"lysine metabolism"$-0.13719806763285$"DOWN"$"organ + age"$0.135483328253235$0.377197902523212
methionine and cysteine metabolism$"methionine and cysteine metabolism"$-0.0338164251207729$"DOWN"$"organ + age"$0.709380443533233$0.924458556732139
miscellaneous$"miscellaneous"$-0.104347826086957$"DOWN"$"organ + age"$0.249024971323708$0.53053146064616
nucleotide interconversion$"nucleotide interconversion"$0.0241545893719806$"UP"$"organ + age"$0.749442393496639$0.951364696407651
purine catabolism$"purine catabolism"$-0.0589371980676328$"DOWN"$"organ + age"$0.500732942429121$0.764797067411216
purine synthesis$"purine synthesis"$-0.165217391304348$"DOWN"$"age"$0.0377758095421912$0.162334750127862
pyrimidine synthesis$"pyrimidine synthesis"$0.0830917874396135$"UP"$"organ + age + organ:age"$0.342811515249651$0.644386357233664
selenoamino acid metabolism$"selenoamino acid metabolism"$-0.0367149758454106$"DOWN"$"organ + age"$0.669998856219043$0.901921537217943
sphingolipid metabolism$"sphingolipid metabolism"$0.0811594202898551$"UP"$"organ + age"$0.386793641897482$0.690772971516394
starch and sucrose metabolism$"starch and sucrose metabolism"$0.021256038647343$"UP"$"organ + age"$0.825649036260985$0.964613674614184
transport, endoplasmic reticular$"transport	endoplasmic reticular"$-0.0260869565217391$"DOWN"$"organ + age + organ:age"$0.761969745775504$0.957346603666659
transport, golgi apparatus$"transport	golgi apparatus"$-0.00869565217391305$"DOWN"$"organ + age"$0.927434507645837$0.975199374992403
transport, mitochondrial$"transport	mitochondrial"$-0.106280193236715$"DOWN"$"organ + age"$0.257640320480243$0.544154125152237
triacylglycerol synthesis$"triacylglycerol synthesis"$-0.188405797101449$"DOWN"$"age"$0.0273206852556455$0.131865858373231
tyrosine metabolism$"tyrosine metabolism"$0.029951690821256$"UP"$"organ + age"$0.748611246161685$0.951364696407651
urea cycle$"urea cycle"$0.108212560386473$"UP"$"organ + age"$0.232413177155925$0.514051495899294
vitamin a metabolism$"vitamin a metabolism"$0$"DOWN"$"organ + age"$1$1
vitamin b2 metabolism$"vitamin b2 metabolism"$-0.0106280193236715$"DOWN"$"organ + age"$0.908189904240369$0.967720292026697
vitamin c metabolism$"vitamin c metabolism"$0.0985507246376811$"UP"$"organ + age"$0.267476693959412$0.555354152712337
