# Supplementary material for: Transcriptomic alterations during ageing reflect the shift from cancer to degenerative diseases in the elderly
Source: Nat Commun. 2018 Jan 30;9:327. doi: 10.1038/s41467-017-02395-2 (PMC5790807; doi:10.1038/s41467-017-02395-2)
Supplement: Supplementary file 5 — Supplementary Data 2 [file 41467_2017_2395_MOESM5_ESM.zip › Supplementary Data S2/SpeciesComparison/metabolic-2-3/nfurzeri.csv]

Custom pathway$"Custom pathway"$"Diff"$"Direction of change"$"Interactions"$"P-value"$"FDR corrected p-value"
alanine and aspartate metabolism$"alanine and aspartate metabolism"$0.192592592592593$"UP"$"organ + age"$0.0975874827746396$0.302644725060591
arachidonic acid metabolism$"arachidonic acid metabolism"$-0.0444444444444445$"DOWN"$"organ + age + organ:age"$0.69387540467065$0.913975667442523
beta-alanine metabolism$"beta-alanine metabolism"$-0.074074074074074$"DOWN"$"organ + age + organ:age"$0.499818598792408$0.764797067411216
bile acid synthesis$"bile acid synthesis"$-0.111111111111111$"DOWN"$"organ + age"$0.343708006428905$0.644386357233664
butanoate metabolism$"butanoate metabolism"$0.22962962962963$"UP"$"age"$0.0274496276613665$0.131865858373231
cholesterol metabolism$"cholesterol metabolism"$0.244444444444444$"UP"$"age"$0.0228426946673024$0.127192277124752
eicosanoid metabolism$"eicosanoid metabolism"$0$"DOWN"$"organ + age + organ:age"$1$1
fructose and mannose metabolism$"fructose and mannose metabolism"$-0.00740740740740736$"DOWN"$"organ + age + organ:age"$0.945547797131812$0.989996625202111
galactose metabolism$"galactose metabolism"$-0.133333333333333$"DOWN"$"organ + age + organ:age"$0.218123143789066$0.494816391002973
glutamate metabolism$"glutamate metabolism"$0.288888888888889$"UP"$"age"$0.00399251648640835$0.0489083269585023
glutathione metabolism$"glutathione metabolism"$0.148148148148148$"UP"$"organ + age"$0.210062287278998$0.485521324371269
glycine, serine, alanine and threonine metabolism$"glycine	serine	alanine and threonine metabolism"$0.074074074074074$"UP"$"organ + age + organ:age"$0.395907601422026$0.692838302488546
glyoxylate and dicarboxylate metabolism$"glyoxylate and dicarboxylate metabolism"$-0.0222222222222222$"DOWN"$"organ + age + organ:age"$0.830748919769766$0.964613674614184
histidine metabolism$"histidine metabolism"$-0.140740740740741$"DOWN"$"organ + age + organ:age"$0.18127639241267$0.464007206546094
inositol phosphate metabolism$"inositol phosphate metabolism"$-0.0222222222222222$"DOWN"$"organ + age"$0.85534595211966$0.967720292026697
keratan sulfate synthesis$"keratan sulfate synthesis"$-0.17037037037037$"DOWN"$"organ + age"$0.123610182226109$0.364569263765339
lysine metabolism$"lysine metabolism"$-0.155555555555556$"DOWN"$"organ + age + organ:age"$0.145126357170497$0.394725042877113
methionine and cysteine metabolism$"methionine and cysteine metabolism"$-0.0222222222222222$"DOWN"$"organ + age"$0.853640012790491$0.967720292026697
miscellaneous$"miscellaneous"$-0.0296296296296297$"DOWN"$"organ + age"$0.81080221655877$0.964613674614184
nucleotide interconversion$"nucleotide interconversion"$0.0444444444444445$"UP"$"organ + age + organ:age"$0.636570271013755$0.864880146980354
purine catabolism$"purine catabolism"$-0.0962962962962963$"DOWN"$"organ + age + organ:age"$0.390175720614646$0.690772971516394
purine synthesis$"purine synthesis"$-0.155555555555556$"DOWN"$"organ + age + organ:age"$0.133118562767173$0.37487411353974
pyrimidine synthesis$"pyrimidine synthesis"$-0.0148148148148148$"DOWN"$"organ + age"$0.900187330137383$0.967720292026697
selenoamino acid metabolism$"selenoamino acid metabolism"$-0.259259259259259$"DOWN"$"age"$0.0109605754592777$0.0866239028233238
sphingolipid metabolism$"sphingolipid metabolism"$0.0962962962962963$"UP"$"organ + age + organ:age"$0.380915374061274$0.690772971516394
starch and sucrose metabolism$"starch and sucrose metabolism"$-0.311111111111111$"DOWN"$"age"$0.00159448737778871$0.0244155879723896
transport, endoplasmic reticular$"transport	endoplasmic reticular"$0.0296296296296297$"UP"$"organ + age + organ:age"$0.793877432390981$0.964613674614184
transport, golgi apparatus$"transport	golgi apparatus"$0.333333333333333$"UP"$"age"$0.000673991541823656$0.0137606606455663
transport, mitochondrial$"transport	mitochondrial"$-0.125925925925926$"DOWN"$"organ + age + organ:age"$0.116421130337634$0.352137986823709
triacylglycerol synthesis$"triacylglycerol synthesis"$0.037037037037037$"UP"$"organ + age"$0.75949087898335$0.957346603666659
tyrosine metabolism$"tyrosine metabolism"$-0.074074074074074$"DOWN"$"organ + age"$0.522249395736573$0.780189646069881
urea cycle$"urea cycle"$0.0666666666666667$"UP"$"organ + age"$0.569777052054569$0.811601033449822
vitamin a metabolism$"vitamin a metabolism"$-0.0888888888888889$"DOWN"$"organ + age"$0.451550286783191$0.747498785553255
vitamin b2 metabolism$"vitamin b2 metabolism"$-0.155555555555556$"DOWN"$"organ + age"$0.188286012811212$0.47556776431698
vitamin c metabolism$"vitamin c metabolism"$0.133333333333333$"UP"$"organ + age"$0.260946915942164$0.546427302613933
