# Supplementary material for: Transcriptomic alterations during ageing reflect the shift from cancer to degenerative diseases in the elderly
Source: Nat Commun. 2018 Jan 30;9:327. doi: 10.1038/s41467-017-02395-2 (PMC5790807; doi:10.1038/s41467-017-02395-2)
Supplement: Supplementary file 5 — Supplementary Data 2 [file 41467_2017_2395_MOESM5_ESM.zip › Supplementary Data S2/SpeciesComparison/metabolic-2-3/all.csv]

Custom pathway$"Custom pathway"$"Diff"$"Direction of change"$"Interactions"$"P-value"$"FDR corrected p-value"$"Cross-species regulation"
alanine and aspartate metabolism$"alanine and aspartate metabolism"$0.0340950226244344$"UP"$"organ + species + age + organ:species + organ:age + species:age + organ:species:age"$0.462955824030386$0.748348232300762$FALSE
arachidonic acid metabolism$"arachidonic acid metabolism"$-0.120710155857215$"DOWN"$"species + age + species:age"$0.00648678369442532$0.0662192502139252$FALSE
beta-alanine metabolism$"beta-alanine metabolism"$0.0886814982403217$"UP"$"organ + species + age + organ:age + species:age"$0.0586940138397601$0.211471079275606$FALSE
bile acid synthesis$"bile acid synthesis"$0.0804160382101558$"UP"$"species + age + species:age"$0.095973999000378$0.301456791731956$FALSE
butanoate metabolism$"butanoate metabolism"$0.0227300150829563$"UP"$"species + age + species:age"$0.595586854104773$0.824399882800393$FALSE
cholesterol metabolism$"cholesterol metabolism"$0.130525389643037$"UP"$"age"$0.0153563272329814$0.102950015430604$FALSE
eicosanoid metabolism$"eicosanoid metabolism"$0.0989272247360483$"UP"$"organ + age"$0.0504260937523751$0.196101475703681$FALSE
fructose and mannose metabolism$"fructose and mannose metabolism"$-0.107623177476119$"DOWN"$"species + age + species:age"$0.0225008091238007$0.127192277124752$FALSE
galactose metabolism$"galactose metabolism"$-0.0914366515837104$"DOWN"$"organ + species + age"$0.0680350639106909$0.238122723687418$FALSE
glutamate metabolism$"glutamate metabolism"$0.219895676219206$"UP"$"age"$9.87532827569704e-06$0.000604863856886444$FALSE
glutathione metabolism$"glutathione metabolism"$-0.0966025641025641$"DOWN"$"species + age + species:age"$0.0411351086870208$0.170815281835934$FALSE
glycine, serine, alanine and threonine metabolism$"glycine	serine	alanine and threonine metabolism"$0.0789093137254901$"UP"$"organ + species + age + organ:species + organ:age + species:age + organ:species:age"$0.0762124612163407$0.255781547917856$FALSE
glyoxylate and dicarboxylate metabolism$"glyoxylate and dicarboxylate metabolism"$-0.0931586224233283$"DOWN"$"organ + species + age + organ:species + organ:age + species:age + organ:species:age"$0.0430407063399755$0.175749550888233$FALSE
histidine metabolism$"histidine metabolism"$0.000516591251885412$"UP"$"species + age + species:age"$0.991247574806772$1$FALSE
inositol phosphate metabolism$"inositol phosphate metabolism"$0.0115802538964304$"UP"$"organ + species + age"$0.819195951039473$0.964613674614184$FALSE
keratan sulfate synthesis$"keratan sulfate synthesis"$-0.0463210155857215$"DOWN"$"organ + species + age"$0.314330197814047$0.621055632777753$FALSE
lysine metabolism$"lysine metabolism"$-0.0291013071895425$"DOWN"$"organ + species + age + organ:species + organ:age + species:age + organ:species:age"$0.542285122157012$0.801186583292782$FALSE
methionine and cysteine metabolism$"methionine and cysteine metabolism"$0.0551030668677728$"UP"$"species + age + species:age"$0.244037591897437$0.529108053228956$FALSE
miscellaneous$"miscellaneous"$0.00606994720965309$"UP"$"organ + species + age"$0.896352111012568$0.967720292026697$FALSE
nucleotide interconversion$"nucleotide interconversion"$-0.00129147812971342$"DOWN"$"organ + species + age + organ:species + organ:age + species:age + organ:species:age"$0.976313220071365$0.996653078822852$FALSE
purine catabolism$"purine catabolism"$0.011924648064354$"UP"$"organ + species + age + organ:species + organ:age + species:age + organ:species:age"$0.804357042826497$0.964613674614184$FALSE
purine synthesis$"purine synthesis"$-0.138963046757164$"DOWN"$"organ + species + age + organ:species + organ:age + species:age + organ:species:age"$0.00121288834500436$0.0207025476892757$FALSE
pyrimidine synthesis$"pyrimidine synthesis"$-0.0278528783308195$"DOWN"$"organ + species + age"$0.579890537656177$0.816919487330644$FALSE
selenoamino acid metabolism$"selenoamino acid metabolism"$-0.0328896430367019$"DOWN"$"species + age + species:age"$0.483020388793949$0.758589713169984$FALSE
sphingolipid metabolism$"sphingolipid metabolism"$0.0478707893413776$"UP"$"organ + species + age + organ:species + organ:age + species:age + organ:species:age"$0.339613401154723$0.644386357233664$FALSE
starch and sucrose metabolism$"starch and sucrose metabolism"$-0.0113650075414781$"DOWN"$"organ + species + age + organ:species + organ:age + species:age + organ:species:age"$0.815177446755607$0.964613674614184$FALSE
transport, endoplasmic reticular$"transport	endoplasmic reticular"$-0.00628519356460533$"DOWN"$"organ + species + age + organ:species + organ:age + species:age + organ:species:age"$0.895575996195812$0.967720292026697$FALSE
transport, golgi apparatus$"transport	golgi apparatus"$0.113779223227753$"UP"$"age"$0.0349917355405579$0.15630352079238$FALSE
transport, mitochondrial$"transport	mitochondrial"$-0.130008798391151$"DOWN"$"organ + species + age + organ:species + organ:age + species:age + organ:species:age"$0.0057990706680207$0.0617727092897858$FALSE
triacylglycerol synthesis$"triacylglycerol synthesis"$-0.0628519356460533$"DOWN"$"organ + species + age"$0.209915954764761$0.485521324371269$FALSE
tyrosine metabolism$"tyrosine metabolism"$-0.0125703871292106$"DOWN"$"organ + species + age"$0.802086171864269$0.964613674614184$FALSE
urea cycle$"urea cycle"$0.0355586978381096$"UP"$"organ + species + age"$0.467335834865374$0.748348232300762$FALSE
vitamin a metabolism$"vitamin a metabolism"$-0.0710312971342383$"DOWN"$"organ + species + age"$0.11557693202498$0.352137986823709$FALSE
vitamin b2 metabolism$"vitamin b2 metabolism"$-0.0457613750628456$"DOWN"$"organ + species + age"$0.344549439990245$0.644386357233664$FALSE
vitamin c metabolism$"vitamin c metabolism"$0.119720022624434$"UP"$"age"$0.023598268898237$0.128479464001513$FALSE
