# Supplementary material for: Transcriptomic alterations during ageing reflect the shift from cancer to degenerative diseases in the elderly
Source: Nat Commun. 2018 Jan 30;9:327. doi: 10.1038/s41467-017-02395-2 (PMC5790807; doi:10.1038/s41467-017-02395-2)
Supplement: Supplementary file 5 — Supplementary Data 2 [file 41467_2017_2395_MOESM5_ESM.zip › Supplementary Data S2/SpeciesComparison/metabolic-1-5/brain.csv]

Custom pathway$"Custom pathway"$"Diff"$"Direction of change"$"Interactions"$"P-value"$"FDR corrected p-value"
aminosugar metabolism$"aminosugar metabolism"$0.181481481481482$"UP"$"age"$0.0570898166377402$0.145579032426237
arachidonic acid metabolism$"arachidonic acid metabolism"$0.258024691358025$"UP"$"age + species + age:species"$0.000838540802707854$0.00649658525576674
arginine and proline metabolism$"arginine and proline metabolism"$-0.0666666666666667$"DOWN"$"age + species + age:species"$0.461009823578369$0.606313779434015
beta-alanine metabolism$"beta-alanine metabolism"$-0.166666666666667$"DOWN"$"age"$0.0749740084220669$0.175072094328329
bile acid synthesis$"bile acid synthesis"$0.123456790123457$"UP"$"age + species + age:species"$0.165611397179209$0.308221421273916
butanoate metabolism$"butanoate metabolism"$0.204938271604938$"UP"$"age + species + age:species"$0.0011768146986169$0.00794349921566406
cholesterol metabolism$"cholesterol metabolism"$-0.318518518518518$"DOWN"$"age"$0.000281993187202072$0.00275284611039206
chondroitin sulfate degradation$"chondroitin sulfate degradation"$0.288888888888889$"UP"$"age"$0.000480219812080367$0.00408186840268312
chondroitin synthesis$"chondroitin synthesis"$-0.192592592592593$"DOWN"$"age + species + age:species"$0.0253653743820282$0.0797445674065133
citric acid cycle$"citric acid cycle"$-0.192592592592593$"DOWN"$"age + species + age:species"$0.0112656142992098$0.0443206885058791
eicosanoid metabolism$"eicosanoid metabolism"$0.00617283950617287$"UP"$"age"$0.951826818302104$0.966567499116517
fatty acid oxidation$"fatty acid oxidation"$-0.171604938271605$"DOWN"$"age + species + age:species"$0.0408398984079635$0.111305796808581
fatty acid synthesis$"fatty acid synthesis"$-0.0580246913580247$"DOWN"$"age + species + age:species"$0.477173736739459$0.622223707850601
fructose and mannose metabolism$"fructose and mannose metabolism"$-0.128395061728395$"DOWN"$"age + species + age:species"$0.156528033636611$0.302110466650077
galactose metabolism$"galactose metabolism"$0.195061728395062$"UP"$"age + species + age:species"$0.0398441324091585$0.110171426360264
glutamate metabolism$"glutamate metabolism"$-0.111111111111111$"DOWN"$"age"$0.201426643490713$0.350207686978172
glutathione metabolism$"glutathione metabolism"$0.275308641975309$"UP"$"age"$0.00239665500339482$0.0136218057014367
glycerophospholipid metabolism$"glycerophospholipid metabolism"$-0.148148148148148$"DOWN"$"age + species + age:species"$0.00529139096038654$0.0252994630293482
glycine, serine, alanine and threonine metabolism$"glycine	serine	alanine and threonine metabolism"$-0.181481481481482$"DOWN"$"age + species + age:species"$0.0388654777954668$0.108775940903166
glyoxylate and dicarboxylate metabolism$"glyoxylate and dicarboxylate metabolism"$-0.154320987654321$"DOWN"$"age + species + age:species"$0.0703644861869009$0.169985785051513
heme synthesis$"heme synthesis"$0.0432098765432099$"UP"$"age"$0.589707567773835$0.714184099230053
heparan sulfate degradation$"heparan sulfate degradation"$0.0901234567901235$"UP"$"age + species + age:species"$0.328237179266175$0.487575615803153
histidine metabolism$"histidine metabolism"$-0.0506172839506172$"DOWN"$"age + species + age:species"$0.451849781980292$0.595974281405041
inositol phosphate metabolism$"inositol phosphate metabolism"$0.164197530864198$"UP"$"age + species + age:species"$0.0667292522831886$0.162918759563742
keratan sulfate degradation$"keratan sulfate degradation"$0.223456790123457$"UP"$"age"$0.0192225989890894$0.0644027221605257
limonene and pinene degradation$"limonene and pinene degradation"$-0.209876543209877$"DOWN"$"age + species + age:species"$0.0188285126271461$0.0638325596123789
lysine metabolism$"lysine metabolism"$-0.376543209876543$"DOWN"$"age"$2.4278257402889e-06$5.06532733996638e-05
methionine and cysteine metabolism$"methionine and cysteine metabolism"$-0.1$"DOWN"$"age + species + age:species"$0.284024791321625$0.445229796452158
n-glycan degradation$"n-glycan degradation"$0.41358024691358$"UP"$"age"$3.6050135204732e-08$1.378917671581e-06
nad metabolism$"nad metabolism"$0.22962962962963$"UP"$"age + species + age:species"$0.0060287429344545$0.0268402890784531
nucleotide interconversion$"nucleotide interconversion"$0.0185185185185185$"UP"$"age"$0.767504261483064$0.85783328951669
o-glycan synthesis$"o-glycan synthesis"$-0.102469135802469$"DOWN"$"age + species + age:species"$0.262632553021927$0.42446599238403
propanoate metabolism$"propanoate metabolism"$-0.12962962962963$"DOWN"$"age + species + age:species"$0.14431834553072$0.290535616660528
purine catabolism$"purine catabolism"$-0.0123456790123457$"DOWN"$"age"$0.899418959391747$0.936129937326104
pyrimidine catabolism$"pyrimidine catabolism"$-0.197530864197531$"DOWN"$"age + species + age:species"$0.0287958733091954$0.086955959532373
pyruvate metabolism$"pyruvate metabolism"$0.028395061728395$"UP"$"age + species + age:species"$0.754273125704102$0.848557266417115
selenoamino acid metabolism$"selenoamino acid metabolism"$-0.212345679012346$"DOWN"$"age + species + age:species"$0.00313260088910068$0.016527170208014
sphingolipid metabolism$"sphingolipid metabolism"$0.35679012345679$"UP"$"age + species + age:species"$1.36590612570324e-05$0.000261229546540744
starch and sucrose metabolism$"starch and sucrose metabolism"$-0.0876543209876544$"DOWN"$"age + species + age:species"$0.365762974627952$0.519768437629194
steroid metabolism$"steroid metabolism"$0.238271604938272$"UP"$"age"$0.00791896086816951$0.0333468168668789
tetrahydrobiopterin metabolism$"tetrahydrobiopterin metabolism"$-0.12962962962963$"DOWN"$"age + species + age:species"$0.159192497481753$0.302110466650077
transport, endoplasmic reticular$"transport	endoplasmic reticular"$0.0592592592592592$"UP"$"age + species + age:species"$0.48719155536959$0.628148662681579
transport, golgi apparatus$"transport	golgi apparatus"$0.0493827160493827$"UP"$"age + species + age:species"$0.601918320909169$0.723247406537456
transport, lysosomal$"transport	lysosomal"$0.135802469135802$"UP"$"age + species + age:species"$0.121492457679172$0.255802926948349
transport, mitochondrial$"transport	mitochondrial"$-0.180246913580247$"DOWN"$"age"$0.0717320458858359$0.171567368725153
triacylglycerol synthesis$"triacylglycerol synthesis"$-0.217283950617284$"DOWN"$"age"$0.0174897067562334$0.0608164803114478
tryptophan metabolism$"tryptophan metabolism"$-0.266666666666667$"DOWN"$"age"$0.00287418742093515$0.0153401398396422
tyrosine metabolism$"tyrosine metabolism"$0.0740740740740741$"UP"$"age"$0.336449628092754$0.498162513853465
urea cycle$"urea cycle"$-0.240740740740741$"DOWN"$"age"$0.00235133320041518$0.0136218057014367
valine, leucine, and isoleucine metabolism$"valine	leucine	and isoleucine metabolism"$-0.211111111111111$"DOWN"$"age + species + age:species"$0.0218978778955393$0.0707825771412151
vitamin b2 metabolism$"vitamin b2 metabolism"$-0.119753086419753$"DOWN"$"age + species + age:species"$0.157038828481932$0.302110466650077
