# Supplementary material for: Transcriptomic alterations during ageing reflect the shift from cancer to degenerative diseases in the elderly
Source: Nat Commun. 2018 Jan 30;9:327. doi: 10.1038/s41467-017-02395-2 (PMC5790807; doi:10.1038/s41467-017-02395-2)
Supplement: Supplementary file 5 — Supplementary Data 2 [file 41467_2017_2395_MOESM5_ESM.zip › Supplementary Data S2/SpeciesComparison/metabolic-1-5/all.csv]

Custom pathway$"Custom pathway"$"Diff"$"Direction of change"$"Interactions"$"P-value"$"FDR corrected p-value"$"Cross-species regulation"
aminosugar metabolism$"aminosugar metabolism"$0.139345796037118$"UP"$"species + age + species:age"$0.00239986993695988$0.0136218057014367$FALSE
arachidonic acid metabolism$"arachidonic acid metabolism"$0.161209394540186$"UP"$"organ + species + age + organ:species + organ:age + species:age + organ:species:age"$0.00018899177714656$0.00195543460164008$TRUE
arginine and proline metabolism$"arginine and proline metabolism"$-0.103967574289368$"DOWN"$"organ + species + age + organ:species + organ:age + species:age + organ:species:age"$0.0185190934778397$0.0634348052711076$FALSE
beta-alanine metabolism$"beta-alanine metabolism"$-0.00773131474290539$"DOWN"$"species + age + species:age"$0.86481189846594$0.912525658381303$FALSE
bile acid synthesis$"bile acid synthesis"$0.00382210438638686$"UP"$"organ + species + age + organ:species + organ:age + species:age + organ:species:age"$0.930115171087203$0.95508470588149$FALSE
butanoate metabolism$"butanoate metabolism"$-0.102924942222639$"DOWN"$"organ + species + age + organ:species + organ:age + species:age + organ:species:age"$0.0106164686246866$0.042373557380271$FALSE
cholesterol metabolism$"cholesterol metabolism"$-0.102088196994404$"DOWN"$"organ + age + organ:age"$0.0313705714217122$0.0918931154162119$FALSE
chondroitin sulfate degradation$"chondroitin sulfate degradation"$0.220322673361411$"UP"$"species + age + species:age"$3.09255103321978e-07$7.88600513471044e-06$TRUE
chondroitin synthesis$"chondroitin synthesis"$0.0235977991811452$"UP"$"organ + species + age + organ:age + species:age"$0.588126943698724$0.714154145919879$FALSE
citric acid cycle$"citric acid cycle"$-0.142201816027499$"DOWN"$"organ + species + age + organ:species + organ:age + species:age + organ:species:age"$0.00108989559550454$0.00782693552701483$FALSE
eicosanoid metabolism$"eicosanoid metabolism"$-0.0476575239614739$"DOWN"$"organ + species + age + organ:species + organ:age + species:age + organ:species:age"$0.290097051028091$0.451371343803029$FALSE
fatty acid oxidation$"fatty acid oxidation"$-0.140533604720733$"DOWN"$"species + age + species:age"$0.000287879331805706$0.00275284611039206$TRUE
fatty acid synthesis$"fatty acid synthesis"$0.0561965486092373$"UP"$"organ + species + age + organ:species + organ:age + species:age + organ:species:age"$0.211419422765515$0.364817725749517$FALSE
fructose and mannose metabolism$"fructose and mannose metabolism"$-0.0231965838035687$"DOWN"$"organ + species + age + organ:species + organ:age + species:age + organ:species:age"$0.610298628687885$0.729779289932505$FALSE
galactose metabolism$"galactose metabolism"$0.0792690723947396$"UP"$"organ + species + age + organ:species + organ:age + species:age + organ:species:age"$0.0717667424732668$0.171567368725153$FALSE
glutamate metabolism$"glutamate metabolism"$0.0628957895848242$"UP"$"organ + species + age + organ:species + organ:age + species:age + organ:species:age"$0.129172572310199$0.265875384261799$FALSE
glutathione metabolism$"glutathione metabolism"$0.133404113044192$"UP"$"organ + species + age + organ:species + organ:age + species:age + organ:species:age"$0.00222528595826058$0.013439555984758$TRUE
glycerophospholipid metabolism$"glycerophospholipid metabolism"$-0.0846960382914325$"DOWN"$"organ + species + age + organ:species + organ:age + species:age + organ:species:age"$0.0505207918921339$0.131755928855054$FALSE
glycine, serine, alanine and threonine metabolism$"glycine	serine	alanine and threonine metabolism"$-0.137572001736254$"DOWN"$"organ + species + age + organ:species + organ:age + species:age + organ:species:age"$0.00141609905017309$0.00902763144485342$TRUE
glyoxylate and dicarboxylate metabolism$"glyoxylate and dicarboxylate metabolism"$-0.109993723677573$"DOWN"$"organ + species + age + organ:species + organ:age + species:age + organ:species:age"$0.0136490367731733$0.0526462846965257$FALSE
heme synthesis$"heme synthesis"$-0.0138049764784552$"DOWN"$"organ + age + organ:age"$0.737597940048992$0.834229173031757$FALSE
heparan sulfate degradation$"heparan sulfate degradation"$0.139385389659905$"UP"$"organ + species + age + organ:species + organ:age + species:age + organ:species:age"$0.00116049678238873$0.00794349921566406$TRUE
histidine metabolism$"histidine metabolism"$0.109423575509438$"UP"$"organ + species + age + organ:species + organ:age + species:age + organ:species:age"$0.00907253066650203$0.0375161403236435$TRUE
inositol phosphate metabolism$"inositol phosphate metabolism"$0.0502126324186717$"UP"$"organ + species + age + organ:species + organ:age + species:age + organ:species:age"$0.243385462935336$0.403299377210539$FALSE
keratan sulfate degradation$"keratan sulfate degradation"$0.257577632829272$"UP"$"species + age + species:age"$2.29327425540549e-09$9.5692080293738e-08$TRUE
limonene and pinene degradation$"limonene and pinene degradation"$-0.109484285731045$"DOWN"$"organ + species + age + organ:species + organ:age + species:age + organ:species:age"$0.0149074474072172$0.0554874002808948$FALSE
lysine metabolism$"lysine metabolism"$-0.160203716521392$"DOWN"$"organ + species + age + organ:species + organ:age + species:age + organ:species:age"$0.000428239585200819$0.00370871640768257$FALSE
methionine and cysteine metabolism$"methionine and cysteine metabolism"$-0.0658415551201886$"DOWN"$"organ + species + age + organ:age + species:age"$0.148966819142609$0.297285956462859$FALSE
n-glycan degradation$"n-glycan degradation"$0.311015825717671$"UP"$"organ + species + age + organ:species + organ:age + species:age + organ:species:age"$5.5442197270692e-14$2.54479685472476e-12$TRUE
nad metabolism$"nad metabolism"$-0.0583055689163665$"DOWN"$"organ + species + age + organ:species + organ:age + species:age + organ:species:age"$0.213136688902072$0.366403521370977$FALSE
nucleotide interconversion$"nucleotide interconversion"$-0.109558193826914$"DOWN"$"species + age + species:age"$0.00595067599911763$0.0268402890784531$FALSE
o-glycan synthesis$"o-glycan synthesis"$-0.0575268943348858$"DOWN"$"organ + species + age"$0.200876047344765$0.350207686978172$FALSE
propanoate metabolism$"propanoate metabolism"$-0.0941853098860877$"DOWN"$"organ + species + age + organ:species + organ:age + species:age + organ:species:age"$0.0430765485199323$0.115051963883971$FALSE
purine catabolism$"purine catabolism"$-0.0596966248636219$"DOWN"$"organ + species + age"$0.215538443976595$0.369149797706183$FALSE
pyrimidine catabolism$"pyrimidine catabolism"$-0.074794993019791$"DOWN"$"organ + species + age + organ:age + species:age"$0.105796571133043$0.232132977778064$FALSE
pyruvate metabolism$"pyruvate metabolism"$-0.00507590244131345$"DOWN"$"organ + species + age + organ:species + organ:age + species:age + organ:species:age"$0.912049607631461$0.942862094375767$FALSE
selenoamino acid metabolism$"selenoamino acid metabolism"$-0.170466383547823$"DOWN"$"organ + species + age + organ:age + species:age"$8.51956707431754e-05$0.00100268750951583$TRUE
sphingolipid metabolism$"sphingolipid metabolism"$0.145247885407257$"UP"$"organ + species + age + organ:species + organ:age + species:age + organ:species:age"$0.00115623531183471$0.00794349921566406$FALSE
starch and sucrose metabolism$"starch and sucrose metabolism"$0.0440069919404981$"UP"$"organ + species + age + organ:species + organ:age + species:age + organ:species:age"$0.361336150202194$0.515072338331698$FALSE
steroid metabolism$"steroid metabolism"$0.119886850224657$"UP"$"organ + species + age + organ:species + organ:age + species:age + organ:species:age"$0.00613274140779301$0.0268402890784531$FALSE
tetrahydrobiopterin metabolism$"tetrahydrobiopterin metabolism"$-0.0352277659811593$"DOWN"$"organ + species + age + organ:species + organ:age + species:age + organ:species:age"$0.449436130235089$0.594617156310988$FALSE
transport, endoplasmic reticular$"transport	endoplasmic reticular"$0.0669158620851468$"UP"$"organ + species + age + organ:species + organ:age + species:age + organ:species:age"$0.126741222409858$0.26204604092849$FALSE
transport, golgi apparatus$"transport	golgi apparatus"$-0.0610533663377952$"DOWN"$"species + age + species:age"$0.198961794327099$0.350207686978172$FALSE
transport, lysosomal$"transport	lysosomal"$0.0456699240975587$"UP"$"organ + species + age + organ:species + organ:age + species:age + organ:species:age"$0.322175172338498$0.484847226568428$FALSE
transport, mitochondrial$"transport	mitochondrial"$0.0265488438662146$"UP"$"organ + species + age + organ:species + organ:age + species:age + organ:species:age"$0.567455488015261$0.702394668642369$FALSE
triacylglycerol synthesis$"triacylglycerol synthesis"$0.0653189192993982$"UP"$"organ + species + age + organ:age + species:age"$0.13547276287976$0.275141584786768$FALSE
tryptophan metabolism$"tryptophan metabolism"$-0.070933295010617$"DOWN"$"organ + species + age + organ:species + organ:age + species:age + organ:species:age"$0.0965234200231411$0.215069173740882$FALSE
tyrosine metabolism$"tyrosine metabolism"$0.212702220762309$"UP"$"organ + age + organ:age"$5.38625300597713e-07$1.30120533144395e-05$TRUE
urea cycle$"urea cycle"$-0.135629274644831$"DOWN"$"age"$0.00284740627008125$0.0153401398396422$FALSE
valine, leucine, and isoleucine metabolism$"valine	leucine	and isoleucine metabolism"$-0.12617695709811$"DOWN"$"organ + species + age + organ:species + organ:age + species:age + organ:species:age"$0.00514507859378906$0.0248632759058627$FALSE
vitamin b2 metabolism$"vitamin b2 metabolism"$-0.119150408840816$"DOWN"$"organ + species + age + organ:species + organ:age + species:age + organ:species:age"$0.00634840440500933$0.0274897888858423$FALSE
