# Supplementary material for: Transcriptomic alterations during ageing reflect the shift from cancer to degenerative diseases in the elderly
Source: Nat Commun. 2018 Jan 30;9:327. doi: 10.1038/s41467-017-02395-2 (PMC5790807; doi:10.1038/s41467-017-02395-2)
Supplement: Supplementary file 5 — Supplementary Data 2 [file 41467_2017_2395_MOESM5_ESM.zip › Supplementary Data S2/SpeciesComparison/metabolic-1-5/drerio.csv]

Custom pathway$"Custom pathway"$"Diff"$"Direction of change"$"Interactions"$"P-value"$"FDR corrected p-value"
aminosugar metabolism$"aminosugar metabolism"$0.0728835978835979$"UP"$"organ + age"$0.54575186964646$0.686301666212946
arachidonic acid metabolism$"arachidonic acid metabolism"$0.375925925925926$"UP"$"age"$8.26040932071156e-05$0.000997770494264896
arginine and proline metabolism$"arginine and proline metabolism"$0.136177248677249$"UP"$"organ + age"$0.266145172357918$0.428633803902752
beta-alanine metabolism$"beta-alanine metabolism"$-0.0249338624338624$"DOWN"$"organ + age"$0.841317763826516$0.905979097008534
bile acid synthesis$"bile acid synthesis"$0.303042328042328$"UP"$"organ + age + organ:age"$0.000589275380653123$0.00483943860335426
butanoate metabolism$"butanoate metabolism"$0.0124669312169313$"UP"$"organ + age"$0.9197060902599$0.948640663886054
cholesterol metabolism$"cholesterol metabolism"$-0.186044973544974$"DOWN"$"organ + age"$0.125191761151704$0.261195538039236
chondroitin sulfate degradation$"chondroitin sulfate degradation"$0.0680886243386243$"UP"$"organ + age"$0.556502023045217$0.696006617378078
chondroitin synthesis$"chondroitin synthesis"$0.172619047619048$"UP"$"organ + age"$0.105976268659518$0.232132977778064
citric acid cycle$"citric acid cycle"$-0.306878306878307$"DOWN"$"age"$0.00216312831459352$0.0132383452853124
eicosanoid metabolism$"eicosanoid metabolism"$0.21385582010582$"UP"$"organ + age"$0.0637524285782466$0.15817494441846
fatty acid oxidation$"fatty acid oxidation"$-0.103571428571429$"DOWN"$"organ + age"$0.344461666010684$0.505133477089817
fatty acid synthesis$"fatty acid synthesis"$-0.0239748677248677$"DOWN"$"organ + age + organ:age"$0.812396578109711$0.887833403219899
fructose and mannose metabolism$"fructose and mannose metabolism"$-0.170701058201058$"DOWN"$"organ + age"$0.157584081099211$0.302110466650077
galactose metabolism$"galactose metabolism"$-0.241666666666667$"DOWN"$"age"$0.0307898042476121$0.0911775493526063
glutamate metabolism$"glutamate metabolism"$0.189880952380952$"UP"$"organ + age + organ:age"$0.0594414320244146$0.150075094352716
glutathione metabolism$"glutathione metabolism"$0.287698412698413$"UP"$"age"$0.00477137957800612$0.0243340358478312
glycerophospholipid metabolism$"glycerophospholipid metabolism"$0.0843915343915344$"UP"$"organ + age + organ:age"$0.326413275284694$0.4864405628431
glycine, serine, alanine and threonine metabolism$"glycine	serine	alanine and threonine metabolism"$-0.24837962962963$"DOWN"$"organ + age + organ:age"$0.0157716678881434$0.0574539330210938
glyoxylate and dicarboxylate metabolism$"glyoxylate and dicarboxylate metabolism"$-0.0172619047619048$"DOWN"$"organ + age + organ:age"$0.87296372286253$0.914818147931281
heme synthesis$"heme synthesis"$-0.107407407407407$"DOWN"$"organ + age"$0.231521670292058$0.389261709392141
heparan sulfate degradation$"heparan sulfate degradation"$0.312632275132275$"UP"$"age"$0.00248802586069905$0.0139268764641569
histidine metabolism$"histidine metabolism"$0.275231481481482$"UP"$"age"$0.00957707774341322$0.0392489168234524
inositol phosphate metabolism$"inositol phosphate metabolism"$0.206183862433862$"UP"$"organ + age + organ:age"$0.0462625192734803$0.121339979123014
keratan sulfate degradation$"keratan sulfate degradation"$0.122751322751323$"UP"$"organ + age"$0.310560171128893$0.471066211770728
limonene and pinene degradation$"limonene and pinene degradation"$0.0345238095238095$"UP"$"organ + age"$0.780408627483595$0.869435825279053
lysine metabolism$"lysine metabolism"$0.00958994708994709$"UP"$"organ + age + organ:age"$0.929452553365$0.95508470588149
methionine and cysteine metabolism$"methionine and cysteine metabolism"$0.151521164021164$"UP"$"organ + age"$0.199282170779808$0.350207686978172
n-glycan degradation$"n-glycan degradation"$0.210978835978836$"UP"$"organ + age"$0.0749396796851462$0.175072094328329
nad metabolism$"nad metabolism"$-0.127546296296296$"DOWN"$"organ + age"$0.293449782924892$0.455045440413937
nucleotide interconversion$"nucleotide interconversion"$-0.216732804232804$"DOWN"$"organ + age"$0.0620193565437819$0.154711329639108
o-glycan synthesis$"o-glycan synthesis"$-0.155357142857143$"DOWN"$"organ + age"$0.188902300156669$0.344072046713933
propanoate metabolism$"propanoate metabolism"$0.00575396825396823$"UP"$"organ + age"$0.963055819014582$0.973662160633686
purine catabolism$"purine catabolism"$-0.0316468253968253$"DOWN"$"organ + age"$0.80180924458245$0.878778457834189
pyrimidine catabolism$"pyrimidine catabolism"$-0.254133597883598$"DOWN"$"age"$0.0203060832067155$0.0665749442277316
pyruvate metabolism$"pyruvate metabolism"$0.151521164021164$"UP"$"organ + age + organ:age"$0.167547867015756$0.310098673226742
selenoamino acid metabolism$"selenoamino acid metabolism"$-0.112202380952381$"DOWN"$"organ + age"$0.357445763751111$0.51431851273279
sphingolipid metabolism$"sphingolipid metabolism"$0.166865079365079$"UP"$"organ + age"$0.16913036719599$0.311770435915499
starch and sucrose metabolism$"starch and sucrose metabolism"$0.0201388888888888$"UP"$"organ + age"$0.872199828509379$0.914818147931281
steroid metabolism$"steroid metabolism"$-0.046031746031746$"DOWN"$"organ + age"$0.70535959871334$0.807381685310282
tetrahydrobiopterin metabolism$"tetrahydrobiopterin metabolism"$0.0460317460317461$"UP"$"organ + age"$0.70024550048435$0.803531711805792
transport, endoplasmic reticular$"transport	endoplasmic reticular"$0.153439153439153$"UP"$"organ + age + organ:age"$0.153181877323609$0.301761723998011
transport, golgi apparatus$"transport	golgi apparatus"$-0.257969576719577$"DOWN"$"age"$0.0169968215626996$0.0600118545944546
transport, lysosomal$"transport	lysosomal"$0.260846560846561$"UP"$"age"$0.0160951729173368$0.0577162841332624
transport, mitochondrial$"transport	mitochondrial"$-0.171660052910053$"DOWN"$"organ + age"$0.159069366139346$0.302110466650077
triacylglycerol synthesis$"triacylglycerol synthesis"$0.283862433862434$"UP"$"age"$0.00506143590766939$0.0248632759058627
tryptophan metabolism$"tryptophan metabolism"$-0.0863095238095238$"DOWN"$"organ + age + organ:age"$0.414415879228056$0.569511642412209
tyrosine metabolism$"tyrosine metabolism"$0.29728835978836$"UP"$"age"$0.00240384806495943$0.0136218057014367
urea cycle$"urea cycle"$-0.383597883597884$"DOWN"$"age"$6.05075058409485e-05$0.000816851328852804
valine, leucine, and isoleucine metabolism$"valine	leucine	and isoleucine metabolism"$0.0556216931216931$"UP"$"organ + age"$0.648088790234712$0.764711451716537
vitamin b2 metabolism$"vitamin b2 metabolism"$-0.0872685185185185$"DOWN"$"organ + age"$0.379191621450464$0.53389249768639
