# Supplementary material for: Transcriptomic alterations during ageing reflect the shift from cancer to degenerative diseases in the elderly
Source: Nat Commun. 2018 Jan 30;9:327. doi: 10.1038/s41467-017-02395-2 (PMC5790807; doi:10.1038/s41467-017-02395-2)
Supplement: Supplementary file 5 — Supplementary Data 2 [file 41467_2017_2395_MOESM5_ESM.zip › Supplementary Data S2/SpeciesComparison/metabolic-1-5/liver.csv]

Custom pathway$"Custom pathway"$"Diff"$"Direction of change"$"Interactions"$"P-value"$"FDR corrected p-value"
aminosugar metabolism$"aminosugar metabolism"$0.142592592592593$"UP"$"age + species + age:species"$0.193870235338536$0.350207686978172
arachidonic acid metabolism$"arachidonic acid metabolism"$-0.181481481481481$"DOWN"$"age + species + age:species"$0.0421704934739749$0.113860332379732
arginine and proline metabolism$"arginine and proline metabolism"$-0.163532763532764$"DOWN"$"age + species + age:species"$0.0984556481762318$0.218314698129905
beta-alanine metabolism$"beta-alanine metabolism"$0.0309116809116809$"UP"$"age + species + age:species"$0.76081965283494$0.853829390345324
bile acid synthesis$"bile acid synthesis"$-0.0877492877492877$"DOWN"$"age + species + age:species"$0.356576134615288$0.51431851273279
butanoate metabolism$"butanoate metabolism"$-0.336039886039886$"DOWN"$"age"$0.00117578745483947$0.00794349921566406
cholesterol metabolism$"cholesterol metabolism"$-0.0997150997150997$"DOWN"$"age"$0.421669160896187$0.576463794305771
chondroitin sulfate degradation$"chondroitin sulfate degradation"$0.172507122507123$"UP"$"age + species + age:species"$0.109043566790428$0.236089609230219
chondroitin synthesis$"chondroitin synthesis"$0.291168091168091$"UP"$"age"$0.00613993541010365$0.0268402890784531
citric acid cycle$"citric acid cycle"$-0.351994301994302$"DOWN"$"age"$0.000738623963238847$0.0059478666513444
eicosanoid metabolism$"eicosanoid metabolism"$-0.0867521367521368$"DOWN"$"age"$0.472716148589002$0.618167271231772
fatty acid oxidation$"fatty acid oxidation"$-0.136609686609687$"DOWN"$"age + species + age:species"$0.197208618687071$0.350207686978172
fatty acid synthesis$"fatty acid synthesis"$0.289173789173789$"UP"$"age"$0.00979061082257367$0.0397689413058523
fructose and mannose metabolism$"fructose and mannose metabolism"$0.0518518518518518$"UP"$"age + species + age:species"$0.659503887095588$0.774200215286125
galactose metabolism$"galactose metabolism"$0.0468660968660969$"UP"$"age + species + age:species"$0.655613305265509$0.771606428504791
glutamate metabolism$"glutamate metabolism"$0.0518518518518518$"UP"$"age + species + age:species"$0.56926103863826$0.702394668642369
glutathione metabolism$"glutathione metabolism"$-0.163532763532764$"DOWN"$"age + species + age:species"$0.113887596789272$0.244272929562037
glycerophospholipid metabolism$"glycerophospholipid metabolism"$-0.0707977207977208$"DOWN"$"age"$0.561668502866807$0.700559355477893
glycine, serine, alanine and threonine metabolism$"glycine	serine	alanine and threonine metabolism"$0.128632478632479$"UP"$"age"$0.271324611414367$0.430927324011054
glyoxylate and dicarboxylate metabolism$"glyoxylate and dicarboxylate metabolism"$0.136609686609687$"UP"$"age"$0.252260275589207$0.413526666055165
heme synthesis$"heme synthesis"$-0.317094017094017$"DOWN"$"age"$0.00280948880258235$0.0153401398396422
heparan sulfate degradation$"heparan sulfate degradation"$0.0538461538461539$"UP"$"age"$0.567172073962599$0.702394668642369
histidine metabolism$"histidine metabolism"$0.413817663817664$"UP"$"age"$1.43897470522712e-05$0.000264195755879699
inositol phosphate metabolism$"inositol phosphate metabolism"$-0.0807692307692307$"DOWN"$"age"$0.482078159986437$0.625067444728177
keratan sulfate degradation$"keratan sulfate degradation"$0.262250712250712$"UP"$"age"$0.0189133509962604$0.0638325596123789
limonene and pinene degradation$"limonene and pinene degradation"$-0.10968660968661$"DOWN"$"age + species + age:species"$0.297702222686917$0.460085253243418
lysine metabolism$"lysine metabolism"$-0.188461538461538$"DOWN"$"age"$0.106710366691005$0.232132977778064
methionine and cysteine metabolism$"methionine and cysteine metabolism"$-0.0159544159544159$"DOWN"$"age"$0.897627436416431$0.936129937326104
n-glycan degradation$"n-glycan degradation"$0.235327635327635$"UP"$"age"$0.0361144844887138$0.102324372718022
nad metabolism$"nad metabolism"$-0.0967236467236468$"DOWN"$"age"$0.428767320370974$0.582260946894311
nucleotide interconversion$"nucleotide interconversion"$-0.0897435897435898$"DOWN"$"age + species + age:species"$0.395207442476437$0.549707030749226
o-glycan synthesis$"o-glycan synthesis"$0.0777777777777778$"UP"$"age"$0.427400603272905$0.582127231163987
propanoate metabolism$"propanoate metabolism"$-0.16951566951567$"DOWN"$"age"$0.158027991079907$0.302110466650077
purine catabolism$"purine catabolism"$-0.031908831908832$"DOWN"$"age"$0.796168166277581$0.878778457834189
pyrimidine catabolism$"pyrimidine catabolism"$0.0957264957264957$"UP"$"age"$0.433622725417244$0.584970882496059
pyruvate metabolism$"pyruvate metabolism"$-0.0668091168091168$"DOWN"$"age"$0.580820142235771$0.707152374764507
selenoamino acid metabolism$"selenoamino acid metabolism"$0.114672364672365$"UP"$"age"$0.341660622784546$0.502635339288803
sphingolipid metabolism$"sphingolipid metabolism"$0.0508547008547009$"UP"$"age"$0.673096865643894$0.786136033919968
starch and sucrose metabolism$"starch and sucrose metabolism"$0.0239316239316239$"UP"$"age"$0.848155556319142$0.905979097008534
steroid metabolism$"steroid metabolism"$0.122649572649573$"UP"$"age + species + age:species"$0.285774082990833$0.446157496914259
tetrahydrobiopterin metabolism$"tetrahydrobiopterin metabolism"$-0.0259259259259259$"DOWN"$"age + species + age:species"$0.821548263268388$0.895702263278361
transport, endoplasmic reticular$"transport	endoplasmic reticular"$0.0628205128205128$"UP"$"age + species + age:species"$0.567754977164188$0.702394668642369
transport, golgi apparatus$"transport	golgi apparatus"$-0.0737891737891738$"DOWN"$"age"$0.545057757433102$0.686301666212946
transport, lysosomal$"transport	lysosomal"$-0.00199430199430201$"DOWN"$"age"$0.987155558664088$0.989310920145888
transport, mitochondrial$"transport	mitochondrial"$0.145584045584046$"UP"$"age + species + age:species"$0.200847624166824$0.350207686978172
triacylglycerol synthesis$"triacylglycerol synthesis"$-0.14957264957265$"DOWN"$"age + species + age:species"$0.195696090291353$0.350207686978172
tryptophan metabolism$"tryptophan metabolism"$-0.104700854700855$"DOWN"$"age"$0.384165789872161$0.537597858388177
tyrosine metabolism$"tyrosine metabolism"$0.325071225071225$"UP"$"age"$0.00238236254400789$0.0136218057014367
urea cycle$"urea cycle"$-0.150569800569801$"DOWN"$"age + species + age:species"$0.194137371283198$0.350207686978172
valine, leucine, and isoleucine metabolism$"valine	leucine	and isoleucine metabolism"$-0.257264957264957$"DOWN"$"age"$0.0220583588285216$0.0708027042118279
vitamin b2 metabolism$"vitamin b2 metabolism"$-0.203418803418803$"DOWN"$"age"$0.0810602960175367$0.18696822046256
