# Supplementary material for: Transcriptomic alterations during ageing reflect the shift from cancer to degenerative diseases in the elderly
Source: Nat Commun. 2018 Jan 30;9:327. doi: 10.1038/s41467-017-02395-2 (PMC5790807; doi:10.1038/s41467-017-02395-2)
Supplement: Supplementary file 5 — Supplementary Data 2 [file 41467_2017_2395_MOESM5_ESM.zip › Supplementary Data S2/SpeciesComparison/metabolic-1-5/blood.csv]

Custom pathway$"Custom pathway"$"Diff"$"Direction of change"$"Interactions"$"P-value"$"FDR corrected p-value"
aminosugar metabolism$"aminosugar metabolism"$0.196239316239316$"UP"$"age"$0.0338821817299916$0.0971995088379133
arachidonic acid metabolism$"arachidonic acid metabolism"$0.166324786324786$"UP"$"age"$0.0746140070079732$0.175072094328329
arginine and proline metabolism$"arginine and proline metabolism"$0.0111965811965812$"UP"$"age + species + age:species"$0.904532754357038$0.937202108916209
beta-alanine metabolism$"beta-alanine metabolism"$0.0407692307692308$"UP"$"age"$0.670854143178498$0.785515438058497
bile acid synthesis$"bile acid synthesis"$0.212478632478633$"UP"$"age"$0.0149610676806385$0.0554874002808948
butanoate metabolism$"butanoate metabolism"$-0.105897435897436$"DOWN"$"age"$0.142784612085337$0.288714259679161
cholesterol metabolism$"cholesterol metabolism"$-0.132307692307692$"DOWN"$"age"$0.159282642547535$0.302110466650077
chondroitin sulfate degradation$"chondroitin sulfate degradation"$0.156495726495727$"UP"$"age + species + age:species"$0.0857343436601829$0.19578141164191
chondroitin synthesis$"chondroitin synthesis"$0.0955555555555556$"UP"$"age + species + age:species"$0.303446181832107$0.465825409568351
citric acid cycle$"citric acid cycle"$-0.000683760683760637$"DOWN"$"age + species + age:species"$0.993851939269318$0.993851939269318
eicosanoid metabolism$"eicosanoid metabolism"$0.0162393162393162$"UP"$"age + species + age:species"$0.847724228708189$0.905979097008534
fatty acid oxidation$"fatty acid oxidation"$0.0358974358974359$"UP"$"age + species + age:species"$0.576007556245446$0.707152374764507
fatty acid synthesis$"fatty acid synthesis"$-0.0896581196581197$"DOWN"$"age"$0.359542342895387$0.514952295423545
fructose and mannose metabolism$"fructose and mannose metabolism"$0.255213675213675$"UP"$"age"$0.00492704989630653$0.0245816945913554
galactose metabolism$"galactose metabolism"$0.0365811965811966$"UP"$"age"$0.708448551482397$0.808900211767214
glutamate metabolism$"glutamate metabolism"$0.215042735042735$"UP"$"age + species + age:species"$0.00813272258594852$0.0339356333359125
glutathione metabolism$"glutathione metabolism"$0.171025641025641$"UP"$"age"$0.0595069001572859$0.150075094352716
glycerophospholipid metabolism$"glycerophospholipid metabolism"$0.104786324786325$"UP"$"age"$0.274449310264929$0.434387011764147
glycine, serine, alanine and threonine metabolism$"glycine	serine	alanine and threonine metabolism"$-0.11042735042735$"DOWN"$"age"$0.227325092352863$0.386452656999868
glyoxylate and dicarboxylate metabolism$"glyoxylate and dicarboxylate metabolism"$-0.163846153846154$"DOWN"$"age + species + age:species"$0.0567026964464994$0.145399651781806
heme synthesis$"heme synthesis"$-0.111111111111111$"DOWN"$"age"$0.200090267906296$0.350207686978172
heparan sulfate degradation$"heparan sulfate degradation"$0.0741880341880342$"UP"$"age + species + age:species"$0.377098551825251$0.532579185500893
histidine metabolism$"histidine metabolism"$0.134444444444444$"UP"$"age + species + age:species"$0.147353599911967$0.295350665325732
inositol phosphate metabolism$"inositol phosphate metabolism"$0.10957264957265$"UP"$"age + species + age:species"$0.198979989178774$0.350207686978172
keratan sulfate degradation$"keratan sulfate degradation"$0.313504273504273$"UP"$"age"$0.000191709274670596$0.00195543460164008
limonene and pinene degradation$"limonene and pinene degradation"$0.0507692307692308$"UP"$"age"$0.597257240645017$0.721423877515954
lysine metabolism$"lysine metabolism"$-0.0582051282051282$"DOWN"$"age + species + age:species"$0.528801563342213$0.675077351489138
methionine and cysteine metabolism$"methionine and cysteine metabolism"$-0.250854700854701$"DOWN"$"age"$0.00592105561210185$0.0268402890784531
n-glycan degradation$"n-glycan degradation"$0.221880341880342$"UP"$"age"$0.0149900602066034$0.0554874002808948
nad metabolism$"nad metabolism"$0.0311111111111111$"UP"$"age"$0.754165799063065$0.848557266417115
nucleotide interconversion$"nucleotide interconversion"$-0.23991452991453$"DOWN"$"age"$0.00514599392387137$0.0248632759058627
o-glycan synthesis$"o-glycan synthesis"$-0.19991452991453$"DOWN"$"age"$0.0295349508529535$0.0886048525588605
propanoate metabolism$"propanoate metabolism"$-0.154188034188034$"DOWN"$"age + species + age:species"$0.074560901078116$0.175072094328329
purine catabolism$"purine catabolism"$-0.0946153846153846$"DOWN"$"age"$0.310965277051265$0.471066211770728
pyrimidine catabolism$"pyrimidine catabolism"$0.117777777777778$"UP"$"age"$0.229903836709869$0.387962724447904
pyruvate metabolism$"pyruvate metabolism"$-0.0970085470085471$"DOWN"$"age + species + age:species"$0.269351224777696$0.429944590783613
selenoamino acid metabolism$"selenoamino acid metabolism"$-0.316324786324786$"DOWN"$"age"$0.000122679497012187$0.0013734119299657
sphingolipid metabolism$"sphingolipid metabolism"$0.291623931623932$"UP"$"age"$0.000778015758594586$0.00615705574473991
starch and sucrose metabolism$"starch and sucrose metabolism"$0.194188034188034$"UP"$"age"$0.0393300443971636$0.109409032595746
steroid metabolism$"steroid metabolism"$0.228547008547009$"UP"$"age"$0.00543682907590981$0.0257030797044095
tetrahydrobiopterin metabolism$"tetrahydrobiopterin metabolism"$-0.0125641025641026$"DOWN"$"age"$0.89590766564281$0.936129937326104
transport, endoplasmic reticular$"transport	endoplasmic reticular"$0.0891452991452992$"UP"$"age"$0.360130036668754$0.514952295423545
transport, golgi apparatus$"transport	golgi apparatus"$-0.0743589743589743$"DOWN"$"age"$0.439020114429851$0.58578555966076
transport, lysosomal$"transport	lysosomal"$-0.157350427350427$"DOWN"$"age"$0.0924881912580111$0.210158810828847
transport, mitochondrial$"transport	mitochondrial"$0.0725641025641026$"UP"$"age"$0.437135103913177$0.584970882496059
triacylglycerol synthesis$"triacylglycerol synthesis"$0.126923076923077$"UP"$"age"$0.160858416963341$0.303843676486311
tryptophan metabolism$"tryptophan metabolism"$0.149316239316239$"UP"$"age + species + age:species"$0.0409818728990199$0.111305796808581
tyrosine metabolism$"tyrosine metabolism"$0.0383760683760683$"UP"$"age"$0.699201274410514$0.803531711805792
urea cycle$"urea cycle"$0.0469230769230769$"UP"$"age"$0.638170920115109$0.754949619414524
valine, leucine, and isoleucine metabolism$"valine	leucine	and isoleucine metabolism"$-0.121880341880342$"DOWN"$"age + species + age:species"$0.17036833215369$0.312796257834174
vitamin b2 metabolism$"vitamin b2 metabolism"$-0.108461538461538$"DOWN"$"age + species + age:species"$0.236681843446499$0.396485277890302
