# Supplementary material for: Transcriptomic alterations during ageing reflect the shift from cancer to degenerative diseases in the elderly
Source: Nat Commun. 2018 Jan 30;9:327. doi: 10.1038/s41467-017-02395-2 (PMC5790807; doi:10.1038/s41467-017-02395-2)
Supplement: Supplementary file 5 — Supplementary Data 2 [file 41467_2017_2395_MOESM5_ESM.zip › Supplementary Data S2/SpeciesComparison/metabolic-1-5/nfurzeri.csv]

Custom pathway$"Custom pathway"$"Diff"$"Direction of change"$"Interactions"$"P-value"$"FDR corrected p-value"
aminosugar metabolism$"aminosugar metabolism"$0.437037037037037$"UP"$"age"$5.09668273890892e-08$1.670983840828e-06
arachidonic acid metabolism$"arachidonic acid metabolism"$0.037037037037037$"UP"$"organ + age + organ:age"$0.67599217086049$0.787513721890774
arginine and proline metabolism$"arginine and proline metabolism"$-0.525925925925926$"DOWN"$"age"$1.73877962656762e-17$1.59619969718907e-15
beta-alanine metabolism$"beta-alanine metabolism"$-0.422222222222222$"DOWN"$"age"$5.98520235110462e-07$1.37360393957851e-05
bile acid synthesis$"bile acid synthesis"$-0.392592592592593$"DOWN"$"age"$1.29596986814393e-05$0.000258630508468723
butanoate metabolism$"butanoate metabolism"$-0.0666666666666667$"DOWN"$"organ + age + organ:age"$0.421986568380695$0.576463794305771
cholesterol metabolism$"cholesterol metabolism"$-0.237037037037037$"DOWN"$"organ + age + organ:age"$0.019766940116925$0.0657465616932504
chondroitin sulfate degradation$"chondroitin sulfate degradation"$0.525925925925926$"UP"$"age"$4.36224172389014e-15$2.22474327918397e-13
chondroitin synthesis$"chondroitin synthesis"$0.259259259259259$"UP"$"age"$0.014206740415506$0.0543407820893105
citric acid cycle$"citric acid cycle"$-0.511111111111111$"DOWN"$"age"$2.68409038405436e-16$1.75999640897279e-14
eicosanoid metabolism$"eicosanoid metabolism"$-0.207407407407407$"DOWN"$"organ + age + organ:age"$0.0435808563926092$0.115627821295998
fatty acid oxidation$"fatty acid oxidation"$-0.533333333333333$"DOWN"$"age"$1.16166891251251e-20$1.77735343614415e-18
fatty acid synthesis$"fatty acid synthesis"$0.525925925925926$"UP"$"age"$6.18703288670286e-16$3.54981011874576e-14
fructose and mannose metabolism$"fructose and mannose metabolism"$0.0518518518518518$"UP"$"organ + age + organ:age"$0.580433778850579$0.707152374764507
galactose metabolism$"galactose metabolism"$0.555555555555556$"UP"$"age"$2.33655500068158e-22$5.36239372656422e-20
glutamate metabolism$"glutamate metabolism"$-0.318518518518518$"DOWN"$"organ + age + organ:age"$7.67641166341128e-05$0.000952289987433994
glutathione metabolism$"glutathione metabolism"$0.155555555555556$"UP"$"organ + age + organ:age"$0.0278148590848769$0.0851134687997232
glycerophospholipid metabolism$"glycerophospholipid metabolism"$-0.37037037037037$"DOWN"$"organ + age + organ:age"$5.4446337172105e-05$0.000757299053393825
glycine, serine, alanine and threonine metabolism$"glycine	serine	alanine and threonine metabolism"$0.177777777777778$"UP"$"organ + age + organ:age"$0.0751398749078015$0.175072094328329
glyoxylate and dicarboxylate metabolism$"glyoxylate and dicarboxylate metabolism"$-0.177777777777778$"DOWN"$"organ + age + organ:age"$0.0826622520567188$0.18970986847017
heme synthesis$"heme synthesis"$-0.0592592592592593$"DOWN"$"organ + age"$0.528128662103905$0.675077351489138
heparan sulfate degradation$"heparan sulfate degradation"$-0.0222222222222222$"DOWN"$"organ + age"$0.842355635023519$0.905979097008534
histidine metabolism$"histidine metabolism"$-0.244444444444444$"DOWN"$"organ + age + organ:age"$0.00128838257885302$0.00844810862419339
inositol phosphate metabolism$"inositol phosphate metabolism"$0.37037037037037$"UP"$"organ + age + organ:age"$2.48266063388047e-05$0.000392986940279049
keratan sulfate degradation$"keratan sulfate degradation"$0.540740740740741$"UP"$"age"$8.03505074224206e-19$9.22022072672276e-17
limonene and pinene degradation$"limonene and pinene degradation"$-0.555555555555556$"DOWN"$"age"$1.22135838072967e-24$5.6060349675492e-22
lysine metabolism$"lysine metabolism"$-0.377777777777778$"DOWN"$"age"$7.2940964131013e-05$0.000929997292670415
methionine and cysteine metabolism$"methionine and cysteine metabolism"$-0.437037037037037$"DOWN"$"age"$1.28025952296695e-07$3.67274450651143e-06
n-glycan degradation$"n-glycan degradation"$0.533333333333333$"UP"$"age"$7.96784141774466e-17$6.09539868457467e-15
nad metabolism$"nad metabolism"$-0.0444444444444445$"DOWN"$"organ + age + organ:age"$0.629162352172555$0.748149014630059
nucleotide interconversion$"nucleotide interconversion"$0.340740740740741$"UP"$"age"$1.89494796623581e-05$0.000334531198654707
o-glycan synthesis$"o-glycan synthesis"$0.0962962962962963$"UP"$"organ + age"$0.355226817133256$0.51431851273279
propanoate metabolism$"propanoate metabolism"$-0.222222222222222$"DOWN"$"age"$0.0384339302367818$0.108228061218913
purine catabolism$"purine catabolism"$0.111111111111111$"UP"$"organ + age"$0.355594613950883$0.51431851273279
pyrimidine catabolism$"pyrimidine catabolism"$-0.318518518518518$"DOWN"$"age"$0.0013669560316446$0.0088370819510545
pyruvate metabolism$"pyruvate metabolism"$-0.162962962962963$"DOWN"$"organ + age + organ:age"$0.0964225696876952$0.215069173740882
selenoamino acid metabolism$"selenoamino acid metabolism"$-0.288888888888889$"DOWN"$"age"$0.00415391558909597$0.0214230028696073
sphingolipid metabolism$"sphingolipid metabolism"$0.0222222222222222$"UP"$"organ + age + organ:age"$0.800368787742718$0.878778457834189
starch and sucrose metabolism$"starch and sucrose metabolism"$-0.214814814814815$"DOWN"$"organ + age + organ:age"$0.0280834203731566$0.0853661586177409
steroid metabolism$"steroid metabolism"$0.140740740740741$"UP"$"organ + age"$0.196403398937194$0.350207686978172
tetrahydrobiopterin metabolism$"tetrahydrobiopterin metabolism"$-0.0222222222222222$"DOWN"$"organ + age + organ:age"$0.834778154846951$0.905823104195628
transport, endoplasmic reticular$"transport	endoplasmic reticular"$-0.281481481481481$"DOWN"$"organ + age + organ:age"$0.0059835002721066$0.0268402890784531
transport, golgi apparatus$"transport	golgi apparatus"$0.177777777777778$"UP"$"organ + age"$0.118464893871545$0.251737899477033
transport, lysosomal$"transport	lysosomal"$0.177777777777778$"UP"$"organ + age + organ:age"$0.0681479359447445$0.165502130151522
transport, mitochondrial$"transport	mitochondrial"$0.192592592592593$"UP"$"organ + age + organ:age"$0.0356306712611455$0.101580609371837
triacylglycerol synthesis$"triacylglycerol synthesis"$-0.177777777777778$"DOWN"$"organ + age + organ:age"$0.0810563195426409$0.18696822046256
tryptophan metabolism$"tryptophan metabolism"$-0.237037037037037$"DOWN"$"organ + age + organ:age"$0.0202585803165936$0.0665749442277316
tyrosine metabolism$"tyrosine metabolism"$0.296296296296296$"UP"$"organ + age + organ:age"$0.000849226830819182$0.00649658525576674
urea cycle$"urea cycle"$-0.259259259259259$"DOWN"$"age"$0.00603955904865683$0.0268402890784531
valine, leucine, and isoleucine metabolism$"valine	leucine	and isoleucine metabolism"$-0.437037037037037$"DOWN"$"age"$6.26886197923111e-08$1.91827176564472e-06
vitamin b2 metabolism$"vitamin b2 metabolism"$-0.162962962962963$"DOWN"$"organ + age + organ:age"$0.0952333546491511$0.21427504796059
