# Supplementary material for: Transcriptomic alterations during ageing reflect the shift from cancer to degenerative diseases in the elderly
Source: Nat Commun. 2018 Jan 30;9:327. doi: 10.1038/s41467-017-02395-2 (PMC5790807; doi:10.1038/s41467-017-02395-2)
Supplement: Supplementary file 5 — Supplementary Data 2 [file 41467_2017_2395_MOESM5_ESM.zip › Supplementary Data S2/SpeciesComparison/metabolic-1-5/skin.csv]

Custom pathway$"Custom pathway"$"Diff"$"Direction of change"$"Interactions"$"P-value"$"FDR corrected p-value"
aminosugar metabolism$"aminosugar metabolism"$0.0725885225885226$"UP"$"age + species + age:species"$0.345559720710681$0.505133477089817
arachidonic acid metabolism$"arachidonic acid metabolism"$0.262617012617013$"UP"$"age"$0.000379673473824863$0.00335134854780023
arginine and proline metabolism$"arginine and proline metabolism"$-0.178225478225478$"DOWN"$"age + species + age:species"$0.0171374385717886$0.0600464450721449
beta-alanine metabolism$"beta-alanine metabolism"$0.038949938949939$"UP"$"age + species + age:species"$0.61053430791739$0.729779289932505
bile acid synthesis$"bile acid synthesis"$-0.170553520553521$"DOWN"$"age + species + age:species"$0.0275416398456679$0.0848430381822924
butanoate metabolism$"butanoate metabolism"$-0.180291005291005$"DOWN"$"age"$0.0164152516246544$0.058407755780747
cholesterol metabolism$"cholesterol metabolism"$0.0519332519332519$"UP"$"age"$0.5294724325405$0.675077351489138
chondroitin sulfate degradation$"chondroitin sulfate degradation"$0.24520757020757$"UP"$"age"$0.00101851420625171$0.00754029065596027
chondroitin synthesis$"chondroitin synthesis"$-0.0203601953601953$"DOWN"$"age + species + age:species"$0.792152005881933$0.878255484782143
citric acid cycle$"citric acid cycle"$-0.107997557997558$"DOWN"$"age + species + age:species"$0.165862072014504$0.308221421273916
eicosanoid metabolism$"eicosanoid metabolism"$-0.106522181522182$"DOWN"$"age + species + age:species"$0.114695235206404$0.244860990510416
fatty acid oxidation$"fatty acid oxidation"$-0.24520757020757$"DOWN"$"age"$0.000590432596487666$0.00483943860335426
fatty acid synthesis$"fatty acid synthesis"$0.115964590964591$"UP"$"age + species + age:species"$0.125096570109625$0.261195538039236
fructose and mannose metabolism$"fructose and mannose metabolism"$-0.186192511192511$"DOWN"$"age + species + age:species"$0.01601101837593$0.0577162841332624
galactose metabolism$"galactose metabolism"$0.0525234025234025$"UP"$"age + species + age:species"$0.43556868320708$0.584970882496059
glutamate metabolism$"glutamate metabolism"$0.0714082214082213$"UP"$"age + species + age:species"$0.325587300507049$0.4864405628431
glutathione metabolism$"glutathione metabolism"$0.162291412291412$"UP"$"age + species + age:species"$0.0251394158766142$0.0797445674065133
glycerophospholipid metabolism$"glycerophospholipid metabolism"$-0.182946682946683$"DOWN"$"age + species + age:species"$0.00990645483398305$0.0398865155157739
glycine, serine, alanine and threonine metabolism$"glycine	serine	alanine and threonine metabolism"$-0.257305657305657$"DOWN"$"age + species + age:species"$2.48292402354954e-05$0.000392986940279049
glyoxylate and dicarboxylate metabolism$"glyoxylate and dicarboxylate metabolism"$-0.164061864061864$"DOWN"$"age + species + age:species"$0.0259295283160158$0.080872271533388
heme synthesis$"heme synthesis"$0.163766788766789$"UP"$"age"$0.0157199464888221$0.0574539330210938
heparan sulfate degradation$"heparan sulfate degradation"$0.256420431420431$"UP"$"age"$0.000314989794194006$0.00289160631070098
histidine metabolism$"histidine metabolism"$0.0454415954415954$"UP"$"age + species + age:species"$0.534435164744462$0.679517287029663
inositol phosphate metabolism$"inositol phosphate metabolism"$0.00147537647537643$"UP"$"age + species + age:species"$0.982517454474222$0.986817312043037
keratan sulfate degradation$"keratan sulfate degradation"$0.238420838420838$"UP"$"age + species + age:species"$0.00125961561006295$0.00837918210172311
limonene and pinene degradation$"limonene and pinene degradation"$-0.157865282865283$"DOWN"$"age + species + age:species"$0.0325365910975978$0.0939263856213673
lysine metabolism$"lysine metabolism"$-0.0829161579161579$"DOWN"$"age + species + age:species"$0.28420987006641$0.445229796452158
methionine and cysteine metabolism$"methionine and cysteine metabolism"$0.059015059015059$"UP"$"age + species + age:species"$0.432052910580158$0.584970882496059
n-glycan degradation$"n-glycan degradation"$0.345828245828246$"UP"$"age + species + age:species"$1.72320485284051e-07$4.65265310266938e-06
nad metabolism$"nad metabolism"$-0.280616605616606$"DOWN"$"age"$0.000160468851878618$0.00175369530981633
nucleotide interconversion$"nucleotide interconversion"$-0.108882783882784$"DOWN"$"age + species + age:species"$0.119336530228296$0.252421508639575
o-glycan synthesis$"o-glycan synthesis"$0.00354090354090353$"UP"$"age"$0.962335140254447$0.973662160633686
propanoate metabolism$"propanoate metabolism"$0.00531135531135529$"UP"$"age"$0.94826980798316$0.966567499116517
purine catabolism$"purine catabolism"$-0.0784900284900285$"DOWN"$"age"$0.338792170097408$0.500018025963699
pyrimidine catabolism$"pyrimidine catabolism"$-0.213634513634514$"DOWN"$"age"$0.00548780350987392$0.0257030797044095
pyruvate metabolism$"pyruvate metabolism"$0.0672771672771673$"UP"$"age"$0.406959868493519$0.56433407745778
selenoamino acid metabolism$"selenoamino acid metabolism"$-0.181176231176231$"DOWN"$"age"$0.0209778628177225$0.068289638534288
sphingolipid metabolism$"sphingolipid metabolism"$-0.0416056166056166$"DOWN"$"age + species + age:species"$0.578843683247408$0.707152374764507
starch and sucrose metabolism$"starch and sucrose metabolism"$0.0318681318681319$"UP"$"age + species + age:species"$0.692444727035946$0.79951161924775
steroid metabolism$"steroid metabolism"$-0.0298026048026048$"DOWN"$"age + species + age:species"$0.679440011266775$0.788451643867126
tetrahydrobiopterin metabolism$"tetrahydrobiopterin metabolism"$0.0032458282458282$"UP"$"age + species + age:species"$0.966433460388336$0.97492957872142
transport, endoplasmic reticular$"transport	endoplasmic reticular"$0.0584249084249084$"UP"$"age"$0.395214205113823$0.549707030749226
transport, golgi apparatus$"transport	golgi apparatus"$-0.114489214489215$"DOWN"$"age"$0.158809367232068$0.302110466650077
transport, lysosomal$"transport	lysosomal"$0.152849002849003$"UP"$"age + species + age:species"$0.0408976222552303$0.111305796808581
transport, mitochondrial$"transport	mitochondrial"$0.066096866096866$"UP"$"age + species + age:species"$0.373102514040158$0.528561894890224
triacylglycerol synthesis$"triacylglycerol synthesis"$0.301862026862027$"UP"$"age"$3.23048589192157e-05$0.000494264341464
tryptophan metabolism$"tryptophan metabolism"$-0.0852767602767602$"DOWN"$"age + species + age:species"$0.240824775360469$0.401958443238018
tyrosine metabolism$"tyrosine metabolism"$0.365598290598291$"UP"$"age"$3.99189496887609e-08$1.40944599285702e-06
urea cycle$"urea cycle"$-0.189438339438339$"DOWN"$"age"$0.0114711383149753$0.0446207837845224
valine, leucine, and isoleucine metabolism$"valine	leucine	and isoleucine metabolism"$-0.0135734635734636$"DOWN"$"age + species + age:species"$0.857308722589816$0.909863020599791
vitamin b2 metabolism$"vitamin b2 metabolism"$-0.085866910866911$"DOWN"$"age + species + age:species"$0.206337064634203$0.357391368555091
