# Supplementary material for: Transcriptomic alterations during ageing reflect the shift from cancer to degenerative diseases in the elderly
Source: Nat Commun. 2018 Jan 30;9:327. doi: 10.1038/s41467-017-02395-2 (PMC5790807; doi:10.1038/s41467-017-02395-2)
Supplement: Supplementary file 5 — Supplementary Data 2 [file 41467_2017_2395_MOESM5_ESM.zip › Supplementary Data S2/SpeciesComparison/metabolic-1-4+5/skin.csv]

Custom pathway$"Custom pathway"$"Diff"$"Direction of change"$"Interactions"$"P-value"$"FDR corrected p-value"
alanine and aspartate metabolism$"alanine and aspartate metabolism"$-0.0132986406903959$"DOWN"$"age + species + age:species"$0.897827808851487$0.936548145621363
arachidonic acid metabolism$"arachidonic acid metabolism"$0.209971202637135$"UP"$"age"$0.00414470365292518$0.0198024730084203
arginine and proline metabolism$"arginine and proline metabolism"$-0.167875430571503$"DOWN"$"age + species + age:species"$0.0219529674790951$0.0696376919213917
beta-alanine metabolism$"beta-alanine metabolism"$-0.00717688618096962$"DOWN"$"age + species + age:species"$0.318054275348273$0.478937760933003
bile acid synthesis$"bile acid synthesis"$-0.150565298714767$"DOWN"$"age + species + age:species"$0.0704986587814603$0.159848131154186
butanoate metabolism$"butanoate metabolism"$-0.160111254120523$"DOWN"$"age + species + age:species"$0.0413855895687958$0.111223771966139
cholesterol metabolism$"cholesterol metabolism"$0.10382097485092$"UP"$"age"$0.187118272058269$0.326192663452929
chondroitin sulfate degradation$"chondroitin sulfate degradation"$0.2201044483129$"UP"$"age + species + age:species"$0.000818354310700651$0.00585689720273
chondroitin synthesis$"chondroitin synthesis"$-0.0300314363494945$"DOWN"$"age + species + age:species"$0.878555623084266$0.928964552277626
citric acid cycle$"citric acid cycle"$-0.0343315956146524$"DOWN"$"age + species + age:species"$0.349216113645314$0.508070060077957
eicosanoid metabolism$"eicosanoid metabolism"$-0.0777313511611541$"DOWN"$"age + species + age:species"$0.367552992556089$0.522840270038641
fatty acid oxidation$"fatty acid oxidation"$-0.244123624949072$"DOWN"$"age + species + age:species"$0.000125392754157632$0.00138648559597153
fructose and mannose metabolism$"fructose and mannose metabolism"$-0.0741279769621097$"DOWN"$"age"$0.0125163876853164$0.0461318288973089
galactose metabolism$"galactose metabolism"$0.0991525149079596$"UP"$"age + species + age:species"$0.174003513459951$0.311756294949078
glycerophospholipid metabolism$"glycerophospholipid metabolism"$-0.149669432201193$"DOWN"$"age + species + age:species"$0.00277705874320759$0.014141075442386
glycine, serine, alanine and threonine metabolism$"glycine	serine	alanine and threonine metabolism"$-0.181552326012075$"DOWN"$"age + species + age:species"$0.000153597232949741$0.00156426655661973
heme synthesis$"heme synthesis"$0.100167830290011$"UP"$"age"$0.0328548131903674$0.095600095523851
heparan sulfate degradation$"heparan sulfate degradation"$0.205153431608578$"UP"$"age"$0.00252358576792324$0.0133784615367986
histidine metabolism$"histidine metabolism"$0.0584602670469276$"UP"$"age + species + age:species"$0.501338734583403$0.639925048846421
inositol phosphate metabolism$"inositol phosphate metabolism"$0.0090880680765954$"UP"$"age + species + age:species"$0.939201362550736$0.95399193518933
keratan sulfate degradation$"keratan sulfate degradation"$0.241943683099374$"UP"$"age + species + age:species"$0.000288433320799093$0.0024805265588722
keratan sulfate synthesis$"keratan sulfate synthesis"$-0.0398859679988148$"DOWN"$"age + species + age:species"$0.791750430999226$0.863771866131973
limonene and pinene degradation$"limonene and pinene degradation"$-0.171807289158858$"DOWN"$"age + species + age:species"$0.0140695864701599$0.0504160181847395
methionine and cysteine metabolism$"methionine and cysteine metabolism"$0.0340130652987147$"UP"$"age + species + age:species"$0.854266856232155$0.918336870449567
n-glycan degradation$"n-glycan degradation"$0.338020389644061$"UP"$"age + species + age:species"$7.64098011980777e-09$2.46421608863801e-07
n-glycan synthesis$"n-glycan synthesis"$0.0247159617022853$"UP"$"age + species + age:species"$0.351456768838292$0.508372602750377
nad metabolism$"nad metabolism"$-0.207711628208452$"DOWN"$"age + species + age:species"$0.000138429186623679$0.00144789446549632
nucleotide interconversion$"nucleotide interconversion"$-0.0743668746990629$"DOWN"$"age + species + age:species"$0.41093940191373$0.556061358533613
o-glycan synthesis$"o-glycan synthesis"$0.00379250157413241$"UP"$"age + species + age:species"$0.973728598528329$0.981335853204331
propanoate metabolism$"propanoate metabolism"$-0.0486953220489648$"DOWN"$"age + species + age:species"$0.259963771787156$0.42811055183672
purine catabolism$"purine catabolism"$-0.0377657505833549$"DOWN"$"age"$0.366858395446193$0.522840270038641
pyrimidine synthesis$"pyrimidine synthesis"$-0.132518565502426$"DOWN"$"age + species + age:species"$0.106450945560377$0.220302224234578
pyruvate metabolism$"pyruvate metabolism"$0.00983462350457431$"UP"$"age + species + age:species"$0.501734148481218$0.639925048846421
selenoamino acid metabolism$"selenoamino acid metabolism"$-0.192740703359384$"DOWN"$"age + species + age:species"$0.00648649248924872$0.0278919177037695
sphingolipid metabolism$"sphingolipid metabolism"$-0.0185245286862476$"DOWN"$"age + species + age:species"$0.89329010535264$0.935827188850364
starch and sucrose metabolism$"starch and sucrose metabolism"$0.144304187192118$"UP"$"age + species + age:species"$0.00316742564797366$0.0157153041764847
steroid metabolism$"steroid metabolism"$0.0111883773473091$"UP"$"age + species + age:species"$0.125793687963222$0.242199787272472
transport, endoplasmic reticular$"transport	endoplasmic reticular"$0.0863018074743508$"UP"$"age + species + age:species"$0.180232755630729$0.318708092327686
transport, golgi apparatus$"transport	golgi apparatus"$-0.0464755639097744$"DOWN"$"age + species + age:species"$0.500896375969043$0.639925048846421
transport, mitochondrial$"transport	mitochondrial"$0.0987941683025297$"UP"$"age + species + age:species"$0.240910884812199$0.400139538293224
triacylglycerol synthesis$"triacylglycerol synthesis"$0.309920043334938$"UP"$"age + species + age:species"$2.29488936371159e-07$5.22424813974345e-06
tyrosine metabolism$"tyrosine metabolism"$0.318162015259824$"UP"$"age"$5.56260559821119e-07$1.13301492974091e-05
valine, leucine, and isoleucine metabolism$"valine	leucine	and isoleucine metabolism"$-0.0611677747323975$"DOWN"$"age + species + age:species"$0.066015957244008$0.151172635819119
