# Supplementary material for: Transcriptomic alterations during ageing reflect the shift from cancer to degenerative diseases in the elderly
Source: Nat Commun. 2018 Jan 30;9:327. doi: 10.1038/s41467-017-02395-2 (PMC5790807; doi:10.1038/s41467-017-02395-2)
Supplement: Supplementary file 5 — Supplementary Data 2 [file 41467_2017_2395_MOESM5_ESM.zip › Supplementary Data S2/SpeciesComparison/metabolic-1-4+5/hsapiens.csv]

Custom pathway$"Custom pathway"$"Diff"$"Direction of change"$"Interactions"$"P-value"$"FDR corrected p-value"
alanine and aspartate metabolism$"alanine and aspartate metabolism"$0.111558318585068$"UP"$"organ + age"$0.114205090965229$0.228033221671278
arachidonic acid metabolism$"arachidonic acid metabolism"$0.21592460348773$"UP"$"age"$0.00222587892257932$0.0121326076484253
arginine and proline metabolism$"arginine and proline metabolism"$-0.144119387674584$"DOWN"$"organ + age"$0.0989418495061182$0.207143436514638
beta-alanine metabolism$"beta-alanine metabolism"$0.0334608306748881$"UP"$"organ + age"$0.316654155052076$0.478937760933003
bile acid synthesis$"bile acid synthesis"$0.0373779745465613$"UP"$"organ + age"$0.275820478157383$0.44849800439877
butanoate metabolism$"butanoate metabolism"$-0.115090715920235$"DOWN"$"organ + age"$0.163754820010751$0.303220647579716
cholesterol metabolism$"cholesterol metabolism"$-0.00738592170080377$"DOWN"$"organ + age"$0.200787559298794$0.343826484285988
chondroitin sulfate degradation$"chondroitin sulfate degradation"$0.229536148279244$"UP"$"age"$0.00106729222200744$0.00677118180191606
chondroitin synthesis$"chondroitin synthesis"$-0.11389709280698$"DOWN"$"organ + age"$0.203705188970913$0.345762754963787
citric acid cycle$"citric acid cycle"$0.0425281250352267$"UP"$"organ + age"$0.673952707169156$0.773945690428674
eicosanoid metabolism$"eicosanoid metabolism"$0.00207217819661598$"UP"$"organ + age + organ:age"$0.635235773842583$0.744958316597211
fatty acid oxidation$"fatty acid oxidation"$-0.133179862136601$"DOWN"$"age"$0.0241420357093361$0.0731406027073921
fructose and mannose metabolism$"fructose and mannose metabolism"$0.049002167149508$"UP"$"organ + age"$0.352051311465377$0.508372602750377
galactose metabolism$"galactose metabolism"$0.127644965111429$"UP"$"organ + age"$0.0571219983938026$0.139032788543406
glycerophospholipid metabolism$"glycerophospholipid metabolism"$-0.053140464542165$"DOWN"$"organ + age"$0.633934244127229$0.744958316597211
glycine, serine, alanine and threonine metabolism$"glycine	serine	alanine and threonine metabolism"$-0.244441289693499$"DOWN"$"organ + age + organ:age"$0.000238869878356348$0.00214982890520714
heme synthesis$"heme synthesis"$0.100085600996494$"UP"$"organ + age + organ:age"$0.295276324829735$0.468327613561916
heparan sulfate degradation$"heparan sulfate degradation"$0.204191348874435$"UP"$"age"$0.002735328624822$0.0141142957040815
histidine metabolism$"histidine metabolism"$-0.0075616327174759$"DOWN"$"organ + age"$0.197814134554235$0.341759241395039
inositol phosphate metabolism$"inositol phosphate metabolism"$0.0337486332021959$"UP"$"organ + age + organ:age"$0.583500498786437$0.707269879729782
keratan sulfate degradation$"keratan sulfate degradation"$0.229584620283843$"UP"$"age"$0.00122501693631144$0.0075251040373417
keratan sulfate synthesis$"keratan sulfate synthesis"$0.00176316916729607$"UP"$"organ + age"$0.586438462380678$0.707269879729782
limonene and pinene degradation$"limonene and pinene degradation"$-0.0522376734565049$"DOWN"$"organ + age"$0.746870703923767$0.828191869393977
methionine and cysteine metabolism$"methionine and cysteine metabolism"$-0.0674578829006549$"DOWN"$"organ + age"$0.359022456631335$0.516511861398984
n-glycan degradation$"n-glycan degradation"$0.275690585158548$"UP"$"organ + age + organ:age"$2.7385615046965e-05$0.000415360380914478
n-glycan synthesis$"n-glycan synthesis"$0.0282107066767368$"UP"$"organ + age"$0.908126717948308$0.942177403919995
nad metabolism$"nad metabolism"$-0.0679547209477968$"DOWN"$"organ + age"$0.462081950749069$0.611061611007183
nucleotide interconversion$"nucleotide interconversion"$-0.204930546944573$"DOWN"$"age"$0.000908945809057218$0.00617126365096743
o-glycan synthesis$"o-glycan synthesis"$-0.133867558701852$"DOWN"$"age"$0.00245953252557453$0.0132199873249631
propanoate metabolism$"propanoate metabolism"$-0.15333209804872$"DOWN"$"organ + age + organ:age"$0.0610680377086204$0.143422666749144
purine catabolism$"purine catabolism"$0.034012199727204$"UP"$"organ + age"$0.368825306771445$0.522840270038641
pyrimidine synthesis$"pyrimidine synthesis"$-0.127675260114304$"DOWN"$"organ + age"$0.0939314581965045$0.200836874707443
pyruvate metabolism$"pyruvate metabolism"$-0.13141063396873$"DOWN"$"organ + age + organ:age"$0.0919665744945901$0.198832761616795
selenoamino acid metabolism$"selenoamino acid metabolism"$-0.194590862463505$"DOWN"$"age"$0.00421849295083386$0.0199092289264964
sphingolipid metabolism$"sphingolipid metabolism"$-0.0508077493208283$"DOWN"$"age"$0.00499899613646205$0.0227530292844467
starch and sucrose metabolism$"starch and sucrose metabolism"$0.105450846005569$"UP"$"organ + age"$0.280026629151717$0.453432240509265
steroid metabolism$"steroid metabolism"$0.0467936614399567$"UP"$"organ + age + organ:age"$0.612246000683556$0.73150270325458
transport, endoplasmic reticular$"transport	endoplasmic reticular"$0.0682607004768293$"UP"$"organ + age"$0.504561224237051$0.640213750097504
transport, golgi apparatus$"transport	golgi apparatus"$-0.101906330669252$"DOWN"$"organ + age"$0.0752092406286208$0.167275724846415
transport, mitochondrial$"transport	mitochondrial"$0.0659188967546303$"UP"$"organ + age"$0.569323605134562$0.701013427179137
triacylglycerol synthesis$"triacylglycerol synthesis"$0.113572936276223$"UP"$"organ + age"$0.236885221236406$0.395149054390039
tyrosine metabolism$"tyrosine metabolism"$0.200113641487527$"UP"$"age"$0.0100224232788473$0.038786778089139
valine, leucine, and isoleucine metabolism$"valine	leucine	and isoleucine metabolism"$-0.104099688877366$"DOWN"$"organ + age"$0.111254958115085$0.226608783108095
