# Supplementary material for: Transcriptomic alterations during ageing reflect the shift from cancer to degenerative diseases in the elderly
Source: Nat Commun. 2018 Jan 30;9:327. doi: 10.1038/s41467-017-02395-2 (PMC5790807; doi:10.1038/s41467-017-02395-2)
Supplement: Supplementary file 5 — Supplementary Data 2 [file 41467_2017_2395_MOESM5_ESM.zip › Supplementary Data S2/SpeciesComparison/metabolic-1-4+5/drerio.csv]

Custom pathway$"Custom pathway"$"Diff"$"Direction of change"$"Interactions"$"P-value"$"FDR corrected p-value"
alanine and aspartate metabolism$"alanine and aspartate metabolism"$-0.170094191522763$"DOWN"$"organ + age + organ:age"$0.00605967135813244$0.0266487819954234
arachidonic acid metabolism$"arachidonic acid metabolism"$0.220460491889063$"UP"$"age"$0.000674951608065009$0.00512169161414036
arginine and proline metabolism$"arginine and proline metabolism"$0.14160125588697$"UP"$"organ + age"$0.377500094034653$0.527371413267486
beta-alanine metabolism$"beta-alanine metabolism"$0.0267660910518053$"UP"$"organ + age + organ:age"$0.934105700985932$0.9523796164977
bile acid synthesis$"bile acid synthesis"$0.20578231292517$"UP"$"organ + age + organ:age"$0.0134121766747977$0.0485094614312775
butanoate metabolism$"butanoate metabolism"$-0.0555468341182627$"DOWN"$"organ + age + organ:age"$0.28550806797584$0.460381759611042
cholesterol metabolism$"cholesterol metabolism"$-0.146206174777603$"DOWN"$"organ + age"$0.304780165806391$0.473009171002317
chondroitin sulfate degradation$"chondroitin sulfate degradation"$-0.0618785975928833$"DOWN"$"organ + age"$0.060212848180568$0.143422666749144
chondroitin synthesis$"chondroitin synthesis"$0.221899529042386$"UP"$"age"$0.0149808601219358$0.0531889253870564
citric acid cycle$"citric acid cycle"$-0.315149136577708$"DOWN"$"age"$0.000832375571447417$0.00585689720273
eicosanoid metabolism$"eicosanoid metabolism"$0.125196232339089$"UP"$"organ + age + organ:age"$0.0157520185309412$0.0549191997430113
fatty acid oxidation$"fatty acid oxidation"$-0.127786499215071$"DOWN"$"organ + age"$0.32159374200166$0.48239061300249
fructose and mannose metabolism$"fructose and mannose metabolism"$-0.0143903715332286$"DOWN"$"age"$0.0196559836721904$0.0644649633994721
galactose metabolism$"galactose metabolism"$-0.0860544217687075$"DOWN"$"age"$0.0166568791171512$0.0570461258259957
glycerophospholipid metabolism$"glycerophospholipid metabolism"$0.0892203035060178$"UP"$"organ + age + organ:age"$0.451648529843839$0.60444001025569
glycine, serine, alanine and threonine metabolism$"glycine	serine	alanine and threonine metabolism"$-0.0339612768184197$"DOWN"$"age"$0.000953785914024047$0.00636405428840183
heme synthesis$"heme synthesis"$-0.0189952904238618$"DOWN"$"organ + age"$0.121779456522752$0.236827385298014
heparan sulfate degradation$"heparan sulfate degradation"$0.306514913657771$"UP"$"age"$0.00215080971670531$0.0118909051480708
histidine metabolism$"histidine metabolism"$0.300758765044479$"UP"$"organ + age + organ:age"$0.00026171538102433$0.00230190573764581
inositol phosphate metabolism$"inositol phosphate metabolism"$0.206357927786499$"UP"$"organ + age + organ:age"$0.00732104775093041$0.0304650051570975
keratan sulfate degradation$"keratan sulfate degradation"$0.123469387755102$"UP"$"organ + age"$0.464317380391508$0.611061611007183
keratan sulfate synthesis$"keratan sulfate synthesis"$-0.0293563579277865$"DOWN"$"organ + age + organ:age"$0.923867923033344$0.945864778343661
limonene and pinene degradation$"limonene and pinene degradation"$0.00748299319727891$"UP"$"organ + age + organ:age"$0.612420867841044$0.73150270325458
methionine and cysteine metabolism$"methionine and cysteine metabolism"$-0.0408686551543695$"DOWN"$"age"$0.00335060320122364$0.0164137144161208
n-glycan degradation$"n-glycan degradation"$0.227367870225013$"UP"$"organ + age"$0.0556936914586157$0.136414294901799
n-glycan synthesis$"n-glycan synthesis"$0.0575614861329147$"UP"$"organ + age"$0.105289076125894$0.21906920677807
nad metabolism$"nad metabolism"$-0.0952642595499739$"DOWN"$"organ + age"$0.582914952416227$0.707269879729782
nucleotide interconversion$"nucleotide interconversion"$-0.116849816849817$"DOWN"$"organ + age"$0.114820759339661$0.228033221671278
o-glycan synthesis$"o-glycan synthesis"$-0.0414442700156986$"DOWN"$"organ + age + organ:age"$0.0595332558067155$0.143101677001235
propanoate metabolism$"propanoate metabolism"$-0.170957613814757$"DOWN"$"age"$9.3553953622971e-05$0.00114676639856773
purine catabolism$"purine catabolism"$0.0178440607012035$"UP"$"organ + age"$0.935153111806527$0.9523796164977
pyrimidine synthesis$"pyrimidine synthesis"$-0.127786499215071$"DOWN"$"organ + age"$0.303330800063934$0.473009171002317
pyruvate metabolism$"pyruvate metabolism"$-0.00115122972265824$"DOWN"$"age"$0.0317613272467689$0.0938292644618287
selenoamino acid metabolism$"selenoamino acid metabolism"$-0.0543956043956044$"DOWN"$"organ + age"$0.856711518175124$0.918413732780534
sphingolipid metabolism$"sphingolipid metabolism"$0.153976975405547$"UP"$"organ + age + organ:age"$0.265805168332664$0.434036287530553
starch and sucrose metabolism$"starch and sucrose metabolism"$-0.00978545264259545$"DOWN"$"organ + age + organ:age"$0.792348869449226$0.863771866131973
steroid metabolism$"steroid metabolism"$-0.185060177917321$"DOWN"$"age"$0.00432804508092348$0.0201801620038239
transport, endoplasmic reticular$"transport	endoplasmic reticular"$0.0149659863945578$"UP"$"organ + age + organ:age"$0.115148193598647$0.228033221671278
transport, golgi apparatus$"transport	golgi apparatus"$-0.140450026164312$"DOWN"$"organ + age"$0.0747676299726169$0.167254756065912
transport, mitochondrial$"transport	mitochondrial"$-0.197148090005233$"DOWN"$"organ + age + organ:age"$0.0926613712521504$0.199221948192123
triacylglycerol synthesis$"triacylglycerol synthesis"$0.251543694400837$"UP"$"organ + age + organ:age"$0.0069970137640591$0.0295811923589743
tyrosine metabolism$"tyrosine metabolism"$0.179304029304029$"UP"$"organ + age"$0.0523861633454401$0.129581403586106
valine, leucine, and isoleucine metabolism$"valine	leucine	and isoleucine metabolism"$-0.00633176347462061$"DOWN"$"organ + age + organ:age"$0.673375042173601$0.773945690428674
