# Supplementary material for: Transcriptomic alterations during ageing reflect the shift from cancer to degenerative diseases in the elderly
Source: Nat Commun. 2018 Jan 30;9:327. doi: 10.1038/s41467-017-02395-2 (PMC5790807; doi:10.1038/s41467-017-02395-2)
Supplement: Supplementary file 5 — Supplementary Data 2 [file 41467_2017_2395_MOESM5_ESM.zip › Supplementary Data S2/SpeciesComparison/metabolic-1-4+5/liver.csv]

Custom pathway$"Custom pathway"$"Diff"$"Direction of change"$"Interactions"$"P-value"$"FDR corrected p-value"
alanine and aspartate metabolism$"alanine and aspartate metabolism"$0.23141730064807$"UP"$"age"$0.0611491990015731$0.143422666749144
arachidonic acid metabolism$"arachidonic acid metabolism"$-0.175986193293886$"DOWN"$"age + species + age:species"$0.116011188889111$0.228033221671278
arginine and proline metabolism$"arginine and proline metabolism"$-0.141758241758242$"DOWN"$"age + species + age:species"$0.0647037836498583$0.149317722843216
beta-alanine metabolism$"beta-alanine metabolism"$-0.022414764722457$"DOWN"$"age + species + age:species"$0.833636641709177$0.901165866875562
bile acid synthesis$"bile acid synthesis"$-0.127824739363201$"DOWN"$"age + species + age:species"$0.31796879579944$0.478937760933003
butanoate metabolism$"butanoate metabolism"$-0.204459002535926$"DOWN"$"age"$0.0089268090870559$0.0356152073885632
cholesterol metabolism$"cholesterol metabolism"$-0.142969850662158$"DOWN"$"age"$0.172412228840964$0.311744583383897
chondroitin sulfate degradation$"chondroitin sulfate degradation"$0.163567202028741$"UP"$"age + species + age:species"$0.203126485867786$0.345762754963787
chondroitin synthesis$"chondroitin synthesis"$0.255952380952381$"UP"$"age"$0.01717025248347$0.058288488693885
citric acid cycle$"citric acid cycle"$-0.353789799943646$"DOWN"$"age"$0.000397340431704148$0.00320355723061469
eicosanoid metabolism$"eicosanoid metabolism"$-0.0805719921104536$"DOWN"$"age"$0.65686928061999$0.761103028742324
fatty acid oxidation$"fatty acid oxidation"$-0.130247957171034$"DOWN"$"age + species + age:species"$0.294705949821621$0.468327613561916
fructose and mannose metabolism$"fructose and mannose metabolism"$0.054825302902226$"UP"$"age + species + age:species"$0.576894451666584$0.706513141756228
galactose metabolism$"galactose metabolism"$0.0372569737954353$"UP"$"age + species + age:species"$0.886596125684806$0.932371469130489
glycerophospholipid metabolism$"glycerophospholipid metabolism"$-0.10662158354466$"DOWN"$"age"$0.526366214281803$0.659235355750996
glycine, serine, alanine and threonine metabolism$"glycine	serine	alanine and threonine metabolism"$0.140849535080304$"UP"$"age"$0.250224690818848$0.413833142508094
heme synthesis$"heme synthesis"$-0.277155536770921$"DOWN"$"age"$0.0116078970810358$0.0440417271604004
heparan sulfate degradation$"heparan sulfate degradation"$0.01423640462102$"UP"$"age"$0.688977043908618$0.786531315612494
histidine metabolism$"histidine metabolism"$0.253832065370527$"UP"$"age"$0.0056066301447057$0.0249398375402426
inositol phosphate metabolism$"inositol phosphate metabolism"$-0.0387714849253311$"DOWN"$"age + species + age:species"$0.62707267538976$0.739869284682431
keratan sulfate degradation$"keratan sulfate degradation"$0.252014652014652$"UP"$"age"$0.0342392015328898$0.0974306690678556
keratan sulfate synthesis$"keratan sulfate synthesis"$0.198703860242322$"UP"$"age"$0.0338717740503113$0.0974306690678556
limonene and pinene degradation$"limonene and pinene degradation"$-0.0726965342349957$"DOWN"$"age + species + age:species"$0.724881442805515$0.813127879320969
methionine and cysteine metabolism$"methionine and cysteine metabolism"$0.0296844181459566$"UP"$"age"$0.918156471062851$0.942510754114916
n-glycan degradation$"n-glycan degradation"$0.264736545505776$"UP"$"age"$0.0200861828459658$0.0647779396782396
n-glycan synthesis$"n-glycan synthesis"$-0.136911806142575$"DOWN"$"age"$0.390523713647355$0.535931479367115
nad metabolism$"nad metabolism"$-0.0336221470836855$"DOWN"$"age"$0.31652469553682$0.478937760933003
nucleotide interconversion$"nucleotide interconversion"$-0.0887503522118906$"DOWN"$"age + species + age:species"$0.662976040043897$0.765885753722353
o-glycan synthesis$"o-glycan synthesis"$0.0402859960552269$"UP"$"age"$0.868403396809675$0.923409840652198
propanoate metabolism$"propanoate metabolism"$-0.111770921386306$"DOWN"$"age"$0.331394561689486$0.487641427276925
purine catabolism$"purine catabolism"$0.0454353338968723$"UP"$"age"$0.59033631806499$0.7095035872396
pyrimidine synthesis$"pyrimidine synthesis"$0.292603550295858$"UP"$"age"$0.00505622872987703$0.0227530292844467
pyruvate metabolism$"pyruvate metabolism"$-0.100260636799098$"DOWN"$"age + species + age:species"$0.341088593088006$0.5000048694131
selenoamino acid metabolism$"selenoamino acid metabolism"$0.0766342631727248$"UP"$"age"$0.526096829453849$0.659235355750996
sphingolipid metabolism$"sphingolipid metabolism"$0.128430543815159$"UP"$"age"$0.182146239432036$0.32041179390999
starch and sucrose metabolism$"starch and sucrose metabolism"$-0.0124189912651451$"DOWN"$"age"$0.677580607689324$0.775809749040735
steroid metabolism$"steroid metabolism"$0.122978303747534$"UP"$"age + species + age:species"$0.381593173242096$0.528119771284915
transport, endoplasmic reticular$"transport	endoplasmic reticular"$0.0536136939983093$"UP"$"age + species + age:species"$0.788879049913072$0.863771866131973
transport, golgi apparatus$"transport	golgi apparatus"$-0.0778458720766412$"DOWN"$"age"$0.617258178353599$0.735012046224132
transport, mitochondrial$"transport	mitochondrial"$0.20991124260355$"UP"$"age"$0.0441452951541699$0.115714107091393
triacylglycerol synthesis$"triacylglycerol synthesis"$-0.116920259227952$"DOWN"$"age"$0.4798915752911$0.625313264773251
tyrosine metabolism$"tyrosine metabolism"$0.341067906452522$"UP"$"age"$0.000848755052111564$0.00586550366369956
valine, leucine, and isoleucine metabolism$"valine	leucine	and isoleucine metabolism"$-0.170533953226261$"DOWN"$"age"$0.0990220562150078$0.207143436514638
