# Supplementary material for: Transcriptomic alterations during ageing reflect the shift from cancer to degenerative diseases in the elderly
Source: Nat Commun. 2018 Jan 30;9:327. doi: 10.1038/s41467-017-02395-2 (PMC5790807; doi:10.1038/s41467-017-02395-2)
Supplement: Supplementary file 5 — Supplementary Data 2 [file 41467_2017_2395_MOESM5_ESM.zip › Supplementary Data S2/SpeciesComparison/metabolic-1-4+5/brain.csv]

Custom pathway$"Custom pathway"$"Diff"$"Direction of change"$"Interactions"$"P-value"$"FDR corrected p-value"
alanine and aspartate metabolism$"alanine and aspartate metabolism"$-0.128102453102453$"DOWN"$"age + species + age:species"$0.180354191782334$0.318708092327686
arachidonic acid metabolism$"arachidonic acid metabolism"$0.160606060606061$"UP"$"age + species + age:species"$0.000994353654150354$0.00645404178777337
arginine and proline metabolism$"arginine and proline metabolism"$-0.0529890744176459$"DOWN"$"age + species + age:species"$0.784528226829134$0.863771866131973
beta-alanine metabolism$"beta-alanine metabolism"$-0.0223974438260153$"DOWN"$"age + species + age:species"$0.0231817256266229$0.0723494178830894
bile acid synthesis$"bile acid synthesis"$0.124005359719645$"UP"$"age + species + age:species"$0.308746799330074$0.474146870399757
butanoate metabolism$"butanoate metabolism"$0.202669552669553$"UP"$"age + species + age:species"$7.14193325259096e-05$0.000953078678880242
cholesterol metabolism$"cholesterol metabolism"$-0.201850133992991$"DOWN"$"age"$0.000696106854107194$0.00518064139499008
chondroitin sulfate degradation$"chondroitin sulfate degradation"$0.220150484436199$"UP"$"age"$0.00100062663376331$0.00645404178777337
chondroitin synthesis$"chondroitin synthesis"$-0.0884972170686456$"DOWN"$"age"$0.0409062489240875$0.110704324011342
citric acid cycle$"citric acid cycle"$-0.139574314574315$"DOWN"$"age + species + age:species"$0.091185755994337$0.198252177358474
eicosanoid metabolism$"eicosanoid metabolism"$0.00273139558853841$"UP"$"age + species + age:species"$0.977683644373059$0.982762520447724
fatty acid oxidation$"fatty acid oxidation"$-0.135477221191507$"DOWN"$"age + species + age:species"$0.173191435213276$0.311744583383897
fructose and mannose metabolism$"fructose and mannose metabolism"$-0.0273139558853845$"DOWN"$"age + species + age:species"$0.119380162168124$0.233333953328606
galactose metabolism$"galactose metabolism"$0.158967223252938$"UP"$"age + species + age:species"$0.116078926793906$0.228033221671278
glycerophospholipid metabolism$"glycerophospholipid metabolism"$-0.115538033395176$"DOWN"$"age + species + age:species"$0.0718268786793747$0.161610477028593
glycine, serine, alanine and threonine metabolism$"glycine	serine	alanine and threonine metabolism"$-0.183549783549784$"DOWN"$"age + species + age:species"$0.0361878040816994$0.101285400513287
heme synthesis$"heme synthesis"$0.112806637806638$"UP"$"age + species + age:species"$0.0615886250181417$0.14358311977121
heparan sulfate degradation$"heparan sulfate degradation"$0.101061636775922$"UP"$"age + species + age:species"$0.304922386467306$0.473009171002317
histidine metabolism$"histidine metabolism"$-0.0254019789734076$"DOWN"$"age + species + age:species"$0.0121476167994322$0.045614248243076
inositol phosphate metabolism$"inositol phosphate metabolism"$0.141213151927438$"UP"$"age + species + age:species"$0.166955584279065$0.303341836225344
keratan sulfate degradation$"keratan sulfate degradation"$0.181091527520099$"UP"$"age"$0.0525691999044408$0.129581403586106
keratan sulfate synthesis$"keratan sulfate synthesis"$-0.177813852813853$"DOWN"$"age + species + age:species"$0.0593697710693359$0.143101677001235
limonene and pinene degradation$"limonene and pinene degradation"$-0.108982683982684$"DOWN"$"age + species + age:species"$0.00297407344817428$0.014947615901863
methionine and cysteine metabolism$"methionine and cysteine metabolism"$-0.178906411049268$"DOWN"$"age + species + age:species"$0.0383815933200182$0.105345224218773
n-glycan degradation$"n-glycan degradation"$0.387311894454752$"UP"$"age"$5.7314922257739e-08$1.58434820812464e-06
n-glycan synthesis$"n-glycan synthesis"$-0.138481756338899$"DOWN"$"age"$0.0801482342862523$0.176235037890793
nad metabolism$"nad metabolism"$0.177540713254999$"UP"$"age + species + age:species"$0.0207340176333905$0.0663145853233235
nucleotide interconversion$"nucleotide interconversion"$0.021031746031746$"UP"$"age"$0.906689706886591$0.942177403919995
o-glycan synthesis$"o-glycan synthesis"$-0.0546279117707689$"DOWN"$"age + species + age:species"$0.622386592397094$0.738845433305752
propanoate metabolism$"propanoate metabolism"$-0.0819418676561534$"DOWN"$"age + species + age:species"$0.143005792025739$0.27129039957824
purine catabolism$"purine catabolism"$-0.106797567511853$"DOWN"$"age"$0.0322713268835979$0.0946136629087301
pyrimidine synthesis$"pyrimidine synthesis"$0.0977839620696764$"UP"$"age + species + age:species"$0.159013006510893$0.295855930383248
pyruvate metabolism$"pyruvate metabolism"$-0.0341424448567306$"DOWN"$"age + species + age:species"$0.293592425007049$0.468327613561916
selenoamino acid metabolism$"selenoamino acid metabolism"$-0.233807462378891$"DOWN"$"age + species + age:species"$2.58885711522061e-05$0.000415360380914478
sphingolipid metabolism$"sphingolipid metabolism"$0.285703978561121$"UP"$"age + species + age:species"$2.79053485885696e-05$0.000415360380914478
starch and sucrose metabolism$"starch and sucrose metabolism"$-0.163064316635745$"DOWN"$"age + species + age:species"$0.0437675538068222$0.115714107091393
steroid metabolism$"steroid metabolism"$0.135477221191507$"UP"$"age + species + age:species"$0.00799302374149941$0.0325610546101081
transport, endoplasmic reticular$"transport	endoplasmic reticular"$0.0128375592661307$"UP"$"age + species + age:species"$0.386363680916449$0.53210941108422
transport, golgi apparatus$"transport	golgi apparatus"$0.0669191919191919$"UP"$"age + species + age:species"$0.694589835327862$0.790606665505537
transport, mitochondrial$"transport	mitochondrial"$-0.228617810760668$"DOWN"$"age + species + age:species"$0.0132677200124615$0.0484396947624772
triacylglycerol synthesis$"triacylglycerol synthesis"$-0.128648732220161$"DOWN"$"age"$0.0241912070970186$0.0731406027073921
tyrosine metabolism$"tyrosine metabolism"$0.101881055452484$"UP"$"age + species + age:species"$0.219354692336049$0.369088112756743
valine, leucine, and isoleucine metabolism$"valine	leucine	and isoleucine metabolism"$-0.150226757369614$"DOWN"$"age + species + age:species"$0.0198499495096702$0.0645540374810284
