# Supplementary material for: Transcriptomic alterations during ageing reflect the shift from cancer to degenerative diseases in the elderly
Source: Nat Commun. 2018 Jan 30;9:327. doi: 10.1038/s41467-017-02395-2 (PMC5790807; doi:10.1038/s41467-017-02395-2)
Supplement: Supplementary file 5 — Supplementary Data 2 [file 41467_2017_2395_MOESM5_ESM.zip › Supplementary Data S2/SpeciesComparison/metabolic-1-4+5/blood.csv]

Custom pathway$"Custom pathway"$"Diff"$"Direction of change"$"Interactions"$"P-value"$"FDR corrected p-value"
alanine and aspartate metabolism$"alanine and aspartate metabolism"$0.0486733556298774$"UP"$"age"$0.398682328835173$0.541620685545812
arachidonic acid metabolism$"arachidonic acid metabolism"$0.192618986364806$"UP"$"age"$0.0342368438833193$0.0974306690678556
arginine and proline metabolism$"arginine and proline metabolism"$-0.0325648529285653$"DOWN"$"age + species + age:species"$0.422870688501936$0.570212391812716
beta-alanine metabolism$"beta-alanine metabolism"$0.0420452791355801$"UP"$"age"$0.86973813731735$0.923409840652198
bile acid synthesis$"bile acid synthesis"$0.17805998627905$"UP"$"age"$0.0444870155674605$0.115714107091393
butanoate metabolism$"butanoate metabolism"$-0.141004738015608$"DOWN"$"age"$0.0307739381996751$0.0916116467944173
cholesterol metabolism$"cholesterol metabolism"$-0.0861143984220907$"DOWN"$"age"$0.327261550682867$0.487641427276925
chondroitin sulfate degradation$"chondroitin sulfate degradation"$0.106776541462996$"UP"$"age + species + age:species"$0.165425332789251$0.303233377766888
chondroitin synthesis$"chondroitin synthesis"$0.0867658219706715$"UP"$"age"$0.565349536951412$0.699010449840883
citric acid cycle$"citric acid cycle"$0.0366378312323128$"UP"$"age + species + age:species"$0.584767810762948$0.707269879729782
eicosanoid metabolism$"eicosanoid metabolism"$-0.0277329345682188$"DOWN"$"age + species + age:species"$0.625925725000318$0.739869284682431
fatty acid oxidation$"fatty acid oxidation"$0.025475087899837$"UP"$"age + species + age:species"$0.894718500968048$0.935827188850364
fructose and mannose metabolism$"fructose and mannose metabolism"$0.228036189006089$"UP"$"age"$0.0156023894310038$0.0548920428163498
galactose metabolism$"galactose metabolism"$0.13670407769488$"UP"$"age"$0.0353917315413877$0.0999751832592486
glycerophospholipid metabolism$"glycerophospholipid metabolism"$0.100059921962096$"UP"$"age"$0.45450140306048$0.60444001025569
glycine, serine, alanine and threonine metabolism$"glycine	serine	alanine and threonine metabolism"$-0.109363262155904$"DOWN"$"age"$0.375452452766718$0.52644963485768
heme synthesis$"heme synthesis"$-0.0518609038675928$"DOWN"$"age"$0.650837029215435$0.756378169088208
heparan sulfate degradation$"heparan sulfate degradation"$0.0142111525598148$"UP"$"age + species + age:species"$0.36577799504092$0.522840270038641
histidine metabolism$"histidine metabolism"$0.0918886673527141$"UP"$"age + species + age:species"$0.199172679249908$0.342577008309842
inositol phosphate metabolism$"inositol phosphate metabolism"$0.169882407169196$"UP"$"age + species + age:species"$0.00777997001372144$0.0320303020777681
keratan sulfate degradation$"keratan sulfate degradation"$0.258311572763914$"UP"$"age"$0.00134187271313162$0.00775081701465577
keratan sulfate synthesis$"keratan sulfate synthesis"$0.113935875996913$"UP"$"age"$0.372660525084158$0.525672046593861
limonene and pinene degradation$"limonene and pinene degradation"$0.0918254223479976$"UP"$"age"$0.310985610684709$0.475697357055267
methionine and cysteine metabolism$"methionine and cysteine metabolism"$-0.182967798645056$"DOWN"$"age"$0.00985971314664608$0.0385425150277983
n-glycan degradation$"n-glycan degradation"$0.2220532115599$"UP"$"age"$0.0187731052622945$0.0626309632457584
n-glycan synthesis$"n-glycan synthesis"$-0.0876891990395335$"DOWN"$"age"$0.184234425451797$0.322618654524187
nad metabolism$"nad metabolism"$-0.0520253408798559$"DOWN"$"age"$0.1329081313298$0.253376585343018
nucleotide interconversion$"nucleotide interconversion"$-0.183170182660149$"DOWN"$"age"$0.0241069844442146$0.0731406027073921
o-glycan synthesis$"o-glycan synthesis"$-0.256894884658263$"DOWN"$"age"$0.000202423989192152$0.00186519247184198
propanoate metabolism$"propanoate metabolism"$-0.148214668553297$"DOWN"$"age + species + age:species"$0.129064634708288$0.247267394218355
purine catabolism$"purine catabolism"$-0.0749390060886717$"DOWN"$"age + species + age:species"$0.502680141729489$0.639925048846421
pyrimidine synthesis$"pyrimidine synthesis"$-0.047111204013378$"DOWN"$"age"$0.737551497345713$0.82257184286107
pyruvate metabolism$"pyruvate metabolism"$-0.0448596818454678$"DOWN"$"age + species + age:species"$0.491721383735491$0.636442058547274
selenoamino acid metabolism$"selenoamino acid metabolism"$-0.306453670354172$"DOWN"$"age"$0.000115944289514067$0.00131971882476306
sphingolipid metabolism$"sphingolipid metabolism"$0.167510719492325$"UP"$"age + species + age:species"$0.00062156169787554$0.00481088754155668
starch and sucrose metabolism$"starch and sucrose metabolism"$0.152515328874024$"UP"$"age"$0.0864259538991085$0.188965221237034
steroid metabolism$"steroid metabolism"$0.1285770945888$"UP"$"age + species + age:species"$0.0122580925511109$0.045614248243076
transport, endoplasmic reticular$"transport	endoplasmic reticular"$0.108680216104965$"UP"$"age"$0.347387204669066$0.507316408328032
transport, golgi apparatus$"transport	golgi apparatus"$-0.0529929894520196$"DOWN"$"age"$0.756266151830409$0.836214287881053
transport, mitochondrial$"transport	mitochondrial"$0.0419820341308636$"UP"$"age"$0.646446098892074$0.75581462317593
triacylglycerol synthesis$"triacylglycerol synthesis"$0.0979538633050339$"UP"$"age"$0.328120712511489$0.487641427276925
tyrosine metabolism$"tyrosine metabolism"$0.0290041591630221$"UP"$"age"$0.942750968014847$0.955090640371062
valine, leucine, and isoleucine metabolism$"valine	leucine	and isoleucine metabolism"$-0.12262573964497$"DOWN"$"age"$0.305561479975657$0.473009171002317
