# Supplementary material for: Transcriptomic alterations during ageing reflect the shift from cancer to degenerative diseases in the elderly
Source: Nat Commun. 2018 Jan 30;9:327. doi: 10.1038/s41467-017-02395-2 (PMC5790807; doi:10.1038/s41467-017-02395-2)
Supplement: Supplementary file 5 — Supplementary Data 2 [file 41467_2017_2395_MOESM5_ESM.zip › Supplementary Data S2/SpeciesComparison/metabolic-1-4+5/mmusculus.csv]

Custom pathway$"Custom pathway"$"Diff"$"Direction of change"$"Interactions"$"P-value"$"FDR corrected p-value"
alanine and aspartate metabolism$"alanine and aspartate metabolism"$0.0891097538824812$"UP"$"organ + age"$0.373539567993054$0.525672046593861
arachidonic acid metabolism$"arachidonic acid metabolism"$0.0608595949505041$"UP"$"organ + age"$0.701585553087817$0.796227592507288
arginine and proline metabolism$"arginine and proline metabolism"$0.0630732903460176$"UP"$"organ + age + organ:age"$0.586650210318501$0.707269879729782
beta-alanine metabolism$"beta-alanine metabolism"$0.138253791662883$"UP"$"organ + age"$0.176953633731156$0.315580904396117
bile acid synthesis$"bile acid synthesis"$-0.0308044228498774$"DOWN"$"organ + age + organ:age"$0.830069067756596$0.899822770929419
butanoate metabolism$"butanoate metabolism"$-0.130573971483062$"DOWN"$"organ + age + organ:age"$7.96633813865132e-05$0.00102765761988602
cholesterol metabolism$"cholesterol metabolism"$0.05968463354827$"UP"$"organ + age"$0.463891955950739$0.611061611007183
chondroitin sulfate degradation$"chondroitin sulfate degradation"$0.0800846880392335$"UP"$"organ + age"$0.552414386109259$0.689626991691236
chondroitin synthesis$"chondroitin synthesis"$0.0138781672872582$"UP"$"organ + age + organ:age"$0.465796318468008$0.611061611007183
citric acid cycle$"citric acid cycle"$0.0483437017527926$"UP"$"organ + age + organ:age"$0.70878200438365$0.799704477249191
eicosanoid metabolism$"eicosanoid metabolism"$-0.132651439469621$"DOWN"$"organ + age + organ:age"$0.0225793591248057$0.0710423738317058
fatty acid oxidation$"fatty acid oxidation"$0.118722186904005$"UP"$"organ + age"$0.300806414551375$0.473009171002317
fructose and mannose metabolism$"fructose and mannose metabolism"$-0.0195145763327582$"DOWN"$"organ + age + organ:age"$0.804585138570537$0.874647327603364
galactose metabolism$"galactose metabolism"$-0.0537927981109799$"DOWN"$"organ + age + organ:age"$0.219092917677592$0.369088112756743
glycerophospholipid metabolism$"glycerophospholipid metabolism"$-0.039880573971483$"DOWN"$"organ + age"$0.554497099304726$0.690001213604274
glycine, serine, alanine and threonine metabolism$"glycine	serine	alanine and threonine metabolism"$-0.135086504404686$"DOWN"$"organ + age + organ:age"$0.156905601019539$0.294175382011019
heme synthesis$"heme synthesis"$-0.0387566978476069$"DOWN"$"organ + age + organ:age"$0.838966263173211$0.904400957793962
heparan sulfate degradation$"heparan sulfate degradation"$-0.0679434202161474$"DOWN"$"organ + age + organ:age"$0.0989297087489402$0.207143436514638
histidine metabolism$"histidine metabolism"$0.281360684769776$"UP"$"organ + age + organ:age"$2.42687359464463e-06$4.26909127785214e-05
inositol phosphate metabolism$"inositol phosphate metabolism"$-0.122127872127872$"DOWN"$"age"$0.0185699256104154$0.062491836619398
keratan sulfate degradation$"keratan sulfate degradation"$0.14957769503224$"UP"$"organ + age"$0.143766952616826$0.271403954452252
keratan sulfate synthesis$"keratan sulfate synthesis"$-0.057760421396785$"DOWN"$"organ + age"$0.115001175925622$0.228033221671278
limonene and pinene degradation$"limonene and pinene degradation"$0.107227999273454$"UP"$"organ + age"$0.0507822863011604$0.128151848940115
methionine and cysteine metabolism$"methionine and cysteine metabolism"$0.0824005539914631$"UP"$"organ + age"$0.55689914332394$0.690769129699887
n-glycan degradation$"n-glycan degradation"$0.281309599491418$"UP"$"age"$0.000396105356636109$0.00320355723061469
n-glycan synthesis$"n-glycan synthesis"$-0.0695270638452457$"DOWN"$"organ + age"$0.570592324448135$0.701013427179137
nad metabolism$"nad metabolism"$-0.0587821269639452$"DOWN"$"organ + age + organ:age"$0.0233822302088997$0.0723913847267533
nucleotide interconversion$"nucleotide interconversion"$-0.151161338661339$"DOWN"$"age"$0.0373858364885052$0.103345133721797
o-glycan synthesis$"o-glycan synthesis"$-0.0881050767414404$"DOWN"$"organ + age"$0.395964717469807$0.541478253218428
propanoate metabolism$"propanoate metabolism"$0.0158194078648625$"UP"$"organ + age + organ:age"$0.494975361224857$0.638518215980066
purine catabolism$"purine catabolism"$-0.268998047407138$"DOWN"$"age"$9.48230613802778e-05$0.00114676639856773
pyrimidine synthesis$"pyrimidine synthesis"$-0.0194634910544002$"DOWN"$"organ + age + organ:age"$0.96515539571304$0.975235347626492
pyruvate metabolism$"pyruvate metabolism"$0.125550585777858$"UP"$"organ + age"$0.264267412453189$0.433353765336374
selenoamino acid metabolism$"selenoamino acid metabolism"$-0.195486331849968$"DOWN"$"organ + age + organ:age"$0.00263204808283838$0.013764900108898
sphingolipid metabolism$"sphingolipid metabolism"$0.357052038870221$"UP"$"organ + age + organ:age"$6.94340010966729e-08$1.79139722829416e-06
starch and sucrose metabolism$"starch and sucrose metabolism"$0.146563663609118$"UP"$"organ + age + organ:age"$0.0435705361589897$0.115714107091393
steroid metabolism$"steroid metabolism"$0.203455635273817$"UP"$"organ + age + organ:age"$0.000162464832013519$0.00161215102536492
transport, endoplasmic reticular$"transport	endoplasmic reticular"$0.252412360366906$"UP"$"age"$0.00126658529931925$0.00754105401286997
transport, golgi apparatus$"transport	golgi apparatus"$0.00665811461266008$"UP"$"organ + age + organ:age"$0.329067906403985$0.487641427276925
transport, mitochondrial$"transport	mitochondrial"$-0.0296294614476432$"DOWN"$"organ + age"$0.910528033762476$0.942177403919995
triacylglycerol synthesis$"triacylglycerol synthesis"$0.0276030787394423$"UP"$"organ + age + organ:age"$0.916359659335676$0.942510754114916
tyrosine metabolism$"tyrosine metabolism"$0.0870663427481609$"UP"$"organ + age"$0.479406578377723$0.625313264773251
valine, leucine, and isoleucine metabolism$"valine	leucine	and isoleucine metabolism"$-0.0932817182817183$"DOWN"$"organ + age + organ:age"$0.330281361498864$0.487641427276925
