# Supplementary material for: Transcriptomic alterations during ageing reflect the shift from cancer to degenerative diseases in the elderly
Source: Nat Commun. 2018 Jan 30;9:327. doi: 10.1038/s41467-017-02395-2 (PMC5790807; doi:10.1038/s41467-017-02395-2)
Supplement: Supplementary file 5 — Supplementary Data 2 [file 41467_2017_2395_MOESM5_ESM.zip › Supplementary Data S2/SpeciesComparison/metabolic-1-4+5/nfurzeri.csv]

Custom pathway$"Custom pathway"$"Diff"$"Direction of change"$"Interactions"$"P-value"$"FDR corrected p-value"
alanine and aspartate metabolism$"alanine and aspartate metabolism"$-0.0821428571428572$"DOWN"$"organ + age + organ:age"$0.507559910292965$0.641914004194044
arachidonic acid metabolism$"arachidonic acid metabolism"$-0.0249999999999999$"DOWN"$"organ + age + organ:age"$0.490922696731644$0.636442058547274
arginine and proline metabolism$"arginine and proline metabolism"$-0.507142857142857$"DOWN"$"age"$7.8226481212532e-20$3.02736482292499e-17
beta-alanine metabolism$"beta-alanine metabolism"$-0.296428571428571$"DOWN"$"age"$0.000101974086499363$0.00119587792349253
bile acid synthesis$"bile acid synthesis"$-0.239285714285714$"DOWN"$"age"$0.000809847893658032$0.00585689720273
butanoate metabolism$"butanoate metabolism"$0.0285714285714285$"UP"$"organ + age + organ:age"$0.870916257979464$0.923409840652198
cholesterol metabolism$"cholesterol metabolism"$-0.221428571428571$"DOWN"$"organ + age + organ:age"$0.0405352320310011$0.110472780253503
chondroitin sulfate degradation$"chondroitin sulfate degradation"$0.475$"UP"$"age"$3.39597068011122e-16$2.19040108867174e-14
chondroitin synthesis$"chondroitin synthesis"$0.167857142857143$"UP"$"organ + age"$0.0512885786138918$0.128151848940115
citric acid cycle$"citric acid cycle"$-0.353571428571429$"DOWN"$"organ + age + organ:age"$7.05067711725732e-10$2.72861204437858e-08
eicosanoid metabolism$"eicosanoid metabolism"$-0.182142857142857$"DOWN"$"organ + age + organ:age"$0.110057206244641$0.225355231834266
fatty acid oxidation$"fatty acid oxidation"$-0.507142857142857$"DOWN"$"organ + age + organ:age"$1.64001956389005e-18$3.17343785612725e-16
fructose and mannose metabolism$"fructose and mannose metabolism"$0.128571428571429$"UP"$"organ + age + organ:age"$0.228680598096326$0.38311424875878
galactose metabolism$"galactose metabolism"$0.510714285714286$"UP"$"age"$4.42749464214339e-16$2.4477720378707e-14
glycerophospholipid metabolism$"glycerophospholipid metabolism"$-0.310714285714286$"DOWN"$"organ + age + organ:age"$3.53874369258812e-05$0.000507219929270964
glycine, serine, alanine and threonine metabolism$"glycine	serine	alanine and threonine metabolism"$0.114285714285714$"UP"$"organ + age + organ:age"$0.10702883019789$0.220319985566933
heme synthesis$"heme synthesis"$-0.110714285714286$"DOWN"$"organ + age"$0.307928590349295$0.474146870399757
heparan sulfate degradation$"heparan sulfate degradation"$-0.0392857142857143$"DOWN"$"organ + age"$0.862803647182736$0.922389534419113
histidine metabolism$"histidine metabolism"$-0.253571428571429$"DOWN"$"organ + age + organ:age"$0.00124577747010451$0.00753306063953821
inositol phosphate metabolism$"inositol phosphate metabolism"$0.292857142857143$"UP"$"organ + age + organ:age"$2.30765048641341e-05$0.000388287277496517
keratan sulfate degradation$"keratan sulfate degradation"$0.471428571428571$"UP"$"age"$5.09676058529265e-18$4.93111586627064e-16
keratan sulfate synthesis$"keratan sulfate synthesis"$0.153571428571429$"UP"$"organ + age"$0.124276475252744$0.24047497961406
limonene and pinene degradation$"limonene and pinene degradation"$-0.464285714285714$"DOWN"$"age"$5.7283461617372e-13$2.77108745574037e-11
methionine and cysteine metabolism$"methionine and cysteine metabolism"$-0.317857142857143$"DOWN"$"organ + age + organ:age"$1.31520058100316e-07$3.18114140530138e-06
n-glycan degradation$"n-glycan degradation"$0.482142857142857$"UP"$"age"$3.6136139972326e-18$4.66156205643006e-16
n-glycan synthesis$"n-glycan synthesis"$-0.364285714285714$"DOWN"$"age"$5.24602159324729e-05$0.000725075127352394
nad metabolism$"nad metabolism"$0.025$"UP"$"organ + age + organ:age"$0.00138029827585311$0.00775915158566126
nucleotide interconversion$"nucleotide interconversion"$0.282142857142857$"UP"$"age"$0.000364173516803691$0.00306380763050061
o-glycan synthesis$"o-glycan synthesis"$0.0607142857142858$"UP"$"organ + age"$0.525652870467419$0.659235355750996
propanoate metabolism$"propanoate metabolism"$-0.0571428571428571$"DOWN"$"age"$0.00937897284035935$0.0370373723389701
purine catabolism$"purine catabolism"$0.0571428571428572$"UP"$"organ + age"$0.708766023033562$0.799704477249191
pyrimidine synthesis$"pyrimidine synthesis"$0.460714285714286$"UP"$"age"$9.5921059510031e-11$4.12460555893133e-09
pyruvate metabolism$"pyruvate metabolism"$-0.107142857142857$"DOWN"$"organ + age + organ:age"$0.378835278781295$0.527371413267486
selenoamino acid metabolism$"selenoamino acid metabolism"$-0.271428571428571$"DOWN"$"organ + age + organ:age"$0.00111292909545397$0.00694683161194654
sphingolipid metabolism$"sphingolipid metabolism"$0.0678571428571429$"UP"$"organ + age + organ:age"$0.650389446864477$0.756378169088208
starch and sucrose metabolism$"starch and sucrose metabolism"$-0.135714285714286$"DOWN"$"organ + age + organ:age"$0.0445514262444897$0.115714107091393
steroid metabolism$"steroid metabolism"$0.253571428571429$"UP"$"age"$0.000135649938984136$0.00144789446549632
transport, endoplasmic reticular$"transport	endoplasmic reticular"$-0.142857142857143$"DOWN"$"organ + age + organ:age"$0.0452214002714506$0.116671212700343
transport, golgi apparatus$"transport	golgi apparatus"$0.167857142857143$"UP"$"organ + age"$0.195346429928521$0.339009275257119
transport, mitochondrial$"transport	mitochondrial"$0.267857142857143$"UP"$"organ + age + organ:age"$0.000179609088253427$0.00173771792885191
triacylglycerol synthesis$"triacylglycerol synthesis"$-0.0392857142857143$"DOWN"$"organ + age + organ:age"$0.00617573209324842$0.0268540260683948
tyrosine metabolism$"tyrosine metabolism"$0.392857142857143$"UP"$"organ + age + organ:age"$4.0681190548784e-08$1.2110477494138e-06
valine, leucine, and isoleucine metabolism$"valine	leucine	and isoleucine metabolism"$-0.271428571428571$"DOWN"$"age"$0.000186031473985636$0.00175595562030344
