# Supplementary material for: Transcriptomic alterations during ageing reflect the shift from cancer to degenerative diseases in the elderly
Source: Nat Commun. 2018 Jan 30;9:327. doi: 10.1038/s41467-017-02395-2 (PMC5790807; doi:10.1038/s41467-017-02395-2)
Supplement: Supplementary file 5 — Supplementary Data 2 [file 41467_2017_2395_MOESM5_ESM.zip › Supplementary Data S2/SpeciesComparison/metabolic-1-4+5/fibroblasts.csv]

Custom pathway$"Custom pathway"$"Diff"$"Direction of change"$"Interactions"$"P-value"$"FDR corrected p-value"
arachidonic acid metabolism$"arachidonic acid metabolism"$0.14$"UP"$"organ + age + organ:age"$0.00533282459784385$0.00740670083033868
beta-alanine metabolism$"beta-alanine metabolism"$0.0291666666666666$"UP"$"organ + age + organ:age"$0.0964934659779441$0.109651665884027
bile acid synthesis$"bile acid synthesis"$-0.2275$"DOWN"$"organ + age + organ:age"$0.00255608200150131$0.00375894411985486
cholesterol metabolism$"cholesterol metabolism"$0.0525$"UP"$"organ + age + organ:age"$5.24126136812924e-15$1.19119576548392e-14
chondroitin synthesis$"chondroitin synthesis"$0.386458333333333$"UP"$"organ + age + organ:age"$1.15518536725569e-06$1.92530894542616e-06
citric acid cycle$"citric acid cycle"$-0.56$"DOWN"$"organ + age"$5.23091866953709e-33$6.53864833692137e-32
fructose and mannose metabolism$"fructose and mannose metabolism"$-0.00437499999999996$"DOWN"$"organ + age + organ:age"$0.944375794506775$0.955536191284972
galactose metabolism$"galactose metabolism"$0.501666666666667$"UP"$"organ + age + organ:age"$2.55379424501736e-26$2.1281618708478e-25
glycerophospholipid metabolism$"glycerophospholipid metabolism"$0.34125$"UP"$"organ + age + organ:age"$6.66808898906997e-21$1.85224694140833e-20
heme synthesis$"heme synthesis"$0.412708333333333$"UP"$"organ + age + organ:age"$4.18715402093044e-14$8.05221927102008e-14
heparan sulfate degradation$"heparan sulfate degradation"$0.523541666666667$"UP"$"organ + age"$1.22565272520468e-25$7.66032953252924e-25
inositol phosphate metabolism$"inositol phosphate metabolism"$-0.188125$"DOWN"$"organ + age + organ:age"$0.051451770558427$0.0643147131980337
limonene and pinene degradation$"limonene and pinene degradation"$0.128333333333333$"UP"$"organ + age + organ:age"$0.179942542315117$0.195589719907735
o-glycan synthesis$"o-glycan synthesis"$0.0787499999999999$"UP"$"organ + age + organ:age"$0.016033406553655$0.0210965875705987
propanoate metabolism$"propanoate metabolism"$-0.56$"DOWN"$"age"$3.11437134616651e-23$1.11227548077375e-22
purine catabolism$"purine catabolism"$0.14875$"UP"$"organ + age + organ:age"$0.0924619503486044$0.109651665884027
pyrimidine synthesis$"pyrimidine synthesis"$-0.457916666666667$"DOWN"$"age"$1.7213496971504e-21$5.37921780359499e-21
pyruvate metabolism$"pyruvate metabolism"$0.021875$"UP"$"organ + age + organ:age"$0.955536191284972$0.955536191284972
selenoamino acid metabolism$"selenoamino acid metabolism"$-0.328125$"DOWN"$"organ + age + organ:age"$7.8310648382562e-10$1.39840443540289e-09
sphingolipid metabolism$"sphingolipid metabolism"$0.494375$"UP"$"organ + age + organ:age"$8.7725457183993e-25$4.38627285919965e-24
transport, endoplasmic reticular$"transport	endoplasmic reticular"$0.307708333333333$"UP"$"age"$0.000206912054180515$0.000323300084657055
transport, mitochondrial$"transport	mitochondrial"$-0.501666666666667$"DOWN"$"organ + age + organ:age"$4.61464684826533e-24$1.92276952011055e-23
triacylglycerol synthesis$"triacylglycerol synthesis"$-0.56$"DOWN"$"age"$1.21433035495642e-39$3.03582588739106e-38
tyrosine metabolism$"tyrosine metabolism"$0.530833333333333$"UP"$"age"$1.38052871648466e-14$2.87610149267637e-14
valine, leucine, and isoleucine metabolism$"valine	leucine	and isoleucine metabolism"$-0.523541666666667$"DOWN"$"age"$3.55983538786269e-16$8.89958846965673e-16
