# Supplementary material for: Transcriptomic alterations during ageing reflect the shift from cancer to degenerative diseases in the elderly
Source: Nat Commun. 2018 Jan 30;9:327. doi: 10.1038/s41467-017-02395-2 (PMC5790807; doi:10.1038/s41467-017-02395-2)
Supplement: Supplementary file 5 — Supplementary Data 2 [file 41467_2017_2395_MOESM5_ESM.zip › Supplementary Data S2/SpeciesComparison/metabolic-1-4+5/all.csv]

Custom pathway$"Custom pathway"$"Diff"$"Direction of change"$"Interactions"$"P-value"$"FDR corrected p-value"$"Cross-species regulation"
alanine and aspartate metabolism$"alanine and aspartate metabolism"$0.0182383457154383$"UP"$"organ + species + age + organ:age + species:age"$0.885270841861842$0.932371469130489$FALSE
arachidonic acid metabolism$"arachidonic acid metabolism"$0.128511921491481$"UP"$"organ + species + age + organ:species + organ:age + species:age + organ:species:age"$0.00131696096262001$0.00772218018990826$TRUE
arginine and proline metabolism$"arginine and proline metabolism"$-0.103876227357192$"DOWN"$"organ + species + age + organ:species + organ:age + species:age + organ:species:age"$0.0189775345520613$0.0627718450568181$FALSE
beta-alanine metabolism$"beta-alanine metabolism"$-0.000926562755512506$"DOWN"$"organ + species + age + organ:species + organ:age + species:age + organ:species:age"$0.999072523245653$0.999072523245653$FALSE
bile acid synthesis$"bile acid synthesis"$-0.00328666885551665$"DOWN"$"organ + species + age + organ:species + organ:age + species:age + organ:species:age"$0.91365665582541$0.942510754114916$FALSE
butanoate metabolism$"butanoate metabolism"$-0.0815937224828881$"DOWN"$"organ + species + age + organ:species + organ:age + species:age + organ:species:age"$0.0497944070178576$0.12677918102573$FALSE
cholesterol metabolism$"cholesterol metabolism"$-0.0541202836117337$"DOWN"$"organ + age + organ:age"$0.0950059938989402$0.20201823977412$FALSE
chondroitin sulfate degradation$"chondroitin sulfate degradation"$0.18206652984784$"UP"$"species + age + species:age"$6.37751258983268e-07$1.23404868613262e-05$TRUE
chondroitin synthesis$"chondroitin synthesis"$0.0348270955786235$"UP"$"organ + species + age + organ:age + species:age"$0.454494246334496$0.60444001025569$FALSE
citric acid cycle$"citric acid cycle"$-0.0947546513092188$"DOWN"$"organ + species + age + organ:species + organ:age + species:age + organ:species:age"$0.0106357308023902$0.0407527506982673$FALSE
eicosanoid metabolism$"eicosanoid metabolism"$-0.0476952828998325$"DOWN"$"organ + species + age + organ:species + organ:age + species:age + organ:species:age"$0.398867946719775$0.541620685545799$FALSE
fatty acid oxidation$"fatty acid oxidation"$-0.133039257494572$"DOWN"$"species + age + species:age"$0.000423180508412515$0.00334226238276823$TRUE
fructose and mannose metabolism$"fructose and mannose metabolism"$0.0336601772063879$"UP"$"organ + species + age + organ:species + organ:age + species:age + organ:species:age"$0.0648200967381387$0.149317722843212$FALSE
galactose metabolism$"galactose metabolism"$0.111238224738403$"UP"$"organ + species + age + organ:species + organ:age + species:age + organ:species:age"$0.00476390999446807$0.021948013903085$FALSE
glycerophospholipid metabolism$"glycerophospholipid metabolism"$-0.0723847264881503$"DOWN"$"organ + species + age + organ:species + organ:age + species:age + organ:species:age"$0.0786526568660844$0.173934732612427$FALSE
glycine, serine, alanine and threonine metabolism$"glycine	serine	alanine and threonine metabolism"$-0.10881623622031$"DOWN"$"organ + species + age + organ:species + organ:age + species:age + organ:species:age"$0.00389580539438096$0.0188459585953179$TRUE
heme synthesis$"heme synthesis"$0.00062322267555015$"UP"$"organ + age + organ:age"$0.997147318022152$0.999072523245653$FALSE
heparan sulfate degradation$"heparan sulfate degradation"$0.101543818751308$"UP"$"organ + species + age + organ:species + organ:age + species:age + organ:species:age"$0.00703222143934274$0.0295811923589743$TRUE
histidine metabolism$"histidine metabolism"$0.081331313048574$"UP"$"organ + species + age + organ:species + organ:age + species:age + organ:species:age"$0.0706305695797548$0.159848131154182$FALSE
inositol phosphate metabolism$"inositol phosphate metabolism"$0.070511851337919$"UP"$"organ + species + age + organ:species + organ:age + species:age + organ:species:age"$0.0513269679217516$0.128151848940115$FALSE
keratan sulfate degradation$"keratan sulfate degradation"$0.23392093544854$"UP"$"species + age + species:age"$8.5416159366373e-10$3.00509578861694e-08$TRUE
keratan sulfate synthesis$"keratan sulfate synthesis"$0.00831649332214174$"UP"$"organ + species + age + organ:species + organ:age + species:age + organ:species:age"$0.744270578504176$0.827680212302058$FALSE
limonene and pinene degradation$"limonene and pinene degradation"$-0.0750454358509134$"DOWN"$"organ + species + age + organ:species + organ:age + species:age + organ:species:age"$0.0606696295609148$0.143422666749144$FALSE
methionine and cysteine metabolism$"methionine and cysteine metabolism"$-0.0684320177048455$"DOWN"$"organ + species + age + organ:age + species:age"$0.166112341308993$0.303233377766888$FALSE
n-glycan degradation$"n-glycan degradation"$0.307392627148539$"UP"$"organ + species + age + organ:species + organ:age + species:age + organ:species:age"$4.92561355304934e-17$3.81242489006019e-15$TRUE
n-glycan synthesis$"n-glycan synthesis"$-0.0674230125014144$"DOWN"$"species + age + species:age"$0.166101294407658$0.303233377766888$FALSE
nad metabolism$"nad metabolism"$-0.0528158054670573$"DOWN"$"organ + species + age + organ:species + organ:age + species:age + organ:species:age"$0.300246940667237$0.473009171002317$FALSE
nucleotide interconversion$"nucleotide interconversion"$-0.0824958981845937$"DOWN"$"species + age + species:age"$0.0363789939828085$0.101285400513287$FALSE
o-glycan synthesis$"o-glycan synthesis"$-0.0679535439243942$"DOWN"$"organ + species + age + organ:species + organ:age + species:age + organ:species:age"$0.113592773467555$0.228033221671278$FALSE
propanoate metabolism$"propanoate metabolism"$-0.0916462716194055$"DOWN"$"organ + species + age + organ:species + organ:age + species:age + organ:species:age"$0.0492991563135248$0.126349493333338$FALSE
purine catabolism$"purine catabolism"$-0.0482314397036708$"DOWN"$"species + age + species:age"$0.382102160102781$0.528119771284915$FALSE
pyrimidine synthesis$"pyrimidine synthesis"$0.0130106503335945$"UP"$"species + age + species:age"$0.787833808163971$0.863771866131973$FALSE
pyruvate metabolism$"pyruvate metabolism"$-0.0324370921990625$"DOWN"$"organ + species + age + organ:species + organ:age + species:age + organ:species:age"$0.287107122825782$0.461039238728538$FALSE
selenoamino acid metabolism$"selenoamino acid metabolism"$-0.184078370308565$"DOWN"$"organ + species + age + organ:species + organ:age + species:age + organ:species:age"$8.69088410267528e-07$1.60160578463587e-05$TRUE
sphingolipid metabolism$"sphingolipid metabolism"$0.121002328623938$"UP"$"organ + species + age + organ:species + organ:age + species:age + organ:species:age"$0.00138341462380007$0.00775915158566126$FALSE
starch and sucrose metabolism$"starch and sucrose metabolism"$0.0506622618024196$"UP"$"organ + species + age + organ:species + organ:age + species:age + organ:species:age"$0.428662053514148$0.576014634409636$FALSE
steroid metabolism$"steroid metabolism"$0.0873174974621836$"UP"$"organ + species + age + organ:species + organ:age + species:age + organ:species:age"$0.0282694718567326$0.0848084155701978$TRUE
transport, endoplasmic reticular$"transport	endoplasmic reticular"$0.0697756894825999$"UP"$"organ + species + age + organ:species + organ:age + species:age + organ:species:age"$0.157349622936126$0.294175382011019$FALSE
transport, golgi apparatus$"transport	golgi apparatus"$-0.0280358112197273$"DOWN"$"species + age + species:age"$0.732183197078583$0.818944789795988$FALSE
transport, mitochondrial$"transport	mitochondrial"$0.0302602430776643$"UP"$"organ + species + age + organ:species + organ:age + species:age + organ:species:age"$0.714937911237151$0.804305150141795$FALSE
triacylglycerol synthesis$"triacylglycerol synthesis"$0.0858276088307517$"UP"$"organ + species + age + organ:age + species:age"$0.0163674431767535$0.0565553616911035$FALSE
tyrosine metabolism$"tyrosine metabolism"$0.201416589437498$"UP"$"organ + age + organ:age"$3.65861754140915e-07$7.86602771402967e-06$TRUE
valine, leucine, and isoleucine metabolism$"valine	leucine	and isoleucine metabolism"$-0.115032335879549$"DOWN"$"organ + species + age + organ:species + organ:age + species:age + organ:species:age"$0.00856495847445483$0.034527488850146$FALSE
