# Supplementary material for: Transcriptomic alterations during ageing reflect the shift from cancer to degenerative diseases in the elderly
Source: Nat Commun. 2018 Jan 30;9:327. doi: 10.1038/s41467-017-02395-2 (PMC5790807; doi:10.1038/s41467-017-02395-2)
Supplement: Supplementary file 5 — Supplementary Data 2 [file 41467_2017_2395_MOESM5_ESM.zip › Supplementary Data S2/SpeciesComparison/metabolic-1-4/liver.csv]

Custom pathway$"Custom pathway"$"Diff"$"Direction of change"$"Interactions"$"P-value"$"FDR corrected p-value"
alanine and aspartate metabolism$"alanine and aspartate metabolism"$0.193447293447293$"UP"$"age"$0.10708564613502$0.272251642716153
aminosugar metabolism$"aminosugar metabolism"$0.000997150997151031$"UP"$"age"$0.993611103363019$0.998046867217319
arachidonic acid metabolism$"arachidonic acid metabolism"$-0.173504273504273$"DOWN"$"age + species + age:species"$0.114214343894293$0.283958313549348
arginine and proline metabolism$"arginine and proline metabolism"$-0.118660968660969$"DOWN"$"age + species + age:species"$0.258713196878727$0.458350151950501
bile acid synthesis$"bile acid synthesis"$-0.168518518518519$"DOWN"$"age"$0.155641626910067$0.339873953807064
butanoate metabolism$"butanoate metabolism"$-0.0877492877492878$"DOWN"$"age"$0.46481336609122$0.66565907544038
cholesterol metabolism$"cholesterol metabolism"$-0.191452991452991$"DOWN"$"age"$0.108021421131274$0.273087862410524
chondroitin sulfate degradation$"chondroitin sulfate degradation"$0.156552706552707$"UP"$"age + species + age:species"$0.138098352708811$0.320331230510129
citric acid cycle$"citric acid cycle"$-0.378917378917379$"DOWN"$"age"$0.000139602953053111$0.00209404429579666
coa synthesis$"coa synthesis"$-0.175498575498576$"DOWN"$"age"$0.131360318341032$0.309487661012902
eicosanoid metabolism$"eicosanoid metabolism"$-0.0787749287749288$"DOWN"$"age"$0.518172562818072$0.700233192997394
fatty acid oxidation$"fatty acid oxidation"$-0.122649572649573$"DOWN"$"age + species + age:species"$0.183530929780355$0.373789280889755
fatty acid synthesis$"fatty acid synthesis"$0.249287749287749$"UP"$"age"$0.028977541904537$0.112412878077945
fructose and mannose metabolism$"fructose and mannose metabolism"$0.0488603988603988$"UP"$"age + species + age:species"$0.612123733956552$0.764332045069079
glutathione metabolism$"glutathione metabolism"$-0.352991452991453$"DOWN"$"age"$0.000679127893327618$0.00715527732787939
glycerophospholipid metabolism$"glycerophospholipid metabolism"$-0.150569800569801$"DOWN"$"age"$0.216597363989143$0.413003448284383
glycine, serine, alanine and threonine metabolism$"glycine	serine	alanine and threonine metabolism"$0.165527065527066$"UP"$"age"$0.143703675767783$0.323428287133064
glyoxylate and dicarboxylate metabolism$"glyoxylate and dicarboxylate metabolism"$0.191452991452991$"UP"$"age"$0.102021497413075$0.266916708348162
heme synthesis$"heme synthesis"$-0.261253561253561$"DOWN"$"age"$0.0170453950664369$0.0782696712234349
heparan sulfate degradation$"heparan sulfate degradation"$-0.0219373219373219$"DOWN"$"age"$0.825901366283306$0.906477109335336
histidine metabolism$"histidine metabolism"$0.117663817663818$"UP"$"age"$0.338223922186013$0.547484766128439
inositol phosphate metabolism$"inositol phosphate metabolism"$0.00299145299145298$"UP"$"age"$0.979390101249299$0.992625102617533
keratan sulfate degradation$"keratan sulfate degradation"$0.253276353276353$"UP"$"age"$0.0265582255703245$0.104835100935492
keratan sulfate synthesis$"keratan sulfate synthesis"$0.255270655270655$"UP"$"age"$0.00500300714483648$0.0331081355173002
limonene and pinene degradation$"limonene and pinene degradation"$-0.02991452991453$"DOWN"$"age"$0.802779053163238$0.889779738727727
lysine metabolism$"lysine metabolism"$-0.311111111111111$"DOWN"$"age"$0.00390564961254211$0.0266294291764235
methionine and cysteine metabolism$"methionine and cysteine metabolism"$0.0787749287749288$"UP"$"age"$0.520236330215545$0.700261915617254
n-glycan degradation$"n-glycan degradation"$0.307122507122507$"UP"$"age"$0.00432815679587594$0.0290697098230473
n-glycan synthesis$"n-glycan synthesis"$-0.175498575498576$"DOWN"$"age"$0.141300177480432$0.321136767000982
nad metabolism$"nad metabolism"$0.0209401709401709$"UP"$"age + species + age:species"$0.849164754379161$0.918567642958227
nucleotide interconversion$"nucleotide interconversion"$-0.107692307692308$"DOWN"$"age"$0.380100943599124$0.585772002121938
o-glycan synthesis$"o-glycan synthesis"$0.00498575498575493$"UP"$"age"$0.963175698866586$0.980787011633039
pentose phosphate pathway$"pentose phosphate pathway"$-0.154558404558405$"DOWN"$"age"$0.192479533349891$0.383255707997571
propanoate metabolism$"propanoate metabolism"$-0.0638176638176638$"DOWN"$"age"$0.608898096425478$0.764332045069079
purine catabolism$"purine catabolism"$0.116666666666667$"UP"$"age"$0.330719715755477$0.540128460633044
pyrimidine catabolism$"pyrimidine catabolism"$0.154558404558405$"UP"$"age"$0.195164235597905$0.383510506633437
pyrimidine synthesis$"pyrimidine synthesis"$0.277207977207977$"UP"$"age"$0.00935493128775177$0.0526214884936037
pyruvate metabolism$"pyruvate metabolism"$-0.153561253561254$"DOWN"$"age + species + age:species"$0.169680316457671$0.355144848399777
selenoamino acid metabolism$"selenoamino acid metabolism"$0.0428774928774929$"UP"$"age"$0.720383954581679$0.831212255286552
sphingolipid metabolism$"sphingolipid metabolism"$0.217378917378917$"UP"$"age"$0.0550468864715973$0.172021520223742
starch and sucrose metabolism$"starch and sucrose metabolism"$-0.0598290598290598$"DOWN"$"age + species + age:species"$0.613380965394646$0.764332045069079
steroid metabolism$"steroid metabolism"$0.137606837606838$"UP"$"age"$0.2575580919538$0.458215847801031
transport, endoplasmic reticular$"transport	endoplasmic reticular"$0.0588319088319088$"UP"$"age"$0.632943171347968$0.776088357238652
transport, extracellular$"transport	extracellular"$-0.207407407407407$"DOWN"$"age"$0.0719467621103968$0.211608123854108
transport, golgi apparatus$"transport	golgi apparatus"$-0.0977207977207978$"DOWN"$"age"$0.425905951059432$0.638858926589147
transport, lysosomal$"transport	lysosomal"$0.0917378917378918$"UP"$"age"$0.450168726358112$0.653870125755062
transport, mitochondrial$"transport	mitochondrial"$0.281196581196581$"UP"$"age"$0.0108080481865911$0.0579002581424526
triacylglycerol synthesis$"triacylglycerol synthesis"$-0.0857549857549857$"DOWN"$"age"$0.485915600256784$0.683318812861102
tyrosine metabolism$"tyrosine metabolism"$0.378917378917379$"UP"$"age"$0.000149457693422794$0.00210612165931175
valine, leucine, and isoleucine metabolism$"valine	leucine	and isoleucine metabolism"$-0.0947293447293447$"DOWN"$"age"$0.440954295132685$0.652728397400357
