# Supplementary material for: Transcriptomic alterations during ageing reflect the shift from cancer to degenerative diseases in the elderly
Source: Nat Commun. 2018 Jan 30;9:327. doi: 10.1038/s41467-017-02395-2 (PMC5790807; doi:10.1038/s41467-017-02395-2)
Supplement: Supplementary file 5 — Supplementary Data 2 [file 41467_2017_2395_MOESM5_ESM.zip › Supplementary Data S2/SpeciesComparison/metabolic-1-4/brain.csv]

Custom pathway$"Custom pathway"$"Diff"$"Direction of change"$"Interactions"$"P-value"$"FDR corrected p-value"
alanine and aspartate metabolism$"alanine and aspartate metabolism"$-0.174745824255628$"DOWN"$"age"$0.0726395580969027$0.212258448984456
aminosugar metabolism$"aminosugar metabolism"$0.29457153231663$"UP"$"age"$0.00109841177114131$0.00972557549556419
arachidonic acid metabolism$"arachidonic acid metabolism"$0.0721677559912854$"UP"$"age + species + age:species"$0.362750635647096$0.568891952431603
arginine and proline metabolism$"arginine and proline metabolism"$-0.0413035584604212$"DOWN"$"age + species + age:species"$0.65170007786825$0.787219539605711
bile acid synthesis$"bile acid synthesis"$0.133442265795207$"UP"$"age"$0.168577303231054$0.355144848399777
butanoate metabolism$"butanoate metabolism"$0.219226579520697$"UP"$"age + species + age:species"$0.001401914905323$0.0119245985102363
cholesterol metabolism$"cholesterol metabolism"$-0.0953159041394335$"DOWN"$"age"$0.287359052409085$0.490912501887489
chondroitin sulfate degradation$"chondroitin sulfate degradation"$0.164306463326071$"UP"$"age"$0.0786233167172877$0.226527984992068
citric acid cycle$"citric acid cycle"$-0.101216412490922$"DOWN"$"age + species + age:species"$0.262120318912833$0.460758373088964
coa synthesis$"coa synthesis"$0.0226942628903413$"UP"$"age + species + age:species"$0.801721765978911$0.889779738727727
eicosanoid metabolism$"eicosanoid metabolism"$0.00544662309368193$"UP"$"age + species + age:species"$0.955049112539522$0.978979728115683
fatty acid oxidation$"fatty acid oxidation"$-0.110748002904866$"DOWN"$"age + species + age:species"$0.208076032904577$0.401863582862917
fatty acid synthesis$"fatty acid synthesis"$0.208333333333333$"UP"$"age + species + age:species"$0.0185295309627496$0.083382889332373
fructose and mannose metabolism$"fructose and mannose metabolism"$0.073075526506899$"UP"$"age"$0.434279167971686$0.647104720487611
glutathione metabolism$"glutathione metabolism"$0.0962236746550473$"UP"$"age + species + age:species"$0.345535867143525$0.55272321010031
glycerophospholipid metabolism$"glycerophospholipid metabolism"$-0.0921387073347857$"DOWN"$"age"$0.186486077237145$0.37458895135634
glycine, serine, alanine and threonine metabolism$"glycine	serine	alanine and threonine metabolism"$-0.202886710239651$"DOWN"$"age"$0.0301225213085229$0.114196326431664
glyoxylate and dicarboxylate metabolism$"glyoxylate and dicarboxylate metabolism"$-0.160675381263617$"DOWN"$"age"$0.0903560405652922$0.245119252690325
heme synthesis$"heme synthesis"$0.191085693536674$"UP"$"age + species + age:species"$0.0124481951949258$0.062972501961132
heparan sulfate degradation$"heparan sulfate degradation"$0.120733478576616$"UP"$"age + species + age:species"$0.149017172609847$0.330333633864193
histidine metabolism$"histidine metabolism"$0$"DOWN"$"age + species + age:species"$1$1
inositol phosphate metabolism$"inositol phosphate metabolism"$0.134350036310821$"UP"$"age + species + age:species"$0.147574787576833$0.328755714898885
keratan sulfate degradation$"keratan sulfate degradation"$0.148874364560639$"UP"$"age"$0.139581410685716$0.321136767000982
keratan sulfate synthesis$"keratan sulfate synthesis"$-0.167029774872912$"DOWN"$"age + species + age:species"$0.0839443206031478$0.234626983052277
limonene and pinene degradation$"limonene and pinene degradation"$-0.00953159041394341$"DOWN"$"age + species + age:species"$0.896065597928958$0.937743067600072
lysine metabolism$"lysine metabolism"$-0.221042120551924$"DOWN"$"age + species + age:species"$0.00795978017114676$0.0471302773291585
methionine and cysteine metabolism$"methionine and cysteine metabolism"$-0.275054466230937$"DOWN"$"age + species + age:species"$0.00142529284694348$0.0119245985102363
n-glycan degradation$"n-glycan degradation"$0.382171387073348$"UP"$"age"$1.4397642071625e-06$4.04933683264454e-05
n-glycan synthesis$"n-glycan synthesis"$-0.193809005083515$"DOWN"$"age"$0.0457029071679534$0.150119038142913
nad metabolism$"nad metabolism"$0.130265068990559$"UP"$"age + species + age:species"$0.116819510286364$0.284155565561426
nucleotide interconversion$"nucleotide interconversion"$0.0254175744371822$"UP"$"age"$0.693257307695871$0.810514786209065
o-glycan synthesis$"o-glycan synthesis"$-0.00680827886710245$"DOWN"$"age + species + age:species"$0.93845227454574$0.966369619097444
pentose phosphate pathway$"pentose phosphate pathway"$0.0689905591866376$"UP"$"age"$0.485552400177616$0.683318812861102
propanoate metabolism$"propanoate metabolism"$-0.0285947712418301$"DOWN"$"age"$0.763722281999136$0.867866229544473
purine catabolism$"purine catabolism"$-0.209694989106754$"DOWN"$"age"$0.0209585381385881$0.0906859823304294
pyrimidine catabolism$"pyrimidine catabolism"$-0.127995642701525$"DOWN"$"age + species + age:species"$0.164953623747907$0.352263914154878
pyrimidine synthesis$"pyrimidine synthesis"$0.139796659404503$"UP"$"age"$0.171590136229519$0.355832079738634
pyruvate metabolism$"pyruvate metabolism"$-0.103939724037763$"DOWN"$"age"$0.29442601800065$0.494372045150346
selenoamino acid metabolism$"selenoamino acid metabolism"$-0.276416122004357$"DOWN"$"age + species + age:species"$5.3913765019766e-05$0.00101088309412061
sphingolipid metabolism$"sphingolipid metabolism"$0.2260348583878$"UP"$"age + species + age:species"$0.00980072302014054$0.054448461223003
starch and sucrose metabolism$"starch and sucrose metabolism"$-0.255083514887436$"DOWN"$"age + species + age:species"$0.00349249692577027$0.0241788248707173
steroid metabolism$"steroid metabolism"$0.0344952795933189$"UP"$"age + species + age:species"$0.674660077600603$0.801047585541613
transport, endoplasmic reticular$"transport	endoplasmic reticular"$-0.0399419026870008$"DOWN"$"age + species + age:species"$0.690852546430289$0.810514786209065
transport, extracellular$"transport	extracellular"$-0.0381263616557734$"DOWN"$"age"$0.423236686460483$0.63697829065959
transport, golgi apparatus$"transport	golgi apparatus"$0.0907770515613653$"UP"$"age + species + age:species"$0.317085942085279$0.526526472097327
transport, lysosomal$"transport	lysosomal"$0.159767610748003$"UP"$"age + species + age:species"$0.0812064979355985$0.229800349102539
transport, mitochondrial$"transport	mitochondrial"$-0.29320987654321$"DOWN"$"age"$0.0019199835998816$0.0146439427109613
triacylglycerol synthesis$"triacylglycerol synthesis"$-0.039034132171387$"DOWN"$"age"$0.683140058662881$0.806858337003403
tyrosine metabolism$"tyrosine metabolism"$0.136619462599855$"UP"$"age + species + age:species"$0.0430452233080104$0.144554854392572
valine, leucine, and isoleucine metabolism$"valine	leucine	and isoleucine metabolism"$-0.093954248366013$"DOWN"$"age + species + age:species"$0.270619964617451$0.473848187073357
