# Supplementary material for: Transcriptomic alterations during ageing reflect the shift from cancer to degenerative diseases in the elderly
Source: Nat Commun. 2018 Jan 30;9:327. doi: 10.1038/s41467-017-02395-2 (PMC5790807; doi:10.1038/s41467-017-02395-2)
Supplement: Supplementary file 5 — Supplementary Data 2 [file 41467_2017_2395_MOESM5_ESM.zip › Supplementary Data S2/SpeciesComparison/metabolic-1-4/blood.csv]

Custom pathway$"Custom pathway"$"Diff"$"Direction of change"$"Interactions"$"P-value"$"FDR corrected p-value"
alanine and aspartate metabolism$"alanine and aspartate metabolism"$0.0894736842105263$"UP"$"age"$0.181530317193454$0.373007501082441
aminosugar metabolism$"aminosugar metabolism"$0.0377631578947368$"UP"$"age"$0.704804132173728$0.819329834739453
arachidonic acid metabolism$"arachidonic acid metabolism"$0.228651315789474$"UP"$"age"$0.0114825920369745$0.0600833304260291
arginine and proline metabolism$"arginine and proline metabolism"$-0.0817105263157895$"DOWN"$"age + species + age:species"$0.383478987510093$0.586957633944019
bile acid synthesis$"bile acid synthesis"$0.150855263157895$"UP"$"age"$0.0938488853002875$0.249893481568813
butanoate metabolism$"butanoate metabolism"$-0.185$"DOWN"$"age"$0.0133626488199207$0.0660790326259814
cholesterol metabolism$"cholesterol metabolism"$-0.0464473684210527$"DOWN"$"age"$0.629773796361949$0.774312044707314
chondroitin sulfate degradation$"chondroitin sulfate degradation"$0.0601315789473684$"UP"$"age + species + age:species"$0.525974505508071$0.700261915617254
citric acid cycle$"citric acid cycle"$0.0876315789473684$"UP"$"age"$0.373884024094397$0.580164864974064
coa synthesis$"coa synthesis"$-0.070953947368421$"DOWN"$"age + species + age:species"$0.459894236915496$0.661189797482342
eicosanoid metabolism$"eicosanoid metabolism"$-0.0725$"DOWN"$"age + species + age:species"$0.419768924612213$0.63623524248039
fatty acid oxidation$"fatty acid oxidation"$0.0158223684210526$"UP"$"age + species + age:species"$0.81916543262607$0.901282260835529
fatty acid synthesis$"fatty acid synthesis"$-0.0169736842105264$"DOWN"$"age"$0.866555009208774$0.921867031073164
fructose and mannose metabolism$"fructose and mannose metabolism"$0.211973684210526$"UP"$"age + species + age:species"$0.0221502005237692$0.0931550489317397
glutathione metabolism$"glutathione metabolism"$0.276447368421053$"UP"$"age"$0.00163537656572899$0.0131992501868687
glycerophospholipid metabolism$"glycerophospholipid metabolism"$0.104868421052632$"UP"$"age"$0.292704868523587$0.493322812118405
glycine, serine, alanine and threonine metabolism$"glycine	serine	alanine and threonine metabolism"$-0.113223684210526$"DOWN"$"age"$0.219388571333527$0.414810323949946
glyoxylate and dicarboxylate metabolism$"glyoxylate and dicarboxylate metabolism"$-0.0744736842105264$"DOWN"$"age"$0.452842364039514$0.653870125755062
heme synthesis$"heme synthesis"$0.00453947368421054$"UP"$"age"$0.961311072819412$0.980787011633039
heparan sulfate degradation$"heparan sulfate degradation"$-0.0456578947368421$"DOWN"$"age + species + age:species"$0.612899246175392$0.764332045069079
histidine metabolism$"histidine metabolism"$0.0504276315789474$"UP"$"age + species + age:species"$0.603055758137933$0.764332045069079
inositol phosphate metabolism$"inositol phosphate metabolism"$0.249605263157895$"UP"$"age"$0.00658491437977538$0.0407620915307933
keratan sulfate degradation$"keratan sulfate degradation"$0.213157894736842$"UP"$"age"$0.022764002923371$0.0948500121807125
keratan sulfate synthesis$"keratan sulfate synthesis"$0.124605263157895$"UP"$"age"$0.199622930258359$0.387685514977523
limonene and pinene degradation$"limonene and pinene degradation"$0.143092105263158$"UP"$"age"$0.133444391404871$0.312760292355166
lysine metabolism$"lysine metabolism"$0.0822368421052632$"UP"$"age + species + age:species"$0.362731130412308$0.568891952431603
methionine and cysteine metabolism$"methionine and cysteine metabolism"$-0.120559210526316$"DOWN"$"age"$0.223786118969119$0.419598973067098
n-glycan degradation$"n-glycan degradation"$0.233092105263158$"UP"$"age"$0.012662311079182$0.0633115553959102
n-glycan synthesis$"n-glycan synthesis"$0.0216776315789474$"UP"$"age"$0.829952563845115$0.907261127292967
nad metabolism$"nad metabolism"$-0.14703947368421$"DOWN"$"age"$0.134824562567748$0.314357788370398
nucleotide interconversion$"nucleotide interconversion"$-0.135855263157895$"DOWN"$"age"$0.156342018751249$0.339873953807064
o-glycan synthesis$"o-glycan synthesis"$-0.33125$"DOWN"$"age"$8.35034555953767e-05$0.00134201982206855
pentose phosphate pathway$"pentose phosphate pathway"$0.0443092105263158$"UP"$"age"$0.658169101350734$0.789802921620881
propanoate metabolism$"propanoate metabolism"$-0.159671052631579$"DOWN"$"age"$0.104196174390697$0.269472864803526
purine catabolism$"purine catabolism"$-0.0606578947368421$"DOWN"$"age + species + age:species"$0.498556064614114$0.686086327450615
pyrimidine catabolism$"pyrimidine catabolism"$-0.0667105263157894$"DOWN"$"age + species + age:species"$0.472470878187666$0.668590865359905
pyrimidine synthesis$"pyrimidine synthesis"$-0.014375$"DOWN"$"age"$0.882260999419$0.931915199420929
pyruvate metabolism$"pyruvate metabolism"$0.00450657894736844$"UP"$"age"$0.963350798092896$0.980787011633039
selenoamino acid metabolism$"selenoamino acid metabolism"$-0.311710526315789$"DOWN"$"age"$0.00029472763763228$0.00358452532255476
sphingolipid metabolism$"sphingolipid metabolism"$0.047203947368421$"UP"$"age + species + age:species"$0.617794905938138$0.764332045069079
starch and sucrose metabolism$"starch and sucrose metabolism"$0.118190789473684$"UP"$"age + species + age:species"$0.210551593055216$0.404906909721569
steroid metabolism$"steroid metabolism"$0.0263815789473684$"UP"$"age + species + age:species"$0.740458278913089$0.850015881405332
transport, endoplasmic reticular$"transport	endoplasmic reticular"$0.133355263157895$"UP"$"age"$0.165172635303732$0.352263914154878
transport, extracellular$"transport	extracellular"$-0.0995065789473684$"DOWN"$"age"$0.288087063864934$0.490912501887489
transport, golgi apparatus$"transport	golgi apparatus"$-0.0268421052631579$"DOWN"$"age"$0.782837319726226$0.880271755687907
transport, lysosomal$"transport	lysosomal"$-0.157598684210526$"DOWN"$"age"$0.0882293611066294$0.243499675772639
transport, mitochondrial$"transport	mitochondrial"$0.0146710526315789$"UP"$"age"$0.883556776457764$0.931915199420929
triacylglycerol synthesis$"triacylglycerol synthesis"$0.0703618421052632$"UP"$"age"$0.450553965844209$0.653870125755062
tyrosine metabolism$"tyrosine metabolism"$0.0207236842105263$"UP"$"age"$0.836213714942166$0.908927951024094
valine, leucine, and isoleucine metabolism$"valine	leucine	and isoleucine metabolism"$-0.128322368421053$"DOWN"$"age"$0.171547073497762$0.355832079738634
