# Supplementary material for: Transcriptomic alterations during ageing reflect the shift from cancer to degenerative diseases in the elderly
Source: Nat Commun. 2018 Jan 30;9:327. doi: 10.1038/s41467-017-02395-2 (PMC5790807; doi:10.1038/s41467-017-02395-2)
Supplement: Supplementary file 5 — Supplementary Data 2 [file 41467_2017_2395_MOESM5_ESM.zip › Supplementary Data S2/SpeciesComparison/metabolic-1-4/all.csv]

Custom pathway$"Custom pathway"$"Diff"$"Direction of change"$"Interactions"$"P-value"$"FDR corrected p-value"$"Cross-species regulation"
alanine and aspartate metabolism$"alanine and aspartate metabolism"$0.00540212249073013$"UP"$"organ + species + age + organ:age + species:age"$0.898951713556462$0.938580675406979$FALSE
aminosugar metabolism$"aminosugar metabolism"$0.137224695136088$"UP"$"species + age + species:age"$0.00331572906905648$0.0233137200168034$FALSE
arachidonic acid metabolism$"arachidonic acid metabolism"$0.102902407016331$"UP"$"organ + species + age + organ:species + organ:age + species:age + organ:species:age"$0.0218018273569156$0.0927567467865204$FALSE
arginine and proline metabolism$"arginine and proline metabolism"$-0.1112382343395$"DOWN"$"organ + species + age + organ:species + organ:age + species:age + organ:species:age"$0.0124545614989794$0.062972501961132$FALSE
bile acid synthesis$"bile acid synthesis"$-0.0137639786373964$"DOWN"$"organ + age + organ:age"$0.770958667212613$0.87294421237832$FALSE
butanoate metabolism$"butanoate metabolism"$-0.0664709411544855$"DOWN"$"organ + species + age + organ:species + organ:age + species:age + organ:species:age"$0.120065035271978$0.288926555467326$FALSE
cholesterol metabolism$"cholesterol metabolism"$-0.00649041535117489$"DOWN"$"organ + age + organ:age"$0.890733175255651$0.935506065933144$FALSE
chondroitin sulfate degradation$"chondroitin sulfate degradation"$0.153885952303674$"UP"$"species + age + species:age"$0.000483660519307338$0.00558581437765277$TRUE
citric acid cycle$"citric acid cycle"$-0.0534604635870459$"DOWN"$"species + age + species:age"$0.252879124238695$0.45518242362965$FALSE
coa synthesis$"coa synthesis"$-0.121052892255424$"DOWN"$"organ + species + age + organ:species + organ:age + species:age + organ:species:age"$0.00631217987070766$0.0400067738284288$FALSE
eicosanoid metabolism$"eicosanoid metabolism"$-0.0493626977804193$"DOWN"$"organ + species + age + organ:species + organ:age + species:age + organ:species:age"$0.286811896236916$0.490912501887489$FALSE
fatty acid oxidation$"fatty acid oxidation"$-0.132533570508254$"DOWN"$"organ + species + age + organ:species + organ:age + species:age + organ:species:age"$0.000733043769567123$0.00717108035446099$FALSE
fatty acid synthesis$"fatty acid synthesis"$0.144890060712846$"UP"$"organ + species + age + organ:species + organ:age + species:age + organ:species:age"$0.00167190502367004$0.0131992501868687$FALSE
fructose and mannose metabolism$"fructose and mannose metabolism"$0.0924992377524023$"UP"$"organ + species + age + organ:species + organ:age + species:age + organ:species:age"$0.0452366552961413$0.149680109435762$FALSE
glutathione metabolism$"glutathione metabolism"$0.0197493786101381$"UP"$"organ + species + age + organ:species + organ:age + species:age + organ:species:age"$0.655932202250699$0.789223238002178$FALSE
glycerophospholipid metabolism$"glycerophospholipid metabolism"$-0.0660502296578246$"DOWN"$"organ + species + age + organ:species + organ:age + species:age + organ:species:age"$0.145829032433671$0.326482908433592$FALSE
glycine, serine, alanine and threonine metabolism$"glycine	serine	alanine and threonine metabolism"$-0.0841342904634044$"DOWN"$"organ + species + age + organ:age + species:age"$0.0626790505355145$0.189299145912628$FALSE
glyoxylate and dicarboxylate metabolism$"glyoxylate and dicarboxylate metabolism"$-0.048554258680841$"DOWN"$"organ + species + age"$0.318746574018649$0.527338082016148$FALSE
heme synthesis$"heme synthesis"$0.011869565034122$"UP"$"organ + age + organ:age"$0.784733822992789$0.880271755687907$FALSE
heparan sulfate degradation$"heparan sulfate degradation"$0.068884069516981$"UP"$"organ + species + age + organ:species + organ:age + species:age + organ:species:age"$0.112024942602449$0.280062356506123$FALSE
histidine metabolism$"histidine metabolism"$0.0590026359013701$"UP"$"species + age + species:age"$0.186598011820785$0.37458895135634$FALSE
inositol phosphate metabolism$"inositol phosphate metabolism"$0.0980806464983681$"UP"$"organ + species + age + organ:species + organ:age + species:age + organ:species:age"$0.0305547256000562$0.114580221000211$FALSE
keratan sulfate degradation$"keratan sulfate degradation"$0.224725696244684$"UP"$"age"$6.53590639395038e-07$2.45096489773139e-05$TRUE
keratan sulfate synthesis$"keratan sulfate synthesis"$0.0270990612762765$"UP"$"organ + species + age + organ:age + species:age"$0.538611396968878$0.710966737696591$FALSE
limonene and pinene degradation$"limonene and pinene degradation"$-0.0423416246201056$"DOWN"$"organ + species + age + organ:species + organ:age + species:age + organ:species:age"$0.342959604011242$0.552280922637929$FALSE
lysine metabolism$"lysine metabolism"$-0.151061315618278$"DOWN"$"organ + species + age + organ:species + organ:age + species:age + organ:species:age"$0.000871963467316486$0.00817465750609205$FALSE
methionine and cysteine metabolism$"methionine and cysteine metabolism"$-0.0743890427434731$"DOWN"$"organ + species + age + organ:age + species:age"$0.117703808183001$0.284767277862099$FALSE
n-glycan degradation$"n-glycan degradation"$0.320487037575645$"UP"$"age"$2.14738193515735e-14$2.41580467705201e-12$TRUE
n-glycan synthesis$"n-glycan synthesis"$-0.0753870250705693$"DOWN"$"organ + species + age"$0.127747674595165$0.302560281935916$FALSE
nad metabolism$"nad metabolism"$-0.0536314950871913$"DOWN"$"organ + species + age + organ:species + organ:age + species:age + organ:species:age"$0.246386873242024$0.448882967444982$FALSE
nucleotide interconversion$"nucleotide interconversion"$-0.0620395778623626$"DOWN"$"species + age + species:age"$0.150351766362799$0.331658308153234$FALSE
o-glycan synthesis$"o-glycan synthesis"$-0.08226952372522$"DOWN"$"organ + species + age + organ:species + organ:age + species:age + organ:species:age"$0.062072524530413$0.188734027288418$FALSE
pentose phosphate pathway$"pentose phosphate pathway"$0.0101031879512892$"UP"$"organ + species + age + organ:species + organ:age + species:age + organ:species:age"$0.832280711072818$0.907261127292967$FALSE
propanoate metabolism$"propanoate metabolism"$-0.0975386779184248$"DOWN"$"species + age + species:age"$0.037210140661741$0.127821093876209$FALSE
purine catabolism$"purine catabolism"$-0.0378657559037305$"DOWN"$"species + age + species:age"$0.421329116131458$0.63623524248039$FALSE
pyrimidine catabolism$"pyrimidine catabolism"$-0.0361935181555435$"DOWN"$"organ + species + age + organ:age + species:age"$0.447689390401274$0.653870125755062$FALSE
pyrimidine synthesis$"pyrimidine synthesis"$0.0354639383120396$"UP"$"species + age + species:age"$0.445101029840034$0.653870125755062$FALSE
pyruvate metabolism$"pyruvate metabolism"$-0.0682560407243951$"DOWN"$"organ + species + age"$0.164001740616032$0.352263914154878$FALSE
selenoamino acid metabolism$"selenoamino acid metabolism"$-0.208625446283674$"DOWN"$"organ + species + age + organ:species + organ:age + species:age + organ:species:age"$1.08470250462796e-06$3.71408914334616e-05$TRUE
sphingolipid metabolism$"sphingolipid metabolism"$0.0996758164479683$"UP"$"organ + species + age + organ:species + organ:age + species:age + organ:species:age"$0.0240709357000072$0.0984720096818477$FALSE
starch and sucrose metabolism$"starch and sucrose metabolism"$0.0588189236923414$"UP"$"organ + species + age + organ:species + organ:age + species:age + organ:species:age"$0.194220127465541$0.383329198945147$FALSE
steroid metabolism$"steroid metabolism"$0.0593243605901834$"UP"$"organ + species + age + organ:species + organ:age + species:age + organ:species:age"$0.175019532419588$0.361278851324837$FALSE
transport, endoplasmic reticular$"transport	endoplasmic reticular"$0.0764934432655952$"UP"$"organ + species + age + organ:species + organ:age + species:age + organ:species:age"$0.081706790792014$0.229800349102539$FALSE
transport, extracellular$"transport	extracellular"$-0.0164510243624167$"DOWN"$"organ + age + organ:age"$0.693440428201089$0.810514786209065$FALSE
transport, golgi apparatus$"transport	golgi apparatus"$0.000549872068859425$"UP"$"organ + species + age + organ:species + organ:age + species:age + organ:species:age"$0.990553858440687$0.997201870913443$FALSE
transport, lysosomal$"transport	lysosomal"$0.0811066219294068$"UP"$"organ + species + age + organ:species + organ:age + species:age + organ:species:age"$0.0887421040593617$0.243499675772639$FALSE
transport, mitochondrial$"transport	mitochondrial"$0.0384396194522776$"UP"$"organ + species + age + organ:age + species:age"$0.402026006056489$0.613260009238713$FALSE
triacylglycerol synthesis$"triacylglycerol synthesis"$0.115163282568346$"UP"$"organ + age + organ:age"$0.0113558251200066$0.0600833304260291$FALSE
tyrosine metabolism$"tyrosine metabolism"$0.205302784416709$"UP"$"organ + species + age + organ:age + species:age"$1.27841325109124e-06$3.83523975327372e-05$TRUE
valine, leucine, and isoleucine metabolism$"valine	leucine	and isoleucine metabolism"$-0.111325594236987$"DOWN"$"organ + species + age + organ:species + organ:age + species:age + organ:species:age"$0.0160607661490929$0.0752848413238728$FALSE
