# Supplementary material for: Transcriptomic alterations during ageing reflect the shift from cancer to degenerative diseases in the elderly
Source: Nat Commun. 2018 Jan 30;9:327. doi: 10.1038/s41467-017-02395-2 (PMC5790807; doi:10.1038/s41467-017-02395-2)
Supplement: Supplementary file 5 — Supplementary Data 2 [file 41467_2017_2395_MOESM5_ESM.zip › Supplementary Data S2/SpeciesComparison/metabolic-1-4/drerio.csv]

Custom pathway$"Custom pathway"$"Diff"$"Direction of change"$"Interactions"$"P-value"$"FDR corrected p-value"
alanine and aspartate metabolism$"alanine and aspartate metabolism"$-0.308796296296296$"DOWN"$"age"$0.00289810526770712$0.0210346350075517
aminosugar metabolism$"aminosugar metabolism"$0.209060846560847$"UP"$"organ + age"$0.0703341702379519$0.208226161888673
arachidonic acid metabolism$"arachidonic acid metabolism"$0.0853505291005291$"UP"$"organ + age"$0.492167119959139$0.686086327450615
arginine and proline metabolism$"arginine and proline metabolism"$0.14864417989418$"UP"$"organ + age"$0.223576380506123$0.419598973067098
bile acid synthesis$"bile acid synthesis"$0.128505291005291$"UP"$"organ + age"$0.283253337453917$0.490912501887489
butanoate metabolism$"butanoate metabolism"$-0.13042328042328$"DOWN"$"organ + age + organ:age"$0.18729447567817$0.37458895135634
cholesterol metabolism$"cholesterol metabolism"$-0.118915343915344$"DOWN"$"organ + age"$0.335294266010715$0.544701876190692
chondroitin sulfate degradation$"chondroitin sulfate degradation"$-0.202347883597884$"DOWN"$"organ + age"$0.0701004303308509$0.208226161888673
citric acid cycle$"citric acid cycle"$-0.345238095238095$"DOWN"$"age"$0.00011608724457687$0.00180135379515833
coa synthesis$"coa synthesis"$0.00958994708994709$"UP"$"organ + age"$0.933836315125542$0.96603756737125
eicosanoid metabolism$"eicosanoid metabolism"$0.0402777777777779$"UP"$"organ + age + organ:age"$0.6860694619441$0.808197010143574
fatty acid oxidation$"fatty acid oxidation"$-0.163988095238095$"DOWN"$"organ + age"$0.12615667151584$0.300373027418667
fatty acid synthesis$"fatty acid synthesis"$0.226322751322751$"UP"$"organ + age"$0.0513099579389133$0.16260197938388
fructose and mannose metabolism$"fructose and mannose metabolism"$0.141931216931217$"UP"$"organ + age"$0.242291872380796$0.44475966761083
glutathione metabolism$"glutathione metabolism"$0.0364417989417989$"UP"$"organ + age"$0.755067375378033$0.860203339038265
glycerophospholipid metabolism$"glycerophospholipid metabolism"$0.0930224867724868$"UP"$"organ + age + organ:age"$0.292647247443328$0.493322812118405
glycine, serine, alanine and threonine metabolism$"glycine	serine	alanine and threonine metabolism"$0.183167989417989$"UP"$"organ + age"$0.116341464594355$0.284155565561426
glyoxylate and dicarboxylate metabolism$"glyoxylate and dicarboxylate metabolism"$-0.0143849206349206$"DOWN"$"organ + age"$0.907738104670433$0.945560525698368
heme synthesis$"heme synthesis"$0.0632936507936508$"UP"$"organ + age + organ:age"$0.448863582675617$0.653870125755062
heparan sulfate degradation$"heparan sulfate degradation"$0.320304232804233$"UP"$"age"$0.00182498922549476$0.0141593991633214
histidine metabolism$"histidine metabolism"$0.348115079365079$"UP"$"age"$0.000535428319327225$0.00587665228529881
inositol phosphate metabolism$"inositol phosphate metabolism"$0.217691798941799$"UP"$"organ + age + organ:age"$0.0344569701098909$0.122091626373629
keratan sulfate degradation$"keratan sulfate degradation"$0.13042328042328$"UP"$"organ + age"$0.286658631036776$0.490912501887489
keratan sulfate synthesis$"keratan sulfate synthesis"$-0.0575396825396826$"DOWN"$"organ + age + organ:age"$0.551508840962648$0.721541110576055
limonene and pinene degradation$"limonene and pinene degradation"$-0.0143849206349206$"DOWN"$"organ + age + organ:age"$0.884283978117193$0.931915199420929
lysine metabolism$"lysine metabolism"$0.0527447089947091$"UP"$"organ + age"$0.66907878576201$0.796522364002393
methionine and cysteine metabolism$"methionine and cysteine metabolism"$-0.239748677248677$"DOWN"$"age"$0.0244820007369993$0.0992513543391862
n-glycan degradation$"n-glycan degradation"$0.258928571428571$"UP"$"age"$0.0192546793635228$0.0849471148390713
n-glycan synthesis$"n-glycan synthesis"$-0.0383597883597884$"DOWN"$"organ + age"$0.754875102911136$0.860203339038265
nad metabolism$"nad metabolism"$-0.0652116402116402$"DOWN"$"organ + age"$0.598932854416833$0.764332045069079
nucleotide interconversion$"nucleotide interconversion"$-0.0335648148148149$"DOWN"$"organ + age"$0.786376101747864$0.880271755687907
o-glycan synthesis$"o-glycan synthesis"$0.0700066137566138$"UP"$"organ + age + organ:age"$0.516661127346512$0.700233192997394
pentose phosphate pathway$"pentose phosphate pathway"$-0.107407407407407$"DOWN"$"organ + age + organ:age"$0.288406942292341$0.490912501887489
propanoate metabolism$"propanoate metabolism"$-0.364417989417989$"DOWN"$"age"$0.000232980472045337$0.00308356507118829
purine catabolism$"purine catabolism"$0.0671296296296297$"UP"$"organ + age"$0.59045378910982$0.756992037320282
pyrimidine catabolism$"pyrimidine catabolism"$-0.294411375661376$"DOWN"$"age"$0.00568046864810946$0.0370465346615834
pyrimidine synthesis$"pyrimidine synthesis"$-0.0968584656084656$"DOWN"$"organ + age"$0.438444286885459$0.651154881513058
pyruvate metabolism$"pyruvate metabolism"$-0.16494708994709$"DOWN"$"organ + age"$0.16821157771224$0.355144848399777
selenoamino acid metabolism$"selenoamino acid metabolism"$0.00287698412698412$"UP"$"organ + age"$0.981621982470051$0.992651442947243
sphingolipid metabolism$"sphingolipid metabolism"$0.149603174603175$"UP"$"organ + age + organ:age"$0.168999567696364$0.355144848399777
starch and sucrose metabolism$"starch and sucrose metabolism"$-0.043154761904762$"DOWN"$"organ + age + organ:age"$0.651459655984138$0.787219539605711
steroid metabolism$"steroid metabolism"$-0.335648148148148$"DOWN"$"age"$0.00100268320848822$0.00920831517999389
transport, endoplasmic reticular$"transport	endoplasmic reticular"$-0.113161375661376$"DOWN"$"organ + age + organ:age"$0.301270264592088$0.503983714001634
transport, extracellular$"transport	extracellular"$0.0460317460317461$"UP"$"organ + age + organ:age"$0.615868559168963$0.764332045069079
transport, golgi apparatus$"transport	golgi apparatus"$-0.0326058201058201$"DOWN"$"organ + age"$0.792294881463721$0.884696517763461
transport, lysosomal$"transport	lysosomal"$0.237830687830688$"UP"$"age"$0.0319822285821499$0.117967236573504
transport, mitochondrial$"transport	mitochondrial"$-0.231117724867725$"DOWN"$"organ + age + organ:age"$0.0301985841008177$0.114196326431664
triacylglycerol synthesis$"triacylglycerol synthesis"$0.237830687830688$"UP"$"organ + age + organ:age"$0.0188801136662328$0.0841193183148988
tyrosine metabolism$"tyrosine metabolism"$0.0795965608465609$"UP"$"organ + age"$0.497033396935169$0.686086327450615
valine, leucine, and isoleucine metabolism$"valine	leucine	and isoleucine metabolism"$-0.0767195767195767$"DOWN"$"organ + age + organ:age"$0.429565284851719$0.64220723648928
