# Supplementary material for: Transcriptomic alterations during ageing reflect the shift from cancer to degenerative diseases in the elderly
Source: Nat Commun. 2018 Jan 30;9:327. doi: 10.1038/s41467-017-02395-2 (PMC5790807; doi:10.1038/s41467-017-02395-2)
Supplement: Supplementary file 5 — Supplementary Data 2 [file 41467_2017_2395_MOESM5_ESM.zip › Supplementary Data S2/SpeciesComparison/metabolic-1-4/mmusculus.csv]

Custom pathway$"Custom pathway"$"Diff"$"Direction of change"$"Interactions"$"P-value"$"FDR corrected p-value"
alanine and aspartate metabolism$"alanine and aspartate metabolism"$0.0930735930735931$"UP"$"organ + age"$0.234324717451257$0.433934661946772
aminosugar metabolism$"aminosugar metabolism"$0.164079141757713$"UP"$"organ + age"$0.0906129665947335$0.245119252690325
arachidonic acid metabolism$"arachidonic acid metabolism"$0.0522615611901326$"UP"$"organ + age"$0.538754794565639$0.710966737696591
arginine and proline metabolism$"arginine and proline metabolism"$0.0555856180856181$"UP"$"organ + age + organ:age"$0.494535675575712$0.686086327450615
bile acid synthesis$"bile acid synthesis"$-0.0316708754208754$"DOWN"$"organ + age + organ:age"$0.706444390842017$0.819329834739453
butanoate metabolism$"butanoate metabolism"$-0.07497594997595$"DOWN"$"organ + age"$0.254147811839708$0.455643487362027
cholesterol metabolism$"cholesterol metabolism"$0.113756613756614$"UP"$"organ + age"$0.193409408590755$0.383329198945147
chondroitin sulfate degradation$"chondroitin sulfate degradation"$0.0638957603243317$"UP"$"organ + age"$0.496934863315903$0.686086327450615
citric acid cycle$"citric acid cycle"$0.1218820861678$"UP"$"organ + age"$0.212637286827918$0.407177783287502
coa synthesis$"coa synthesis"$-0.20452183398612$"DOWN"$"age"$0.00867980609313318$0.0494419334418979
eicosanoid metabolism$"eicosanoid metabolism"$-0.0556779529993816$"DOWN"$"organ + age + organ:age"$0.516615254900865$0.700233192997394
fatty acid oxidation$"fatty acid oxidation"$0.139333384869099$"UP"$"organ + age + organ:age"$0.103493013852099$0.269201481118178
fatty acid synthesis$"fatty acid synthesis"$-0.0153275956847385$"DOWN"$"organ + age + organ:age"$0.861115531152024$0.920948953056618
fructose and mannose metabolism$"fructose and mannose metabolism"$-0.0484758297258298$"DOWN"$"organ + age + organ:age"$0.490578962800201$0.686086327450615
glutathione metabolism$"glutathione metabolism"$-0.0794080258365973$"DOWN"$"organ + age + organ:age"$0.346373211662861$0.55272321010031
glycerophospholipid metabolism$"glycerophospholipid metabolism"$-0.0155122655122655$"DOWN"$"organ + age"$0.855255920514843$0.92036613430697
glycine, serine, alanine and threonine metabolism$"glycine	serine	alanine and threonine metabolism"$-0.148936215900502$"DOWN"$"organ + age"$0.0915111876710547$0.245119252690325
glyoxylate and dicarboxylate metabolism$"glyoxylate and dicarboxylate metabolism"$0.111632910740054$"UP"$"organ + age"$0.237604094853849$0.438204273296032
heme synthesis$"heme synthesis"$-0.0422893905036761$"DOWN"$"organ + age + organ:age"$0.575905372963746$0.740449765239102
heparan sulfate degradation$"heparan sulfate degradation"$-0.124098124098124$"DOWN"$"organ + age + organ:age"$0.0586693772968501$0.182077377817811
histidine metabolism$"histidine metabolism"$0.280513468013468$"UP"$"organ + age + organ:age"$6.22236843455143e-05$0.00112002631821926
inositol phosphate metabolism$"inositol phosphate metabolism"$-0.0173589637875353$"DOWN"$"organ + age"$0.852090289649086$0.919521895304769
keratan sulfate degradation$"keratan sulfate degradation"$0.125021473235759$"UP"$"organ + age"$0.185154397214957$0.37458895135634
keratan sulfate synthesis$"keratan sulfate synthesis"$0.0140349068920498$"UP"$"organ + age"$0.862981215226715$0.920948953056618
limonene and pinene degradation$"limonene and pinene degradation"$0.216525372775373$"UP"$"age"$0.00760683854990604$0.0456410312994362
lysine metabolism$"lysine metabolism"$-0.140441403834261$"DOWN"$"organ + age + organ:age"$0.0692344927153928$0.207703478146178
methionine and cysteine metabolism$"methionine and cysteine metabolism"$0.105815811172954$"UP"$"organ + age"$0.27246429079058$0.475228414169616
n-glycan degradation$"n-glycan degradation"$0.316154744726173$"UP"$"age"$8.24482950657585e-05$0.00134201982206855
n-glycan synthesis$"n-glycan synthesis"$-0.0174512987012987$"DOWN"$"organ + age"$0.8569631339436$0.92036613430697
nad metabolism$"nad metabolism"$-0.168695887445887$"DOWN"$"organ + age + organ:age"$0.0349472504062273$0.122861427209393
nucleotide interconversion$"nucleotide interconversion"$-0.169988576238576$"DOWN"$"age"$0.0218493670208248$0.0927567467865204
o-glycan synthesis$"o-glycan synthesis"$-0.0714672232529375$"DOWN"$"organ + age"$0.376413590216886$0.582082871469411
pentose phosphate pathway$"pentose phosphate pathway"$-0.0537389198103483$"DOWN"$"organ + age + organ:age"$0.551588984131091$0.721541110576055
propanoate metabolism$"propanoate metabolism"$0.0193903318903318$"UP"$"organ + age"$0.840091804223735$0.910942920242604
purine catabolism$"purine catabolism"$-0.318647787397787$"DOWN"$"age"$8.78603724470753e-06$0.000208090355795705
pyrimidine catabolism$"pyrimidine catabolism"$-0.0356412767127053$"DOWN"$"organ + age + organ:age"$0.666054259593599$0.796522364002393
pyrimidine synthesis$"pyrimidine synthesis"$-0.00258537758537764$"DOWN"$"organ + age + organ:age"$0.976102641167286$0.991526384932909
pyruvate metabolism$"pyruvate metabolism"$0.120312392633821$"UP"$"organ + age"$0.197842540189913$0.387083230806352
selenoamino acid metabolism$"selenoamino acid metabolism"$-0.243025493025493$"DOWN"$"age"$0.000790904339362594$0.00757248835559931
sphingolipid metabolism$"sphingolipid metabolism"$0.410798031333746$"UP"$"age"$2.99540562085496e-09$2.69586505876946e-07
starch and sucrose metabolism$"starch and sucrose metabolism"$0.120774067202639$"UP"$"organ + age + organ:age"$0.15933422672193$0.344713471273406
steroid metabolism$"steroid metabolism"$0.0939969422112279$"UP"$"organ + age + organ:age"$0.257619132208135$0.458215847801031
transport, endoplasmic reticular$"transport	endoplasmic reticular"$0.279682453789597$"UP"$"age"$0.00070238228863341$0.00715527732787939
transport, extracellular$"transport	extracellular"$-0.0329635642135642$"DOWN"$"organ + age"$0.652517529495401$0.787219539605711
transport, golgi apparatus$"transport	golgi apparatus"$0.161770768913626$"UP"$"organ + age + organ:age"$0.0541732423528909$0.170475238173433
transport, lysosomal$"transport	lysosomal"$0.0207753555967842$"UP"$"organ + age"$0.832664101271101$0.907261127292967
transport, mitochondrial$"transport	mitochondrial"$-0.0233607331821617$"DOWN"$"organ + age"$0.814221391293618$0.898038299220903
triacylglycerol synthesis$"triacylglycerol synthesis"$0.0477371504157219$"UP"$"organ + age"$0.610282021816339$0.764332045069079
tyrosine metabolism$"tyrosine metabolism"$0.0820857383357383$"UP"$"organ + age"$0.331278789188267$0.540128460633044
valine, leucine, and isoleucine metabolism$"valine	leucine	and isoleucine metabolism"$-0.0648191094619666$"DOWN"$"organ + age + organ:age"$0.468463917680659$0.66565907544038
