# Supplementary material for: Transcriptomic alterations during ageing reflect the shift from cancer to degenerative diseases in the elderly
Source: Nat Commun. 2018 Jan 30;9:327. doi: 10.1038/s41467-017-02395-2 (PMC5790807; doi:10.1038/s41467-017-02395-2)
Supplement: Supplementary file 5 — Supplementary Data 2 [file 41467_2017_2395_MOESM5_ESM.zip › Supplementary Data S2/SpeciesComparison/metabolic-1-4/nfurzeri.csv]

Custom pathway$"Custom pathway"$"Diff"$"Direction of change"$"Interactions"$"P-value"$"FDR corrected p-value"
alanine and aspartate metabolism$"alanine and aspartate metabolism"$-0.0814814814814815$"DOWN"$"organ + age + organ:age"$0.466434135076996$0.66565907544038
aminosugar metabolism$"aminosugar metabolism"$0.377777777777778$"UP"$"age"$4.77153629073986e-05$0.000933561448188233
arachidonic acid metabolism$"arachidonic acid metabolism"$-0.0888888888888889$"DOWN"$"organ + age + organ:age"$0.315624300735321$0.526040501225534
arginine and proline metabolism$"arginine and proline metabolism"$-0.525925925925926$"DOWN"$"age"$3.98079995934117e-17$8.12387602364217e-15
bile acid synthesis$"bile acid synthesis"$-0.103703703703704$"DOWN"$"organ + age"$0.381681172023912$0.586199752255155
butanoate metabolism$"butanoate metabolism"$0.125925925925926$"UP"$"organ + age + organ:age"$0.251871998238427$0.45518242362965
cholesterol metabolism$"cholesterol metabolism"$-0.222222222222222$"DOWN"$"age"$0.0416800835662022$0.141022839133767
chondroitin sulfate degradation$"chondroitin sulfate degradation"$0.459259259259259$"UP"$"age"$1.98600142599787e-08$9.93000712998933e-07
citric acid cycle$"citric acid cycle"$-0.222222222222222$"DOWN"$"organ + age + organ:age"$0.0257041347813265$0.102361598686699
coa synthesis$"coa synthesis"$-0.111111111111111$"DOWN"$"organ + age + organ:age"$0.217966886718578$0.413861177313755
eicosanoid metabolism$"eicosanoid metabolism"$-0.17037037037037$"DOWN"$"organ + age"$0.140342323167148$0.321136767000982
fatty acid oxidation$"fatty acid oxidation"$-0.518518518518519$"DOWN"$"age"$5.41591734909478e-17$8.12387602364217e-15
fatty acid synthesis$"fatty acid synthesis"$0.466666666666667$"UP"$"age"$5.7334599668301e-09$3.68579569296221e-07
fructose and mannose metabolism$"fructose and mannose metabolism"$0.214814814814815$"UP"$"organ + age + organ:age"$0.0360547473075371$0.125772374328618
glutathione metabolism$"glutathione metabolism"$-0.185185185185185$"DOWN"$"organ + age + organ:age"$0.0365634849325948$0.126565909382059
glycerophospholipid metabolism$"glycerophospholipid metabolism"$-0.274074074074074$"DOWN"$"age"$0.00856360240152252$0.0494419334418979
glycine, serine, alanine and threonine metabolism$"glycine	serine	alanine and threonine metabolism"$0.0592592592592593$"UP"$"organ + age + organ:age"$0.556816600238498$0.722096455640703
glyoxylate and dicarboxylate metabolism$"glyoxylate and dicarboxylate metabolism"$-0.0518518518518518$"DOWN"$"organ + age + organ:age"$0.603848246067342$0.764332045069079
heme synthesis$"heme synthesis"$-0.17037037037037$"DOWN"$"organ + age"$0.101412794179154$0.266875774155667
heparan sulfate degradation$"heparan sulfate degradation"$-0.0592592592592592$"DOWN"$"organ + age + organ:age"$0.553181518108309$0.721541110576055
histidine metabolism$"histidine metabolism"$-0.281481481481481$"DOWN"$"age"$0.00739725239051221$0.0449832915639256
inositol phosphate metabolism$"inositol phosphate metabolism"$0.237037037037037$"UP"$"organ + age + organ:age"$0.0104672163271116$0.0570062683401114
keratan sulfate degradation$"keratan sulfate degradation"$0.437037037037037$"UP"$"age"$2.9013927627786e-07$1.30562674325037e-05
keratan sulfate synthesis$"keratan sulfate synthesis"$0.237037037037037$"UP"$"age"$0.0158932877017085$0.0752848413238728
limonene and pinene degradation$"limonene and pinene degradation"$-0.407407407407407$"DOWN"$"age"$3.64497059308187e-06$9.64845156992258e-05
lysine metabolism$"lysine metabolism"$-0.407407407407407$"DOWN"$"age"$5.93678196638671e-06$0.000148419549159668
methionine and cysteine metabolism$"methionine and cysteine metabolism"$-0.222222222222222$"DOWN"$"organ + age + organ:age"$0.0185124389818257$0.083382889332373
n-glycan degradation$"n-glycan degradation"$0.466666666666667$"UP"$"age"$4.88024525850412e-09$3.66018394387809e-07
n-glycan synthesis$"n-glycan synthesis"$-0.392592592592593$"DOWN"$"age"$3.15776292864367e-05$0.000676663484709357
nad metabolism$"nad metabolism"$0.0962962962962963$"UP"$"organ + age + organ:age"$0.252150700422779$0.45518242362965
nucleotide interconversion$"nucleotide interconversion"$0.244444444444444$"UP"$"age"$0.00601548840864829$0.038670996912739
o-glycan synthesis$"o-glycan synthesis"$0.0296296296296297$"UP"$"organ + age + organ:age"$0.774466243747864$0.873458169640448
pentose phosphate pathway$"pentose phosphate pathway"$0.0592592592592593$"UP"$"organ + age"$0.617471172089004$0.764332045069079
propanoate metabolism$"propanoate metabolism"$0.103703703703704$"UP"$"organ + age"$0.363801158618679$0.568891952431603
purine catabolism$"purine catabolism"$0.00740740740740736$"UP"$"organ + age + organ:age"$0.946109603295235$0.972030414344419
pyrimidine catabolism$"pyrimidine catabolism"$-0.0518518518518518$"DOWN"$"organ + age"$0.669014429914442$0.796522364002393
pyrimidine synthesis$"pyrimidine synthesis"$0.459259259259259$"UP"$"age"$1.72008546374243e-08$9.67548073355115e-07
pyruvate metabolism$"pyruvate metabolism"$-0.0592592592592593$"DOWN"$"organ + age"$0.6182596986781$0.764332045069079
selenoamino acid metabolism$"selenoamino acid metabolism"$-0.274074074074074$"DOWN"$"organ + age + organ:age"$0.00164265954828977$0.0131992501868687
sphingolipid metabolism$"sphingolipid metabolism"$0.118518518518519$"UP"$"organ + age + organ:age"$0.233037982273905$0.433335091005196
starch and sucrose metabolism$"starch and sucrose metabolism"$-0.0666666666666667$"DOWN"$"organ + age + organ:age"$0.524518280213077$0.700261915617254
steroid metabolism$"steroid metabolism"$0.385185185185185$"UP"$"age"$1.57568409741159e-05$0.000354528921917609
transport, endoplasmic reticular$"transport	endoplasmic reticular"$-0.0148148148148148$"DOWN"$"organ + age + organ:age"$0.891849116189597$0.935506065933144
transport, extracellular$"transport	extracellular"$0.0148148148148148$"UP"$"organ + age + organ:age"$0.863645462644206$0.920948953056618
transport, golgi apparatus$"transport	golgi apparatus"$0.17037037037037$"UP"$"organ + age"$0.105404340892089$0.271039733722514
transport, lysosomal$"transport	lysosomal"$0.155555555555556$"UP"$"organ + age + organ:age"$0.121968088530676$0.291944892759598
transport, mitochondrial$"transport	mitochondrial"$0.362962962962963$"UP"$"organ + age + organ:age"$7.70649729714373e-05$0.00133381683989026
triacylglycerol synthesis$"triacylglycerol synthesis"$0.0962962962962963$"UP"$"organ + age + organ:age"$0.364775483947592$0.568891952431603
tyrosine metabolism$"tyrosine metabolism"$0.518518518518519$"UP"$"age"$1.82102014648545e-19$8.1945906591845e-17
valine, leucine, and isoleucine metabolism$"valine	leucine	and isoleucine metabolism"$-0.125925925925926$"DOWN"$"organ + age"$0.289092917778188$0.490912501887489
