# Supplementary material for: Transcriptomic alterations during ageing reflect the shift from cancer to degenerative diseases in the elderly
Source: Nat Commun. 2018 Jan 30;9:327. doi: 10.1038/s41467-017-02395-2 (PMC5790807; doi:10.1038/s41467-017-02395-2)
Supplement: Supplementary file 5 — Supplementary Data 2 [file 41467_2017_2395_MOESM5_ESM.zip › Supplementary Data S2/SpeciesComparison/metabolic-1-4/hsapiens.csv]

Custom pathway$"Custom pathway"$"Diff"$"Direction of change"$"Interactions"$"P-value"$"FDR corrected p-value"
alanine and aspartate metabolism$"alanine and aspartate metabolism"$0.147186147186147$"UP"$"age"$0.0340668966371944$0.122091626373629
aminosugar metabolism$"aminosugar metabolism"$-0.0492673992673993$"DOWN"$"organ + age"$0.541885207661413$0.713006852186069
arachidonic acid metabolism$"arachidonic acid metabolism"$0.253696303696304$"UP"$"age"$0.000685620689004768$0.00715527732787939
arginine and proline metabolism$"arginine and proline metabolism"$-0.151648351648352$"DOWN"$"organ + age"$0.060074757362029$0.185161923376117
bile acid synthesis$"bile acid synthesis"$-0.0254412254412255$"DOWN"$"organ + age"$0.750354964330735$0.859185073661147
butanoate metabolism$"butanoate metabolism"$-0.13000333000333$"DOWN"$"organ + age"$0.0911807614262706$0.245119252690325
cholesterol metabolism$"cholesterol metabolism"$0.074941724941725$"UP"$"organ + age"$0.356271820841227$0.564515209079409
chondroitin sulfate degradation$"chondroitin sulfate degradation"$0.243772893772894$"UP"$"age"$0.00110223188949727$0.00972557549556419
citric acid cycle$"citric acid cycle"$0.0532467532467533$"UP"$"organ + age"$0.517957378020831$0.700233192997394
coa synthesis$"coa synthesis"$-0.13001998001998$"DOWN"$"organ + age + organ:age"$0.0882570522594181$0.243499675772639
eicosanoid metabolism$"eicosanoid metabolism"$-0.0261072261072261$"DOWN"$"organ + age"$0.739625942203148$0.850015881405332
fatty acid oxidation$"fatty acid oxidation"$-0.118265068265068$"DOWN"$"age"$0.0447832558932748$0.149277519644249
fatty acid synthesis$"fatty acid synthesis"$0.0534965034965035$"UP"$"organ + age"$0.525119488939527$0.700261915617254
fructose and mannose metabolism$"fructose and mannose metabolism"$0.10969030969031$"UP"$"organ + age"$0.183572069059191$0.373789280889755
glutathione metabolism$"glutathione metabolism"$0.197019647019647$"UP"$"age"$0.00661251707055091$0.0407620915307933
glycerophospholipid metabolism$"glycerophospholipid metabolism"$-0.0757409257409258$"DOWN"$"organ + age"$0.365355053894963$0.568891952431603
glycine, serine, alanine and threonine metabolism$"glycine	serine	alanine and threonine metabolism"$-0.2495670995671$"DOWN"$"organ + age + organ:age"$0.000496516833569135$0.00558581437765277
glyoxylate and dicarboxylate metabolism$"glyoxylate and dicarboxylate metabolism"$-0.187445887445887$"DOWN"$"age"$0.0163706854007428$0.07594647866324
heme synthesis$"heme synthesis"$0.124475524475524$"UP"$"organ + age"$0.115485036830544$0.284155565561426
heparan sulfate degradation$"heparan sulfate degradation"$0.155661005661006$"UP"$"organ + age"$0.0512575656073745$0.16260197938388
histidine metabolism$"histidine metabolism"$-0.078071928071928$"DOWN"$"organ + age"$0.348352724038186$0.55391775907132
inositol phosphate metabolism$"inositol phosphate metabolism"$0.0504662004662004$"UP"$"organ + age + organ:age"$0.511119578899928$0.699099727978626
keratan sulfate degradation$"keratan sulfate degradation"$0.236513486513487$"UP"$"age"$0.00143095182122836$0.0119245985102363
keratan sulfate synthesis$"keratan sulfate synthesis"$-0.0315351315351315$"DOWN"$"organ + age"$0.696331228410476$0.811785110841229
limonene and pinene degradation$"limonene and pinene degradation"$-0.0599400599400599$"DOWN"$"organ + age + organ:age"$0.453349953856843$0.653870125755062
lysine metabolism$"lysine metabolism"$-0.127455877455877$"DOWN"$"organ + age"$0.111584539636252$0.280062356506123
methionine and cysteine metabolism$"methionine and cysteine metabolism"$-0.048035298035298$"DOWN"$"organ + age"$0.567231534122907$0.731387364914923
n-glycan degradation$"n-glycan degradation"$0.277672327672328$"UP"$"age"$0.000149768651328836$0.00210612165931175
n-glycan synthesis$"n-glycan synthesis"$0.0308524808524808$"UP"$"organ + age"$0.710377784759434$0.821773786996775
nad metabolism$"nad metabolism"$-0.0397102897102897$"DOWN"$"organ + age"$0.637623518750031$0.779702672384549
nucleotide interconversion$"nucleotide interconversion"$-0.158175158175158$"DOWN"$"age"$0.0329764417912625$0.120645518748521
o-glycan synthesis$"o-glycan synthesis"$-0.229353979353979$"DOWN"$"age"$0.00203456358007779$0.0152592268505834
pentose phosphate pathway$"pentose phosphate pathway"$0.0935564435564435$"UP"$"organ + age"$0.260735927638282$0.460122225244028
propanoate metabolism$"propanoate metabolism"$-0.157142857142857$"DOWN"$"age"$0.0471239249241948$0.152559469179048
purine catabolism$"purine catabolism"$0.099017649017649$"UP"$"organ + age"$0.232009467973002$0.433212699534652
pyrimidine catabolism$"pyrimidine catabolism"$0.105294705294705$"UP"$"organ + age"$0.199873421055078$0.387685514977523
pyrimidine synthesis$"pyrimidine synthesis"$-0.0938894438894438$"DOWN"$"organ + age"$0.243135284960587$0.44475966761083
pyruvate metabolism$"pyruvate metabolism"$-0.167848817848818$"DOWN"$"age"$0.0340173697070846$0.122091626373629
selenoamino acid metabolism$"selenoamino acid metabolism"$-0.256776556776557$"DOWN"$"age"$0.000491468273998898$0.00558581437765277
sphingolipid metabolism$"sphingolipid metabolism"$-0.174908424908425$"DOWN"$"age"$0.0271380814322634$0.106192492561031
starch and sucrose metabolism$"starch and sucrose metabolism"$0.131302031302031$"UP"$"organ + age"$0.106372680469879$0.271975603474122
steroid metabolism$"steroid metabolism"$0.0625041625041625$"UP"$"organ + age"$0.420126922928204$0.63623524248039
transport, endoplasmic reticular$"transport	endoplasmic reticular"$0.0676490176490177$"UP"$"organ + age"$0.321417591894719$0.527875607126364
transport, extracellular$"transport	extracellular"$-0.0528638028638029$"DOWN"$"organ + age"$0.496988292872725$0.686086327450615
transport, golgi apparatus$"transport	golgi apparatus"$-0.197002997002997$"DOWN"$"age"$0.0105144894938428$0.0570062683401114
transport, lysosomal$"transport	lysosomal"$0.00654345654345656$"UP"$"organ + age + organ:age"$0.933467957248929$0.96603756737125
transport, mitochondrial$"transport	mitochondrial"$0.0514818514818514$"UP"$"organ + age"$0.524576367988967$0.700261915617254
triacylglycerol synthesis$"triacylglycerol synthesis"$0.113686313686314$"UP"$"organ + age"$0.151478817830407$0.332514478164309
tyrosine metabolism$"tyrosine metabolism"$0.197302697302697$"UP"$"age"$0.0124274661917199$0.062972501961132
valine, leucine, and isoleucine metabolism$"valine	leucine	and isoleucine metabolism"$-0.157209457209457$"DOWN"$"age"$0.0469726838978371$0.152559469179048
