# Supplementary material for: Transcriptomic alterations during ageing reflect the shift from cancer to degenerative diseases in the elderly
Source: Nat Commun. 2018 Jan 30;9:327. doi: 10.1038/s41467-017-02395-2 (PMC5790807; doi:10.1038/s41467-017-02395-2)
Supplement: Supplementary file 5 — Supplementary Data 2 [file 41467_2017_2395_MOESM5_ESM.zip › Supplementary Data S2/SpeciesComparison/metabolic-1-4/skin.csv]

Custom pathway$"Custom pathway"$"Diff"$"Direction of change"$"Interactions"$"P-value"$"FDR corrected p-value"
alanine and aspartate metabolism$"alanine and aspartate metabolism"$-0.0341325341325341$"DOWN"$"age + species + age:species"$0.645709470712639$0.785322329245101
aminosugar metabolism$"aminosugar metabolism"$0.176434676434676$"UP"$"age + species + age:species"$0.0159207211800401$0.0752848413238728
arachidonic acid metabolism$"arachidonic acid metabolism"$0.172438672438672$"UP"$"age"$0.031056612011922$0.115499796738553
arginine and proline metabolism$"arginine and proline metabolism"$-0.172161172161172$"DOWN"$"age + species + age:species"$0.0201423779779239$0.0880006804860752
bile acid synthesis$"bile acid synthesis"$-0.143328893328893$"DOWN"$"age"$0.080296834446986$0.228693515830024
butanoate metabolism$"butanoate metabolism"$-0.152042402042402$"DOWN"$"age"$0.0506637585589107$0.16260197938388
cholesterol metabolism$"cholesterol metabolism"$0.168775668775669$"UP"$"age"$0.0381412586992537$0.13002701829291
chondroitin sulfate degradation$"chondroitin sulfate degradation"$0.211843711843712$"UP"$"age + species + age:species"$0.00271994694925982$0.0200651824125725
citric acid cycle$"citric acid cycle"$0.0398767898767898$"UP"$"age"$0.625522647319548$0.771192304914511
coa synthesis$"coa synthesis"$-0.219030969030969$"DOWN"$"age + species + age:species"$0.000715527732787939$0.00715527732787939
eicosanoid metabolism$"eicosanoid metabolism"$-0.053030303030303$"DOWN"$"age + species + age:species"$0.468919837588001$0.66565907544038
fatty acid oxidation$"fatty acid oxidation"$-0.254773004773005$"DOWN"$"age"$0.000231425817785502$0.00308356507118829
fatty acid synthesis$"fatty acid synthesis"$0.166500166500166$"UP"$"age + species + age:species"$0.0255046628260239$0.102361598686699
fructose and mannose metabolism$"fructose and mannose metabolism"$0.0435120435120435$"UP"$"age"$0.604751696503468$0.764332045069079
glutathione metabolism$"glutathione metabolism"$-0.0211732711732711$"DOWN"$"age + species + age:species"$0.772070658947936$0.87294421237832
glycerophospholipid metabolism$"glycerophospholipid metabolism"$-0.126900876900877$"DOWN"$"age + species + age:species"$0.0790330969861213$0.226527984992068
glycine, serine, alanine and threonine metabolism$"glycine	serine	alanine and threonine metabolism"$-0.114219114219114$"DOWN"$"age + species + age:species"$0.100665111356157$0.266466471236886
glyoxylate and dicarboxylate metabolism$"glyoxylate and dicarboxylate metabolism"$-0.0800588300588301$"DOWN"$"age"$0.320769817646259$0.527875607126364
heme synthesis$"heme synthesis"$0.040959040959041$"UP"$"age"$0.562813196703588$0.727775685392571
heparan sulfate degradation$"heparan sulfate degradation"$0.161643911643912$"UP"$"age + species + age:species"$0.0299878185098823$0.114196326431664
histidine metabolism$"histidine metabolism"$0.0728438228438228$"UP"$"age + species + age:species"$0.343641462974711$0.552280922637929
inositol phosphate metabolism$"inositol phosphate metabolism"$0.0176212676212676$"UP"$"age + species + age:species"$0.812386336208475$0.898038299220903
keratan sulfate degradation$"keratan sulfate degradation"$0.266733266733267$"UP"$"age"$0.000263915153987594$0.00329893942484492
keratan sulfate synthesis$"keratan sulfate synthesis"$-0.0329392829392829$"DOWN"$"age"$0.64193855693072$0.782851898695999
limonene and pinene degradation$"limonene and pinene degradation"$-0.198218448218448$"DOWN"$"age + species + age:species"$0.00858226961134303$0.0494419334418979
lysine metabolism$"lysine metabolism"$-0.190642690642691$"DOWN"$"age"$0.0153840008392481$0.074438713738297
methionine and cysteine metabolism$"methionine and cysteine metabolism"$0.00660450660450662$"UP"$"age"$0.936640996457875$0.966369619097444
n-glycan degradation$"n-glycan degradation"$0.350566100566101$"UP"$"age"$4.50872402243638e-07$1.84447800917852e-05
n-glycan synthesis$"n-glycan synthesis"$-0.0194527694527695$"DOWN"$"age + species + age:species"$0.801150447213208$0.889779738727727
nad metabolism$"nad metabolism"$-0.140748140748141$"DOWN"$"age + species + age:species"$0.0788903528702773$0.226527984992068
nucleotide interconversion$"nucleotide interconversion"$-0.0427905427905428$"DOWN"$"age + species + age:species"$0.55519575685717$0.722075406317129
o-glycan synthesis$"o-glycan synthesis"$0.000194250194250178$"UP"$"age + species + age:species"$0.997924327486171$1
pentose phosphate pathway$"pentose phosphate pathway"$0.0314685314685315$"UP"$"age + species + age:species"$0.682989520727344$0.806858337003403
propanoate metabolism$"propanoate metabolism"$-0.114468864468865$"DOWN"$"age + species + age:species"$0.143745905392473$0.323428287133064
purine catabolism$"purine catabolism"$0.00829725829725825$"UP"$"age"$0.922026771006993$0.958226436381402
pyrimidine catabolism$"pyrimidine catabolism"$-0.0526418026418026$"DOWN"$"age"$0.531339112574268$0.705317406072037
pyrimidine synthesis$"pyrimidine synthesis"$-0.115134865134865$"DOWN"$"age + species + age:species"$0.116317929755534$0.284155565561426
pyruvate metabolism$"pyruvate metabolism"$-0.0544178044178045$"DOWN"$"age + species + age:species"$0.502962435146095$0.690039926267508
selenoamino acid metabolism$"selenoamino acid metabolism"$-0.22039072039072$"DOWN"$"age + species + age:species"$0.00298506021558745$0.0213218586827675
sphingolipid metabolism$"sphingolipid metabolism"$-0.000915750915750912$"DOWN"$"age + species + age:species"$0.989303525188195$0.997201870913443
starch and sucrose metabolism$"starch and sucrose metabolism"$0.272755022755023$"UP"$"age"$0.000251934572549845$0.00323915878992658
steroid metabolism$"steroid metabolism"$0.059024309024309$"UP"$"age + species + age:species"$0.445487807518376$0.653870125755062
transport, endoplasmic reticular$"transport	endoplasmic reticular"$0.118686868686869$"UP"$"age + species + age:species"$0.0239338928348083$0.0984720096818477
transport, extracellular$"transport	extracellular"$0.1498223998224$"UP"$"age + species + age:species"$0.0341966901664362$0.122091626373629
transport, golgi apparatus$"transport	golgi apparatus"$0.0121545121545121$"UP"$"age + species + age:species"$0.872631429646117$0.926141847501775
transport, lysosomal$"transport	lysosomal"$0.193112443112443$"UP"$"age + species + age:species"$0.0145378705437412$0.071109149398734
transport, mitochondrial$"transport	mitochondrial"$0.141469641469641$"UP"$"age + species + age:species"$0.0612524430631886$0.187507478764863
triacylglycerol synthesis$"triacylglycerol synthesis"$0.342990342990343$"UP"$"age"$1.15549440015214e-06$3.71408914334616e-05
tyrosine metabolism$"tyrosine metabolism"$0.291014541014541$"UP"$"age + species + age:species"$4.51832196686875e-05$0.000924202220495881
valine, leucine, and isoleucine metabolism$"valine	leucine	and isoleucine metabolism"$-0.118992118992119$"DOWN"$"age + species + age:species"$0.140767064230027$0.321136767000982
