# Supplementary material for: Transcriptomic alterations during ageing reflect the shift from cancer to degenerative diseases in the elderly
Source: Nat Commun. 2018 Jan 30;9:327. doi: 10.1038/s41467-017-02395-2 (PMC5790807; doi:10.1038/s41467-017-02395-2)
Supplement: Supplementary file 5 — Supplementary Data 2 [file 41467_2017_2395_MOESM5_ESM.zip › Supplementary Data S2/SpeciesComparison/metabolic-1-3/brain.csv]

Custom pathway$"Custom pathway"$"Diff"$"Direction of change"$"Interactions"$"P-value"$"FDR corrected p-value"
alanine and aspartate metabolism$"alanine and aspartate metabolism"$-0.0395061728395061$"DOWN"$"age + species + age:species"$0.687075824029353$0.827112918461094
aminosugar metabolism$"aminosugar metabolism"$0.0691358024691358$"UP"$"age"$0.499441942393124$0.701911388652028
arachidonic acid metabolism$"arachidonic acid metabolism"$0.0913580246913581$"UP"$"age + species + age:species"$0.258554697656115$0.454900746252113
arginine and proline metabolism$"arginine and proline metabolism"$0.0876543209876543$"UP"$"age + species + age:species"$0.336749827081982$0.539722325597149
beta-alanine metabolism$"beta-alanine metabolism"$0.250617283950617$"UP"$"age + species + age:species"$0.00397321791848545$0.0299913868685676
bile acid synthesis$"bile acid synthesis"$0.160493827160494$"UP"$"age + species + age:species"$0.0501596499441055$0.167973549384314
butanoate metabolism$"butanoate metabolism"$0.192592592592593$"UP"$"age + species + age:species"$0.00541297080003201$0.0356798638649997
chondroitin sulfate degradation$"chondroitin sulfate degradation"$0.122222222222222$"UP"$"age"$0.195872338560511$0.403525809904825
chondroitin synthesis$"chondroitin synthesis"$-0.196296296296296$"DOWN"$"age"$0.031604143567643$0.116063754024351
citric acid cycle$"citric acid cycle"$0.0506172839506173$"UP"$"age"$0.548835684912377$0.727634845719525
coa synthesis$"coa synthesis"$0.0185185185185186$"UP"$"age + species + age:species"$0.829456599713991$0.924251639681305
eicosanoid metabolism$"eicosanoid metabolism"$0.167901234567901$"UP"$"age + species + age:species"$0.072362554327094$0.214339717880253
fatty acid oxidation$"fatty acid oxidation"$-0.0456790123456789$"DOWN"$"age"$0.630624835241474$0.788210803613464
fatty acid synthesis$"fatty acid synthesis"$0$"DOWN"$"age + species + age:species"$1$1
fructose and mannose metabolism$"fructose and mannose metabolism"$-0.0950617283950617$"DOWN"$"age + species + age:species"$0.286643818651853$0.491389403403176
glutamate metabolism$"glutamate metabolism"$0.271604938271605$"UP"$"age"$5.63718125495636e-05$0.00138852675122083
glutathione metabolism$"glutathione metabolism"$0.116049382716049$"UP"$"age"$0.262691667227781$0.458730224860454
glycerophospholipid metabolism$"glycerophospholipid metabolism"$-0.258024691358025$"DOWN"$"age + species + age:species"$1.9319961279581e-05$0.000602782791922928
glycine, serine, alanine and threonine metabolism$"glycine	serine	alanine and threonine metabolism"$-0.179012345679012$"DOWN"$"age"$0.058282421763477$0.183776315213332
glyoxylate and dicarboxylate metabolism$"glyoxylate and dicarboxylate metabolism"$-0.149382716049383$"DOWN"$"age"$0.0773828556729582$0.220011197891008
heme synthesis$"heme synthesis"$0.124691358024691$"UP"$"age"$0.131602282190685$0.327605681198089
histidine metabolism$"histidine metabolism"$-0.0246913580246913$"DOWN"$"age + species + age:species"$0.687493430088388$0.827112918461094
inositol phosphate metabolism$"inositol phosphate metabolism"$0.0716049382716049$"UP"$"age + species + age:species"$0.409029383884447$0.601967772509187
keratan sulfate degradation$"keratan sulfate degradation"$0.114814814814815$"UP"$"age"$0.231581031856047$0.429820725796704
keratan sulfate synthesis$"keratan sulfate synthesis"$-0.0962962962962963$"DOWN"$"age"$0.343387788485674$0.548482883997595
limonene and pinene degradation$"limonene and pinene degradation"$-0.135802469135802$"DOWN"$"age + species + age:species"$0.110665643718758$0.287730673668771
lysine metabolism$"lysine metabolism"$-0.206172839506173$"DOWN"$"age + species + age:species"$0.0281028048995951$0.108695146223227
methionine and cysteine metabolism$"methionine and cysteine metabolism"$-0.0172839506172839$"DOWN"$"age + species + age:species"$0.848896615555$0.932590648074507
n-glycan degradation$"n-glycan degradation"$0.272839506172839$"UP"$"age"$0.00227130103634794$0.0212593777002167
n-glycan synthesis$"n-glycan synthesis"$-0.149382716049383$"DOWN"$"age"$0.134268381562638$0.33072422405955
nad metabolism$"nad metabolism"$0.0975308641975308$"UP"$"age + species + age:species"$0.245830828299469$0.445289287367737
nucleotide interconversion$"nucleotide interconversion"$-0.185185185185185$"DOWN"$"age + species + age:species"$0.000207549857274805$0.00323777777348696
pentose phosphate pathway$"pentose phosphate pathway"$-0.0407407407407407$"DOWN"$"age + species + age:species"$0.662225326584967$0.815582770636222
propanoate metabolism$"propanoate metabolism"$-0.0172839506172839$"DOWN"$"age"$0.860732672323214$0.940942771757121
purine synthesis$"purine synthesis"$-0.175308641975309$"DOWN"$"age"$0.0255616737223951$0.10393966887877
pyrimidine catabolism$"pyrimidine catabolism"$-0.116049382716049$"DOWN"$"age + species + age:species"$0.222057507215088$0.426130150849978
pyruvate metabolism$"pyruvate metabolism"$0.0345679012345679$"UP"$"age"$0.729221006197394$0.851005954078496
selenoamino acid metabolism$"selenoamino acid metabolism"$-0.258024691358025$"DOWN"$"age + species + age:species"$0.000142798380223245$0.00257037084401841
sphingolipid metabolism$"sphingolipid metabolism"$0.0555555555555556$"UP"$"age + species + age:species"$0.531182748333058$0.718478399479397
starch and sucrose metabolism$"starch and sucrose metabolism"$-0.279012345679012$"DOWN"$"age + species + age:species"$0.0011435842306592$0.011980927771734
steroid metabolism$"steroid metabolism"$0.074074074074074$"UP"$"age + species + age:species"$0.400588933057868$0.59769861517909
tetrahydrobiopterin metabolism$"tetrahydrobiopterin metabolism"$-0.0333333333333333$"DOWN"$"age + species + age:species"$0.703909748615507$0.844365800955207
transport, extracellular$"transport	extracellular"$0$"DOWN"$"age"$1$1
transport, golgi apparatus$"transport	golgi apparatus"$0.164197530864198$"UP"$"age"$0.092680205212673$0.249168846497902
transport, lysosomal$"transport	lysosomal"$0.0160493827160493$"UP"$"age"$0.869221534258891$0.944616697952852
transport, mitochondrial$"transport	mitochondrial"$-0.00493827160493826$"DOWN"$"age"$0.960281649014043$0.987718267557302
triacylglycerol synthesis$"triacylglycerol synthesis"$-0.0641975308641975$"DOWN"$"age"$0.517949461549611$0.710719875544818
tryptophan metabolism$"tryptophan metabolism"$-0.104938271604938$"DOWN"$"age + species + age:species"$0.251629541542231$0.4477666366607
tyrosine metabolism$"tyrosine metabolism"$0.0407407407407407$"UP"$"age"$0.632625288097321$0.788210803613464
valine, leucine, and isoleucine metabolism$"valine	leucine	and isoleucine metabolism"$0.0333333333333334$"UP"$"age"$0.744202013452815$0.862095401722567
vitamin b2 metabolism$"vitamin b2 metabolism"$-0.133333333333333$"DOWN"$"age + species + age:species"$0.0775680505384963$0.220011197891008
vitamin c metabolism$"vitamin c metabolism"$0.254320987654321$"UP"$"age"$0.00459938526689719$0.0322477579209709
