# Supplementary material for: Transcriptomic alterations during ageing reflect the shift from cancer to degenerative diseases in the elderly
Source: Nat Commun. 2018 Jan 30;9:327. doi: 10.1038/s41467-017-02395-2 (PMC5790807; doi:10.1038/s41467-017-02395-2)
Supplement: Supplementary file 5 — Supplementary Data 2 [file 41467_2017_2395_MOESM5_ESM.zip › Supplementary Data S2/SpeciesComparison/metabolic-1-3/blood.csv]

Custom pathway$"Custom pathway"$"Diff"$"Direction of change"$"Interactions"$"P-value"$"FDR corrected p-value"
alanine and aspartate metabolism$"alanine and aspartate metabolism"$0.0063636363636364$"UP"$"age"$0.934935358037568$0.972332772359071
aminosugar metabolism$"aminosugar metabolism"$0.178181818181818$"UP"$"age"$0.0515186823837402$0.167973549384314
arachidonic acid metabolism$"arachidonic acid metabolism"$0.211060606060606$"UP"$"age"$0.00927581846374609$0.0523022053136526
arginine and proline metabolism$"arginine and proline metabolism"$-0.198333333333333$"DOWN"$"age"$0.0253321014024023$0.10393966887877
beta-alanine metabolism$"beta-alanine metabolism"$-0.0127272727272728$"DOWN"$"age"$0.89315245649658$0.954012260375615
bile acid synthesis$"bile acid synthesis"$0.221666666666667$"UP"$"age"$0.00912666935368439$0.052088795823467
butanoate metabolism$"butanoate metabolism"$0.00318181818181812$"UP"$"age"$0.967357093145443$0.987956918766557
chondroitin sulfate degradation$"chondroitin sulfate degradation"$0.181363636363636$"UP"$"age"$0.0456122910375093$0.156625243668774
chondroitin synthesis$"chondroitin synthesis"$0.162272727272727$"UP"$"age"$0.0711249384798637$0.214339717880253
citric acid cycle$"citric acid cycle"$0$"DOWN"$"age"$1$1
coa synthesis$"coa synthesis"$-0.114545454545455$"DOWN"$"age"$0.188064733067599$0.396460788628993
eicosanoid metabolism$"eicosanoid metabolism"$0.0943939393939394$"UP"$"age + species + age:species"$0.302673237895938$0.507840907355154
fatty acid oxidation$"fatty acid oxidation"$-0.0148484848484848$"DOWN"$"age"$0.822385202075383$0.922964687221293
fatty acid synthesis$"fatty acid synthesis"$-0.0795454545454545$"DOWN"$"age"$0.404244602548067$0.598691373393972
fructose and mannose metabolism$"fructose and mannose metabolism"$0.105$"UP"$"age"$0.272408357650788$0.472174486594699
glutamate metabolism$"glutamate metabolism"$0.0657575757575757$"UP"$"age"$0.468690409401048$0.660684071083404
glutathione metabolism$"glutathione metabolism"$0.208939393939394$"UP"$"age"$0.0127629268070432$0.0649244537575674
glycerophospholipid metabolism$"glycerophospholipid metabolism"$0.0519696969696969$"UP"$"age"$0.589660326645933$0.758134705687629
glycine, serine, alanine and threonine metabolism$"glycine	serine	alanine and threonine metabolism"$-0.119848484848485$"DOWN"$"age"$0.137388773392372$0.331797321464351
glyoxylate and dicarboxylate metabolism$"glyoxylate and dicarboxylate metabolism"$-0.200454545454545$"DOWN"$"age"$0.0256065883340784$0.10393966887877
heme synthesis$"heme synthesis"$-0.0827272727272727$"DOWN"$"age"$0.309342453002384$0.513376836897574
histidine metabolism$"histidine metabolism"$0.0615151515151515$"UP"$"age + species + age:species"$0.502173309533805$0.701911388652028
inositol phosphate metabolism$"inositol phosphate metabolism"$0.0551515151515152$"UP"$"age"$0.564348539552078$0.734921531039356
keratan sulfate degradation$"keratan sulfate degradation"$0.240757575757576$"UP"$"age"$0.00529042388851999$0.0353702625689622
keratan sulfate synthesis$"keratan sulfate synthesis"$0.154848484848485$"UP"$"age"$0.0864344472578229$0.238326840630751
limonene and pinene degradation$"limonene and pinene degradation"$0.0551515151515151$"UP"$"age"$0.554701076057431$0.73126789745036
lysine metabolism$"lysine metabolism"$-0.151666666666667$"DOWN"$"age"$0.0931721114041302$0.249168846497902
methionine and cysteine metabolism$"methionine and cysteine metabolism"$-0.100757575757576$"DOWN"$"age"$0.290180728641445$0.493834840015259
n-glycan degradation$"n-glycan degradation"$0.240757575757576$"UP"$"age"$0.0061311561681443$0.0377550142985728
n-glycan synthesis$"n-glycan synthesis"$-0.0328787878787879$"DOWN"$"age"$0.730992293887939$0.851005954078496
nad metabolism$"nad metabolism"$-0.0127272727272728$"DOWN"$"age"$0.896332694938095$0.954012260375615
nucleotide interconversion$"nucleotide interconversion"$-0.0646969696969696$"DOWN"$"age"$0.466309830830767$0.660684071083404
pentose phosphate pathway$"pentose phosphate pathway"$0.0307575757575758$"UP"$"age"$0.739038824684886$0.858238635117933
propanoate metabolism$"propanoate metabolism"$-0.214242424242424$"DOWN"$"age"$0.0184713460380995$0.0833826969182976
purine synthesis$"purine synthesis"$-0.218484848484849$"DOWN"$"age"$0.00944743681151802$0.0526357193784576
pyrimidine catabolism$"pyrimidine catabolism"$-0.0137878787878788$"DOWN"$"age"$0.886891391131276$0.954012260375615
pyruvate metabolism$"pyruvate metabolism"$-0.0381818181818182$"DOWN"$"age"$0.686224514692473$0.827112918461094
selenoamino acid metabolism$"selenoamino acid metabolism"$-0.117727272727273$"DOWN"$"age"$0.20588407105157$0.41176814210314
sphingolipid metabolism$"sphingolipid metabolism"$0.32030303030303$"UP"$"age"$8.98963656103662e-05$0.00178226532826297
starch and sucrose metabolism$"starch and sucrose metabolism"$0.0403030303030303$"UP"$"age"$0.674763653763716$0.822896288802874
steroid metabolism$"steroid metabolism"$-0.184545454545455$"DOWN"$"age"$0.0310737150806067$0.115416656013682
tetrahydrobiopterin metabolism$"tetrahydrobiopterin metabolism"$-0.0689393939393939$"DOWN"$"age"$0.444598049802663$0.636305465772618
transport, extracellular$"transport	extracellular"$0.0763636363636364$"UP"$"age"$0.367441036510803$0.571193290902358
transport, golgi apparatus$"transport	golgi apparatus"$-0.0477272727272727$"DOWN"$"age"$0.609837190354754$0.77766704383113
transport, lysosomal$"transport	lysosomal"$-0.189848484848485$"DOWN"$"age"$0.0345107520770167$0.123290320397281
transport, mitochondrial$"transport	mitochondrial"$0.0339393939393939$"UP"$"age"$0.725426298077003$0.850875958646711
triacylglycerol synthesis$"triacylglycerol synthesis"$-0.161212121212121$"DOWN"$"age"$0.0516841690413274$0.167973549384314
tryptophan metabolism$"tryptophan metabolism"$0.127272727272727$"UP"$"age + species + age:species"$0.160378491831012$0.359125043908677
tyrosine metabolism$"tyrosine metabolism"$0.0265151515151515$"UP"$"age"$0.782654113992947$0.897750307227203
valine, leucine, and isoleucine metabolism$"valine	leucine	and isoleucine metabolism"$-0.0774242424242425$"DOWN"$"age + species + age:species"$0.38113600066285$0.58402969002783
vitamin b2 metabolism$"vitamin b2 metabolism"$0.0413636363636363$"UP"$"age"$0.665914505826924$0.815832431222514
vitamin c metabolism$"vitamin c metabolism"$-0.0774242424242425$"DOWN"$"age"$0.412701555410867$0.605468112640395
