# Supplementary material for: Transcriptomic alterations during ageing reflect the shift from cancer to degenerative diseases in the elderly
Source: Nat Commun. 2018 Jan 30;9:327. doi: 10.1038/s41467-017-02395-2 (PMC5790807; doi:10.1038/s41467-017-02395-2)
Supplement: Supplementary file 5 — Supplementary Data 2 [file 41467_2017_2395_MOESM5_ESM.zip › Supplementary Data S2/SpeciesComparison/metabolic-1-3/all.csv]

Custom pathway$"Custom pathway"$"Diff"$"Direction of change"$"Interactions"$"P-value"$"FDR corrected p-value"$"Cross-species regulation"
alanine and aspartate metabolism$"alanine and aspartate metabolism"$0.00464714155704482$"UP"$"organ + species + age + organ:species + organ:age + species:age + organ:species:age"$0.916991037038065$0.966558120121203$FALSE
aminosugar metabolism$"aminosugar metabolism"$0.161433653630228$"UP"$"age"$0.000454445068463043$0.0053170073010176$TRUE
arachidonic acid metabolism$"arachidonic acid metabolism"$0.0847921615903745$"UP"$"organ + species + age + organ:species + organ:age + species:age + organ:species:age"$0.0437346801185318$0.152745002205021$FALSE
arginine and proline metabolism$"arginine and proline metabolism"$-0.0996591379167701$"DOWN"$"organ + species + age + organ:age + species:age"$0.0231309476921901$0.099314527705917$FALSE
beta-alanine metabolism$"beta-alanine metabolism"$0.101476320486$"UP"$"organ + species + age + organ:species + organ:age + species:age + organ:species:age"$0.0265893424579575$0.105456036189187$FALSE
bile acid synthesis$"bile acid synthesis"$0.0777947972437921$"UP"$"organ + species + age + organ:species + organ:age + species:age + organ:species:age"$0.0723519374691494$0.214339717880253$FALSE
butanoate metabolism$"butanoate metabolism"$0.0180942925693484$"UP"$"organ + species + age + organ:species + organ:age + species:age + organ:species:age"$0.664677199274457$0.815832431222514$FALSE
chondroitin sulfate degradation$"chondroitin sulfate degradation"$0.123883393019655$"UP"$"organ + species + age + organ:species + organ:age + species:age + organ:species:age"$0.00592689218503637$0.0369838072346269$TRUE
chondroitin synthesis$"chondroitin synthesis"$0.104252975451784$"UP"$"organ + age + organ:age"$0.0201660849365723$0.0898831214315793$FALSE
citric acid cycle$"citric acid cycle"$-0.0557463154037987$"DOWN"$"organ + species + age + organ:species + organ:age + species:age + organ:species:age"$0.222170420528621$0.426130150849978$FALSE
coa synthesis$"coa synthesis"$-0.00517533595716774$"DOWN"$"organ + species + age + organ:species + organ:age + species:age + organ:species:age"$0.908159541720736$0.962431601858216$FALSE
eicosanoid metabolism$"eicosanoid metabolism"$0.0572775945821367$"UP"$"organ + species + age + organ:species + organ:age + species:age + organ:species:age"$0.202644067647133$0.408498677787832$FALSE
fatty acid oxidation$"fatty acid oxidation"$-0.051637059887246$"DOWN"$"organ + species + age + organ:age + species:age"$0.180987632507435$0.390373130634021$FALSE
fatty acid synthesis$"fatty acid synthesis"$0.05880402794029$"UP"$"organ + species + age + organ:species + organ:age + species:age + organ:species:age"$0.203080177190629$0.408498677787832$FALSE
fructose and mannose metabolism$"fructose and mannose metabolism"$-0.0138978122894728$"DOWN"$"organ + species + age + organ:species + organ:age + species:age + organ:species:age"$0.760557300895633$0.878866214368287$FALSE
glutamate metabolism$"glutamate metabolism"$0.144269758536326$"UP"$"species + age + species:age"$0.000821464069568654$0.00915345677519358$TRUE
glutathione metabolism$"glutathione metabolism"$0.0462339703814015$"UP"$"organ + age + organ:age"$0.306096800616471$0.509798230208215$FALSE
glycerophospholipid metabolism$"glycerophospholipid metabolism"$-0.156350388256568$"DOWN"$"age"$0.000425489925247809$0.00530345702103117$FALSE
glycine, serine, alanine and threonine metabolism$"glycine	serine	alanine and threonine metabolism"$-0.0368185417626967$"DOWN"$"organ + species + age + organ:age + species:age"$0.402289413166718$0.59769861517909$FALSE
glyoxylate and dicarboxylate metabolism$"glyoxylate and dicarboxylate metabolism"$-0.159645545982106$"DOWN"$"age"$0.000347693933857492$0.00486148761608542$TRUE
heme synthesis$"heme synthesis"$-0.0458026923849709$"DOWN"$"species + age + species:age"$0.272209300618956$0.472174486594699$FALSE
histidine metabolism$"histidine metabolism"$0.0624771596402274$"UP"$"organ + species + age + organ:species + organ:age + species:age + organ:species:age"$0.145736549207931$0.341023525146558$FALSE
inositol phosphate metabolism$"inositol phosphate metabolism"$-0.0416740535876798$"DOWN"$"species + age + species:age"$0.368590542419898$0.571193290902358$FALSE
keratan sulfate degradation$"keratan sulfate degradation"$0.157997967119337$"UP"$"species + age + species:age"$0.000353184997749795$0.00486148761608542$TRUE
keratan sulfate synthesis$"keratan sulfate synthesis"$0.0252370315214694$"UP"$"organ + species + age"$0.570793236763604$0.738313487222815$FALSE
limonene and pinene degradation$"limonene and pinene degradation"$-0.0597877294377667$"DOWN"$"species + age + species:age"$0.18377259874053$0.390934437320763$FALSE
lysine metabolism$"lysine metabolism"$-0.157682988807337$"DOWN"$"species + age + species:age"$0.000164142151572345$0.00284513062725399$TRUE
methionine and cysteine metabolism$"methionine and cysteine metabolism"$-0.0355150161330354$"DOWN"$"species + age + species:age"$0.443149410309467$0.636177681057762$FALSE
n-glycan degradation$"n-glycan degradation"$0.166177711590966$"UP"$"organ + species + age + organ:species + organ:age + species:age + organ:species:age"$0.000202576424030692$0.00323777777348696$TRUE
n-glycan synthesis$"n-glycan synthesis"$-0.0829943623018827$"DOWN"$"organ + species + age + organ:species + organ:age + species:age + organ:species:age"$0.0699203303424912$0.212485159742116$FALSE
nad metabolism$"nad metabolism"$0.0137960500655959$"UP"$"organ + species + age + organ:species + organ:age + species:age + organ:species:age"$0.77154744168639$0.889369957411898$FALSE
nucleotide interconversion$"nucleotide interconversion"$-0.109593069295229$"DOWN"$"organ + species + age + organ:species + organ:age + species:age + organ:species:age"$0.00753013845899984$0.0451808307539991$TRUE
pentose phosphate pathway$"pentose phosphate pathway"$0.0774652814712383$"UP"$"species + age + species:age"$0.0916105619274903$0.248439662575721$FALSE
propanoate metabolism$"propanoate metabolism"$-0.130672387098299$"DOWN"$"organ + species + age + organ:species + organ:age + species:age + organ:species:age"$0.00578218366639838$0.0369386432803488$FALSE
purine synthesis$"purine synthesis"$-0.161961848030351$"DOWN"$"organ + species + age + organ:species + organ:age + species:age + organ:species:age"$8.52458848375125e-05$0.00178226532826297$TRUE
pyrimidine catabolism$"pyrimidine catabolism"$0.0093427413159356$"UP"$"species + age + species:age"$0.844471216364668$0.929911833549799$FALSE
pyruvate metabolism$"pyruvate metabolism"$-0.0579463177676134$"DOWN"$"species + age + species:age"$0.206981897489622$0.412202246915503$FALSE
selenoamino acid metabolism$"selenoamino acid metabolism"$-0.130982519590115$"DOWN"$"organ + age + organ:age"$0.00270758913173478$0.024368302185613$FALSE
sphingolipid metabolism$"sphingolipid metabolism"$0.0391639187320497$"UP"$"organ + species + age + organ:species + organ:age + species:age + organ:species:age"$0.39389801576116$0.595100886787177$FALSE
starch and sucrose metabolism$"starch and sucrose metabolism"$0.0119546383954426$"UP"$"organ + age + organ:age"$0.799802254012767$0.904124287144867$FALSE
steroid metabolism$"steroid metabolism"$-0.0112616861090428$"DOWN"$"organ + species + age + organ:species + organ:age + species:age + organ:species:age"$0.796477674637826$0.90254613009807$FALSE
tetrahydrobiopterin metabolism$"tetrahydrobiopterin metabolism"$0.00401233911286031$"UP"$"species + age + species:age"$0.930177114258107$0.971702878287487$FALSE
transport, extracellular$"transport	extracellular"$-0.0360189814322354$"DOWN"$"organ + age + organ:age"$0.34725336163111$0.552770657290339$FALSE
transport, golgi apparatus$"transport	golgi apparatus"$0.0304462882199293$"UP"$"organ + species + age + organ:species + organ:age + species:age + organ:species:age"$0.502436570936815$0.701911388652028$FALSE
transport, lysosomal$"transport	lysosomal"$-0.00400264747249107$"DOWN"$"organ + species + age + organ:species + organ:age + species:age + organ:species:age"$0.933024004771018$0.972332772359071$FALSE
transport, mitochondrial$"transport	mitochondrial"$0.0170475954094718$"UP"$"species + age + species:age"$0.711528101198553$0.844365800955207$FALSE
triacylglycerol synthesis$"triacylglycerol synthesis"$-0.0291427625902682$"DOWN"$"organ + species + age + organ:age + species:age"$0.505029943787423$0.703434564561053$FALSE
tryptophan metabolism$"tryptophan metabolism"$-0.0376035646326041$"DOWN"$"organ + species + age + organ:species + organ:age + species:age + organ:species:age"$0.397834805775581$0.596752208663372$FALSE
tyrosine metabolism$"tyrosine metabolism"$0.132959614225437$"UP"$"age"$0.00352590760332263$0.0279682162433049$FALSE
valine, leucine, and isoleucine metabolism$"valine	leucine	and isoleucine metabolism"$-0.0589542483660131$"DOWN"$"organ + species + age"$0.217968559518666$0.426130150849978$FALSE
vitamin b2 metabolism$"vitamin b2 metabolism"$-0.106045928920091$"DOWN"$"organ + species + age + organ:species + organ:age + species:age + organ:species:age"$0.0129386888968479$0.0651108215454283$TRUE
vitamin c metabolism$"vitamin c metabolism"$0.00655639470978264$"UP"$"organ + species + age + organ:species + organ:age + species:age + organ:species:age"$0.884017129784619$0.954012260375615$FALSE
