# Supplementary material for: Transcriptomic alterations during ageing reflect the shift from cancer to degenerative diseases in the elderly
Source: Nat Commun. 2018 Jan 30;9:327. doi: 10.1038/s41467-017-02395-2 (PMC5790807; doi:10.1038/s41467-017-02395-2)
Supplement: Supplementary file 5 — Supplementary Data 2 [file 41467_2017_2395_MOESM5_ESM.zip › Supplementary Data S2/SpeciesComparison/metabolic-1-3/drerio.csv]

Custom pathway$"Custom pathway"$"Diff"$"Direction of change"$"Interactions"$"P-value"$"FDR corrected p-value"
alanine and aspartate metabolism$"alanine and aspartate metabolism"$-0.134259259259259$"DOWN"$"organ + age + organ:age"$0.227475323598212$0.429820725796704
aminosugar metabolism$"aminosugar metabolism"$0.163988095238095$"UP"$"organ + age"$0.173414946615959$0.379243901945181
arachidonic acid metabolism$"arachidonic acid metabolism"$-0.0958994708994709$"DOWN"$"organ + age"$0.434507738645205$0.625691143649095
arginine and proline metabolism$"arginine and proline metabolism"$0.266600529100529$"UP"$"age"$0.0157577989889028$0.073746499268065
beta-alanine metabolism$"beta-alanine metabolism"$0.383597883597884$"UP"$"age"$4.44967082891675e-05$0.00115691441551835
bile acid synthesis$"bile acid synthesis"$0.431547619047619$"UP"$"age"$5.46359787821687e-07$3.19620475875687e-05
butanoate metabolism$"butanoate metabolism"$-0.179332010582011$"DOWN"$"organ + age + organ:age"$0.0750145642891434$0.216869082460078
chondroitin sulfate degradation$"chondroitin sulfate degradation"$-0.149603174603175$"DOWN"$"organ + age + organ:age"$0.132383379623668$0.327806463830036
chondroitin synthesis$"chondroitin synthesis"$0.13234126984127$"UP"$"organ + age + organ:age"$0.155173991728844$0.353340798700244
citric acid cycle$"citric acid cycle"$-0.0882275132275132$"DOWN"$"organ + age"$0.35509153439869$0.558652125157073
coa synthesis$"coa synthesis"$0.0958994708994709$"UP"$"organ + age"$0.408666533381167$0.601967772509187
eicosanoid metabolism$"eicosanoid metabolism"$0.27906746031746$"UP"$"organ + age + organ:age"$0.00437026578708932$0.0319575685680906
fatty acid oxidation$"fatty acid oxidation"$0.0163029100529101$"UP"$"organ + age + organ:age"$0.869935463285639$0.944616697952852
fatty acid synthesis$"fatty acid synthesis"$0.0153439153439153$"UP"$"organ + age + organ:age"$0.8893369770273$0.954012260375615
fructose and mannose metabolism$"fructose and mannose metabolism"$-0.447850529100529$"DOWN"$"age"$1.9131297731204e-07$1.27906390545764e-05
glutamate metabolism$"glutamate metabolism"$0.403736772486773$"UP"$"age"$1.58459416669741e-06$7.41590070014388e-05
glutathione metabolism$"glutathione metabolism"$0.0268518518518518$"UP"$"organ + age"$0.828116091798696$0.924251639681305
glycerophospholipid metabolism$"glycerophospholipid metabolism"$-0.227281746031746$"DOWN"$"age"$0.030547895030324$0.114371318993533
glycine, serine, alanine and threonine metabolism$"glycine	serine	alanine and threonine metabolism"$0.228240740740741$"UP"$"organ + age"$0.0515281808095562$0.167973549384314
glyoxylate and dicarboxylate metabolism$"glyoxylate and dicarboxylate metabolism"$-0.377843915343915$"DOWN"$"age"$3.49389593804893e-05$0.000961848999415824
heme synthesis$"heme synthesis"$0.170701058201058$"UP"$"organ + age"$0.0694726239168457$0.212485159742116
histidine metabolism$"histidine metabolism"$0.387433862433862$"UP"$"age"$3.16028968608396e-05$0.000924384733179558
inositol phosphate metabolism$"inositol phosphate metabolism"$-0.324140211640212$"DOWN"$"age"$0.00126103542721201$0.0128296647812005
keratan sulfate degradation$"keratan sulfate degradation"$-0.144808201058201$"DOWN"$"organ + age + organ:age"$0.159791842812662$0.359125043908677
keratan sulfate synthesis$"keratan sulfate synthesis"$-0.069047619047619$"DOWN"$"organ + age"$0.542734790691735$0.72602522410207
limonene and pinene degradation$"limonene and pinene degradation"$0.209060846560847$"UP"$"organ + age + organ:age"$0.0511007404949456$0.167973549384314
lysine metabolism$"lysine metabolism"$0.349074074074074$"UP"$"age"$0.00039679648343425$0.00515835428464525
methionine and cysteine metabolism$"methionine and cysteine metabolism"$0.233994708994709$"UP"$"age"$0.0289473916520719$0.110887987253748
n-glycan degradation$"n-glycan degradation"$-0.0834325396825396$"DOWN"$"organ + age + organ:age"$0.424460667123858$0.618839851133849
n-glycan synthesis$"n-glycan synthesis"$0.263723544973545$"UP"$"organ + age + organ:age"$0.0108464667106157$0.0578225168426138
nad metabolism$"nad metabolism"$-0.0997354497354498$"DOWN"$"organ + age"$0.419791265848238$0.613944726303048
nucleotide interconversion$"nucleotide interconversion"$-0.326058201058201$"DOWN"$"age"$0.000889530299254401$0.00968139953607116
pentose phosphate pathway$"pentose phosphate pathway"$0.379761904761905$"UP"$"age"$6.1356043067087e-05$0.00143573140776984
propanoate metabolism$"propanoate metabolism"$-0.0652116402116402$"DOWN"$"organ + age"$0.60478326880888$0.773329425690044
purine synthesis$"purine synthesis"$-0.0115079365079365$"DOWN"$"organ + age + organ:age"$0.896890894458159$0.954012260375615
pyrimidine catabolism$"pyrimidine catabolism"$-0.298247354497355$"DOWN"$"age"$0.00449297641488123$0.0322477579209709
pyruvate metabolism$"pyruvate metabolism"$0.128505291005291$"UP"$"organ + age + organ:age"$0.246807687740102$0.445289287367737
selenoamino acid metabolism$"selenoamino acid metabolism"$-0.111243386243386$"DOWN"$"organ + age + organ:age"$0.319580013445891$0.522949112911457
sphingolipid metabolism$"sphingolipid metabolism"$-0.184126984126984$"DOWN"$"organ + age"$0.129501113045697$0.324367022997441
starch and sucrose metabolism$"starch and sucrose metabolism"$-0.092063492063492$"DOWN"$"organ + age"$0.452520873877984$0.643707504482968
steroid metabolism$"steroid metabolism"$-0.287698412698413$"DOWN"$"age"$0.00407160555036129$0.0302462126598267
tetrahydrobiopterin metabolism$"tetrahydrobiopterin metabolism"$0.228240740740741$"UP"$"organ + age"$0.051392829368489$0.167973549384314
transport, extracellular$"transport	extracellular"$-0.0863095238095238$"DOWN"$"organ + age + organ:age"$0.304358330562665$0.50871320965474
transport, golgi apparatus$"transport	golgi apparatus"$0.00287698412698412$"UP"$"organ + age + organ:age"$0.979975236847663$0.99485555497767
transport, lysosomal$"transport	lysosomal"$0.0153439153439154$"UP"$"organ + age"$0.896934603771946$0.954012260375615
transport, mitochondrial$"transport	mitochondrial"$-0.251256613756614$"DOWN"$"age"$0.0240598174098746$0.102363586798376
triacylglycerol synthesis$"triacylglycerol synthesis"$0.0268518518518518$"UP"$"organ + age + organ:age"$0.810866758406297$0.912225103207084
tryptophan metabolism$"tryptophan metabolism"$0.281944444444444$"UP"$"age"$0.00572369842737429$0.0369386432803488
tyrosine metabolism$"tyrosine metabolism"$0.153439153439153$"UP"$"organ + age"$0.200598591706613$0.408174525733457
valine, leucine, and isoleucine metabolism$"valine	leucine	and isoleucine metabolism"$0.140013227513228$"UP"$"organ + age"$0.244881201652025$0.445289287367737
vitamin b2 metabolism$"vitamin b2 metabolism"$0.102612433862434$"UP"$"organ + age"$0.299100444288065$0.505339378797165
vitamin c metabolism$"vitamin c metabolism"$0.350992063492063$"UP"$"age"$0.000194016137168137$0.00323777777348696
