# Supplementary material for: Transcriptomic alterations during ageing reflect the shift from cancer to degenerative diseases in the elderly
Source: Nat Commun. 2018 Jan 30;9:327. doi: 10.1038/s41467-017-02395-2 (PMC5790807; doi:10.1038/s41467-017-02395-2)
Supplement: Supplementary file 5 — Supplementary Data 2 [file 41467_2017_2395_MOESM5_ESM.zip › Supplementary Data S2/SpeciesComparison/metabolic-1-3/liver.csv]

Custom pathway$"Custom pathway"$"Diff"$"Direction of change"$"Interactions"$"P-value"$"FDR corrected p-value"
alanine and aspartate metabolism$"alanine and aspartate metabolism"$0.172507122507123$"UP"$"age + species + age:species"$0.12960819081308$0.324367022997441
aminosugar metabolism$"aminosugar metabolism"$0.155555555555556$"UP"$"age"$0.196939402115863$0.403525809904825
arachidonic acid metabolism$"arachidonic acid metabolism"$-0.0737891737891738$"DOWN"$"age + species + age:species"$0.451022171437437$0.643531634855855
arginine and proline metabolism$"arginine and proline metabolism"$-0.10968660968661$"DOWN"$"age + species + age:species"$0.317649875088933$0.521614531724984
beta-alanine metabolism$"beta-alanine metabolism"$0.256267806267806$"UP"$"age + species + age:species"$0.0153068757308689$0.0730981412453741
bile acid synthesis$"bile acid synthesis"$-0.0119658119658119$"DOWN"$"age + species + age:species"$0.911320598170938$0.962749525832954
butanoate metabolism$"butanoate metabolism"$0.00398860398860401$"UP"$"age + species + age:species"$0.968957747251815$0.987956918766557
chondroitin sulfate degradation$"chondroitin sulfate degradation"$0.0548433048433049$"UP"$"age"$0.649519752465926$0.804167312576861
chondroitin synthesis$"chondroitin synthesis"$0.269230769230769$"UP"$"age + species + age:species"$0.00584072564689275$0.0369386432803488
citric acid cycle$"citric acid cycle"$-0.253276353276353$"DOWN"$"age + species + age:species"$0.0209636076399106$0.0925563054290391
coa synthesis$"coa synthesis"$0.0917378917378918$"UP"$"age"$0.432652799244963$0.62547864219136
eicosanoid metabolism$"eicosanoid metabolism"$0.013960113960114$"UP"$"age"$0.908963179532759$0.962431601858216
fatty acid oxidation$"fatty acid oxidation"$0.123646723646724$"UP"$"age + species + age:species"$0.0823951459208046$0.232294748740582
fatty acid synthesis$"fatty acid synthesis"$0.272222222222222$"UP"$"age"$0.015165421331806$0.0730981412453741
fructose and mannose metabolism$"fructose and mannose metabolism"$-0.197435897435897$"DOWN"$"age + species + age:species"$0.0646617166324528$0.200408499231708
glutamate metabolism$"glutamate metabolism"$0.231339031339031$"UP"$"age"$0.0409644729747583$0.145237676910507
glutathione metabolism$"glutathione metabolism"$-0.387891737891738$"DOWN"$"age"$9.36268836095144e-05$0.00178226532826297
glycerophospholipid metabolism$"glycerophospholipid metabolism"$-0.266239316239316$"DOWN"$"age"$0.0173816687051049$0.0805408015246443
glycine, serine, alanine and threonine metabolism$"glycine	serine	alanine and threonine metabolism"$0.217378917378917$"UP"$"age"$0.0567701140862019$0.180737506070357
glyoxylate and dicarboxylate metabolism$"glyoxylate and dicarboxylate metabolism"$-0.0408831908831909$"DOWN"$"age + species + age:species"$0.721929525605879$0.849676907390175
heme synthesis$"heme synthesis"$-0.13960113960114$"DOWN"$"age"$0.241416958825149$0.443071124432039
histidine metabolism$"histidine metabolism"$0.266239316239316$"UP"$"age"$0.0178105019047662$0.081718773445398
inositol phosphate metabolism$"inositol phosphate metabolism"$-0.14957264957265$"DOWN"$"age"$0.203376478471292$0.408498677787832
keratan sulfate degradation$"keratan sulfate degradation"$0.2502849002849$"UP"$"age"$0.0254890397752696$0.10393966887877
keratan sulfate synthesis$"keratan sulfate synthesis"$0.127635327635328$"UP"$"age"$0.141991916109505$0.33635024887514
limonene and pinene degradation$"limonene and pinene degradation"$0.0937321937321937$"UP"$"age + species + age:species"$0.386395645726736$0.587919492312867
lysine metabolism$"lysine metabolism"$-0.163532763532764$"DOWN"$"age + species + age:species"$0.025104922994949$0.10393966887877
methionine and cysteine metabolism$"methionine and cysteine metabolism"$0.252279202279202$"UP"$"age"$0.0271136852743555$0.106247367320936
n-glycan degradation$"n-glycan degradation"$0.106695156695157$"UP"$"age"$0.368043030994941$0.571193290902358
n-glycan synthesis$"n-glycan synthesis"$-0.176495726495726$"DOWN"$"age + species + age:species"$0.0865717156137344$0.238326840630751
nad metabolism$"nad metabolism"$-0.00897435897435894$"DOWN"$"age"$0.941154641624538$0.974469850177619
nucleotide interconversion$"nucleotide interconversion"$-0.115669515669516$"DOWN"$"age + species + age:species"$0.275605754042631$0.475953848309784
pentose phosphate pathway$"pentose phosphate pathway"$0.127635327635328$"UP"$"age + species + age:species"$0.254152864501618$0.449014599430121
propanoate metabolism$"propanoate metabolism"$-0.0598290598290598$"DOWN"$"age"$0.629867584934066$0.788210803613464
purine synthesis$"purine synthesis"$-0.158547008547009$"DOWN"$"age + species + age:species"$0.122673845207675$0.31718983180769
pyrimidine catabolism$"pyrimidine catabolism"$0.0598290598290598$"UP"$"age"$0.630798772041107$0.788210803613464
pyruvate metabolism$"pyruvate metabolism"$-0.115669515669516$"DOWN"$"age"$0.331405851948268$0.535828632167922
selenoamino acid metabolism$"selenoamino acid metabolism"$0.205413105413105$"UP"$"age"$0.0748493059407677$0.216869082460078
sphingolipid metabolism$"sphingolipid metabolism"$-0.0179487179487179$"DOWN"$"age"$0.884206081603065$0.954012260375615
starch and sucrose metabolism$"starch and sucrose metabolism"$0.182478632478632$"UP"$"age"$0.128881677645611$0.324367022997441
steroid metabolism$"steroid metabolism"$0.0239316239316239$"UP"$"age"$0.843368492332377$0.929911833549799
tetrahydrobiopterin metabolism$"tetrahydrobiopterin metabolism"$0.0957264957264957$"UP"$"age"$0.433023675363249$0.62547864219136
transport, extracellular$"transport	extracellular"$-0.463675213675214$"DOWN"$"age"$1.59285224778375e-08$1.49090970392559e-06
transport, golgi apparatus$"transport	golgi apparatus"$-0.142592592592593$"DOWN"$"age + species + age:species"$0.155530351564637$0.353340798700244
transport, lysosomal$"transport	lysosomal"$0.0119658119658119$"UP"$"age"$0.921945251345961$0.967422371367511
transport, mitochondrial$"transport	mitochondrial"$-0.0458689458689459$"DOWN"$"age"$0.707233278097328$0.844365800955207
triacylglycerol synthesis$"triacylglycerol synthesis"$-0.317094017094017$"DOWN"$"age"$0.00331368249656752$0.0276929180070286
tryptophan metabolism$"tryptophan metabolism"$-0.105698005698006$"DOWN"$"age"$0.37402916348434$0.575808054311419
tyrosine metabolism$"tyrosine metabolism"$0.364957264957265$"UP"$"age"$0.000371946744163997$0.0049734593219643
valine, leucine, and isoleucine metabolism$"valine	leucine	and isoleucine metabolism"$-0.123646723646724$"DOWN"$"age"$0.294677255084334$0.499670128186479
vitamin b2 metabolism$"vitamin b2 metabolism"$-0.209401709401709$"DOWN"$"age"$0.0689919829331626$0.212422684294211
vitamin c metabolism$"vitamin c metabolism"$0.0787749287749288$"UP"$"age + species + age:species"$0.333175495642875$0.535828632167922
