# Supplementary material for: Transcriptomic alterations during ageing reflect the shift from cancer to degenerative diseases in the elderly
Source: Nat Commun. 2018 Jan 30;9:327. doi: 10.1038/s41467-017-02395-2 (PMC5790807; doi:10.1038/s41467-017-02395-2)
Supplement: Supplementary file 5 — Supplementary Data 2 [file 41467_2017_2395_MOESM5_ESM.zip › Supplementary Data S2/SpeciesComparison/metabolic-1-3/mmusculus.csv]

Custom pathway$"Custom pathway"$"Diff"$"Direction of change"$"Interactions"$"P-value"$"FDR corrected p-value"
alanine and aspartate metabolism$"alanine and aspartate metabolism"$0.048048418972332$"UP"$"organ + age"$0.542967582127617$0.72602522410207
aminosugar metabolism$"aminosugar metabolism"$0.228878458498024$"UP"$"age"$0.00876663699769136$0.0506516804311056
arachidonic acid metabolism$"arachidonic acid metabolism"$0.0941205533596837$"UP"$"organ + age"$0.19565238955379$0.403525809904825
arginine and proline metabolism$"arginine and proline metabolism"$-0.110177865612648$"DOWN"$"organ + age + organ:age"$0.192916990390327$0.403525809904825
beta-alanine metabolism$"beta-alanine metabolism"$0.171566205533597$"UP"$"organ + age"$0.0536277729978158$0.171902724403958
bile acid synthesis$"bile acid synthesis"$0.0555830039525692$"UP"$"organ + age + organ:age"$0.514549958302053$0.710352154824074
butanoate metabolism$"butanoate metabolism"$0.000370553359683778$"UP"$"organ + age + organ:age"$0.994897402930711$1
chondroitin sulfate degradation$"chondroitin sulfate degradation"$-0.00407608695652173$"DOWN"$"organ + age"$0.964919791808359$0.987956918766557
chondroitin synthesis$"chondroitin synthesis"$0.033102766798419$"UP"$"organ + age + organ:age"$0.68482532194201$0.827112918461094
citric acid cycle$"citric acid cycle"$0.0195158102766798$"UP"$"organ + age"$0.84092374053336$0.929911833549799
coa synthesis$"coa synthesis"$-0.103754940711462$"DOWN"$"organ + age"$0.18643598602488$0.394805617464451
eicosanoid metabolism$"eicosanoid metabolism"$0.0868330039525691$"UP"$"organ + age"$0.355722934394888$0.558652125157073
fatty acid oxidation$"fatty acid oxidation"$0.17280138339921$"UP"$"organ + age"$0.0522994672126255$0.168801039003509
fatty acid synthesis$"fatty acid synthesis"$0.0154397233201581$"UP"$"organ + age + organ:age"$0.862530874110695$0.940942771757121
fructose and mannose metabolism$"fructose and mannose metabolism"$-0.0334733201581028$"DOWN"$"organ + age"$0.714463370039021$0.844365800955207
glutamate metabolism$"glutamate metabolism"$0.214303359683794$"UP"$"age"$0.00347424671062147$0.0279682162433049
glutathione metabolism$"glutathione metabolism"$-0.125123517786561$"DOWN"$"organ + age"$0.166301110413083$0.368857439210061
glycerophospholipid metabolism$"glycerophospholipid metabolism"$-0.10647233201581$"DOWN"$"organ + age"$0.1820055713532$0.390727556849989
glycine, serine, alanine and threonine metabolism$"glycine	serine	alanine and threonine metabolism"$-0.0518774703557312$"DOWN"$"organ + age"$0.548119794195552$0.727634845719525
glyoxylate and dicarboxylate metabolism$"glyoxylate and dicarboxylate metabolism"$-0.0053112648221344$"DOWN"$"organ + age"$0.954494819462143$0.98392858041472
heme synthesis$"heme synthesis"$-0.0274209486166008$"DOWN"$"organ + age"$0.722588481071132$0.849676907390175
histidine metabolism$"histidine metabolism"$0.231595849802372$"UP"$"age"$0.00179501794711512$0.0175014249843724
inositol phosphate metabolism$"inositol phosphate metabolism"$-0.113142292490119$"DOWN"$"organ + age"$0.224564293701354$0.427219875822088
keratan sulfate degradation$"keratan sulfate degradation"$0.112895256916996$"UP"$"organ + age"$0.230835508107979$0.429820725796704
keratan sulfate synthesis$"keratan sulfate synthesis"$0.00691699604743085$"UP"$"organ + age"$0.927377065749827$0.970945115818611
limonene and pinene degradation$"limonene and pinene degradation"$0.0518774703557313$"UP"$"organ + age"$0.565324254645658$0.734921531039356
lysine metabolism$"lysine metabolism"$-0.239130434782609$"DOWN"$"age"$0.00395970099670726$0.0299913868685676
methionine and cysteine metabolism$"methionine and cysteine metabolism"$0.11524209486166$"UP"$"organ + age"$0.218787857308281$0.426130150849978
n-glycan degradation$"n-glycan degradation"$0.135622529644269$"UP"$"organ + age"$0.142302028370252$0.33635024887514
n-glycan synthesis$"n-glycan synthesis"$-0.136857707509881$"DOWN"$"organ + age"$0.139624970138228$0.335099928331747
nad metabolism$"nad metabolism"$-0.00160573122529639$"DOWN"$"organ + age"$0.986216926437693$0.999024938469352
nucleotide interconversion$"nucleotide interconversion"$-0.16304347826087$"DOWN"$"organ + age + organ:age"$0.00859435357427476$0.0502769684095074
pentose phosphate pathway$"pentose phosphate pathway"$-0.119071146245059$"DOWN"$"organ + age"$0.17534337639341$0.381677675126121
propanoate metabolism$"propanoate metabolism"$-0.142292490118577$"DOWN"$"organ + age"$0.124339621868288$0.31798329526972
purine synthesis$"purine synthesis"$-0.240983201581028$"DOWN"$"age"$0.00115201228574366$0.011980927771734
pyrimidine catabolism$"pyrimidine catabolism"$0.0571887351778656$"UP"$"organ + age"$0.551112594634472$0.728589531889641
pyruvate metabolism$"pyruvate metabolism"$0.130187747035573$"UP"$"organ + age"$0.150878106183916$0.347837210315628
selenoamino acid metabolism$"selenoamino acid metabolism"$-0.0965909090909091$"DOWN"$"organ + age"$0.230358554654896$0.429820725796704
sphingolipid metabolism$"sphingolipid metabolism"$0.206274703557312$"UP"$"age"$0.0155642075669316$0.0735762539527674
starch and sucrose metabolism$"starch and sucrose metabolism"$0.13179347826087$"UP"$"organ + age"$0.167967697698367$0.370796615673753
steroid metabolism$"steroid metabolism"$0.0963438735177866$"UP"$"organ + age + organ:age"$0.229771921988744$0.429820725796704
tetrahydrobiopterin metabolism$"tetrahydrobiopterin metabolism"$-0.0797924901185771$"DOWN"$"organ + age"$0.34925365841536$0.554070210638605
transport, extracellular$"transport	extracellular"$-0.0981966403162055$"DOWN"$"organ + age"$0.136131336832139$0.331797321464351
transport, golgi apparatus$"transport	golgi apparatus"$-0.0180335968379447$"DOWN"$"organ + age + organ:age"$0.833579662618252$0.92479587844733
transport, lysosomal$"transport	lysosomal"$-0.0390316205533597$"DOWN"$"organ + age"$0.683542851571198$0.827112918461094
transport, mitochondrial$"transport	mitochondrial"$0.0256916996047431$"UP"$"organ + age"$0.787671010554393$0.899097641315746
triacylglycerol synthesis$"triacylglycerol synthesis"$-0.102025691699605$"DOWN"$"organ + age + organ:age"$0.19691125637266$0.403525809904825
tryptophan metabolism$"tryptophan metabolism"$-0.212450592885375$"DOWN"$"age"$0.010872610004594$0.0578225168426138
tyrosine metabolism$"tyrosine metabolism"$0.115365612648221$"UP"$"organ + age"$0.194209103160873$0.403525809904825
valine, leucine, and isoleucine metabolism$"valine	leucine	and isoleucine metabolism"$-0.159832015810277$"DOWN"$"organ + age"$0.0750700670054116$0.216869082460078
vitamin b2 metabolism$"vitamin b2 metabolism"$-0.188858695652174$"DOWN"$"organ + age + organ:age"$0.0217421606318167$0.0942160294045391
vitamin c metabolism$"vitamin c metabolism"$0.110301383399209$"UP"$"organ + age"$0.220184254202355$0.426130150849978
