# Supplementary material for: Transcriptomic alterations during ageing reflect the shift from cancer to degenerative diseases in the elderly
Source: Nat Commun. 2018 Jan 30;9:327. doi: 10.1038/s41467-017-02395-2 (PMC5790807; doi:10.1038/s41467-017-02395-2)
Supplement: Supplementary file 5 — Supplementary Data 2 [file 41467_2017_2395_MOESM5_ESM.zip › Supplementary Data S2/SpeciesComparison/metabolic-1-3/skin.csv]

Custom pathway$"Custom pathway"$"Diff"$"Direction of change"$"Interactions"$"P-value"$"FDR corrected p-value"
alanine and aspartate metabolism$"alanine and aspartate metabolism"$-0.0498677248677249$"DOWN"$"age"$0.522877517836875$0.711356623103655
aminosugar metabolism$"aminosugar metabolism"$0.209745842781557$"UP"$"age + species + age:species"$0.00314366171370571$0.0267497033093504
arachidonic acid metabolism$"arachidonic acid metabolism"$0.0657596371882086$"UP"$"age + species + age:species"$0.386921375282827$0.587919492312867
arginine and proline metabolism$"arginine and proline metabolism"$-0.140013227513227$"DOWN"$"age + species + age:species"$0.0585099806982617$0.183776315213332
beta-alanine metabolism$"beta-alanine metabolism"$0.0171249055177627$"UP"$"age + species + age:species"$0.829248406745459$0.924251639681305
bile acid synthesis$"bile acid synthesis"$-0.0343868102796674$"DOWN"$"age + species + age:species"$0.65163139987393$0.804653021480209
butanoate metabolism$"butanoate metabolism"$-0.0727465986394558$"DOWN"$"age"$0.352471112587825$0.55728540774021
chondroitin sulfate degradation$"chondroitin sulfate degradation"$0.11672335600907$"UP"$"age + species + age:species"$0.100175459396223$0.263924228378117
chondroitin synthesis$"chondroitin synthesis"$0.169879062736206$"UP"$"age"$0.0300019861164372$0.113233302439457
citric acid cycle$"citric acid cycle"$-0.0672666288737717$"DOWN"$"age + species + age:species"$0.394799330934244$0.595100886787177
coa synthesis$"coa synthesis"$0.0126039304610733$"UP"$"age"$0.861429817954529$0.940942771757121
eicosanoid metabolism$"eicosanoid metabolism"$-0.0173989040060468$"DOWN"$"age + species + age:species"$0.802077786435276$0.90451181699207
fatty acid oxidation$"fatty acid oxidation"$-0.166317082388511$"DOWN"$"age"$0.0215189709107406$0.0941203587497813
fatty acid synthesis$"fatty acid synthesis"$0.0928854875283446$"UP"$"age + species + age:species"$0.249984992334968$0.446538077911317
fructose and mannose metabolism$"fructose and mannose metabolism"$0.0387707860922146$"UP"$"age + species + age:species"$0.612099111707101$0.778430392062291
glutamate metabolism$"glutamate metabolism"$0.0802815570672714$"UP"$"age + species + age:species"$0.310875723373923$0.513679769976693
glutathione metabolism$"glutathione metabolism"$0.0939814814814815$"UP"$"age"$0.232360349629415$0.429820725796704
glycerophospholipid metabolism$"glycerophospholipid metabolism"$-0.191250944822373$"DOWN"$"age"$0.0145675280583971$0.0717642434876825
glycine, serine, alanine and threonine metabolism$"glycine	serine	alanine and threonine metabolism"$-0.0106859410430838$"DOWN"$"age + species + age:species"$0.887589270060729$0.954012260375615
glyoxylate and dicarboxylate metabolism$"glyoxylate and dicarboxylate metabolism"$-0.193853930461073$"DOWN"$"age"$0.0113207781933446$0.0588680466053921
heme synthesis$"heme synthesis"$-0.0800075585789872$"DOWN"$"age"$0.254249719762782$0.449014599430121
histidine metabolism$"histidine metabolism"$0.0194538926681784$"UP"$"age + species + age:species"$0.792444705075509$0.900155635862472
inositol phosphate metabolism$"inositol phosphate metabolism"$-0.130286281179138$"DOWN"$"age + species + age:species"$0.0871728095460889$0.238578215599822
keratan sulfate degradation$"keratan sulfate degradation"$0.0808295540438398$"UP"$"age + species + age:species"$0.247382937426521$0.445289287367737
keratan sulfate synthesis$"keratan sulfate synthesis"$-0.0421957671957672$"DOWN"$"age"$0.561406722288745$0.733905994500371
limonene and pinene degradation$"limonene and pinene degradation"$-0.169605064247921$"DOWN"$"age"$0.0334771527776429$0.120517749999514
lysine metabolism$"lysine metabolism"$-0.129327286470144$"DOWN"$"age + species + age:species"$0.0860936883539994$0.238326840630751
methionine and cysteine metabolism$"methionine and cysteine metabolism"$-0.138095238095238$"DOWN"$"age + species + age:species"$0.0758781352640314$0.217858695113906
n-glycan degradation$"n-glycan degradation"$0.0748015873015873$"UP"$"age + species + age:species"$0.302751310154034$0.507840907355154
n-glycan synthesis$"n-glycan synthesis"$-0.0331538170823885$"DOWN"$"age + species + age:species"$0.645331610426408$0.801101309494851
nad metabolism$"nad metabolism"$-0.00808295540438403$"DOWN"$"age + species + age:species"$0.91955406647532$0.967081580023482
nucleotide interconversion$"nucleotide interconversion"$-0.0923374905517763$"DOWN"$"age + species + age:species"$0.212277135317523$0.420956353087291
pentose phosphate pathway$"pentose phosphate pathway"$0.160700113378685$"UP"$"age"$0.0458496973987652$0.156625243668774
propanoate metabolism$"propanoate metabolism"$-0.174948034769463$"DOWN"$"age"$0.0272429146976759$0.106247367320936
purine synthesis$"purine synthesis"$-0.114668367346939$"DOWN"$"age"$0.094983727710694$0.252570366867073
pyrimidine catabolism$"pyrimidine catabolism"$0.0797335600907029$"UP"$"age + species + age:species"$0.311720202293549$0.513679769976693
pyruvate metabolism$"pyruvate metabolism"$-0.102064436885865$"DOWN"$"age + species + age:species"$0.141330711984898$0.33635024887514
selenoamino acid metabolism$"selenoamino acid metabolism"$-0.223582766439909$"DOWN"$"age"$0.00313497919543904$0.0267497033093504
sphingolipid metabolism$"sphingolipid metabolism"$-0.146863189720333$"DOWN"$"age + species + age:species"$0.0616314373562797$0.192290084551593
starch and sucrose metabolism$"starch and sucrose metabolism"$0.0902825018896448$"UP"$"age"$0.260263837347314$0.456192793552596
steroid metabolism$"steroid metabolism"$0.0441137566137565$"UP"$"age + species + age:species"$0.547490966690982$0.727634845719525
tetrahydrobiopterin metabolism$"tetrahydrobiopterin metabolism"$0.0358938019652305$"UP"$"age + species + age:species"$0.633263380680903$0.788210803613464
transport, extracellular$"transport	extracellular"$0.0658966364323508$"UP"$"age + species + age:species"$0.360110671962195$0.563651486549523
transport, golgi apparatus$"transport	golgi apparatus"$0.0871315192743764$"UP"$"age + species + age:species"$0.244378197537482$0.445289287367737
transport, lysosomal$"transport	lysosomal"$0.110284391534392$"UP"$"age + species + age:species"$0.163482929265675$0.364333385220647
transport, mitochondrial$"transport	mitochondrial"$0.0487717309145881$"UP"$"age + species + age:species"$0.520890848956993$0.710719875544818
triacylglycerol synthesis$"triacylglycerol synthesis"$0.226596749811036$"UP"$"age + species + age:species"$0.0026468761670208$0.0242889812973673
tryptophan metabolism$"tryptophan metabolism"$-0.0823365457294029$"DOWN"$"age + species + age:species"$0.24914464252376$0.446538077911317
tyrosine metabolism$"tyrosine metabolism"$0.155905139833711$"UP"$"age"$0.0514904943722698$0.167973549384314
valine, leucine, and isoleucine metabolism$"valine	leucine	and isoleucine metabolism"$-0.0719246031746031$"DOWN"$"age"$0.372031302430532$0.574622605734287
vitamin b2 metabolism$"vitamin b2 metabolism"$-0.146178193499622$"DOWN"$"age + species + age:species"$0.0263645036202818$0.105456036189187
vitamin c metabolism$"vitamin c metabolism"$-0.121381330309902$"DOWN"$"age"$0.129046770431543$0.324367022997441
