# Supplementary material for: Transcriptomic alterations during ageing reflect the shift from cancer to degenerative diseases in the elderly
Source: Nat Commun. 2018 Jan 30;9:327. doi: 10.1038/s41467-017-02395-2 (PMC5790807; doi:10.1038/s41467-017-02395-2)
Supplement: Supplementary file 5 — Supplementary Data 2 [file 41467_2017_2395_MOESM5_ESM.zip › Supplementary Data S2/SpeciesComparison/metabolic-1-3/nfurzeri.csv]

Custom pathway$"Custom pathway"$"Diff"$"Direction of change"$"Interactions"$"P-value"$"FDR corrected p-value"
alanine and aspartate metabolism$"alanine and aspartate metabolism"$0.00740740740740736$"UP"$"organ + age + organ:age"$0.938616733017045$0.97399696463853
aminosugar metabolism$"aminosugar metabolism"$0.288888888888889$"UP"$"age"$0.00501632417572688$0.0340237639744954
arachidonic acid metabolism$"arachidonic acid metabolism"$-0.103703703703704$"DOWN"$"organ + age + organ:age"$0.182917969159109$0.390893194367412
arginine and proline metabolism$"arginine and proline metabolism"$-0.451851851851852$"DOWN"$"age"$3.62547400446605e-08$2.82786972348352e-06
beta-alanine metabolism$"beta-alanine metabolism"$-0.074074074074074$"DOWN"$"organ + age + organ:age"$0.467720314211548$0.660684071083404
bile acid synthesis$"bile acid synthesis"$-0.0814814814814815$"DOWN"$"organ + age + organ:age"$0.40229714483208$0.59769861517909
butanoate metabolism$"butanoate metabolism"$0.22962962962963$"UP"$"age"$0.0291436376756645$0.110887987253748
chondroitin sulfate degradation$"chondroitin sulfate degradation"$0.414814814814815$"UP"$"age"$3.63560214414728e-06$0.000130881677189302
chondroitin synthesis$"chondroitin synthesis"$0.2$"UP"$"organ + age"$0.0749250299716618$0.216869082460078
citric acid cycle$"citric acid cycle"$-0.155555555555556$"DOWN"$"organ + age + organ:age"$0.104285996712029$0.272658360118601
coa synthesis$"coa synthesis"$0.118518518518519$"UP"$"organ + age + organ:age"$0.27824127473761$0.478738663886771
eicosanoid metabolism$"eicosanoid metabolism"$-0.22962962962963$"DOWN"$"age"$0.0317439327246087$0.116063754024351
fatty acid oxidation$"fatty acid oxidation"$-0.481481481481481$"DOWN"$"age"$6.11047980328259e-11$1.42985227396813e-08
fatty acid synthesis$"fatty acid synthesis"$0.325925925925926$"UP"$"organ + age + organ:age"$0.000436145781748283$0.00530345702103117
fructose and mannose metabolism$"fructose and mannose metabolism"$0.17037037037037$"UP"$"organ + age + organ:age"$0.0829730607244126$0.232523307898354
glutamate metabolism$"glutamate metabolism"$0.177777777777778$"UP"$"organ + age"$0.12339018875627$0.317289056801836
glutathione metabolism$"glutathione metabolism"$0.0518518518518518$"UP"$"organ + age + organ:age"$0.578652240269679$0.746030987455123
glycerophospholipid metabolism$"glycerophospholipid metabolism"$-0.37037037037037$"DOWN"$"age"$9.25043695310129e-05$0.00178226532826297
glycine, serine, alanine and threonine metabolism$"glycine	serine	alanine and threonine metabolism"$0.103703703703704$"UP"$"organ + age + organ:age"$0.233567322885931$0.430352390199274
glyoxylate and dicarboxylate metabolism$"glyoxylate and dicarboxylate metabolism"$-0.103703703703704$"DOWN"$"organ + age"$0.328580082972863$0.533942634830903
heme synthesis$"heme synthesis"$-0.251851851851852$"DOWN"$"age"$0.00461666619808772$0.0322477579209709
histidine metabolism$"histidine metabolism"$-0.281481481481481$"DOWN"$"organ + age + organ:age"$0.00061964193229544$0.00707298595888454
inositol phosphate metabolism$"inositol phosphate metabolism"$0.288888888888889$"UP"$"organ + age + organ:age"$0.00338542328285175$0.0277961069539407
keratan sulfate degradation$"keratan sulfate degradation"$0.407407407407407$"UP"$"age"$3.49286394583354e-06$0.000130881677189302
keratan sulfate synthesis$"keratan sulfate synthesis"$0.118518518518519$"UP"$"organ + age"$0.288540821123099$0.492836147027775
limonene and pinene degradation$"limonene and pinene degradation"$-0.466666666666667$"DOWN"$"age"$2.27547223362099e-09$2.66230251333656e-07
lysine metabolism$"lysine metabolism"$-0.488888888888889$"DOWN"$"age"$2.20989496170665e-11$1.03423084207871e-08
methionine and cysteine metabolism$"methionine and cysteine metabolism"$-0.281481481481481$"DOWN"$"organ + age + organ:age"$0.00225287318532352$0.0212593777002167
n-glycan degradation$"n-glycan degradation"$0.422222222222222$"UP"$"age"$7.37662236970294e-07$3.83584363224553e-05
n-glycan synthesis$"n-glycan synthesis"$-0.4$"DOWN"$"age"$1.55680431351149e-05$0.00052041744194527
nad metabolism$"nad metabolism"$0.037037037037037$"UP"$"organ + age + organ:age"$0.712794877990414$0.844365800955207
nucleotide interconversion$"nucleotide interconversion"$0.177777777777778$"UP"$"organ + age + organ:age"$0.0440989161034644$0.15287624249201
pentose phosphate pathway$"pentose phosphate pathway"$0$"DOWN"$"organ + age"$1$1
propanoate metabolism$"propanoate metabolism"$-0.00740740740740747$"DOWN"$"organ + age"$0.950231823756164$0.981696453681864
purine synthesis$"purine synthesis"$-0.281481481481481$"DOWN"$"age"$0.00739725239051221$0.044959923620256
pyrimidine catabolism$"pyrimidine catabolism"$0.0592592592592592$"UP"$"organ + age"$0.62364651389239$0.788210803613464
pyruvate metabolism$"pyruvate metabolism"$-0.259259259259259$"DOWN"$"age"$0.0119994691242461$0.0617115554961226
selenoamino acid metabolism$"selenoamino acid metabolism"$-0.244444444444444$"DOWN"$"organ + age + organ:age"$0.0096608461174979$0.053191482152812
sphingolipid metabolism$"sphingolipid metabolism"$0.0296296296296297$"UP"$"organ + age + organ:age"$0.786755105022631$0.899097641315746
starch and sucrose metabolism$"starch and sucrose metabolism"$-0.140740740740741$"DOWN"$"organ + age + organ:age"$0.152238122396233$0.349252163144299
steroid metabolism$"steroid metabolism"$0.340740740740741$"UP"$"age"$0.000334104041526307$0.00486148761608542
tetrahydrobiopterin metabolism$"tetrahydrobiopterin metabolism"$-0.22962962962963$"DOWN"$"age"$0.0328470850658137$0.119166169075975
transport, extracellular$"transport	extracellular"$0.0296296296296296$"UP"$"organ + age + organ:age"$0.675196954915179$0.822896288802874
transport, golgi apparatus$"transport	golgi apparatus"$0.4$"UP"$"age"$2.17157795707435e-06$9.23907712646177e-05
transport, lysosomal$"transport	lysosomal"$0.118518518518518$"UP"$"organ + age + organ:age"$0.220445889238081$0.426130150849978
transport, mitochondrial$"transport	mitochondrial"$0.355555555555556$"UP"$"age"$9.52064812106289e-05$0.00178226532826297
triacylglycerol synthesis$"triacylglycerol synthesis"$0.177777777777778$"UP"$"organ + age + organ:age"$0.100381437289113$0.263924228378117
tryptophan metabolism$"tryptophan metabolism"$-0.340740740740741$"DOWN"$"age"$0.000441954751752597$0.00530345702103117
tyrosine metabolism$"tyrosine metabolism"$0.2$"UP"$"organ + age + organ:age"$0.0257628239101226$0.10393966887877
valine, leucine, and isoleucine metabolism$"valine	leucine	and isoleucine metabolism"$-0.162962962962963$"DOWN"$"organ + age"$0.157925485288255$0.357048923260403
vitamin b2 metabolism$"vitamin b2 metabolism"$-0.474074074074074$"DOWN"$"age"$1.00816010685506e-09$1.5727297666939e-07
vitamin c metabolism$"vitamin c metabolism"$-0.237037037037037$"DOWN"$"organ + age + organ:age"$0.00985919189011557$0.053652346564815
