# Supplementary material for: Transcriptomic alterations during ageing reflect the shift from cancer to degenerative diseases in the elderly
Source: Nat Commun. 2018 Jan 30;9:327. doi: 10.1038/s41467-017-02395-2 (PMC5790807; doi:10.1038/s41467-017-02395-2)
Supplement: Supplementary file 5 — Supplementary Data 2 [file 41467_2017_2395_MOESM5_ESM.zip › Supplementary Data S2/SpeciesComparison/metabolic-1-3/hsapiens.csv]

Custom pathway$"Custom pathway"$"Diff"$"Direction of change"$"Interactions"$"P-value"$"FDR corrected p-value"
alanine and aspartate metabolism$"alanine and aspartate metabolism"$0.0379464285714285$"UP"$"organ + age"$0.617088116272148$0.782648342589066
aminosugar metabolism$"aminosugar metabolism"$0.0456792091836735$"UP"$"organ + age"$0.556630463080125$0.731750159330052
arachidonic acid metabolism$"arachidonic acid metabolism"$0.260204081632653$"UP"$"age"$0.000215619482966146$0.00325515864606956
arginine and proline metabolism$"arginine and proline metabolism"$-0.0926339285714286$"DOWN"$"organ + age"$0.232014609141724$0.429820725796704
beta-alanine metabolism$"beta-alanine metabolism"$0.000239158163265363$"UP"$"organ + age"$0.997592831814952$1
bile acid synthesis$"bile acid synthesis"$0.00310905612244894$"UP"$"organ + age + organ:age"$0.966981334488767$0.987956918766557
butanoate metabolism$"butanoate metabolism"$0.0209661989795918$"UP"$"organ + age"$0.782048043843503$0.897750307227203
chondroitin sulfate degradation$"chondroitin sulfate degradation"$0.206951530612245$"UP"$"age"$0.00472725341041722$0.0325346264128714
chondroitin synthesis$"chondroitin synthesis"$0.0963010204081632$"UP"$"organ + age"$0.218073490676649$0.426130150849978
citric acid cycle$"citric acid cycle"$-0.0466358418367347$"DOWN"$"organ + age"$0.560176428326319$0.733905994500371
coa synthesis$"coa synthesis"$-0.0420918367346939$"DOWN"$"organ + age"$0.571088637552691$0.738313487222815
eicosanoid metabolism$"eicosanoid metabolism"$0.0716677295918368$"UP"$"organ + age"$0.327963083737611$0.533942634830903
fatty acid oxidation$"fatty acid oxidation"$-0.0377869897959184$"DOWN"$"organ + age"$0.508126135298534$0.705646977209834
fatty acid synthesis$"fatty acid synthesis"$-0.0215242346938775$"DOWN"$"organ + age"$0.789789166739058$0.89932197088535
fructose and mannose metabolism$"fructose and mannose metabolism"$0.118702168367347$"UP"$"organ + age"$0.136394435039013$0.331797321464351
glutamate metabolism$"glutamate metabolism"$-0.0508609693877551$"DOWN"$"organ + age"$0.519467566285064$0.710719875544818
glutathione metabolism$"glutathione metabolism"$0.181919642857143$"UP"$"age"$0.0133938858785801$0.0666844530976117
glycerophospholipid metabolism$"glycerophospholipid metabolism"$-0.0522959183673469$"DOWN"$"organ + age"$0.518202205749875$0.710719875544818
glycine, serine, alanine and threonine metabolism$"glycine	serine	alanine and threonine metabolism"$-0.224649234693878$"DOWN"$"age"$0.00162640523499047$0.0161948436165009
glyoxylate and dicarboxylate metabolism$"glyoxylate and dicarboxylate metabolism"$-0.198421556122449$"DOWN"$"age"$0.0078382650192864$0.0464342788484308
heme synthesis$"heme synthesis"$-0.0612244897959184$"DOWN"$"organ + age"$0.431999749717951$0.62547864219136
histidine metabolism$"histidine metabolism"$-0.0495854591836735$"DOWN"$"organ + age"$0.536156839275065$0.721038507990605
inositol phosphate metabolism$"inositol phosphate metabolism"$-0.0169802295918367$"DOWN"$"organ + age"$0.833897138258063$0.92479587844733
keratan sulfate degradation$"keratan sulfate degradation"$0.213807397959184$"UP"$"age"$0.00287002776307776$0.0253428866626489
keratan sulfate synthesis$"keratan sulfate synthesis"$0.0379464285714286$"UP"$"organ + age"$0.62657000026828$0.788210803613464
limonene and pinene degradation$"limonene and pinene degradation"$-0.0699936224489796$"DOWN"$"organ + age"$0.381865566556658$0.58402969002783
lysine metabolism$"lysine metabolism"$-0.176020408163265$"DOWN"$"age"$0.0185294882040661$0.0833826969182976
methionine and cysteine metabolism$"methionine and cysteine metabolism"$-0.15625$"DOWN"$"age"$0.0434675008495396$0.152745002205021
n-glycan degradation$"n-glycan degradation"$0.181919642857143$"UP"$"age"$0.0148391601540751$0.072340905751116
n-glycan synthesis$"n-glycan synthesis"$-0.0514987244897959$"DOWN"$"organ + age"$0.512034030989548$0.708970196754759
nad metabolism$"nad metabolism"$0.068797831632653$"UP"$"organ + age"$0.395462341433359$0.595100886787177
nucleotide interconversion$"nucleotide interconversion"$-0.108896683673469$"DOWN"$"organ + age"$0.149007082729161$0.346941864264912
pentose phosphate pathway$"pentose phosphate pathway"$0.117904974489796$"UP"$"organ + age"$0.137539915307872$0.331797321464351
propanoate metabolism$"propanoate metabolism"$-0.215800382653061$"DOWN"$"age"$0.0038266453802119$0.0298478339656528
purine synthesis$"purine synthesis"$-0.115672831632653$"DOWN"$"organ + age"$0.0918377385162386$0.248439662575721
pyrimidine catabolism$"pyrimidine catabolism"$0.0974170918367347$"UP"$"organ + age"$0.219134590565805$0.426130150849978
pyruvate metabolism$"pyruvate metabolism"$-0.189014668367347$"DOWN"$"age"$0.0112944394488601$0.0588680466053921
selenoamino acid metabolism$"selenoamino acid metabolism"$-0.10969387755102$"DOWN"$"organ + age"$0.150652635060705$0.347837210315628
sphingolipid metabolism$"sphingolipid metabolism"$0.0264668367346939$"UP"$"organ + age + organ:age"$0.71353664378908$0.844365800955207
starch and sucrose metabolism$"starch and sucrose metabolism"$0.0488679846938775$"UP"$"organ + age"$0.533503166910029$0.71953741243197
steroid metabolism$"steroid metabolism"$-0.135044642857143$"DOWN"$"organ + age"$0.0714749875980968$0.214339717880253
tetrahydrobiopterin metabolism$"tetrahydrobiopterin metabolism"$0.0757334183673469$"UP"$"organ + age"$0.332703368766433$0.535828632167922
transport, extracellular$"transport	extracellular"$0.00215242346938782$"UP"$"organ + age"$0.977312615524364$0.994309356663918
transport, golgi apparatus$"transport	golgi apparatus"$-0.105229591836735$"DOWN"$"organ + age"$0.181006344759792$0.390373130634021
transport, lysosomal$"transport	lysosomal"$-0.0485491071428572$"DOWN"$"organ + age + organ:age"$0.529921778427308$0.718478399479397
transport, mitochondrial$"transport	mitochondrial"$-0.0293367346938776$"DOWN"$"organ + age"$0.710415305011023$0.844365800955207
triacylglycerol synthesis$"triacylglycerol synthesis"$-0.105389030612245$"DOWN"$"organ + age"$0.172293820329791$0.378561070020386
tryptophan metabolism$"tryptophan metabolism"$0.0912786989795918$"UP"$"organ + age + organ:age"$0.223706718531231$0.427219875822088
tyrosine metabolism$"tyrosine metabolism"$0.102838010204082$"UP"$"organ + age"$0.197451731769669$0.403525809904825
valine, leucine, and isoleucine metabolism$"valine	leucine	and isoleucine metabolism"$-0.0273437499999999$"DOWN"$"organ + age"$0.728622240841256$0.851005954078496
vitamin b2 metabolism$"vitamin b2 metabolism"$0.0397799744897959$"UP"$"organ + age"$0.604338954455294$0.773329425690044
vitamin c metabolism$"vitamin c metabolism"$-0.116230867346939$"DOWN"$"organ + age"$0.143318697095134$0.337051006233782
