# Supplementary material for: Transcriptomic alterations during ageing reflect the shift from cancer to degenerative diseases in the elderly
Source: Nat Commun. 2018 Jan 30;9:327. doi: 10.1038/s41467-017-02395-2 (PMC5790807; doi:10.1038/s41467-017-02395-2)
Supplement: Supplementary file 5 — Supplementary Data 2 [file 41467_2017_2395_MOESM5_ESM.zip › Supplementary Data S2/SpeciesComparison/metabolic-1-2/drerio.csv]

Custom pathway$"Custom pathway"$"Diff"$"Direction of change"$"Interactions"$"P-value"$"FDR corrected p-value"
alanine and aspartate metabolism$"alanine and aspartate metabolism"$0.0340136054421769$"UP"$"organ + age"$0.780702985435712$0.919025736609006
aminosugar metabolism$"aminosugar metabolism"$0.111111111111111$"UP"$"organ + age"$0.376850578081868$0.633967032625555
arachidonic acid metabolism$"arachidonic acid metabolism"$0.384353741496599$"UP"$"age"$0.000102615191265202$0.00213885054879221
arginine and proline metabolism$"arginine and proline metabolism"$-0.072562358276644$"DOWN"$"organ + age"$0.573346111662424$0.792673693317747
beta-alanine metabolism$"beta-alanine metabolism"$0.0748299319727891$"UP"$"organ + age"$0.544640527632418$0.782047937113216
bile acid synthesis$"bile acid synthesis"$0.208616780045352$"UP"$"organ + age"$0.0745725617035735$0.25869419635222
butanoate metabolism$"butanoate metabolism"$0.0680272108843538$"UP"$"organ + age + organ:age"$0.531501793096113$0.772433625065187
cholesterol metabolism$"cholesterol metabolism"$0.0963718820861678$"UP"$"organ + age + organ:age"$0.390800106888716$0.64613342063265
chondroitin sulfate degradation$"chondroitin sulfate degradation"$-0.0839002267573696$"DOWN"$"organ + age"$0.478585021628004$0.734123536963735
chondroitin synthesis$"chondroitin synthesis"$0.0442176870748299$"UP"$"organ + age + organ:age"$0.653592615067731$0.826183795600056
citric acid cycle$"citric acid cycle"$-0.0510204081632653$"DOWN"$"organ + age"$0.605056217666078$0.792673693317747
coa synthesis$"coa synthesis"$0.202947845804989$"UP"$"organ + age + organ:age"$0.0580896604379045$0.218953335496717
fatty acid oxidation$"fatty acid oxidation"$-0.117913832199546$"DOWN"$"organ + age"$0.278699609803934$0.563145603315166
fructose and mannose metabolism$"fructose and mannose metabolism"$0.136054421768707$"UP"$"organ + age"$0.273193398943885$0.554879856922295
galactose metabolism$"galactose metabolism"$-0.149659863945578$"DOWN"$"organ + age"$0.23245095679019$0.510910779871503
glutamate metabolism$"glutamate metabolism"$0.0544217687074831$"UP"$"organ + age"$0.664055378515069$0.831660410153058
glutathione metabolism$"glutathione metabolism"$0.433106575963719$"UP"$"age"$1.03813211804364e-06$4.52164211414561e-05
glycerophospholipid metabolism$"glycerophospholipid metabolism"$-0.105442176870748$"DOWN"$"organ + age"$0.312753248752276$0.604370313629798
glycine, serine, alanine and threonine metabolism$"glycine	serine	alanine and threonine metabolism"$-0.090702947845805$"DOWN"$"organ + age"$0.459550576045902$0.714856451626959
glyoxylate and dicarboxylate metabolism$"glyoxylate and dicarboxylate metabolism"$-0.0204081632653061$"DOWN"$"organ + age"$0.868278304780866$0.961484026791111
heme synthesis$"heme synthesis"$0.0986394557823129$"UP"$"organ + age"$0.282766555401864$0.565533110803728
heparan sulfate degradation$"heparan sulfate degradation"$-0.064625850340136$"DOWN"$"organ + age"$0.606252513039317$0.792673693317747
histidine metabolism$"histidine metabolism"$0.107709750566893$"UP"$"organ + age"$0.376722109762053$0.633967032625555
inositol phosphate metabolism$"inositol phosphate metabolism"$-0.335600907029478$"DOWN"$"age"$0.00108102667098727$0.0131777641318087
keratan sulfate degradation$"keratan sulfate degradation"$-0.104308390022676$"DOWN"$"organ + age + organ:age"$0.349005003032433$0.625475458975707
keratan sulfate synthesis$"keratan sulfate synthesis"$-0.244897959183674$"DOWN"$"organ + age + organ:age"$0.00472665335318579$0.0378132268254864
limonene and pinene degradation$"limonene and pinene degradation"$0.202947845804989$"UP"$"organ + age"$0.0868026636202769$0.265833157337098
lysine metabolism$"lysine metabolism"$0.173469387755102$"UP"$"organ + age"$0.145629070585251$0.40377346676367
methionine and cysteine metabolism$"methionine and cysteine metabolism"$-0.113378684807256$"DOWN"$"organ + age"$0.299801671822579$0.587611276772255
miscellaneous$"miscellaneous"$-0.291383219954648$"DOWN"$"age"$0.00342896010444625$0.0292207034987594
n-glycan degradation$"n-glycan degradation"$-0.148526077097506$"DOWN"$"organ + age + organ:age"$0.192316577299658$0.465358631490529
n-glycan synthesis$"n-glycan synthesis"$0.182539682539683$"UP"$"organ + age + organ:age"$0.102893903198373$0.303266241005732
nad metabolism$"nad metabolism"$-0.174603174603175$"DOWN"$"organ + age"$0.156706590948803$0.417884242530141
nucleotide interconversion$"nucleotide interconversion"$-0.31859410430839$"DOWN"$"age"$0.0020354398863231$0.0206295929351202
o-glycan synthesis$"o-glycan synthesis"$-0.183673469387755$"DOWN"$"organ + age"$0.131813832751611$0.371733974378643
pentose phosphate pathway$"pentose phosphate pathway"$0.174603174603175$"UP"$"organ + age + organ:age"$0.0512837954293198$0.203923394633785
propanoate metabolism$"propanoate metabolism"$-0.0204081632653061$"DOWN"$"organ + age"$0.873633676928296$0.961978655494079
purine catabolism$"purine catabolism"$-0.192743764172336$"DOWN"$"organ + age"$0.111504078039552$0.326191034264957
purine synthesis$"purine synthesis"$0.226757369614512$"UP"$"organ + age + organ:age"$0.0178953664837739$0.0953620871066132
pyrimidine catabolism$"pyrimidine catabolism"$-0.373015873015873$"DOWN"$"age"$0.000194152832867932$0.00345945047655588
pyruvate metabolism$"pyruvate metabolism"$-0.208616780045352$"DOWN"$"organ + age"$0.0818812663018192$0.260954930002546
selenoamino acid metabolism$"selenoamino acid metabolism"$-0.207482993197279$"DOWN"$"organ + age"$0.0837830305251261$0.26273343898601
sphingolipid metabolism$"sphingolipid metabolism"$-0.328798185941043$"DOWN"$"organ + age + organ:age"$0.00110935259272879$0.0131777641318087
starch and sucrose metabolism$"starch and sucrose metabolism"$-0.315192743764172$"DOWN"$"age"$0.0035969642591624$0.0300002125445034
tetrahydrobiopterin metabolism$"tetrahydrobiopterin metabolism"$0.315192743764172$"UP"$"age"$0.00331283615611716$0.0288584838488428
transport, endoplasmic reticular$"transport	endoplasmic reticular"$0.163265306122449$"UP"$"organ + age"$0.189089900620839$0.460392801511609
transport, extracellular$"transport	extracellular"$-0.113378684807256$"DOWN"$"organ + age"$0.240920362985303$0.520693451382074
transport, golgi apparatus$"transport	golgi apparatus"$-0.301587301587302$"DOWN"$"age"$0.00438673538882895$0.0358250056754364
transport, lysosomal$"transport	lysosomal"$0.0272108843537415$"UP"$"organ + age"$0.816926474563619$0.941567441723455
transport, mitochondrial$"transport	mitochondrial"$0.0714285714285714$"UP"$"organ + age"$0.576611086362805$0.792673693317747
triacylglycerol synthesis$"triacylglycerol synthesis"$0.114512471655329$"UP"$"organ + age"$0.357414547986118$0.625475458975707
tryptophan metabolism$"tryptophan metabolism"$0.103174603174603$"UP"$"organ + age + organ:age"$0.272932871488034$0.554879856922295
tyrosine metabolism$"tyrosine metabolism"$0.249433106575964$"UP"$"age"$0.0230149953266579$0.111381211951234
urea cycle$"urea cycle"$0.010204081632653$"UP"$"organ + age"$0.93276078093558$0.982909210018138
valine, leucine, and isoleucine metabolism$"valine	leucine	and isoleucine metabolism"$0.0272108843537415$"UP"$"organ + age + organ:age"$0.788122120758872$0.922231752988606
vitamin c metabolism$"vitamin c metabolism"$-0.00226757369614511$"DOWN"$"organ + age"$0.985583816009942$0.998317457043663
