# Supplementary material for: Transcriptomic alterations during ageing reflect the shift from cancer to degenerative diseases in the elderly
Source: Nat Commun. 2018 Jan 30;9:327. doi: 10.1038/s41467-017-02395-2 (PMC5790807; doi:10.1038/s41467-017-02395-2)
Supplement: Supplementary file 5 — Supplementary Data 2 [file 41467_2017_2395_MOESM5_ESM.zip › Supplementary Data S2/SpeciesComparison/metabolic-1-2/liver.csv]

Custom pathway$"Custom pathway"$"Diff"$"Direction of change"$"Interactions"$"P-value"$"FDR corrected p-value"
alanine and aspartate metabolism$"alanine and aspartate metabolism"$0.309360282574568$"UP"$"age"$0.00597177412925275$0.0449086854466763
aminosugar metabolism$"aminosugar metabolism"$0.225618131868132$"UP"$"age"$0.0574299657603367$0.218568413379145
arachidonic acid metabolism$"arachidonic acid metabolism"$0.00559262166405028$"UP"$"age + species + age:species"$0.962063496949799$0.993639801924172
arginine and proline metabolism$"arginine and proline metabolism"$-0.248430141287284$"DOWN"$"age"$0.0343224942188293$0.152891110611148
beta-alanine metabolism$"beta-alanine metabolism"$-0.0551903453689168$"DOWN"$"age"$0.659278540980105$0.828324320718593
bile acid synthesis$"bile acid synthesis"$-0.0646094976452119$"DOWN"$"age"$0.607696251939094$0.792673693317747
butanoate metabolism$"butanoate metabolism"$-0.221938775510204$"DOWN"$"age"$0.0499032511975089$0.203771609056494
cholesterol metabolism$"cholesterol metabolism"$-0.163657770800628$"DOWN"$"age"$0.184057023087773$0.458412875951115
chondroitin sulfate degradation$"chondroitin sulfate degradation"$0.0478316326530612$"UP"$"age + species + age:species"$0.655467245999024$0.826183795600056
chondroitin synthesis$"chondroitin synthesis"$0.0984595761381475$"UP"$"age + species + age:species"$0.35412398193202$0.625475458975707
citric acid cycle$"citric acid cycle"$-0.296114599686028$"DOWN"$"age"$0.00917786409814316$0.0580277859108406
coa synthesis$"coa synthesis"$0.153061224489796$"UP"$"age"$0.205880781102176$0.478977788141651
fatty acid oxidation$"fatty acid oxidation"$-0.191473704866562$"DOWN"$"age + species + age:species"$0.0482377557202705$0.201161704705809
fructose and mannose metabolism$"fructose and mannose metabolism"$0.257702119309262$"UP"$"age + species + age:species"$0.0131658451795214$0.0726903001460898
galactose metabolism$"galactose metabolism"$0.192798273155416$"UP"$"age + species + age:species"$0.0777025690746126$0.260954930002546
glutamate metabolism$"glutamate metabolism"$-0.023842229199372$"DOWN"$"age"$0.848385973483521$0.955653165533162
glutathione metabolism$"glutathione metabolism"$-0.00868328100470955$"DOWN"$"age + species + age:species"$0.927555644533585$0.982707601776123
glycerophospholipid metabolism$"glycerophospholipid metabolism"$-0.0373822605965464$"DOWN"$"age"$0.763409041588335$0.912366903361669
glycine, serine, alanine and threonine metabolism$"glycine	serine	alanine and threonine metabolism"$-0.0261970172684458$"DOWN"$"age"$0.825839554577518$0.941567441723455
glyoxylate and dicarboxylate metabolism$"glyoxylate and dicarboxylate metabolism"$0.263147566718995$"UP"$"age"$0.0186389543036614$0.0961377643030959
heme synthesis$"heme synthesis"$-0.282868916797488$"DOWN"$"age"$0.0120398091094736$0.0674229310130524
heparan sulfate degradation$"heparan sulfate degradation"$-0.310243328100471$"DOWN"$"age"$0.000538623788002392$0.00754073303203349
histidine metabolism$"histidine metabolism"$0.063432103610675$"UP"$"age"$0.615063149711232$0.797484968987314
inositol phosphate metabolism$"inositol phosphate metabolism"$-0.0682888540031397$"DOWN"$"age"$0.576881877536927$0.792673693317747
keratan sulfate degradation$"keratan sulfate degradation"$0.126569858712716$"UP"$"age + species + age:species"$0.24672893918882$0.521969531310879
keratan sulfate synthesis$"keratan sulfate synthesis"$0.236067503924647$"UP"$"age"$0.0049901074028492$0.0391224420383377
limonene and pinene degradation$"limonene and pinene degradation"$-0.221938775510204$"DOWN"$"age"$0.0530909640576086$0.206177001255644
lysine metabolism$"lysine metabolism"$-0.22267464678179$"DOWN"$"age"$0.056660000847782$0.217752160120888
methionine and cysteine metabolism$"methionine and cysteine metabolism"$0.0893347723704866$"UP"$"age"$0.443377668076819$0.692446397952641
miscellaneous$"miscellaneous"$-0.397370486656201$"DOWN"$"age"$5.76312786185985e-05$0.00132890948344062
n-glycan degradation$"n-glycan degradation"$0.11464874411303$"UP"$"age + species + age:species"$0.293584117944078$0.580851505868506
n-glycan synthesis$"n-glycan synthesis"$-0.428571428571429$"DOWN"$"age"$6.92374533812451e-06$0.000226175681045401
nad metabolism$"nad metabolism"$0.123626373626374$"UP"$"age"$0.320535097929772$0.612925650675467
nucleotide interconversion$"nucleotide interconversion"$-0.198979591836735$"DOWN"$"age"$0.0844500339597889$0.26273343898601
o-glycan synthesis$"o-glycan synthesis"$0.0523940345368917$"UP"$"age + species + age:species"$0.554633924153898$0.784633858072314
pentose phosphate pathway$"pentose phosphate pathway"$-0.113324175824176$"DOWN"$"age"$0.353781292242221$0.625475458975707
propanoate metabolism$"propanoate metabolism"$0.0117739403453689$"UP"$"age"$0.925939375039971$0.982707601776123
purine catabolism$"purine catabolism"$0.0285518053375196$"UP"$"age"$0.819661074204463$0.941567441723455
purine synthesis$"purine synthesis"$0.0345859497645212$"UP"$"age"$0.742444772635644$0.901047525923135
pyrimidine catabolism$"pyrimidine catabolism"$0.042239010989011$"UP"$"age"$0.737450607679354$0.900918461789177
pyruvate metabolism$"pyruvate metabolism"$-0.0126569858712716$"DOWN"$"age"$0.9187418651502$0.982707601776123
selenoamino acid metabolism$"selenoamino acid metabolism"$0.283163265306122$"UP"$"age"$0.00706820727546552$0.0494774509282586
sphingolipid metabolism$"sphingolipid metabolism"$-0.226059654631083$"DOWN"$"age"$0.048850075935763$0.201570839650727
starch and sucrose metabolism$"starch and sucrose metabolism"$0.16100863422292$"UP"$"age + species + age:species"$0.166088638316094$0.431170504767608
tetrahydrobiopterin metabolism$"tetrahydrobiopterin metabolism"$0.171752354788069$"UP"$"age"$0.156066973705444$0.417884242530141
transport, endoplasmic reticular$"transport	endoplasmic reticular"$-0.0921310832025118$"DOWN"$"age"$0.464996057718197$0.720468200100921
transport, extracellular$"transport	extracellular"$-0.404140502354788$"DOWN"$"age"$2.42380991599639e-05$0.000678666776478988
transport, golgi apparatus$"transport	golgi apparatus"$-0.162774725274725$"DOWN"$"age"$0.163819461311651$0.428114858894448
transport, lysosomal$"transport	lysosomal"$-0.107731554160126$"DOWN"$"age"$0.373896951333385$0.633967032625555
transport, mitochondrial$"transport	mitochondrial"$0.32657967032967$"UP"$"age + species + age:species"$0.00100060701781946$0.0126528371285557
triacylglycerol synthesis$"triacylglycerol synthesis"$0.0972821821036107$"UP"$"age"$0.43878237753263$0.688010767971164
tryptophan metabolism$"tryptophan metabolism"$-0.192651098901099$"DOWN"$"age + species + age:species"$0.0896032639517466$0.272282786582052
tyrosine metabolism$"tyrosine metabolism"$0.361018445839874$"UP"$"age"$0.00053196646756476$0.00754073303203349
urea cycle$"urea cycle"$-0.115090266875981$"DOWN"$"age"$0.352139945704365$0.625475458975707
valine, leucine, and isoleucine metabolism$"valine	leucine	and isoleucine metabolism"$-0.209723312401884$"DOWN"$"age"$0.0716606163573076$0.253071726234816
vitamin c metabolism$"vitamin c metabolism"$-0.327904238618524$"DOWN"$"age"$0.0023712415872583$0.0221315881477441
