# Supplementary material for: Transcriptomic alterations during ageing reflect the shift from cancer to degenerative diseases in the elderly
Source: Nat Commun. 2018 Jan 30;9:327. doi: 10.1038/s41467-017-02395-2 (PMC5790807; doi:10.1038/s41467-017-02395-2)
Supplement: Supplementary file 5 — Supplementary Data 2 [file 41467_2017_2395_MOESM5_ESM.zip › Supplementary Data S2/SpeciesComparison/metabolic-1-2/all.csv]

Custom pathway$"Custom pathway"$"Diff"$"Direction of change"$"Interactions"$"P-value"$"FDR corrected p-value"$"Cross-species regulation"
alanine and aspartate metabolism$"alanine and aspartate metabolism"$-0.00826329963988193$"DOWN"$"organ + species + age + organ:species + organ:age + species:age + organ:species:age"$0.854726749875913$0.960036922496727$FALSE
aminosugar metabolism$"aminosugar metabolism"$0.142393230011901$"UP"$"age"$0.00854051536495164$0.0548833118534597$FALSE
arachidonic acid metabolism$"arachidonic acid metabolism"$0.123088997851656$"UP"$"organ + species + age + organ:species + organ:age + species:age + organ:species:age"$0.00733964738947563$0.0496058927012836$FALSE
arginine and proline metabolism$"arginine and proline metabolism"$-0.163241294570408$"DOWN"$"species + age + species:age"$0.000381240967698362$0.00574794074375993$FALSE
beta-alanine metabolism$"beta-alanine metabolism"$0.0345527406840698$"UP"$"organ + species + age + organ:species + organ:age + species:age + organ:species:age"$0.490163359030906$0.736184048812701$FALSE
bile acid synthesis$"bile acid synthesis"$0.0240243099024744$"UP"$"organ + species + age + organ:species + organ:age + species:age + organ:species:age"$0.620492131482476$0.797484968987314$FALSE
butanoate metabolism$"butanoate metabolism"$-0.0140463439514073$"DOWN"$"organ + species + age + organ:species + organ:age + species:age + organ:species:age"$0.746800486177439$0.903536390683815$FALSE
cholesterol metabolism$"cholesterol metabolism"$-0.0858472048345466$"DOWN"$"species + age + species:age"$0.0800611142564521$0.260954930002546$FALSE
chondroitin sulfate degradation$"chondroitin sulfate degradation"$0.0453595674719092$"UP"$"organ + species + age + organ:species + organ:age + species:age + organ:species:age"$0.349044936504268$0.625475458975707$FALSE
chondroitin synthesis$"chondroitin synthesis"$0.0339200224880604$"UP"$"organ + species + age + organ:species + organ:age + species:age + organ:species:age"$0.482200756012373$0.734123536963735$FALSE
citric acid cycle$"citric acid cycle"$-0.097666380736001$"DOWN"$"organ + age"$0.0605885829220854$0.224063438730731$FALSE
coa synthesis$"coa synthesis"$0.0817978083800869$"UP"$"organ + species + age + organ:species + organ:age + species:age + organ:species:age"$0.0698972918290291$0.249088530881631$FALSE
fatty acid oxidation$"fatty acid oxidation"$-0.122298100106644$"DOWN"$"species + age + species:age"$0.00231498002289291$0.0221315881477441$FALSE
fructose and mannose metabolism$"fructose and mannose metabolism"$0.0561031224401478$"UP"$"organ + species + age + organ:species + organ:age + species:age + organ:species:age"$0.257825734196365$0.534749670925794$FALSE
galactose metabolism$"galactose metabolism"$0.0580961847575772$"UP"$"species + age + species:age"$0.214099974896058$0.49368935387797$FALSE
glutamate metabolism$"glutamate metabolism"$0.00975651458246396$"UP"$"organ + species + age + organ:species + organ:age + species:age + organ:species:age"$0.840526397492628$0.952272681552341$FALSE
glutathione metabolism$"glutathione metabolism"$0.123209214308898$"UP"$"organ + species + age + organ:species + organ:age + species:age + organ:species:age"$0.00940033564648167$0.0584909773558859$FALSE
glycerophospholipid metabolism$"glycerophospholipid metabolism"$-0.100513612618043$"DOWN"$"age"$0.051501061399859$0.203923394633785$FALSE
glycine, serine, alanine and threonine metabolism$"glycine	serine	alanine and threonine metabolism"$-0.0261818789508663$"DOWN"$"organ + species + age"$0.59357686769874$0.792673693317747$FALSE
glyoxylate and dicarboxylate metabolism$"glyoxylate and dicarboxylate metabolism"$-0.00508705429591505$"DOWN"$"organ + age + organ:age"$0.922105668197694$0.982707601776123$FALSE
heme synthesis$"heme synthesis"$-0.0250176774702092$"DOWN"$"organ + species + age + organ:age + species:age"$0.532772449815814$0.772433625065187$FALSE
heparan sulfate degradation$"heparan sulfate degradation"$-0.138615902381725$"DOWN"$"organ + species + age + organ:species + organ:age + species:age + organ:species:age"$0.00211080362069725$0.0206858754828331$TRUE
histidine metabolism$"histidine metabolism"$0.0497759404800543$"UP"$"organ + species + age + organ:species + organ:age + species:age + organ:species:age"$0.303986519812305$0.592849332171261$FALSE
inositol phosphate metabolism$"inositol phosphate metabolism"$-0.0114901624395295$"DOWN"$"species + age + species:age"$0.809465934188229$0.936019605315002$FALSE
keratan sulfate degradation$"keratan sulfate degradation"$0.0562613019891501$"UP"$"organ + species + age + organ:species + organ:age + species:age + organ:species:age"$0.245689313930897$0.521969531310879$FALSE
keratan sulfate synthesis$"keratan sulfate synthesis"$0.0408229780065223$"UP"$"species + age + species:age"$0.354330999755167$0.625475458975707$FALSE
limonene and pinene degradation$"limonene and pinene degradation"$-0.0593995842413564$"DOWN"$"species + age + species:age"$0.184768455102745$0.458412875951115$FALSE
lysine metabolism$"lysine metabolism"$-0.107036937218899$"DOWN"$"species + age + species:age"$0.0206936269564322$0.10525473693334$FALSE
methionine and cysteine metabolism$"methionine and cysteine metabolism"$-0.034299653405666$"DOWN"$"organ + species + age + organ:species + organ:age + species:age + organ:species:age"$0.484191601509977$0.734123536963735$FALSE
miscellaneous$"miscellaneous"$-0.0567168590902768$"DOWN"$"organ + species + age + organ:species + organ:age + species:age + organ:species:age"$0.196338088527302$0.467393493427955$FALSE
n-glycan degradation$"n-glycan degradation"$0.111453310227044$"UP"$"organ + species + age + organ:species + organ:age + species:age + organ:species:age"$0.018245297278051$0.0953620871066132$FALSE
n-glycan synthesis$"n-glycan synthesis"$-0.136768365249378$"DOWN"$"species + age + species:age"$0.00322174540507673$0.0287028226997745$FALSE
nad metabolism$"nad metabolism"$-0.0244482310938007$"DOWN"$"organ + species + age"$0.637585339172137$0.808846126069507$FALSE
nucleotide interconversion$"nucleotide interconversion"$-0.106549744207972$"DOWN"$"organ + species + age + organ:species + organ:age + species:age + organ:species:age"$0.0165025098149513$0.0898469978814013$FALSE
o-glycan synthesis$"o-glycan synthesis"$-0.0114142362560083$"DOWN"$"organ + species + age + organ:species + organ:age + species:age + organ:species:age"$0.794604430601988$0.924557928443571$FALSE
pentose phosphate pathway$"pentose phosphate pathway"$0.0263084225900682$"UP"$"organ + species + age + organ:species + organ:age + species:age + organ:species:age"$0.593647531561004$0.792673693317747$FALSE
propanoate metabolism$"propanoate metabolism"$-0.0336099905720159$"DOWN"$"organ + species + age"$0.513534169902283$0.756787197750733$FALSE
purine catabolism$"purine catabolism"$-0.000240432914483502$"DOWN"$"species + age + species:age"$0.996066070627786$1$FALSE
purine synthesis$"purine synthesis"$0.00956037194170112$"UP"$"organ + species + age + organ:species + organ:age + species:age + organ:species:age"$0.829134237975828$0.942088757352245$FALSE
pyrimidine catabolism$"pyrimidine catabolism"$-0.028124323812615$"DOWN"$"organ + species + age + organ:species + organ:age + species:age + organ:species:age"$0.554600941459234$0.784633858072314$FALSE
pyruvate metabolism$"pyruvate metabolism"$-0.0264602749571104$"DOWN"$"species + age + species:age"$0.590100189486336$0.792673693317747$FALSE
selenoamino acid metabolism$"selenoamino acid metabolism"$-0.110978771580037$"DOWN"$"organ + age + organ:age"$0.0235380906342106$0.112523555226958$FALSE
sphingolipid metabolism$"sphingolipid metabolism"$-0.0386717361400905$"DOWN"$"organ + species + age + organ:species + organ:age + species:age + organ:species:age"$0.426723581304271$0.679982292159652$FALSE
starch and sucrose metabolism$"starch and sucrose metabolism"$-0.0231448316100215$"DOWN"$"organ + species + age + organ:species + organ:age + species:age + organ:species:age"$0.627316236058934$0.80100314180815$FALSE
tetrahydrobiopterin metabolism$"tetrahydrobiopterin metabolism"$-0.0080798113630392$"DOWN"$"organ + species + age + organ:species + organ:age + species:age + organ:species:age"$0.865083666461801$0.961484026791111$FALSE
transport, endoplasmic reticular$"transport	endoplasmic reticular"$0.0422023036738227$"UP"$"organ + species + age"$0.400576121830061$0.651330179649198$FALSE
transport, extracellular$"transport	extracellular"$-0.0744709316702988$"DOWN"$"organ + species + age + organ:species + organ:age + species:age + organ:species:age"$0.0670735409000326$0.241218605805622$FALSE
transport, golgi apparatus$"transport	golgi apparatus"$-0.0544770366764038$"DOWN"$"organ + species + age"$0.28099278056608$0.564867538368735$FALSE
transport, lysosomal$"transport	lysosomal"$-0.0082759540038021$"DOWN"$"organ + species + age"$0.868278942561361$0.961484026791111$FALSE
transport, mitochondrial$"transport	mitochondrial"$0.168347330412204$"UP"$"species + age + species:age"$0.000380282316163233$0.00574794074375993$FALSE
triacylglycerol synthesis$"triacylglycerol synthesis"$0.0928387409004497$"UP"$"organ + species + age + organ:species + organ:age + species:age + organ:species:age"$0.058920942241971$0.219971517703358$FALSE
tryptophan metabolism$"tryptophan metabolism"$-0.0839300687006383$"DOWN"$"organ + species + age + organ:species + organ:age + species:age + organ:species:age"$0.0774033644707035$0.260954930002546$FALSE
tyrosine metabolism$"tyrosine metabolism"$0.153782157540069$"UP"$"organ + age + organ:age"$0.0020524339909941$0.0206295929351202$FALSE
urea cycle$"urea cycle"$-0.139893993137664$"DOWN"$"age"$0.00788171655731243$0.0523666591604487$FALSE
valine, leucine, and isoleucine metabolism$"valine	leucine	and isoleucine metabolism"$-0.0280737063569342$"DOWN"$"organ + species + age + organ:species + organ:age + species:age + organ:species:age"$0.57081388998025$0.792673693317747$FALSE
vitamin c metabolism$"vitamin c metabolism"$-0.0885552387134665$"DOWN"$"organ + age + organ:age"$0.0932571560977742$0.28120619377175$FALSE
