# Supplementary material for: Transcriptomic alterations during ageing reflect the shift from cancer to degenerative diseases in the elderly
Source: Nat Commun. 2018 Jan 30;9:327. doi: 10.1038/s41467-017-02395-2 (PMC5790807; doi:10.1038/s41467-017-02395-2)
Supplement: Supplementary file 5 — Supplementary Data 2 [file 41467_2017_2395_MOESM5_ESM.zip › Supplementary Data S2/SpeciesComparison/metabolic-1-2/brain.csv]

Custom pathway$"Custom pathway"$"Diff"$"Direction of change"$"Interactions"$"P-value"$"FDR corrected p-value"
alanine and aspartate metabolism$"alanine and aspartate metabolism"$-0.124691358024691$"DOWN"$"age + species + age:species"$0.180612879405111$0.453847748248741
aminosugar metabolism$"aminosugar metabolism"$-0.0246913580246913$"DOWN"$"age"$0.805823605656038$0.934564655080375
arachidonic acid metabolism$"arachidonic acid metabolism"$0.264197530864198$"UP"$"age + species + age:species"$0.000109125027999602$0.00213885054879221
arginine and proline metabolism$"arginine and proline metabolism"$-0.0864197530864197$"DOWN"$"age + species + age:species"$0.31451924484816$0.604370313629798
beta-alanine metabolism$"beta-alanine metabolism"$0.180246913580247$"UP"$"age + species + age:species"$0.0514112819821988$0.203923394633785
bile acid synthesis$"bile acid synthesis"$0.0024691358024691$"UP"$"age + species + age:species"$0.978069112373969$0.995442903032362
butanoate metabolism$"butanoate metabolism"$0.234567901234568$"UP"$"age + species + age:species"$0.00164338153793765$0.0178945989686544
cholesterol metabolism$"cholesterol metabolism"$-0.238271604938272$"DOWN"$"age"$0.0100393483854344$0.0604603599394104
chondroitin sulfate degradation$"chondroitin sulfate degradation"$0.0111111111111111$"UP"$"age"$0.91067536117095$0.980727312030254
chondroitin synthesis$"chondroitin synthesis"$-0.128395061728395$"DOWN"$"age"$0.17599306177862$0.44798233907285
citric acid cycle$"citric acid cycle"$-0.0814814814814815$"DOWN"$"age"$0.337812936425458$0.62463524093764
coa synthesis$"coa synthesis"$0.0530864197530865$"UP"$"age + species + age:species"$0.539555730774524$0.777595023763284
fatty acid oxidation$"fatty acid oxidation"$-0.208641975308642$"DOWN"$"age + species + age:species"$0.0117391080770539$0.0666917444377555
fructose and mannose metabolism$"fructose and mannose metabolism"$-0.00370370370370371$"DOWN"$"age"$0.969671773900062$0.993639801924172
galactose metabolism$"galactose metabolism"$0.162962962962963$"UP"$"age + species + age:species"$0.0957012272660423$0.286373138078539
glutamate metabolism$"glutamate metabolism"$-0.00370370370370376$"DOWN"$"age + species + age:species"$0.965009328017655$0.993639801924172
glutathione metabolism$"glutathione metabolism"$0.250617283950617$"UP"$"age"$0.00960333527010254$0.058820428529378
glycerophospholipid metabolism$"glycerophospholipid metabolism"$-0.124691358024691$"DOWN"$"age + species + age:species"$0.0817349939073658$0.260954930002546
glycine, serine, alanine and threonine metabolism$"glycine	serine	alanine and threonine metabolism"$-0.0962962962962963$"DOWN"$"age"$0.33032138046327$0.622528755488471
glyoxylate and dicarboxylate metabolism$"glyoxylate and dicarboxylate metabolism"$-0.109876543209877$"DOWN"$"age"$0.247253055287044$0.521969531310879
heme synthesis$"heme synthesis"$0.192592592592593$"UP"$"age"$0.00618640054622582$0.0449086854466763
heparan sulfate degradation$"heparan sulfate degradation"$0.00864197530864197$"UP"$"age"$0.930663131923691$0.982909210018138
histidine metabolism$"histidine metabolism"$0.0518518518518519$"UP"$"age + species + age:species"$0.508296073662259$0.75474265483184
inositol phosphate metabolism$"inositol phosphate metabolism"$0.0234567901234568$"UP"$"age + species + age:species"$0.794836790524193$0.924557928443571
keratan sulfate degradation$"keratan sulfate degradation"$0.0580246913580247$"UP"$"age"$0.556449521796182$0.784633858072314
keratan sulfate synthesis$"keratan sulfate synthesis"$-0.00370370370370371$"DOWN"$"age"$0.970826643206525$0.993639801924172
limonene and pinene degradation$"limonene and pinene degradation"$-0.0901234567901235$"DOWN"$"age + species + age:species"$0.294871045071002$0.580851505868506
lysine metabolism$"lysine metabolism"$-0.045679012345679$"DOWN"$"age + species + age:species"$0.586950341812466$0.792673693317747
methionine and cysteine metabolism$"methionine and cysteine metabolism"$-0.0876543209876544$"DOWN"$"age + species + age:species"$0.369144033688536$0.63189721050614
miscellaneous$"miscellaneous"$-0.0851851851851852$"DOWN"$"age"$0.403758249119273$0.651330179649198
n-glycan degradation$"n-glycan degradation"$0.246913580246914$"UP"$"age"$0.00615639892277118$0.0449086854466763
n-glycan synthesis$"n-glycan synthesis"$-0.130864197530864$"DOWN"$"age"$0.196734506162277$0.467393493427955
nad metabolism$"nad metabolism"$0.0567901234567902$"UP"$"age + species + age:species"$0.499248369602946$0.744126847469031
nucleotide interconversion$"nucleotide interconversion"$-0.141975308641975$"DOWN"$"age"$0.025628769781834$0.120100387565142
o-glycan synthesis$"o-glycan synthesis"$-0.091358024691358$"DOWN"$"age"$0.32566089522948$0.61671048758433
pentose phosphate pathway$"pentose phosphate pathway"$0.0160493827160494$"UP"$"age"$0.872018241404678$0.961978655494079
propanoate metabolism$"propanoate metabolism"$-0.125925925925926$"DOWN"$"age"$0.187407074673068$0.459147332949017
purine catabolism$"purine catabolism"$0.0641975308641975$"UP"$"age"$0.534003858144556$0.772433625065187
purine synthesis$"purine synthesis"$-0.0728395061728395$"DOWN"$"age + species + age:species"$0.374915616768207$0.633967032625555
pyrimidine catabolism$"pyrimidine catabolism"$0$"DOWN"$"age + species + age:species"$1$1
pyruvate metabolism$"pyruvate metabolism"$-0.11358024691358$"DOWN"$"age + species + age:species"$0.219714119821137$0.503672134326816
selenoamino acid metabolism$"selenoamino acid metabolism"$-0.166666666666667$"DOWN"$"age + species + age:species"$0.0531221355276022$0.206177001255644
sphingolipid metabolism$"sphingolipid metabolism"$-0.00864197530864197$"DOWN"$"age + species + age:species"$0.925328373407269$0.982707601776123
starch and sucrose metabolism$"starch and sucrose metabolism"$-0.330864197530864$"DOWN"$"age + species + age:species"$0.000106490133904092$0.00213885054879221
tetrahydrobiopterin metabolism$"tetrahydrobiopterin metabolism"$0.065432098765432$"UP"$"age + species + age:species"$0.47323196405713$0.730342243741713
transport, endoplasmic reticular$"transport	endoplasmic reticular"$0.0987654320987654$"UP"$"age"$0.342302336296149$0.625475458975707
transport, extracellular$"transport	extracellular"$-0.037037037037037$"DOWN"$"age"$0.423164737278256$0.67706357964521
transport, golgi apparatus$"transport	golgi apparatus"$-0.0123456790123457$"DOWN"$"age"$0.898195427761498$0.972631512935103
transport, lysosomal$"transport	lysosomal"$0.088888888888889$"UP"$"age"$0.333550254111905$0.62463524093764
transport, mitochondrial$"transport	mitochondrial"$0.125925925925926$"UP"$"age + species + age:species"$0.196587254370912$0.467393493427955
triacylglycerol synthesis$"triacylglycerol synthesis"$-0.0024691358024691$"DOWN"$"age"$0.980206532067581$0.995442903032362
tryptophan metabolism$"tryptophan metabolism"$-0.0493827160493827$"DOWN"$"age + species + age:species"$0.593220858303944$0.792673693317747
tyrosine metabolism$"tyrosine metabolism"$0.0185185185185185$"UP"$"age + species + age:species"$0.825214445126984$0.941567441723455
urea cycle$"urea cycle"$-0.179012345679012$"DOWN"$"age"$0.036371721666232$0.158419054368477
valine, leucine, and isoleucine metabolism$"valine	leucine	and isoleucine metabolism"$0.120987654320988$"UP"$"age"$0.230353920836191$0.510910779871503
vitamin c metabolism$"vitamin c metabolism"$0.0543209876543209$"UP"$"age"$0.586538658221962$0.792673693317747
