# Supplementary material for: Transcriptomic alterations during ageing reflect the shift from cancer to degenerative diseases in the elderly
Source: Nat Commun. 2018 Jan 30;9:327. doi: 10.1038/s41467-017-02395-2 (PMC5790807; doi:10.1038/s41467-017-02395-2)
Supplement: Supplementary file 5 — Supplementary Data 2 [file 41467_2017_2395_MOESM5_ESM.zip › Supplementary Data S2/SpeciesComparison/metabolic-1-2/mmusculus.csv]

Custom pathway$"Custom pathway"$"Diff"$"Direction of change"$"Interactions"$"P-value"$"FDR corrected p-value"
alanine and aspartate metabolism$"alanine and aspartate metabolism"$0.0249505928853755$"UP"$"organ + age"$0.739977669819574$0.900918461789177
aminosugar metabolism$"aminosugar metabolism"$0.164896245059289$"UP"$"organ + age"$0.0797642080774157$0.260954930002546
arachidonic acid metabolism$"arachidonic acid metabolism"$0.0644762845849802$"UP"$"organ + age"$0.367522213493806$0.631880296884088
arginine and proline metabolism$"arginine and proline metabolism"$-0.0444664031620553$"DOWN"$"organ + age"$0.620038795684244$0.797484968987314
beta-alanine metabolism$"beta-alanine metabolism"$0.109066205533597$"UP"$"organ + age"$0.247669216387305$0.521969531310879
bile acid synthesis$"bile acid synthesis"$-0.0431077075098814$"DOWN"$"organ + age + organ:age"$0.630603047868175$0.802585697286768
butanoate metabolism$"butanoate metabolism"$-0.0815217391304348$"DOWN"$"organ + age"$0.233249065166564$0.510910779871503
cholesterol metabolism$"cholesterol metabolism"$-0.0622529644268775$"DOWN"$"organ + age + organ:age"$0.482040531128433$0.734123536963735
chondroitin sulfate degradation$"chondroitin sulfate degradation"$-0.0831274703557313$"DOWN"$"organ + age"$0.366687072027383$0.631880296884088
chondroitin synthesis$"chondroitin synthesis"$-0.0020998023715415$"DOWN"$"organ + age + organ:age"$0.979534022852179$0.995442903032362
citric acid cycle$"citric acid cycle"$-0.0627470355731225$"DOWN"$"organ + age"$0.518121376293327$0.760687563696569
coa synthesis$"coa synthesis"$-0.0513833992094861$"DOWN"$"organ + age + organ:age"$0.486918672475947$0.734123536963735
fatty acid oxidation$"fatty acid oxidation"$0.102890316205534$"UP"$"organ + age"$0.26226829137414$0.541100895887699
fructose and mannose metabolism$"fructose and mannose metabolism"$0.0272974308300395$"UP"$"organ + age + organ:age"$0.755709586129991$0.905927087960112
galactose metabolism$"galactose metabolism"$-0.0906620553359684$"DOWN"$"organ + age"$0.33474744515768$0.62463524093764
glutamate metabolism$"glutamate metabolism"$0.0723814229249012$"UP"$"organ + age"$0.390803644325592$0.64613342063265
glutathione metabolism$"glutathione metabolism"$0.0789278656126483$"UP"$"organ + age"$0.367042414067574$0.631880296884088
glycerophospholipid metabolism$"glycerophospholipid metabolism"$-0.071393280632411$"DOWN"$"organ + age"$0.393943590640825$0.64613342063265
glycine, serine, alanine and threonine metabolism$"glycine	serine	alanine and threonine metabolism"$-0.0165513833992095$"DOWN"$"organ + age"$0.848373480731513$0.955653165533162
glyoxylate and dicarboxylate metabolism$"glyoxylate and dicarboxylate metabolism"$0.0479249011857708$"UP"$"organ + age"$0.605631387521815$0.792673693317747
heme synthesis$"heme synthesis"$0.0960968379446641$"UP"$"organ + age"$0.231940568714988$0.510910779871503
heparan sulfate degradation$"heparan sulfate degradation"$-0.188241106719368$"DOWN"$"organ + age + organ:age"$0.010179550397962$0.0604603599394104
histidine metabolism$"histidine metabolism"$0.274333003952569$"UP"$"age"$0.000668247062904709$0.00903285685029814
inositol phosphate metabolism$"inositol phosphate metabolism"$-0.075098814229249$"DOWN"$"organ + age"$0.430242864668329$0.682814586842044
keratan sulfate degradation$"keratan sulfate degradation"$-0.0103754940711463$"DOWN"$"organ + age"$0.914468812296752$0.982114450466649
keratan sulfate synthesis$"keratan sulfate synthesis"$0.0834980237154151$"UP"$"organ + age"$0.271109633731947$0.554879856922295
limonene and pinene degradation$"limonene and pinene degradation"$0.0686758893280632$"UP"$"organ + age"$0.435683077996548$0.688010767971164
lysine metabolism$"lysine metabolism"$-0.085350790513834$"DOWN"$"organ + age"$0.346673980426761$0.625475458975707
methionine and cysteine metabolism$"methionine and cysteine metabolism"$0.137969367588933$"UP"$"organ + age"$0.141235731971451$0.395460049520063
miscellaneous$"miscellaneous"$-0.0360671936758893$"DOWN"$"organ + age + organ:age"$0.66852956795641$0.83459742241692
n-glycan degradation$"n-glycan degradation"$0.131546442687747$"UP"$"organ + age + organ:age"$0.119043402833362$0.341541127081539
n-glycan synthesis$"n-glycan synthesis"$-0.159090909090909$"DOWN"$"organ + age"$0.0835993702605546$0.26273343898601
nad metabolism$"nad metabolism"$-0.0484189723320158$"DOWN"$"organ + age"$0.600989843958443$0.792673693317747
nucleotide interconversion$"nucleotide interconversion"$-0.158102766798419$"DOWN"$"age"$0.0228906531693509$0.111381211951234
o-glycan synthesis$"o-glycan synthesis"$0.0380434782608696$"UP"$"organ + age + organ:age"$0.587167453052815$0.792673693317747
pentose phosphate pathway$"pentose phosphate pathway"$-0.0303853754940711$"DOWN"$"organ + age"$0.74004016504111$0.900918461789177
propanoate metabolism$"propanoate metabolism"$0.0128458498023715$"UP"$"organ + age + organ:age"$0.883292853826599$0.969890192437049
purine catabolism$"purine catabolism"$-0.0437252964426877$"DOWN"$"organ + age"$0.608660157368984$0.792673693317747
purine synthesis$"purine synthesis"$-0.0947381422924901$"DOWN"$"organ + age"$0.206498077030457$0.478977788141651
pyrimidine catabolism$"pyrimidine catabolism"$-0.108078063241107$"DOWN"$"organ + age"$0.25497818250411$0.531656635859633
pyruvate metabolism$"pyruvate metabolism"$0.174654150197628$"UP"$"age"$0.0415419316733525$0.177004752347328
selenoamino acid metabolism$"selenoamino acid metabolism"$-0.0469367588932806$"DOWN"$"organ + age + organ:age"$0.566599100366351$0.792673693317747
sphingolipid metabolism$"sphingolipid metabolism"$0.121541501976285$"UP"$"organ + age + organ:age"$0.147981377477499$0.405655244553703
starch and sucrose metabolism$"starch and sucrose metabolism"$0.106966403162055$"UP"$"organ + age + organ:age"$0.24175053099882$0.520693451382074
tetrahydrobiopterin metabolism$"tetrahydrobiopterin metabolism"$-0.085350790513834$"DOWN"$"organ + age"$0.356076039624223$0.625475458975707
transport, endoplasmic reticular$"transport	endoplasmic reticular"$0.00123517786561267$"UP"$"organ + age"$0.989681133805528$0.999884032092183
transport, extracellular$"transport	extracellular"$-0.117341897233202$"DOWN"$"organ + age"$0.0806552437990782$0.260954930002546
transport, golgi apparatus$"transport	golgi apparatus"$-0.0037055335968379$"DOWN"$"organ + age"$0.969058507663391$0.993639801924172
transport, lysosomal$"transport	lysosomal"$-0.0499011857707509$"DOWN"$"organ + age"$0.602270026351561$0.792673693317747
transport, mitochondrial$"transport	mitochondrial"$0.0742341897233201$"UP"$"organ + age"$0.437566851699474$0.688010767971164
triacylglycerol synthesis$"triacylglycerol synthesis"$0.0492835968379446$"UP"$"organ + age"$0.601352269098238$0.792673693317747
tryptophan metabolism$"tryptophan metabolism"$-0.150074110671937$"DOWN"$"organ + age"$0.101380001826332$0.301067884211531
tyrosine metabolism$"tyrosine metabolism"$0.0759634387351779$"UP"$"organ + age"$0.407338536718407$0.654412731121376
urea cycle$"urea cycle"$-0.188982213438735$"DOWN"$"age"$0.025984107934053$0.120100387565142
valine, leucine, and isoleucine metabolism$"valine	leucine	and isoleucine metabolism"$-0.0161808300395257$"DOWN"$"organ + age"$0.860261976593377$0.960748418303715
vitamin c metabolism$"vitamin c metabolism"$-0.0133399209486166$"DOWN"$"organ + age"$0.888760054077529$0.972631512935103
