# Supplementary material for: Transcriptomic alterations during ageing reflect the shift from cancer to degenerative diseases in the elderly
Source: Nat Commun. 2018 Jan 30;9:327. doi: 10.1038/s41467-017-02395-2 (PMC5790807; doi:10.1038/s41467-017-02395-2)
Supplement: Supplementary file 5 — Supplementary Data 2 [file 41467_2017_2395_MOESM5_ESM.zip › Supplementary Data S2/SpeciesComparison/metabolic-1-2/skin.csv]

Custom pathway$"Custom pathway"$"Diff"$"Direction of change"$"Interactions"$"P-value"$"FDR corrected p-value"
alanine and aspartate metabolism$"alanine and aspartate metabolism"$-0.125132275132275$"DOWN"$"age"$0.170073851278878$0.435744769289675
aminosugar metabolism$"aminosugar metabolism"$0.221825396825397$"UP"$"age"$0.0217634742306054$0.107990910106295
arachidonic acid metabolism$"arachidonic acid metabolism"$0.176322751322751$"UP"$"age"$0.0784836315889452$0.260954930002546
arginine and proline metabolism$"arginine and proline metabolism"$-0.301455026455026$"DOWN"$"age"$0.00117182399854452$0.0135104413949838
beta-alanine metabolism$"beta-alanine metabolism"$-0.073941798941799$"DOWN"$"age + species + age:species"$0.39295709040717$0.64613342063265
bile acid synthesis$"bile acid synthesis"$0.0341269841269842$"UP"$"age + species + age:species"$0.689080106692964$0.85480823361912
butanoate metabolism$"butanoate metabolism"$-0.108068783068783$"DOWN"$"age"$0.249466231447303$0.522945255226432
cholesterol metabolism$"cholesterol metabolism"$0.119444444444444$"UP"$"age + species + age:species"$0.168862979071965$0.435488735501385
chondroitin sulfate degradation$"chondroitin sulfate degradation"$0.125132275132275$"UP"$"age + species + age:species"$0.124672165473387$0.354141223663535
chondroitin synthesis$"chondroitin synthesis"$0.0284391534391534$"UP"$"age"$0.777837978910445$0.919025736609006
citric acid cycle$"citric acid cycle"$0.0341269841269842$"UP"$"age"$0.738244520016525$0.900918461789177
coa synthesis$"coa synthesis"$0.187698412698413$"UP"$"age + species + age:species"$0.00529916217226134$0.0407308151279695
fatty acid oxidation$"fatty acid oxidation"$-0.102380952380952$"DOWN"$"age + species + age:species"$0.180592950664879$0.453847748248741
fructose and mannose metabolism$"fructose and mannose metabolism"$-0.0966931216931217$"DOWN"$"age"$0.344282451012416$0.625475458975707
galactose metabolism$"galactose metabolism"$-0.119444444444444$"DOWN"$"age + species + age:species"$0.119365138801456$0.341541127081539
glutamate metabolism$"glutamate metabolism"$0.0227513227513228$"UP"$"age + species + age:species"$0.78813172768159$0.922231752988606
glutathione metabolism$"glutathione metabolism"$0.142195767195767$"UP"$"age"$0.146264878266432$0.40377346676367
glycerophospholipid metabolism$"glycerophospholipid metabolism"$-0.176322751322751$"DOWN"$"age"$0.073621632418775$0.257675713465712
glycine, serine, alanine and threonine metabolism$"glycine	serine	alanine and threonine metabolism"$-0.00568783068783069$"DOWN"$"age + species + age:species"$0.948101997297542$0.988797657609639
glyoxylate and dicarboxylate metabolism$"glyoxylate and dicarboxylate metabolism"$-0.0113756613756614$"DOWN"$"age"$0.907675541499777$0.980189565476343
heme synthesis$"heme synthesis"$-0.091005291005291$"DOWN"$"age + species + age:species"$0.198920549566939$0.469740092953253
heparan sulfate degradation$"heparan sulfate degradation"$-0.153571428571429$"DOWN"$"age + species + age:species"$0.0357556888012302$0.157485730450362
histidine metabolism$"histidine metabolism"$-0.0511904761904762$"DOWN"$"age + species + age:species"$0.552777170051584$0.784633858072314
inositol phosphate metabolism$"inositol phosphate metabolism"$-0.102380952380952$"DOWN"$"age + species + age:species"$0.233298544890304$0.510910779871503
keratan sulfate degradation$"keratan sulfate degradation"$-0.0455026455026455$"DOWN"$"age + species + age:species"$0.570420861498445$0.792673693317747
keratan sulfate synthesis$"keratan sulfate synthesis"$-0.113756613756614$"DOWN"$"age + species + age:species"$0.115810823901342$0.336280318291305
limonene and pinene degradation$"limonene and pinene degradation"$0.00568783068783063$"UP"$"age + species + age:species"$0.945171980994883$0.988797657609639
lysine metabolism$"lysine metabolism"$-0.119444444444444$"DOWN"$"age"$0.236013600543784$0.513985174517574
methionine and cysteine metabolism$"methionine and cysteine metabolism"$-0.0568783068783069$"DOWN"$"age + species + age:species"$0.48547079134976$0.734123536963735
miscellaneous$"miscellaneous"$0.113756613756614$"UP"$"age + species + age:species"$0.149223228935576$0.406218789880179
n-glycan degradation$"n-glycan degradation"$-0.0398148148148147$"DOWN"$"age + species + age:species"$0.626258695801187$0.80100314180815
n-glycan synthesis$"n-glycan synthesis"$-0.0284391534391534$"DOWN"$"age + species + age:species"$0.709114820195487$0.874128960744122
nad metabolism$"nad metabolism"$-0.187698412698413$"DOWN"$"age"$0.06522984965158$0.236760195031661
nucleotide interconversion$"nucleotide interconversion"$-0.0227513227513227$"DOWN"$"age + species + age:species"$0.774233647657558$0.919025736609006
o-glycan synthesis$"o-glycan synthesis"$0.0966931216931217$"UP"$"age + species + age:species"$0.186474117992679$0.459147332949017
pentose phosphate pathway$"pentose phosphate pathway"$0.0796296296296296$"UP"$"age + species + age:species"$0.33747764257854$0.62463524093764
propanoate metabolism$"propanoate metabolism"$0.0853174603174603$"UP"$"age"$0.40299793494751$0.651330179649198
purine catabolism$"purine catabolism"$-0.0511904761904762$"DOWN"$"age"$0.617527108982017$0.797484968987314
purine synthesis$"purine synthesis"$0.130820105820106$"UP"$"age + species + age:species"$0.0754187730338869$0.25933472832705
pyrimidine catabolism$"pyrimidine catabolism"$-0.0113756613756614$"DOWN"$"age + species + age:species"$0.892114111749059$0.972631512935103
pyruvate metabolism$"pyruvate metabolism"$-0.00568783068783069$"DOWN"$"age"$0.955373288540742$0.990757484412622
selenoamino acid metabolism$"selenoamino acid metabolism"$-0.284391534391534$"DOWN"$"age"$0.00204424830688186$0.0206295929351202
sphingolipid metabolism$"sphingolipid metabolism"$-0.0511904761904762$"DOWN"$"age + species + age:species"$0.555434734283882$0.784633858072314
starch and sucrose metabolism$"starch and sucrose metabolism"$0.00568783068783063$"UP"$"age + species + age:species"$0.94843856954394$0.988797657609639
tetrahydrobiopterin metabolism$"tetrahydrobiopterin metabolism"$-0.108068783068783$"DOWN"$"age + species + age:species"$0.16173100734951$0.425493656919515
transport, endoplasmic reticular$"transport	endoplasmic reticular"$0.0568783068783068$"UP"$"age"$0.527065070445213$0.770930998561654
transport, extracellular$"transport	extracellular"$0.073941798941799$"UP"$"age + species + age:species"$0.360930285284376$0.628820763695446
transport, golgi apparatus$"transport	golgi apparatus"$-0.0113756613756614$"DOWN"$"age + species + age:species"$0.896463307986354$0.972631512935103
transport, lysosomal$"transport	lysosomal"$0.0227513227513227$"UP"$"age"$0.826273469267521$0.941567441723455
transport, mitochondrial$"transport	mitochondrial"$0.142195767195767$"UP"$"age"$0.15573552904821$0.417884242530141
triacylglycerol synthesis$"triacylglycerol synthesis"$0.170634920634921$"UP"$"age + species + age:species"$0.0409825112257414$0.17654004835704
tryptophan metabolism$"tryptophan metabolism"$-0.0511904761904762$"DOWN"$"age + species + age:species"$0.510491949687747$0.755142808594706
tyrosine metabolism$"tyrosine metabolism"$0.284391534391534$"UP"$"age"$0.00242794612455352$0.0221338344377902
urea cycle$"urea cycle"$-0.119444444444444$"DOWN"$"age"$0.226889634886048$0.510910779871503
valine, leucine, and isoleucine metabolism$"valine	leucine	and isoleucine metabolism"$0.0284391534391534$"UP"$"age"$0.779710966546282$0.919025736609006
vitamin c metabolism$"vitamin c metabolism"$-0.170634920634921$"DOWN"$"age"$0.0854573885656037$0.263773986753674
