# Supplementary material for: Transcriptomic alterations during ageing reflect the shift from cancer to degenerative diseases in the elderly
Source: Nat Commun. 2018 Jan 30;9:327. doi: 10.1038/s41467-017-02395-2 (PMC5790807; doi:10.1038/s41467-017-02395-2)
Supplement: Supplementary file 5 — Supplementary Data 2 [file 41467_2017_2395_MOESM5_ESM.zip › Supplementary Data S2/SpeciesComparison/metabolic-1-2/nfurzeri.csv]

Custom pathway$"Custom pathway"$"Diff"$"Direction of change"$"Interactions"$"P-value"$"FDR corrected p-value"
alanine and aspartate metabolism$"alanine and aspartate metabolism"$-0.103703703703704$"DOWN"$"organ + age + organ:age"$0.202881392607695$0.476224586240816
aminosugar metabolism$"aminosugar metabolism"$0.244444444444444$"UP"$"age"$0.0180237833460233$0.0953620871066132
arachidonic acid metabolism$"arachidonic acid metabolism"$0.0592592592592593$"UP"$"organ + age + organ:age"$0.559583699775241$0.78622512656593
arginine and proline metabolism$"arginine and proline metabolism"$-0.548148148148148$"DOWN"$"age"$2.65658912724002e-20$5.20691468939045e-18
beta-alanine metabolism$"beta-alanine metabolism"$-0.0888888888888889$"DOWN"$"organ + age + organ:age"$0.288137049892115$0.573348850546746
bile acid synthesis$"bile acid synthesis"$-0.0296296296296297$"DOWN"$"organ + age + organ:age"$0.755137445314563$0.905927087960112
butanoate metabolism$"butanoate metabolism"$0$"DOWN"$"organ + age + organ:age"$1$1
cholesterol metabolism$"cholesterol metabolism"$-0.355555555555556$"DOWN"$"age"$0.000211839979482923$0.00361049008510025
chondroitin sulfate degradation$"chondroitin sulfate degradation"$0.392592592592593$"UP"$"age"$2.70975549347156e-05$0.000708149435627234
chondroitin synthesis$"chondroitin synthesis"$0.103703703703704$"UP"$"organ + age"$0.378439504169336$0.633967032625555
citric acid cycle$"citric acid cycle"$-0.266666666666667$"DOWN"$"age"$0.0106201663198107$0.0621358984681462
coa synthesis$"coa synthesis"$0.22962962962963$"UP"$"organ + age + organ:age"$0.0209435445938789$0.10525473693334
fatty acid oxidation$"fatty acid oxidation"$-0.555555555555556$"DOWN"$"age"$1.2201269401023e-26$4.78289760520102e-24
fructose and mannose metabolism$"fructose and mannose metabolism"$0.0666666666666667$"UP"$"organ + age + organ:age"$0.497670413442187$0.744126847469031
galactose metabolism$"galactose metabolism"$0.518518518518519$"UP"$"age"$5.02685615374104e-15$3.94105522453298e-13
glutamate metabolism$"glutamate metabolism"$-0.118518518518518$"DOWN"$"organ + age + organ:age"$0.225479297447916$0.510910779871503
glutathione metabolism$"glutathione metabolism"$-0.00740740740740736$"DOWN"$"organ + age + organ:age"$0.941763122816221$0.988797657609639
glycerophospholipid metabolism$"glycerophospholipid metabolism"$-0.214814814814815$"DOWN"$"organ + age"$0.0640027641060064$0.234477416164061
glycine, serine, alanine and threonine metabolism$"glycine	serine	alanine and threonine metabolism"$0$"DOWN"$"organ + age + organ:age"$1$1
glyoxylate and dicarboxylate metabolism$"glyoxylate and dicarboxylate metabolism"$-0.0740740740740741$"DOWN"$"organ + age + organ:age"$0.353160353315988$0.625475458975707
heme synthesis$"heme synthesis"$-0.340740740740741$"DOWN"$"organ + age + organ:age"$4.80409083481351e-09$2.35400450905862e-07
heparan sulfate degradation$"heparan sulfate degradation"$-0.237037037037037$"DOWN"$"age"$0.0084652674494976$0.0548833118534597
histidine metabolism$"histidine metabolism"$-0.303703703703704$"DOWN"$"organ + age + organ:age"$0.0013784553582699$0.0154387000126229
inositol phosphate metabolism$"inositol phosphate metabolism"$0.377777777777778$"UP"$"age"$3.29170824392022e-05$0.000806468519760453
keratan sulfate degradation$"keratan sulfate degradation"$0.348148148148148$"UP"$"organ + age + organ:age"$0.000172998451509779$0.00322930442818254
keratan sulfate synthesis$"keratan sulfate synthesis"$0.274074074074074$"UP"$"age"$0.00694914330799718$0.0494774509282586
limonene and pinene degradation$"limonene and pinene degradation"$-0.540740740740741$"DOWN"$"age"$5.53042831059211e-20$7.22642632584036e-18
lysine metabolism$"lysine metabolism"$-0.481481481481481$"DOWN"$"age"$2.58393472790265e-10$1.44700344762548e-08
methionine and cysteine metabolism$"methionine and cysteine metabolism"$-0.244444444444444$"DOWN"$"organ + age + organ:age"$0.00726620605736864$0.0496058927012836
miscellaneous$"miscellaneous"$0.0888888888888889$"UP"$"organ + age + organ:age"$0.39302076143139$0.64613342063265
n-glycan degradation$"n-glycan degradation"$0.407407407407407$"UP"$"age"$3.96559286533883e-06$0.000155451240321282
n-glycan synthesis$"n-glycan synthesis"$-0.503703703703704$"DOWN"$"age"$3.67167236958734e-12$2.3988259481304e-10
nad metabolism$"nad metabolism"$0.133333333333333$"UP"$"organ + age + organ:age"$0.161124949289052$0.425493656919515
nucleotide interconversion$"nucleotide interconversion"$0.0888888888888889$"UP"$"organ + age + organ:age"$0.323121127268814$0.614871271307646
o-glycan synthesis$"o-glycan synthesis"$0.0666666666666667$"UP"$"organ + age + organ:age"$0.397190915094944$0.648745161321742
pentose phosphate pathway$"pentose phosphate pathway"$-0.00740740740740736$"DOWN"$"organ + age"$0.95110213208784$0.988944391985234
propanoate metabolism$"propanoate metabolism"$-0.140740740740741$"DOWN"$"organ + age"$0.230887175775521$0.510910779871503
purine catabolism$"purine catabolism"$0.244444444444444$"UP"$"age"$0.0260421758750945$0.120100387565142
purine synthesis$"purine synthesis"$-0.0296296296296296$"DOWN"$"organ + age + organ:age"$0.779762928438318$0.919025736609006
pyrimidine catabolism$"pyrimidine catabolism"$0.392592592592593$"UP"$"age"$2.24002715673172e-05$0.000675454342645256
pyruvate metabolism$"pyruvate metabolism"$-0.177777777777778$"DOWN"$"organ + age + organ:age"$0.0817588856311022$0.260954930002546
selenoamino acid metabolism$"selenoamino acid metabolism"$-0.2$"DOWN"$"organ + age + organ:age"$0.0113556696049704$0.0654620953698295
sphingolipid metabolism$"sphingolipid metabolism"$-0.037037037037037$"DOWN"$"organ + age"$0.754553466279658$0.905927087960112
starch and sucrose metabolism$"starch and sucrose metabolism"$0.037037037037037$"UP"$"organ + age + organ:age"$0.680179774001125$0.846445940979177
tetrahydrobiopterin metabolism$"tetrahydrobiopterin metabolism"$-0.2$"DOWN"$"organ + age + organ:age"$0.0341704726922296$0.152891110611148
transport, endoplasmic reticular$"transport	endoplasmic reticular"$0.0222222222222222$"UP"$"organ + age"$0.858013248186918$0.960748418303715
transport, extracellular$"transport	extracellular"$-0.0296296296296297$"DOWN"$"organ + age + organ:age"$0.697973852265951$0.863109621729505
transport, golgi apparatus$"transport	golgi apparatus"$0.0592592592592593$"UP"$"organ + age"$0.589345510762105$0.792673693317747
transport, lysosomal$"transport	lysosomal"$0.0148148148148148$"UP"$"organ + age"$0.897612919890047$0.972631512935103
transport, mitochondrial$"transport	mitochondrial"$0.525925925925926$"UP"$"age"$2.88332213614341e-15$2.82565569342054e-13
triacylglycerol synthesis$"triacylglycerol synthesis"$0.207407407407407$"UP"$"organ + age + organ:age"$0.0429677919197313$0.181111553038007
tryptophan metabolism$"tryptophan metabolism"$-0.222222222222222$"DOWN"$"organ + age + organ:age"$0.0334497057079501$0.152468426017633
tyrosine metabolism$"tyrosine metabolism"$0.296296296296296$"UP"$"organ + age + organ:age"$5.06378587180958e-06$0.000180454914704487
urea cycle$"urea cycle"$-0.311111111111111$"DOWN"$"age"$0.000912104545733169$0.0119181660642467
valine, leucine, and isoleucine metabolism$"valine	leucine	and isoleucine metabolism"$-0.118518518518518$"DOWN"$"organ + age"$0.313573791436204$0.604370313629798
vitamin c metabolism$"vitamin c metabolism"$-0.348148148148148$"DOWN"$"age"$0.000223694731161638$0.00365368060897342
