# Supplementary material for: Transcriptomic alterations during ageing reflect the shift from cancer to degenerative diseases in the elderly
Source: Nat Commun. 2018 Jan 30;9:327. doi: 10.1038/s41467-017-02395-2 (PMC5790807; doi:10.1038/s41467-017-02395-2)
Supplement: Supplementary file 5 — Supplementary Data 2 [file 41467_2017_2395_MOESM5_ESM.zip › Supplementary Data S2/SpeciesComparison/kegg-4-5/mmusculus.csv]

KEGG pathway$"KEGG pathway"$"Diff"$"Direction of change"$"Interactions"$"P-value"$"FDR corrected p-value"
Ascorbate and aldarate metabolism$"Ascorbate and aldarate metabolism"$-0.235605836537514$"DOWN"$"age"$0.00553110085504606$0.0548994181361043
Fatty acid biosynthesis$"Fatty acid biosynthesis"$0.134205856255546$"UP"$"organ + age + organ:age"$0.147302426241717$0.411076538348977
Fatty acid elongation$"Fatty acid elongation"$-0.181561996779388$"DOWN"$"organ + age"$0.0577196118671989$0.241616979909205
Fatty acid degradation$"Fatty acid degradation"$-0.123812810148214$"DOWN"$"organ + age"$0.192136925803323$0.490562363753166
Pyrimidine metabolism$"Pyrimidine metabolism"$0.225122416116205$"UP"$"organ + age + organ:age"$0.00522602403724563$0.0537533900973836
Cysteine and methionine metabolism$"Cysteine and methionine metabolism"$-0.155986065923954$"DOWN"$"organ + age"$0.107466598525747$0.368456909231132
Tryptophan metabolism$"Tryptophan metabolism"$-0.0622679023300141$"DOWN"$"organ + age"$0.525416475710446$0.791555536585017
Mucin type O-Glycan biosynthesis$"Mucin type O-Glycan biosynthesis"$-0.000722994511814401$"DOWN"$"organ + age"$0.993876993087648$1
Amino sugar and nucleotide sugar metabolism$"Amino sugar and nucleotide sugar metabolism"$0.0276545400769003$"UP"$"organ + age"$0.781912962175883$0.926210933006276
Glycosaminoglycan degradation$"Glycosaminoglycan degradation"$-0.0438315422787472$"DOWN"$"organ + age"$0.651038323744131$0.894556475373615
Glycosaminoglycan biosynthesis - heparan sulfate / heparin$"Glycosaminoglycan biosynthesis - heparan sulfate / heparin"$-0.0338903677412994$"DOWN"$"organ + age"$0.735274601467073$0.90780947965906
Inositol phosphate metabolism$"Inositol phosphate metabolism"$-0.161589273390516$"DOWN"$"organ + age"$0.0943105194289731$0.339517869944303
Sphingolipid metabolism$"Sphingolipid metabolism"$-0.0347037365670906$"DOWN"$"organ + age"$0.702702866306501$0.901565048619327
Propanoate metabolism$"Propanoate metabolism"$-0.0144598902362877$"DOWN"$"organ + age"$0.880029231859936$0.968753745795465
Nicotinate and nicotinamide metabolism$"Nicotinate and nicotinamide metabolism"$0.389061421670117$"UP"$"age"$1.01399925540094e-08$1.8251986597217e-06
Drug metabolism - cytochrome P450$"Drug metabolism - cytochrome P450"$0.285582832166683$"UP"$"age"$0.000862126466420898$0.0221689662793945
Biosynthesis of unsaturated fatty acids$"Biosynthesis of unsaturated fatty acids"$-0.081608005521049$"DOWN"$"organ + age"$0.406070813347926$0.691187962339716
RNA transport$"RNA transport"$-0.00397646981497918$"DOWN"$"organ + age"$0.967093406236614$0.991890673063194
mRNA surveillance pathway$"mRNA surveillance pathway"$-0.0212379637845476$"DOWN"$"organ + age"$0.829819825841368$0.942382136602185
RNA degradation$"RNA degradation"$-0.0284679089026915$"DOWN"$"organ + age + organ:age"$0.752126236277566$0.911668165184929
RNA polymerase$"RNA polymerase"$-0.0274737914489467$"DOWN"$"organ + age + organ:age"$0.762257801169153$0.920607882105084
Basal transcription factors$"Basal transcription factors"$-0.0874823359295409$"DOWN"$"organ + age"$0.358872144667434$0.646446477740204
PPAR signaling pathway$"PPAR signaling pathway"$0.037234217358441$"UP"$"organ + age"$0.707709273337067$0.901565048619327
Base excision repair$"Base excision repair"$-0.118119228367676$"DOWN"$"organ + age"$0.208603599387809$0.493051412141826
MAPK signaling pathway$"MAPK signaling pathway"$0.0625390252719445$"UP"$"organ + age"$0.504437400057032$0.77605753854928
ErbB signaling pathway$"ErbB signaling pathway"$-0.183821354628808$"DOWN"$"age"$0.0392555452369783$0.199439326764074
Calcium signaling pathway$"Calcium signaling pathway"$-0.0189786059351276$"DOWN"$"organ + age"$0.825695924834748$0.942382136602185
Oocyte meiosis$"Oocyte meiosis"$-0.0316310098918794$"DOWN"$"organ + age"$0.723696300055871$0.901565048619327
Lysosome$"Lysosome"$0.145321896874692$"UP"$"organ + age"$0.123714131152879$0.380658865085782
Endocytosis$"Endocytosis"$0.00695882217621346$"UP"$"organ + age"$0.909507718901577$0.968753745795465
mTOR signaling pathway$"mTOR signaling pathway"$-0.140712806861875$"DOWN"$"organ + age"$0.136435013714316$0.399839967566224
Wnt signaling pathway$"Wnt signaling pathway"$-0.241028295376121$"DOWN"$"age"$0.00503016310025982$0.0532605504733393
Hedgehog signaling pathway$"Hedgehog signaling pathway"$0.0449160340464689$"UP"$"organ + age"$0.616653663431947$0.870569877786278
TGF-beta signaling pathway$"TGF-beta signaling pathway"$-0.0406684412895593$"DOWN"$"organ + age"$0.682893787169055$0.901565048619327
VEGF signaling pathway$"VEGF signaling pathway"$-0.0451871569883993$"DOWN"$"organ + age"$0.650908933330348$0.894556475373615
Focal adhesion$"Focal adhesion"$-0.00027112294193038$"DOWN"$"organ + age"$0.997786165713912$1
Adherens junction$"Adherens junction"$-0.186894081304019$"DOWN"$"age"$0.0409958616126152$0.199439326764074
RIG-I-like receptor signaling pathway$"RIG-I-like receptor signaling pathway"$0.00605507903644553$"UP"$"organ + age"$0.951401708106133$0.982266489347106
Jak-STAT signaling pathway$"Jak-STAT signaling pathway"$-0.0889283249531697$"DOWN"$"organ + age"$0.336580566941384$0.624582495355146
Adipocytokine signaling pathway$"Adipocytokine signaling pathway"$0.133844358999638$"UP"$"organ + age"$0.167243920701906$0.43947307629698
