# Supplementary material for: Transcriptomic alterations during ageing reflect the shift from cancer to degenerative diseases in the elderly
Source: Nat Commun. 2018 Jan 30;9:327. doi: 10.1038/s41467-017-02395-2 (PMC5790807; doi:10.1038/s41467-017-02395-2)
Supplement: Supplementary file 5 — Supplementary Data 2 [file 41467_2017_2395_MOESM5_ESM.zip › Supplementary Data S2/SpeciesComparison/kegg-4-5/liver.csv]

KEGG pathway$"KEGG pathway"$"Diff"$"Direction of change"$"Interactions"$"P-value"$"FDR corrected p-value"
Ascorbate and aldarate metabolism$"Ascorbate and aldarate metabolism"$-0.0888888888888889$"DOWN"$"age"$0.453034013772601$0.724854422036162
Fatty acid biosynthesis$"Fatty acid biosynthesis"$0.244444444444444$"UP"$"age"$0.0280674397332298$0.165126901392964
Fatty acid elongation$"Fatty acid elongation"$0.148148148148148$"UP"$"age"$0.204767508373349$0.493051412141826
Fatty acid degradation$"Fatty acid degradation"$-0.103703703703704$"DOWN"$"age"$0.378091848389089$0.667220908921922
Pyrimidine metabolism$"Pyrimidine metabolism"$0.125925925925926$"UP"$"age + species + age:species"$0.249709474627156$0.551505588133596
Cysteine and methionine metabolism$"Cysteine and methionine metabolism"$-0.0518518518518519$"DOWN"$"age"$0.659356056254182$0.896524326154216
Tryptophan metabolism$"Tryptophan metabolism"$-0.0740740740740741$"DOWN"$"age"$0.533026200866848$0.791555536585017
Mucin type O-Glycan biosynthesis$"Mucin type O-Glycan biosynthesis"$-0.177777777777778$"DOWN"$"age"$0.109006789815442$0.370211738995839
Amino sugar and nucleotide sugar metabolism$"Amino sugar and nucleotide sugar metabolism"$0.244444444444444$"UP"$"age"$0.0275101069508306$0.165126901392964
Glycosaminoglycan degradation$"Glycosaminoglycan degradation"$-0.037037037037037$"DOWN"$"age"$0.75174387256336$0.911668165184929
Glycosaminoglycan biosynthesis - heparan sulfate / heparin$"Glycosaminoglycan biosynthesis - heparan sulfate / heparin"$0.0148148148148148$"UP"$"age"$0.901023662399813$0.968753745795465
Inositol phosphate metabolism$"Inositol phosphate metabolism"$-0.111111111111111$"DOWN"$"age"$0.344499008068768$0.629541334541911
Sphingolipid metabolism$"Sphingolipid metabolism"$0.0296296296296297$"UP"$"age"$0.80300408885298$0.932039614465824
Propanoate metabolism$"Propanoate metabolism"$-0.074074074074074$"DOWN"$"age"$0.534299987194887$0.791555536585017
Nicotinate and nicotinamide metabolism$"Nicotinate and nicotinamide metabolism"$-0.00740740740740736$"DOWN"$"age + species + age:species"$0.948625952493019$0.982266489347106
Drug metabolism - cytochrome P450$"Drug metabolism - cytochrome P450"$0.00740740740740736$"UP"$"age"$0.950831491014351$0.982266489347106
Biosynthesis of unsaturated fatty acids$"Biosynthesis of unsaturated fatty acids"$0.162962962962963$"UP"$"age"$0.156379269151021$0.426488915866422
RNA transport$"RNA transport"$0.125925925925926$"UP"$"age"$0.281297810431004$0.592205916696851
mRNA surveillance pathway$"mRNA surveillance pathway"$0.0444444444444445$"UP"$"age"$0.709605739967322$0.901565048619327
RNA degradation$"RNA degradation"$-0.214814814814815$"DOWN"$"age"$0.0543115392999881$0.23844090424385
RNA polymerase$"RNA polymerase"$0.0962962962962963$"UP"$"age"$0.405411091341591$0.691187962339716
Basal transcription factors$"Basal transcription factors"$0.0444444444444445$"UP"$"age"$0.702179877151074$0.901565048619327
PPAR signaling pathway$"PPAR signaling pathway"$-0.0444444444444445$"DOWN"$"age"$0.706407412818442$0.901565048619327
Base excision repair$"Base excision repair"$-0.0814814814814815$"DOWN"$"age"$0.47616157796469$0.748550952258902
MAPK signaling pathway$"MAPK signaling pathway"$-0.0296296296296297$"DOWN"$"age"$0.804788642701319$0.932039614465824
ErbB signaling pathway$"ErbB signaling pathway"$-0.281481481481481$"DOWN"$"age"$0.00795900500857954$0.0698839464167959
Calcium signaling pathway$"Calcium signaling pathway"$0.0444444444444445$"UP"$"age"$0.711025407078731$0.901565048619327
Oocyte meiosis$"Oocyte meiosis"$0.148148148148148$"UP"$"age"$0.20034957594961$0.493051412141826
Lysosome$"Lysosome"$0.118518518518519$"UP"$"age"$0.308056217944345$0.610920915901995
Endocytosis$"Endocytosis"$0.0296296296296297$"UP"$"age"$0.776597179197322$0.925744981824622
mTOR signaling pathway$"mTOR signaling pathway"$-0.118518518518519$"DOWN"$"age"$0.310150905132724$0.610920915901995
Wnt signaling pathway$"Wnt signaling pathway"$-0.0666666666666667$"DOWN"$"age"$0.57566040515241$0.82895098341947
Hedgehog signaling pathway$"Hedgehog signaling pathway"$-0.0222222222222222$"DOWN"$"age"$0.850420625698599$0.958578542771284
TGF-beta signaling pathway$"TGF-beta signaling pathway"$0.0814814814814815$"UP"$"age"$0.4922503779344$0.767143446131533
VEGF signaling pathway$"VEGF signaling pathway"$-0.074074074074074$"DOWN"$"age"$0.533451948288317$0.791555536585017
Focal adhesion$"Focal adhesion"$0$"DOWN"$"age"$1$1
Adherens junction$"Adherens junction"$0.0296296296296297$"UP"$"age"$0.805178666941309$0.932039614465824
RIG-I-like receptor signaling pathway$"RIG-I-like receptor signaling pathway"$0.0296296296296297$"UP"$"age"$0.800755042641314$0.932039614465824
Jak-STAT signaling pathway$"Jak-STAT signaling pathway"$-0.214814814814815$"DOWN"$"age"$0.0574523913182953$0.241616979909205
Adipocytokine signaling pathway$"Adipocytokine signaling pathway"$-0.140740740740741$"DOWN"$"age + species + age:species"$0.165973905739468$0.43947307629698
