# Supplementary material for: Transcriptomic alterations during ageing reflect the shift from cancer to degenerative diseases in the elderly
Source: Nat Commun. 2018 Jan 30;9:327. doi: 10.1038/s41467-017-02395-2 (PMC5790807; doi:10.1038/s41467-017-02395-2)
Supplement: Supplementary file 5 — Supplementary Data 2 [file 41467_2017_2395_MOESM5_ESM.zip › Supplementary Data S2/SpeciesComparison/kegg-4-5/brain.csv]

KEGG pathway$"KEGG pathway"$"Diff"$"Direction of change"$"Interactions"$"P-value"$"FDR corrected p-value"
Ascorbate and aldarate metabolism$"Ascorbate and aldarate metabolism"$-0.193355119825708$"DOWN"$"age"$0.0477902753220856$0.217778469822162
Fatty acid biosynthesis$"Fatty acid biosynthesis"$-0.018155410312273$"DOWN"$"age"$0.866609372671122$0.962899302967913
Fatty acid elongation$"Fatty acid elongation"$-0.127087872185911$"DOWN"$"age"$0.212559062841109$0.493685565308381
Fatty acid degradation$"Fatty acid degradation"$-0.0744371822803195$"DOWN"$"age"$0.473530462062678$0.747679676941071
Pyrimidine metabolism$"Pyrimidine metabolism"$0.100762527233115$"UP"$"age + species + age:species"$0.25143040396696$0.551920398951863
Cysteine and methionine metabolism$"Cysteine and methionine metabolism"$-0.0925925925925927$"DOWN"$"age"$0.382957417727628$0.672510587229006
Tryptophan metabolism$"Tryptophan metabolism"$0.0322258533042847$"UP"$"age + species + age:species"$0.734322977475368$0.90780947965906
Mucin type O-Glycan biosynthesis$"Mucin type O-Glycan biosynthesis"$-0.0612745098039216$"DOWN"$"age + species + age:species"$0.515334110704598$0.784745995650948
Amino sugar and nucleotide sugar metabolism$"Amino sugar and nucleotide sugar metabolism"$0.0744371822803195$"UP"$"age + species + age:species"$0.445191331574448$0.717917846015366
Glycosaminoglycan degradation$"Glycosaminoglycan degradation"$0.106209150326797$"UP"$"age"$0.315321427772297$0.613598454043389
Glycosaminoglycan biosynthesis - heparan sulfate / heparin$"Glycosaminoglycan biosynthesis - heparan sulfate / heparin"$-0.00998547567175018$"DOWN"$"age + species + age:species"$0.915269082573383$0.969108440371817
Inositol phosphate metabolism$"Inositol phosphate metabolism"$-0.0885076252723311$"DOWN"$"age + species + age:species"$0.372262197396065$0.660169414101396
Sphingolipid metabolism$"Sphingolipid metabolism"$-0.0944081336238199$"DOWN"$"age"$0.312248468127686$0.610920915901995
Propanoate metabolism$"Propanoate metabolism"$-0.126180101670298$"DOWN"$"age"$0.202442479874362$0.493051412141826
Nicotinate and nicotinamide metabolism$"Nicotinate and nicotinamide metabolism"$0.250998547567175$"UP"$"age"$0.00110967094929632$0.0264077896529592
Drug metabolism - cytochrome P450$"Drug metabolism - cytochrome P450"$-0.0639978213507625$"DOWN"$"age + species + age:species"$0.503952669090621$0.77605753854928
Biosynthesis of unsaturated fatty acids$"Biosynthesis of unsaturated fatty acids"$-0.0508351488743646$"DOWN"$"age"$0.632144210781458$0.8820616894625
RNA transport$"RNA transport"$-0.0113471314451706$"DOWN"$"age + species + age:species"$0.894837014753629$0.968753745795465
mRNA surveillance pathway$"mRNA surveillance pathway"$0.24736746550472$"UP"$"age"$0.0104637551378738$0.0837100411029902
RNA degradation$"RNA degradation"$0.0127087872185911$"UP"$"age + species + age:species"$0.890817956738459$0.968753745795465
RNA polymerase$"RNA polymerase"$-0.07579883805374$"DOWN"$"age + species + age:species"$0.446704437520672$0.717917846015366
Basal transcription factors$"Basal transcription factors"$0.0490196078431373$"UP"$"age + species + age:species"$0.570174136358268$0.827672133423292
PPAR signaling pathway$"PPAR signaling pathway"$-0.197893972403776$"DOWN"$"age"$0.0493396890393744$0.220152758938086
Base excision repair$"Base excision repair"$0.081245461147422$"UP"$"age"$0.4145254638078$0.691187962339716
MAPK signaling pathway$"MAPK signaling pathway"$-0.172476397966594$"DOWN"$"age"$0.058827018210088$0.243422144317605
ErbB signaling pathway$"ErbB signaling pathway"$-0.114832970225127$"DOWN"$"age + species + age:species"$0.198273744553832$0.493051412141826
Calcium signaling pathway$"Calcium signaling pathway"$-0.0158859840232389$"DOWN"$"age + species + age:species"$0.828328246103213$0.942382136602185
Oocyte meiosis$"Oocyte meiosis"$-0.104847494553377$"DOWN"$"age + species + age:species"$0.155092927900039$0.42620957285507
Lysosome$"Lysosome"$0.271423384168482$"UP"$"age"$0.00407564256443914$0.0505941835585548
Endocytosis$"Endocytosis"$-0.0508351488743646$"DOWN"$"age + species + age:species"$0.471550980561061$0.747679676941071
mTOR signaling pathway$"mTOR signaling pathway"$0.0131626724763979$"UP"$"age + species + age:species"$0.891301488285082$0.968753745795465
Wnt signaling pathway$"Wnt signaling pathway"$-0.266884531590414$"DOWN"$"age"$0.00361960496050648$0.049566194152555
Hedgehog signaling pathway$"Hedgehog signaling pathway"$-0.14297385620915$"DOWN"$"age + species + age:species"$0.105794083881854$0.366210290360262
TGF-beta signaling pathway$"TGF-beta signaling pathway"$0.0458424110384895$"UP"$"age"$0.662431592639971$0.896524326154216
VEGF signaling pathway$"VEGF signaling pathway"$-0.00272331154684097$"DOWN"$"age"$0.979318273244258$0.996734721438782
Focal adhesion$"Focal adhesion"$-0.0662672476397966$"DOWN"$"age"$0.516624447136874$0.784745995650948
Adherens junction$"Adherens junction"$-0.158405954974582$"DOWN"$"age + species + age:species"$0.0884147084190049$0.328137062173626
RIG-I-like receptor signaling pathway$"RIG-I-like receptor signaling pathway"$0.0894153957879448$"UP"$"age + species + age:species"$0.359136932077891$0.646446477740204
Jak-STAT signaling pathway$"Jak-STAT signaling pathway"$-0.102124183006536$"DOWN"$"age"$0.290847363714984$0.601753166306864
Adipocytokine signaling pathway$"Adipocytokine signaling pathway"$0.121187363834423$"UP"$"age + species + age:species"$0.200792538648392$0.493051412141826
