# Supplementary material for: Transcriptomic alterations during ageing reflect the shift from cancer to degenerative diseases in the elderly
Source: Nat Commun. 2018 Jan 30;9:327. doi: 10.1038/s41467-017-02395-2 (PMC5790807; doi:10.1038/s41467-017-02395-2)
Supplement: Supplementary file 5 — Supplementary Data 2 [file 41467_2017_2395_MOESM5_ESM.zip › Supplementary Data S2/SpeciesComparison/kegg-4-5/blood.csv]

KEGG pathway$"KEGG pathway"$"Diff"$"Direction of change"$"Interactions"$"P-value"$"FDR corrected p-value"
Ascorbate and aldarate metabolism$"Ascorbate and aldarate metabolism"$0.0741118421052632$"UP"$"age"$0.446601278786334$0.717917846015366
Fatty acid biosynthesis$"Fatty acid biosynthesis"$0.150296052631579$"UP"$"age"$0.1271181202967$0.387817994125526
Fatty acid elongation$"Fatty acid elongation"$0.175888157894737$"UP"$"age"$0.0700069344458959$0.270994584951855
Fatty acid degradation$"Fatty acid degradation"$0.192565789473684$"UP"$"age"$0.0404547259709885$0.199439326764074
Pyrimidine metabolism$"Pyrimidine metabolism"$-0.0871381578947368$"DOWN"$"age + species + age:species"$0.340621546212785$0.625631411411237
Cysteine and methionine metabolism$"Cysteine and methionine metabolism"$-0.204934210526316$"DOWN"$"age"$0.0322800286899292$0.179109135881006
Tryptophan metabolism$"Tryptophan metabolism"$-0.0497697368421052$"DOWN"$"age"$0.624865216930822$0.875297580136559
Mucin type O-Glycan biosynthesis$"Mucin type O-Glycan biosynthesis"$0.101184210526316$"UP"$"age"$0.309039569380878$0.610920915901995
Amino sugar and nucleotide sugar metabolism$"Amino sugar and nucleotide sugar metabolism"$0.107171052631579$"UP"$"age"$0.284727999540263$0.595942324619155
Glycosaminoglycan degradation$"Glycosaminoglycan degradation"$0.00417763157894735$"UP"$"age"$0.967034705557451$0.991890673063194
Glycosaminoglycan biosynthesis - heparan sulfate / heparin$"Glycosaminoglycan biosynthesis - heparan sulfate / heparin"$-0.100098684210526$"DOWN"$"age"$0.311948727647389$0.610920915901995
Inositol phosphate metabolism$"Inositol phosphate metabolism"$0.177105263157895$"UP"$"age + species + age:species"$0.0574157461141397$0.241616979909205
Sphingolipid metabolism$"Sphingolipid metabolism"$0.241842105263158$"UP"$"age"$0.00960237008314572$0.0803919355798246
Propanoate metabolism$"Propanoate metabolism"$-0.125263157894737$"DOWN"$"age"$0.209546850160276$0.493051412141826
Nicotinate and nicotinamide metabolism$"Nicotinate and nicotinamide metabolism"$0.190032894736842$"UP"$"age + species + age:species"$0.0446422063236903$0.208716808786085
Drug metabolism - cytochrome P450$"Drug metabolism - cytochrome P450"$0.0427631578947369$"UP"$"age"$0.672842069046121$0.896524326154216
Biosynthesis of unsaturated fatty acids$"Biosynthesis of unsaturated fatty acids"$0.0114802631578947$"UP"$"age"$0.908852287612168$0.968753745795465
RNA transport$"RNA transport"$-0.106052631578947$"DOWN"$"age"$0.271388126910978$0.57470426875266
mRNA surveillance pathway$"mRNA surveillance pathway"$-0.0274671052631579$"DOWN"$"age"$0.784706484908095$0.926210933006276
RNA degradation$"RNA degradation"$-0.11233552631579$"DOWN"$"age"$0.25632554774851$0.555886730057009
RNA polymerase$"RNA polymerase"$-0.110657894736842$"DOWN"$"age + species + age:species"$0.237540001291519$0.534465002905917
Basal transcription factors$"Basal transcription factors"$-0.0628947368421053$"DOWN"$"age"$0.533060754836446$0.791555536585017
PPAR signaling pathway$"PPAR signaling pathway"$0.15328947368421$"UP"$"age"$0.119548084969645$0.376512283761586
Base excision repair$"Base excision repair"$-0.161940789473684$"DOWN"$"age"$0.0953711667906478$0.339936832125081
MAPK signaling pathway$"MAPK signaling pathway"$-0.0659210526315789$"DOWN"$"age"$0.507611269268731$0.77761726356061
ErbB signaling pathway$"ErbB signaling pathway"$-0.0144078947368421$"DOWN"$"age"$0.88723289382667$0.968753745795465
Calcium signaling pathway$"Calcium signaling pathway"$0.119276315789474$"UP"$"age"$0.2310278850606$0.526392649505165
Oocyte meiosis$"Oocyte meiosis"$0.143092105263158$"UP"$"age"$0.130610150759749$0.391830452279248
Lysosome$"Lysosome"$0.137894736842105$"UP"$"age"$0.105540446548612$0.366210290360262
Endocytosis$"Endocytosis"$-0.0636513157894736$"DOWN"$"age"$0.411041131595156$0.691187962339716
mTOR signaling pathway$"mTOR signaling pathway"$-0.267532894736842$"DOWN"$"age"$0.00335869856063502$0.0483652592731443
Wnt signaling pathway$"Wnt signaling pathway"$0.0113486842105264$"UP"$"age"$0.909552127996853$0.968753745795465
Hedgehog signaling pathway$"Hedgehog signaling pathway"$0.011875$"UP"$"age"$0.906131181952402$0.968753745795465
TGF-beta signaling pathway$"TGF-beta signaling pathway"$0.147171052631579$"UP"$"age + species + age:species"$0.111804201376028$0.372510319896056
VEGF signaling pathway$"VEGF signaling pathway"$0.126710526315789$"UP"$"age"$0.196670017529541$0.493051412141826
Focal adhesion$"Focal adhesion"$-0.140756578947368$"DOWN"$"age"$0.102176789861735$0.360623964217887
Adherens junction$"Adherens junction"$0.038421052631579$"UP"$"age"$0.699506701607454$0.901565048619327
RIG-I-like receptor signaling pathway$"RIG-I-like receptor signaling pathway"$-0.0025328947368421$"DOWN"$"age"$0.980122476081469$0.996734721438782
Jak-STAT signaling pathway$"Jak-STAT signaling pathway"$0.113815789473684$"UP"$"age"$0.2464760879498$0.547724639888444
Adipocytokine signaling pathway$"Adipocytokine signaling pathway"$0.011875$"UP"$"age"$0.907326607213074$0.968753745795465
