# Supplementary material for: Transcriptomic alterations during ageing reflect the shift from cancer to degenerative diseases in the elderly
Source: Nat Commun. 2018 Jan 30;9:327. doi: 10.1038/s41467-017-02395-2 (PMC5790807; doi:10.1038/s41467-017-02395-2)
Supplement: Supplementary file 5 — Supplementary Data 2 [file 41467_2017_2395_MOESM5_ESM.zip › Supplementary Data S2/SpeciesComparison/kegg-4-5/skin.csv]

KEGG pathway$"KEGG pathway"$"Diff"$"Direction of change"$"Interactions"$"P-value"$"FDR corrected p-value"
Ascorbate and aldarate metabolism$"Ascorbate and aldarate metabolism"$-0.0891127391127391$"DOWN"$"age + species + age:species"$0.211293134271251$0.493685565308381
Fatty acid biosynthesis$"Fatty acid biosynthesis"$-0.122751322751323$"DOWN"$"age + species + age:species"$0.120274757312729$0.376512283761586
Fatty acid elongation$"Fatty acid elongation"$-0.142521367521367$"DOWN"$"age + species + age:species"$0.0556883627582743$0.241539886662395
Fatty acid degradation$"Fatty acid degradation"$0.00944240944240948$"UP"$"age"$0.908971030044031$0.968753745795465
Pyrimidine metabolism$"Pyrimidine metabolism"$-0.0557692307692308$"DOWN"$"age + species + age:species"$0.471893474238221$0.747679676941071
Cysteine and methionine metabolism$"Cysteine and methionine metabolism"$0.103571428571429$"UP"$"age + species + age:species"$0.182725468580034$0.476675135426176
Tryptophan metabolism$"Tryptophan metabolism"$0.125702075702076$"UP"$"age"$0.121746096621296$0.377832713652297
Mucin type O-Glycan biosynthesis$"Mucin type O-Glycan biosynthesis"$0.0655067155067155$"UP"$"age + species + age:species"$0.365329905291032$0.651082999528572
Amino sugar and nucleotide sugar metabolism$"Amino sugar and nucleotide sugar metabolism"$0.327828652828653$"UP"$"age"$2.43203183485321e-06$0.000218882865136789
Glycosaminoglycan degradation$"Glycosaminoglycan degradation"$0.109472934472934$"UP"$"age + species + age:species"$0.164743695831506$0.43947307629698
Glycosaminoglycan biosynthesis - heparan sulfate / heparin$"Glycosaminoglycan biosynthesis - heparan sulfate / heparin"$-0.120980870980871$"DOWN"$"age + species + age:species"$0.120108748066604$0.376512283761586
Inositol phosphate metabolism$"Inositol phosphate metabolism"$-0.00855718355718355$"DOWN"$"age + species + age:species"$0.914233683711388$0.969108440371817
Sphingolipid metabolism$"Sphingolipid metabolism"$-0.0141636141636141$"DOWN"$"age"$0.865076864013802$0.962899302967913
Propanoate metabolism$"Propanoate metabolism"$0.120095645095645$"UP"$"age"$0.140896197249272$0.409053475884983
Nicotinate and nicotinamide metabolism$"Nicotinate and nicotinamide metabolism"$-0.126882376882377$"DOWN"$"age + species + age:species"$0.0716419270432772$0.274373337612551
Drug metabolism - cytochrome P450$"Drug metabolism - cytochrome P450"$-0.0687525437525437$"DOWN"$"age"$0.407997710121515$0.691187962339716
Biosynthesis of unsaturated fatty acids$"Biosynthesis of unsaturated fatty acids"$-0.181176231176231$"DOWN"$"age + species + age:species"$0.0209885101406332$0.139923400937554
RNA transport$"RNA transport"$0.160225885225885$"UP"$"age"$0.0391019566584133$0.199439326764074
mRNA surveillance pathway$"mRNA surveillance pathway"$0.102686202686203$"UP"$"age"$0.202806618557872$0.493051412141826
RNA degradation$"RNA degradation"$-0.0923585673585674$"DOWN"$"age"$0.244751880116819$0.54727128473326
RNA polymerase$"RNA polymerase"$0.00177045177045176$"UP"$"age"$0.983006013881984$0.996851169007083
Basal transcription factors$"Basal transcription factors"$0.0988502238502239$"UP"$"age + species + age:species"$0.206838608497101$0.493051412141826
PPAR signaling pathway$"PPAR signaling pathway"$-0.0327533577533578$"DOWN"$"age"$0.694992041768451$0.901565048619327
Base excision repair$"Base excision repair"$0.228683353683354$"UP"$"age"$0.0027117645635332$0.0443743292214523
MAPK signaling pathway$"MAPK signaling pathway"$-0.151373626373626$"DOWN"$"age + species + age:species"$0.0495343707610694$0.220152758938086
ErbB signaling pathway$"ErbB signaling pathway"$-0.243142043142043$"DOWN"$"age"$0.00143225091552547$0.0303300193875982
Calcium signaling pathway$"Calcium signaling pathway"$0.228683353683354$"UP"$"age"$0.00292787408596252$0.0454034558288734
Oocyte meiosis$"Oocyte meiosis"$0.126587301587302$"UP"$"age"$0.115966425135171$0.376107324762716
Lysosome$"Lysosome"$0.142226292226292$"UP"$"age + species + age:species"$0.063249543196244$0.252998172784976
Endocytosis$"Endocytosis"$0.0280321530321531$"UP"$"age + species + age:species"$0.695740442426584$0.901565048619327
mTOR signaling pathway$"mTOR signaling pathway"$-0.00501628001628002$"DOWN"$"age + species + age:species"$0.949052939696709$0.982266489347106
Wnt signaling pathway$"Wnt signaling pathway"$-0.0728835978835979$"DOWN"$"age + species + age:species"$0.298392221448284$0.610920915901995
Hedgehog signaling pathway$"Hedgehog signaling pathway"$-0.222781847781848$"DOWN"$"age"$0.00422992514398694$0.0507591017278433
TGF-beta signaling pathway$"TGF-beta signaling pathway"$-0.0563593813593813$"DOWN"$"age"$0.497645837672092$0.772209058456694
VEGF signaling pathway$"VEGF signaling pathway"$-0.0835063085063085$"DOWN"$"age"$0.309256079842246$0.610920915901995
Focal adhesion$"Focal adhesion"$-0.113013838013838$"DOWN"$"age + species + age:species"$0.0895327661457276$0.328895875637367
Adherens junction$"Adherens junction"$0.0312779812779813$"UP"$"age + species + age:species"$0.661037714444506$0.896524326154216
RIG-I-like receptor signaling pathway$"RIG-I-like receptor signaling pathway"$-0.179405779405779$"DOWN"$"age"$0.0240126069011295$0.151658569901871
Jak-STAT signaling pathway$"Jak-STAT signaling pathway"$-0.0365893365893366$"DOWN"$"age + species + age:species"$0.639926026502693$0.889472469270152
Adipocytokine signaling pathway$"Adipocytokine signaling pathway"$-0.000295075295075276$"DOWN"$"age + species + age:species"$0.997109155796489$1
