# Supplementary material for: Transcriptomic alterations during ageing reflect the shift from cancer to degenerative diseases in the elderly
Source: Nat Commun. 2018 Jan 30;9:327. doi: 10.1038/s41467-017-02395-2 (PMC5790807; doi:10.1038/s41467-017-02395-2)
Supplement: Supplementary file 5 — Supplementary Data 2 [file 41467_2017_2395_MOESM5_ESM.zip › Supplementary Data S2/SpeciesComparison/kegg-4-5/all.csv]

KEGG pathway$"KEGG pathway"$"Diff"$"Direction of change"$"Interactions"$"P-value"$"FDR corrected p-value"$"Cross-species regulation"
Ascorbate and aldarate metabolism$"Ascorbate and aldarate metabolism"$-0.072281740678111$"DOWN"$"species + age + species:age"$0.117806514534108$0.376512283761586$FALSE
Fatty acid biosynthesis$"Fatty acid biosynthesis"$0.0336315773596542$"UP"$"organ + species + age + organ:species + organ:age + species:age + organ:species:age"$0.489821749433236$0.766677520852022$FALSE
Fatty acid elongation$"Fatty acid elongation"$-0.00865516594127241$"DOWN"$"organ + species + age + organ:age + species:age"$0.852311615731978$0.958578542771284$FALSE
Fatty acid degradation$"Fatty acid degradation"$0.0144399827715368$"UP"$"organ + species + age"$0.770040284615961$0.923480231427789$FALSE
Pyrimidine metabolism$"Pyrimidine metabolism"$0.00416713452781775$"UP"$"organ + species + age + organ:species + organ:age + species:age + organ:species:age"$0.926226518953748$0.977834448162314$FALSE
Cysteine and methionine metabolism$"Cysteine and methionine metabolism"$-0.0418825112663758$"DOWN"$"organ + species + age"$0.39701584995344$0.687142817227107$FALSE
Tryptophan metabolism$"Tryptophan metabolism"$0.0262324719660391$"UP"$"organ + species + age + organ:species + organ:age + species:age + organ:species:age"$0.592437354479625$0.846339077828036$FALSE
Mucin type O-Glycan biosynthesis$"Mucin type O-Glycan biosynthesis"$0.00161994479517741$"UP"$"organ + species + age + organ:species + organ:age + species:age + organ:species:age"$0.971843252783931$0.993930599438111$FALSE
Amino sugar and nucleotide sugar metabolism$"Amino sugar and nucleotide sugar metabolism"$0.204475797193503$"UP"$"species + age + species:age"$6.29697151583462e-06$0.000453381949140092$TRUE
Glycosaminoglycan degradation$"Glycosaminoglycan degradation"$0.0562557505023571$"UP"$"species + age + species:age"$0.235968803077842$0.534268988100774$FALSE
Glycosaminoglycan biosynthesis - heparan sulfate / heparin$"Glycosaminoglycan biosynthesis - heparan sulfate / heparin"$-0.0667974582989072$"DOWN"$"organ + species + age + organ:species + organ:age + species:age + organ:species:age"$0.166391264864191$0.43947307629698$FALSE
Inositol phosphate metabolism$"Inositol phosphate metabolism"$-0.000134241235354549$"DOWN"$"species + age + species:age"$0.99773850611569$1$FALSE
Sphingolipid metabolism$"Sphingolipid metabolism"$0.0382481937766367$"UP"$"organ + species + age"$0.433272199162338$0.708990871356554$FALSE
Propanoate metabolism$"Propanoate metabolism"$-0.0281635095116871$"DOWN"$"organ + species + age"$0.569737729893842$0.827672133423292$FALSE
Nicotinate and nicotinamide metabolism$"Nicotinate and nicotinamide metabolism"$0.053190072852266$"UP"$"organ + species + age + organ:species + organ:age + species:age + organ:species:age"$0.221143615386697$0.507080901523637$FALSE
Drug metabolism - cytochrome P450$"Drug metabolism - cytochrome P450"$-0.0267577473616821$"DOWN"$"species + age + species:age"$0.572879085519985$0.828258918824074$FALSE
Biosynthesis of unsaturated fatty acids$"Biosynthesis of unsaturated fatty acids"$-0.0428482185802607$"DOWN"$"organ + species + age"$0.389576435699583$0.680813188601213$FALSE
RNA transport$"RNA transport"$0.0526844057269557$"UP"$"organ + species + age + organ:species + organ:age + species:age + organ:species:age"$0.253547216861006$0.55319392769674$FALSE
mRNA surveillance pathway$"mRNA surveillance pathway"$0.0917987571373265$"UP"$"organ + species + age"$0.0609783439817017$0.246653975656322$FALSE
RNA degradation$"RNA degradation"$-0.0971495524454195$"DOWN"$"age"$0.0395719962582494$0.199439326764074$FALSE
RNA polymerase$"RNA polymerase"$-0.0245344711716529$"DOWN"$"organ + species + age + organ:species + organ:age + species:age + organ:species:age"$0.612828966902193$0.868576488522794$FALSE
Basal transcription factors$"Basal transcription factors"$0.039053641188764$"UP"$"species + age + species:age"$0.403770633193411$0.691187962339716$FALSE
PPAR signaling pathway$"PPAR signaling pathway"$-0.0257999587723547$"DOWN"$"organ + species + age + organ:species + organ:age + species:age + organ:species:age"$0.601354148164091$0.855681791854043$FALSE
Base excision repair$"Base excision repair"$0.0452939732221415$"UP"$"organ + age + organ:age"$0.334350022009173$0.623658072141462$FALSE
MAPK signaling pathway$"MAPK signaling pathway"$-0.11277922931118$"DOWN"$"species + age + species:age"$0.0145888027985002$0.107183040968573$FALSE
ErbB signaling pathway$"ErbB signaling pathway"$-0.167431249549596$"DOWN"$"organ + species + age + organ:species + organ:age + species:age + organ:species:age"$0.000333622343644126$0.0109185494283532$FALSE
Calcium signaling pathway$"Calcium signaling pathway"$0.115344141903544$"UP"$"age"$0.0126459911905588$0.0968629112468333$FALSE
Oocyte meiosis$"Oocyte meiosis"$0.0845455825248414$"UP"$"organ + species + age"$0.0688885368384851$0.270994584951855$FALSE
Lysosome$"Lysosome"$0.164676287567854$"UP"$"age"$0.000269868262848706$0.0106520970504197$FALSE
Endocytosis$"Endocytosis"$-0.0107826632723689$"DOWN"$"species + age + species:age"$0.788827320445529$0.928032141700623$FALSE
mTOR signaling pathway$"mTOR signaling pathway"$-0.0853159612996429$"DOWN"$"organ + species + age + organ:species + organ:age + species:age + organ:species:age"$0.0696955075572494$0.270994584951855$FALSE
Wnt signaling pathway$"Wnt signaling pathway"$-0.0933485646578524$"DOWN"$"species + age + species:age"$0.0422269713398716$0.202689462431384$FALSE
Hedgehog signaling pathway$"Hedgehog signaling pathway"$-0.111857263523422$"DOWN"$"species + age + species:age"$0.0162909793548466$0.114995148387153$FALSE
TGF-beta signaling pathway$"TGF-beta signaling pathway"$0.0402625664711985$"UP"$"organ + species + age"$0.418652556269484$0.691352845215662$FALSE
VEGF signaling pathway$"VEGF signaling pathway"$-0.0136910976776768$"DOWN"$"organ + species + age"$0.782846169344125$0.926210933006276$FALSE
Focal adhesion$"Focal adhesion"$-0.0886365464640591$"DOWN"$"organ + species + age + organ:age + species:age"$0.0460814649928888$0.212683684582564$FALSE
Adherens junction$"Adherens junction"$-0.00828524837980377$"DOWN"$"organ + species + age + organ:species + organ:age + species:age + organ:species:age"$0.858373267845621$0.959671976473365$FALSE
RIG-I-like receptor signaling pathway$"RIG-I-like receptor signaling pathway"$-0.0399997402323161$"DOWN"$"organ + species + age + organ:species + organ:age + species:age + organ:species:age"$0.414413067454562$0.691187962339716$FALSE
Jak-STAT signaling pathway$"Jak-STAT signaling pathway"$-0.0475575971992016$"DOWN"$"species + age + species:age"$0.307728705708529$0.610920915901995$FALSE
Adipocytokine signaling pathway$"Adipocytokine signaling pathway"$0.00285111792279702$"UP"$"organ + species + age + organ:species + organ:age + species:age + organ:species:age"$0.9522527910615$0.982266489347106$FALSE
