# Supplementary material for: Transcriptomic alterations during ageing reflect the shift from cancer to degenerative diseases in the elderly
Source: Nat Commun. 2018 Jan 30;9:327. doi: 10.1038/s41467-017-02395-2 (PMC5790807; doi:10.1038/s41467-017-02395-2)
Supplement: Supplementary file 5 — Supplementary Data 2 [file 41467_2017_2395_MOESM5_ESM.zip › Supplementary Data S2/SpeciesComparison/kegg-4-5/nfurzeri.csv]

KEGG pathway$"KEGG pathway"$"Diff"$"Direction of change"$"Interactions"$"P-value"$"FDR corrected p-value"
Ascorbate and aldarate metabolism$"Ascorbate and aldarate metabolism"$-0.0962962962962963$"DOWN"$"organ + age"$0.430686202305925$0.707977318859056
Fatty acid biosynthesis$"Fatty acid biosynthesis"$-0.037037037037037$"DOWN"$"organ + age"$0.764615990970612$0.920607882105084
Fatty acid elongation$"Fatty acid elongation"$0.192592592592593$"UP"$"organ + age"$0.0932637161132341$0.339140785866306
Fatty acid degradation$"Fatty acid degradation"$-0.0444444444444445$"DOWN"$"organ + age"$0.71718829216126$0.901565048619327
Pyrimidine metabolism$"Pyrimidine metabolism"$0.207407407407407$"UP"$"organ + age + organ:age"$0.0431719299123332$0.20449861537421
Cysteine and methionine metabolism$"Cysteine and methionine metabolism"$0.17037037037037$"UP"$"organ + age"$0.14595273501859$0.411076538348977
Tryptophan metabolism$"Tryptophan metabolism"$0.037037037037037$"UP"$"organ + age + organ:age"$0.723756386252737$0.901565048619327
Mucin type O-Glycan biosynthesis$"Mucin type O-Glycan biosynthesis"$-0.125925925925926$"DOWN"$"organ + age"$0.290172523750367$0.601753166306864
Amino sugar and nucleotide sugar metabolism$"Amino sugar and nucleotide sugar metabolism"$0.481481481481481$"UP"$"age"$5.42335001227949e-11$1.95240600442062e-08
Glycosaminoglycan degradation$"Glycosaminoglycan degradation"$0.340740740740741$"UP"$"age"$0.000714516266128433$0.0197866042927874
Glycosaminoglycan biosynthesis - heparan sulfate / heparin$"Glycosaminoglycan biosynthesis - heparan sulfate / heparin"$-0.185185185185185$"DOWN"$"organ + age"$0.1130117162366$0.372510319896056
Inositol phosphate metabolism$"Inositol phosphate metabolism"$0.303703703703704$"UP"$"age"$0.00302689705525823$0.0454034558288734
Sphingolipid metabolism$"Sphingolipid metabolism"$-0.0518518518518518$"DOWN"$"organ + age"$0.672961978481957$0.896524326154216
Propanoate metabolism$"Propanoate metabolism"$-0.111111111111111$"DOWN"$"organ + age"$0.3643672089799$0.651082999528572
Nicotinate and nicotinamide metabolism$"Nicotinate and nicotinamide metabolism"$-0.259259259259259$"DOWN"$"organ + age + organ:age"$0.00156540225800255$0.031308045160051
Drug metabolism - cytochrome P450$"Drug metabolism - cytochrome P450"$-0.0444444444444445$"DOWN"$"organ + age"$0.719714946649649$0.901565048619327
Biosynthesis of unsaturated fatty acids$"Biosynthesis of unsaturated fatty acids"$0.0666666666666667$"UP"$"organ + age"$0.58729617499934$0.842337143425348
RNA transport$"RNA transport"$0.162962962962963$"UP"$"organ + age"$0.112315220605559$0.372510319896056
mRNA surveillance pathway$"mRNA surveillance pathway"$0.118518518518519$"UP"$"organ + age"$0.331187904764365$0.620977321433184
RNA degradation$"RNA degradation"$-0.0444444444444445$"DOWN"$"organ + age"$0.711923150692188$0.901565048619327
RNA polymerase$"RNA polymerase"$0.17037037037037$"UP"$"organ + age"$0.146417210657859$0.411076538348977
Basal transcription factors$"Basal transcription factors"$0.355555555555556$"UP"$"age"$0.000295891584733881$0.0106520970504197
PPAR signaling pathway$"PPAR signaling pathway"$-0.0740740740740741$"DOWN"$"organ + age"$0.545931504446553$0.802185067758201
Base excision repair$"Base excision repair"$-0.00740740740740747$"DOWN"$"organ + age + organ:age"$0.946758392919714$0.982266489347106
MAPK signaling pathway$"MAPK signaling pathway"$-0.392592592592593$"DOWN"$"age"$8.90940041361158e-06$0.000534564024816695
ErbB signaling pathway$"ErbB signaling pathway"$-0.444444444444444$"DOWN"$"age"$2.16487612124839e-07$2.59785134549807e-05
Calcium signaling pathway$"Calcium signaling pathway"$-0.00740740740740736$"DOWN"$"organ + age"$0.951102132087867$0.982266489347106
Oocyte meiosis$"Oocyte meiosis"$0.0148148148148148$"UP"$"organ + age"$0.899157838876439$0.968753745795465
Lysosome$"Lysosome"$0.296296296296296$"UP"$"age"$0.00440558048886374$0.0511615798706757
Endocytosis$"Endocytosis"$-0.0444444444444445$"DOWN"$"organ + age"$0.706670800938212$0.901565048619327
mTOR signaling pathway$"mTOR signaling pathway"$0.0888888888888889$"UP"$"organ + age + organ:age"$0.416632743965884$0.691187962339716
Wnt signaling pathway$"Wnt signaling pathway"$-0.296296296296296$"DOWN"$"age"$0.00462256235100836$0.0520038264488441
Hedgehog signaling pathway$"Hedgehog signaling pathway"$-0.118518518518519$"DOWN"$"organ + age"$0.329639357167749$0.620977321433184
TGF-beta signaling pathway$"TGF-beta signaling pathway"$-0.0296296296296297$"DOWN"$"organ + age"$0.81080221655877$0.935541019106273
VEGF signaling pathway$"VEGF signaling pathway"$-0.17037037037037$"DOWN"$"organ + age"$0.153326750399247$0.424597154951762
Focal adhesion$"Focal adhesion"$-0.22962962962963$"DOWN"$"age"$0.038055800739526$0.199439326764074
Adherens junction$"Adherens junction"$-0.237037037037037$"DOWN"$"organ + age + organ:age"$0.0103441990701815$0.0837100411029902
RIG-I-like receptor signaling pathway$"RIG-I-like receptor signaling pathway"$-0.103703703703704$"DOWN"$"organ + age"$0.396184688549869$0.687142817227107
Jak-STAT signaling pathway$"Jak-STAT signaling pathway"$-0.348148148148148$"DOWN"$"age"$0.000431013980274253$0.0129304194082276
Adipocytokine signaling pathway$"Adipocytokine signaling pathway"$-0.362962962962963$"DOWN"$"age"$0.000223139279274273$0.0100412675673423
