# Supplementary material for: Transcriptomic alterations during ageing reflect the shift from cancer to degenerative diseases in the elderly
Source: Nat Commun. 2018 Jan 30;9:327. doi: 10.1038/s41467-017-02395-2 (PMC5790807; doi:10.1038/s41467-017-02395-2)
Supplement: Supplementary file 5 — Supplementary Data 2 [file 41467_2017_2395_MOESM5_ESM.zip › Supplementary Data S2/SpeciesComparison/kegg-4-5/hsapiens.csv]

KEGG pathway$"KEGG pathway"$"Diff"$"Direction of change"$"Interactions"$"P-value"$"FDR corrected p-value"
Ascorbate and aldarate metabolism$"Ascorbate and aldarate metabolism"$0.168369963369963$"UP"$"age"$0.0276867639659355$0.165126901392964
Fatty acid biosynthesis$"Fatty acid biosynthesis"$-0.0154029304029304$"DOWN"$"organ + age + organ:age"$0.844053913709338$0.955532732501137
Fatty acid elongation$"Fatty acid elongation"$-0.0745360195360195$"DOWN"$"organ + age + organ:age"$0.32896081274323$0.620977321433184
Fatty acid degradation$"Fatty acid degradation"$0.168724053724054$"UP"$"age"$0.0308342542531611$0.176195738589492
Pyrimidine metabolism$"Pyrimidine metabolism"$-0.205018315018315$"DOWN"$"age"$0.00613798843603931$0.0581493641308987
Cysteine and methionine metabolism$"Cysteine and methionine metabolism"$-0.0256715506715506$"DOWN"$"organ + age + organ:age"$0.741799818361099$0.908326308197264
Tryptophan metabolism$"Tryptophan metabolism"$0.128180708180708$"UP"$"organ + age"$0.113822597746017$0.372510319896056
Mucin type O-Glycan biosynthesis$"Mucin type O-Glycan biosynthesis"$0.162350427350427$"UP"$"age"$0.0323391495340705$0.179109135881006
Amino sugar and nucleotide sugar metabolism$"Amino sugar and nucleotide sugar metabolism"$0.197582417582418$"UP"$"age"$0.0108589749971568$0.0849832825864443
Glycosaminoglycan degradation$"Glycosaminoglycan degradation"$0.106050061050061$"UP"$"organ + age"$0.189996327787401$0.488561985739032
Glycosaminoglycan biosynthesis - heparan sulfate / heparin$"Glycosaminoglycan biosynthesis - heparan sulfate / heparin"$-0.0497496947496948$"DOWN"$"organ + age"$0.540843081458915$0.797965202152497
Inositol phosphate metabolism$"Inositol phosphate metabolism"$0.0952503052503053$"UP"$"organ + age + organ:age"$0.217685315775165$0.502350728711919
Sphingolipid metabolism$"Sphingolipid metabolism"$0.229096459096459$"UP"$"age"$0.00260662816223534$0.0443743292214523
Propanoate metabolism$"Propanoate metabolism"$-0.0178815628815628$"DOWN"$"organ + age + organ:age"$0.817578225998898$0.937350832355424
Nicotinate and nicotinamide metabolism$"Nicotinate and nicotinamide metabolism"$-0.0311599511599512$"DOWN"$"organ + age"$0.70635523022703$0.901565048619327
Drug metabolism - cytochrome P450$"Drug metabolism - cytochrome P450"$-0.118620268620269$"DOWN"$"organ + age"$0.145082517454619$0.411076538348977
Biosynthesis of unsaturated fatty acids$"Biosynthesis of unsaturated fatty acids"$-0.184481074481074$"DOWN"$"age"$0.0169688716563767$0.117476803774916
RNA transport$"RNA transport"$-0.0262026862026862$"DOWN"$"organ + age"$0.744954937639916$0.909097551018202
mRNA surveillance pathway$"mRNA surveillance pathway"$0.100030525030525$"UP"$"organ + age"$0.209419715071853$0.493051412141826
RNA degradation$"RNA degradation"$-0.061965811965812$"DOWN"$"organ + age"$0.436002183377795$0.710229800977403
RNA polymerase$"RNA polymerase"$-0.0784310134310134$"DOWN"$"organ + age"$0.340616291562727$0.625631411411237
Basal transcription factors$"Basal transcription factors"$0.106404151404151$"UP"$"organ + age"$0.189568627645097$0.488561985739032
PPAR signaling pathway$"PPAR signaling pathway"$0.0300976800976802$"UP"$"organ + age"$0.715651678345481$0.901565048619327
Base excision repair$"Base excision repair"$0.0971978021978022$"UP"$"organ + age + organ:age"$0.209144209217028$0.493051412141826
MAPK signaling pathway$"MAPK signaling pathway"$-0.0748901098901099$"DOWN"$"organ + age"$0.353656349047521$0.643011543722765
ErbB signaling pathway$"ErbB signaling pathway"$-0.0408974358974359$"DOWN"$"organ + age"$0.620180340364444$0.8721286036375
Calcium signaling pathway$"Calcium signaling pathway"$0.221660561660562$"UP"$"age"$0.00371746456144163$0.049566194152555
Oocyte meiosis$"Oocyte meiosis"$0.225732600732601$"UP"$"age"$0.00223604892368314$0.0402488806262966
Lysosome$"Lysosome"$0.0316910866910867$"UP"$"organ + age"$0.668933973317808$0.896524326154216
Endocytosis$"Endocytosis"$-0.161996336996337$"DOWN"$"age"$0.0135431355471101$0.101573516603326
mTOR signaling pathway$"mTOR signaling pathway"$-0.0435531135531136$"DOWN"$"organ + age + organ:age"$0.550137970120336$0.805079956273662
Wnt signaling pathway$"Wnt signaling pathway"$0.167307692307692$"UP"$"age"$0.0284385219065661$0.165126901392964
Hedgehog signaling pathway$"Hedgehog signaling pathway"$-0.0819719169719169$"DOWN"$"organ + age"$0.317231509761655$0.613996470506429
TGF-beta signaling pathway$"TGF-beta signaling pathway"$0.208559218559219$"UP"$"age"$0.00682115078233551$0.0613903570410196
VEGF signaling pathway$"VEGF signaling pathway"$0.0228388278388279$"UP"$"organ + age + organ:age"$0.772132082388235$0.923480231427789
Focal adhesion$"Focal adhesion"$0.0171733821733822$"UP"$"organ + age + organ:age"$0.799897499519521$0.932039614465824
Adherens junction$"Adherens junction"$0.214401709401709$"UP"$"age"$0.00405741316856867$0.0505941835585548
RIG-I-like receptor signaling pathway$"RIG-I-like receptor signaling pathway"$-0.0511660561660562$"DOWN"$"organ + age"$0.533125602932925$0.791555536585017
Jak-STAT signaling pathway$"Jak-STAT signaling pathway"$0.176159951159951$"UP"$"age"$0.0238106619054158$0.151658569901871
Adipocytokine signaling pathway$"Adipocytokine signaling pathway"$0.0906471306471306$"UP"$"organ + age"$0.269699137812736$0.574507039127722
