# Supplementary material for: Transcriptomic alterations during ageing reflect the shift from cancer to degenerative diseases in the elderly
Source: Nat Commun. 2018 Jan 30;9:327. doi: 10.1038/s41467-017-02395-2 (PMC5790807; doi:10.1038/s41467-017-02395-2)
Supplement: Supplementary file 5 — Supplementary Data 2 [file 41467_2017_2395_MOESM5_ESM.zip › Supplementary Data S2/SpeciesComparison/kegg-4-5/drerio.csv]

KEGG pathway$"KEGG pathway"$"Diff"$"Direction of change"$"Interactions"$"P-value"$"FDR corrected p-value"
Ascorbate and aldarate metabolism$"Ascorbate and aldarate metabolism"$-0.274074074074074$"DOWN"$"age"$0.0093884207411041$0.0803919355798246
Fatty acid biosynthesis$"Fatty acid biosynthesis"$0.0518518518518518$"UP"$"organ + age"$0.67488358996609$0.896524326154216
Fatty acid elongation$"Fatty acid elongation"$0.17037037037037$"UP"$"organ + age"$0.142688176471438$0.410941948237741
Fatty acid degradation$"Fatty acid degradation"$-0.0222222222222222$"DOWN"$"organ + age"$0.854732533971061$0.958578542771284
Pyrimidine metabolism$"Pyrimidine metabolism"$-0.118518518518519$"DOWN"$"organ + age"$0.32703566002967$0.620977321433184
Cysteine and methionine metabolism$"Cysteine and methionine metabolism"$-0.118518518518519$"DOWN"$"organ + age"$0.329120906352219$0.620977321433184
Tryptophan metabolism$"Tryptophan metabolism"$-0.0518518518518518$"DOWN"$"organ + age"$0.672313840857797$0.896524326154216
Mucin type O-Glycan biosynthesis$"Mucin type O-Glycan biosynthesis"$-0.177777777777778$"DOWN"$"organ + age + organ:age"$0.0384159081362695$0.199439326764074
Amino sugar and nucleotide sugar metabolism$"Amino sugar and nucleotide sugar metabolism"$0.2$"UP"$"organ + age"$0.0767518593620518$0.290849151266723
Glycosaminoglycan degradation$"Glycosaminoglycan degradation"$-0.177777777777778$"DOWN"$"organ + age"$0.128717375144364$0.389397101277068
Glycosaminoglycan biosynthesis - heparan sulfate / heparin$"Glycosaminoglycan biosynthesis - heparan sulfate / heparin"$-0.0296296296296297$"DOWN"$"organ + age + organ:age"$0.73633435572346$0.90780947965906
Inositol phosphate metabolism$"Inositol phosphate metabolism"$-0.251851851851852$"DOWN"$"age"$0.0203442771378763$0.138187542823311
Sphingolipid metabolism$"Sphingolipid metabolism"$-0.133333333333333$"DOWN"$"organ + age"$0.266259692442383$0.571466721043244
Propanoate metabolism$"Propanoate metabolism"$0.0148148148148148$"UP"$"organ + age"$0.904507999906655$0.968753745795465
Nicotinate and nicotinamide metabolism$"Nicotinate and nicotinamide metabolism"$0.037037037037037$"UP"$"organ + age + organ:age"$0.740680972229269$0.908326308197264
Drug metabolism - cytochrome P450$"Drug metabolism - cytochrome P450"$-0.288888888888889$"DOWN"$"age"$0.00665770018322111$0.0613903570410196
Biosynthesis of unsaturated fatty acids$"Biosynthesis of unsaturated fatty acids"$0.177777777777778$"UP"$"organ + age"$0.13661198891846$0.399839967566224
RNA transport$"RNA transport"$0.177777777777778$"UP"$"organ + age + organ:age"$0.0256179594519498$0.159008024184516
mRNA surveillance pathway$"mRNA surveillance pathway"$0.214814814814815$"UP"$"organ + age"$0.0605716750151254$0.246653975656322
RNA degradation$"RNA degradation"$-0.318518518518518$"DOWN"$"age"$0.00117367954013152$0.0264077896529592
RNA polymerase$"RNA polymerase"$-0.111111111111111$"DOWN"$"organ + age + organ:age"$0.303056646532414$0.610920915901995
Basal transcription factors$"Basal transcription factors"$-0.222222222222222$"DOWN"$"age"$0.0404239793369087$0.199439326764074
PPAR signaling pathway$"PPAR signaling pathway"$-0.177777777777778$"DOWN"$"organ + age + organ:age"$0.0800527823575793$0.300197933840922
Base excision repair$"Base excision repair"$0.237037037037037$"UP"$"age"$0.0218821419277275$0.143228565345125
MAPK signaling pathway$"MAPK signaling pathway"$-0.162962962962963$"DOWN"$"organ + age"$0.165269548870393$0.43947307629698
ErbB signaling pathway$"ErbB signaling pathway"$-0.111111111111111$"DOWN"$"organ + age + organ:age"$0.26668446982018$0.571466721043244
Calcium signaling pathway$"Calcium signaling pathway"$0.22962962962963$"UP"$"age"$0.0359926980661199$0.196323807633381
Oocyte meiosis$"Oocyte meiosis"$0.0518518518518518$"UP"$"organ + age"$0.644834415122167$0.892847651707615
Lysosome$"Lysosome"$0.318518518518518$"UP"$"age"$0.00181309142596899$0.034353311228886
Endocytosis$"Endocytosis"$0.288888888888889$"UP"$"age"$0.00564244019732183$0.0548994181361043
mTOR signaling pathway$"mTOR signaling pathway"$-0.259259259259259$"DOWN"$"age"$0.0149793450692815$0.107851284498827
Wnt signaling pathway$"Wnt signaling pathway"$-0.177777777777778$"DOWN"$"organ + age"$0.13355602292916$0.397356762433865
Hedgehog signaling pathway$"Hedgehog signaling pathway"$-0.392592592592593$"DOWN"$"age"$2.54528009784419e-05$0.00130900119317701
TGF-beta signaling pathway$"TGF-beta signaling pathway"$-0.0962962962962963$"DOWN"$"organ + age"$0.416504786576219$0.691187962339716
VEGF signaling pathway$"VEGF signaling pathway"$0.118518518518519$"UP"$"organ + age"$0.30853849957918$0.610920915901995
Focal adhesion$"Focal adhesion"$-0.281481481481481$"DOWN"$"age"$0.00485126632188054$0.0529229053296059
Adherens junction$"Adherens junction"$0.0518518518518519$"UP"$"organ + age"$0.664920631153433$0.896524326154216
RIG-I-like receptor signaling pathway$"RIG-I-like receptor signaling pathway"$-0.0222222222222222$"DOWN"$"organ + age + organ:age"$0.814155733302145$0.936409150123873
Jak-STAT signaling pathway$"Jak-STAT signaling pathway"$-0.118518518518519$"DOWN"$"organ + age"$0.331187904764364$0.620977321433184
Adipocytokine signaling pathway$"Adipocytokine signaling pathway"$0.00740740740740736$"UP"$"organ + age + organ:age"$0.938525705103429$0.982266489347106
