# Supplementary material for: Transcriptomic alterations during ageing reflect the shift from cancer to degenerative diseases in the elderly
Source: Nat Commun. 2018 Jan 30;9:327. doi: 10.1038/s41467-017-02395-2 (PMC5790807; doi:10.1038/s41467-017-02395-2)
Supplement: Supplementary file 5 — Supplementary Data 2 [file 41467_2017_2395_MOESM5_ESM.zip › Supplementary Data S2/SpeciesComparison/kegg-3-5/nfurzeri.csv]

KEGG pathway$"KEGG pathway"$"Diff"$"Direction of change"$"Interactions"$"P-value"$"FDR corrected p-value"
Ascorbate and aldarate metabolism$"Ascorbate and aldarate metabolism"$0.162962962962963$"UP"$"organ + age"$0.160879167906951$0.357405977598306
Fatty acid biosynthesis$"Fatty acid biosynthesis"$-0.281481481481481$"DOWN"$"age"$0.00845735828864911$0.0558827978060105
Fatty acid elongation$"Fatty acid elongation"$-0.162962962962963$"DOWN"$"organ + age"$0.168650806778119$0.366815504742409
Synthesis and degradation of ketone bodies$"Synthesis and degradation of ketone bodies"$-0.103703703703704$"DOWN"$"organ + age"$0.386976546693647$0.612126537497224
Steroid biosynthesis$"Steroid biosynthesis"$0.0740740740740741$"UP"$"organ + age"$0.483674916595143$0.699385890478296
Primary bile acid biosynthesis$"Primary bile acid biosynthesis"$-0.0666666666666667$"DOWN"$"organ + age"$0.586114851416478$0.780489674590309
Steroid hormone biosynthesis$"Steroid hormone biosynthesis"$-0.207407407407407$"DOWN"$"organ + age"$0.0773972239859525$0.224451949559262
Alanine, aspartate and glutamate metabolism$"Alanine	aspartate and glutamate metabolism"$-0.318518518518518$"DOWN"$"age"$0.00215642898640891$0.0221890225869175
Tyrosine metabolism$"Tyrosine metabolism"$-0.0962962962962963$"DOWN"$"organ + age"$0.428722101193427$0.654365312347862
Phenylalanine metabolism$"Phenylalanine metabolism"$-0.0592592592592593$"DOWN"$"organ + age"$0.630606219861473$0.811829796251938
Tryptophan metabolism$"Tryptophan metabolism"$0.155555555555556$"UP"$"organ + age"$0.19077807270074$0.391538502012544
Other glycan degradation$"Other glycan degradation"$0.407407407407407$"UP"$"age"$8.9629719730081e-06$0.000322668293507337
Glycosaminoglycan degradation$"Glycosaminoglycan degradation"$0.422222222222222$"UP"$"age"$2.69573120790021e-06$0.000147605028849792
Glycosaminoglycan biosynthesis - chondroitin sulfate / dermatan sulfate$"Glycosaminoglycan biosynthesis - chondroitin sulfate / dermatan sulfate"$0.0296296296296297$"UP"$"organ + age"$0.804561554033421$0.903185228398808
Glycerolipid metabolism$"Glycerolipid metabolism"$-0.192592592592593$"DOWN"$"organ + age"$0.0960166565957926$0.259692718875667
Inositol phosphate metabolism$"Inositol phosphate metabolism"$0.281481481481481$"UP"$"age"$0.00771564697934799$0.053700902976262
Arachidonic acid metabolism$"Arachidonic acid metabolism"$0.244444444444444$"UP"$"age"$0.0265894793149146$0.112843156116955
alpha-Linolenic acid metabolism$"alpha-Linolenic acid metabolism"$0$"DOWN"$"organ + age + organ:age"$0.999999945917107$1
Glycosphingolipid biosynthesis - ganglio series$"Glycosphingolipid biosynthesis - ganglio series"$0.385185185185185$"UP"$"age"$4.84100838467237e-05$0.00126350318839949
Pyruvate metabolism$"Pyruvate metabolism"$-0.207407407407407$"DOWN"$"organ + age + organ:age"$0.0511450394406693$0.167910129484462
Butanoate metabolism$"Butanoate metabolism"$-0.422222222222222$"DOWN"$"age"$1.829966686594e-06$0.000119405326300258
Porphyrin and chlorophyll metabolism$"Porphyrin and chlorophyll metabolism"$0.0888888888888889$"UP"$"organ + age + organ:age"$0.407625947702781$0.631818455954271
Terpenoid backbone biosynthesis$"Terpenoid backbone biosynthesis"$-0.111111111111111$"DOWN"$"organ + age"$0.362844104778947$0.588213113958418
Nitrogen metabolism$"Nitrogen metabolism"$-0.0814814814814815$"DOWN"$"organ + age + organ:age"$0.47065826802516$0.692066523687699
Metabolism of xenobiotics by cytochrome P450$"Metabolism of xenobiotics by cytochrome P450"$0.237037037037037$"UP"$"age"$0.0320126543536362$0.123782263500727
Drug metabolism - cytochrome P450$"Drug metabolism - cytochrome P450"$0.133333333333333$"UP"$"organ + age"$0.274548801381163$0.504628430707631
Biosynthesis of unsaturated fatty acids$"Biosynthesis of unsaturated fatty acids"$-0.392592592592593$"DOWN"$"age"$3.15776292864365e-05$0.000867553815132624
RNA transport$"RNA transport"$0.177777777777778$"UP"$"organ + age"$0.061979735176983$0.191142400481602
mRNA surveillance pathway$"mRNA surveillance pathway"$0.177777777777778$"UP"$"organ + age"$0.13311796652144$0.321273013682127
RNA degradation$"RNA degradation"$-0.0444444444444445$"DOWN"$"organ + age + organ:age"$0.684040995192337$0.858339902621154
RNA polymerase$"RNA polymerase"$0.311111111111111$"UP"$"age"$0.00254044422688266$0.0236805694005848
Spliceosome$"Spliceosome"$0.244444444444444$"UP"$"age"$0.0230164947323999$0.1035742262958
Protein export$"Protein export"$0.4$"UP"$"age"$1.66418610578698e-05$0.000498815000635226
Nucleotide excision repair$"Nucleotide excision repair"$0.37037037037037$"UP"$"age"$0.000119589118122511$0.00247657121901214
MAPK signaling pathway$"MAPK signaling pathway"$-0.222222222222222$"DOWN"$"age"$0.0328640862902921$0.124311978576322
ErbB signaling pathway$"ErbB signaling pathway"$-0.281481481481481$"DOWN"$"age"$0.00871230797862861$0.0568478095605517
Calcium signaling pathway$"Calcium signaling pathway"$-0.162962962962963$"DOWN"$"organ + age"$0.165754382986154$0.363545327389801
Neuroactive ligand-receptor interaction$"Neuroactive ligand-receptor interaction"$-0.0888888888888889$"DOWN"$"organ + age"$0.443681782435916$0.665522673653874
Oocyte meiosis$"Oocyte meiosis"$0.118518518518519$"UP"$"organ + age"$0.298738207118796$0.530412735088474
Ubiquitin mediated proteolysis$"Ubiquitin mediated proteolysis"$-0.0444444444444445$"DOWN"$"organ + age"$0.717472407695706$0.86127240306945
Protein processing in endoplasmic reticulum$"Protein processing in endoplasmic reticulum"$0.244444444444444$"UP"$"age"$0.0235407601207467$0.105028006692562
Endocytosis$"Endocytosis"$-0.0296296296296297$"DOWN"$"organ + age"$0.798591525061282$0.903185228398808
Wnt signaling pathway$"Wnt signaling pathway"$-0.162962962962963$"DOWN"$"organ + age"$0.160388369872496$0.357405977598306
Dorso-ventral axis formation$"Dorso-ventral axis formation"$-0.162962962962963$"DOWN"$"organ + age"$0.171525624056068$0.371520231357957
Hedgehog signaling pathway$"Hedgehog signaling pathway"$-0.125925925925926$"DOWN"$"organ + age"$0.294975125443124$0.52913063739282
VEGF signaling pathway$"VEGF signaling pathway"$-0.133333333333333$"DOWN"$"organ + age"$0.270953794394291$0.501552768346878
Focal adhesion$"Focal adhesion"$-0.17037037037037$"DOWN"$"organ + age + organ:age"$0.0788207602051401$0.226068334214743
ECM-receptor interaction$"ECM-receptor interaction"$-0.4$"DOWN"$"age"$1.72005172632837e-05$0.000498815000635226
Cell adhesion molecules (CAMs)$"Cell adhesion molecules (CAMs)"$-0.340740740740741$"DOWN"$"organ + age + organ:age"$0.000213670004390696$0.00390803372253838
Adherens junction$"Adherens junction"$-0.237037037037037$"DOWN"$"organ + age + organ:age"$0.0180839890591842$0.0899032598942299
Tight junction$"Tight junction"$-0.140740740740741$"DOWN"$"organ + age + organ:age"$0.144164066728255$0.337460281758517
NOD-like receptor signaling pathway$"NOD-like receptor signaling pathway"$0.118518518518519$"UP"$"organ + age"$0.329120906352219$0.561441546130256
RIG-I-like receptor signaling pathway$"RIG-I-like receptor signaling pathway"$-0.00740740740740736$"DOWN"$"organ + age"$0.952326018138877$0.982490442845478
Cytosolic DNA-sensing pathway$"Cytosolic DNA-sensing pathway"$0.214814814814815$"UP"$"organ + age + organ:age"$0.0396816073550923$0.143728449510644
Melanogenesis$"Melanogenesis"$-0.266666666666667$"DOWN"$"age"$0.0137555953368065$0.075583376482242
Adipocytokine signaling pathway$"Adipocytokine signaling pathway"$-0.348148148148148$"DOWN"$"age"$0.000543162971905433$0.00833914915690106
Salmonella infection$"Salmonella infection"$0.118518518518519$"UP"$"organ + age"$0.320667953387347$0.552437860291074
Herpes simplex infection$"Herpes simplex infection"$-0.0518518518518519$"DOWN"$"organ + age"$0.671661840205709$0.850989030551894
