# Supplementary material for: Transcriptomic alterations during ageing reflect the shift from cancer to degenerative diseases in the elderly
Source: Nat Commun. 2018 Jan 30;9:327. doi: 10.1038/s41467-017-02395-2 (PMC5790807; doi:10.1038/s41467-017-02395-2)
Supplement: Supplementary file 5 — Supplementary Data 2 [file 41467_2017_2395_MOESM5_ESM.zip › Supplementary Data S2/SpeciesComparison/kegg-3-5/hsapiens.csv]

KEGG pathway$"KEGG pathway"$"Diff"$"Direction of change"$"Interactions"$"P-value"$"FDR corrected p-value"
Ascorbate and aldarate metabolism$"Ascorbate and aldarate metabolism"$-0.0305425347222222$"DOWN"$"organ + age"$0.693873752352762$0.86127240306945
Fatty acid biosynthesis$"Fatty acid biosynthesis"$0.0797873263888889$"UP"$"organ + age"$0.309766980208374$0.54194966806675
Fatty acid elongation$"Fatty acid elongation"$-0.0543576388888888$"DOWN"$"organ + age + organ:age"$0.473833542546915$0.693549295908687
Synthesis and degradation of ketone bodies$"Synthesis and degradation of ketone bodies"$-0.0251605902777778$"DOWN"$"organ + age"$0.720795721147018$0.86127240306945
Steroid biosynthesis$"Steroid biosynthesis"$0.0421137152777777$"UP"$"organ + age"$0.595356415019457$0.786774806683941
Primary bile acid biosynthesis$"Primary bile acid biosynthesis"$0.149752604166667$"UP"$"age"$0.0456477653966847$0.156764036428088
Steroid hormone biosynthesis$"Steroid hormone biosynthesis"$0.0371354166666666$"UP"$"organ + age"$0.634533633852089$0.811829796251938
Alanine, aspartate and glutamate metabolism$"Alanine	aspartate and glutamate metabolism"$0.161727430555555$"UP"$"organ + age + organ:age"$0.0229221997493557$0.1035742262958
Tyrosine metabolism$"Tyrosine metabolism"$-0.0300043402777778$"DOWN"$"organ + age + organ:age"$0.691523287664097$0.86127240306945
Phenylalanine metabolism$"Phenylalanine metabolism"$0.104678819444444$"UP"$"organ + age"$0.180601380996905$0.381440200402081
Tryptophan metabolism$"Tryptophan metabolism"$0.113828125$"UP"$"organ + age"$0.145647806022171$0.339411405105238
Other glycan degradation$"Other glycan degradation"$-0.0425173611111112$"DOWN"$"organ + age"$0.58838885106428$0.78152412278767
Glycosaminoglycan degradation$"Glycosaminoglycan degradation"$0.0493793402777777$"UP"$"organ + age + organ:age"$0.514089786434891$0.727248966176188
Glycosaminoglycan biosynthesis - chondroitin sulfate / dermatan sulfate$"Glycosaminoglycan biosynthesis - chondroitin sulfate / dermatan sulfate"$-0.138315972222222$"DOWN"$"organ + age + organ:age"$0.0587298620733699$0.185799927286661
Glycerolipid metabolism$"Glycerolipid metabolism"$-0.0493793402777778$"DOWN"$"organ + age"$0.532550797395481$0.74528556632826
Inositol phosphate metabolism$"Inositol phosphate metabolism"$0.0267751736111111$"UP"$"organ + age + organ:age"$0.721026896822509$0.86127240306945
Arachidonic acid metabolism$"Arachidonic acid metabolism"$0.000538194444444473$"UP"$"organ + age + organ:age"$0.99448263059958$1
alpha-Linolenic acid metabolism$"alpha-Linolenic acid metabolism"$-0.0418446180555556$"DOWN"$"organ + age"$0.594675604296687$0.786774806683941
Glycosphingolipid biosynthesis - ganglio series$"Glycosphingolipid biosynthesis - ganglio series"$0.138988715277778$"UP"$"organ + age + organ:age"$0.0528777205338552$0.171442050426537
Pyruvate metabolism$"Pyruvate metabolism"$-0.0729253472222222$"DOWN"$"organ + age"$0.355588552803593$0.583701964036087
Butanoate metabolism$"Butanoate metabolism"$-0.0283897569444445$"DOWN"$"organ + age"$0.716586565087375$0.86127240306945
Porphyrin and chlorophyll metabolism$"Porphyrin and chlorophyll metabolism"$-0.0277170138888889$"DOWN"$"organ + age"$0.726674624483097$0.861877659917448
Terpenoid backbone biosynthesis$"Terpenoid backbone biosynthesis"$-0.0099565972222222$"DOWN"$"organ + age"$0.899670775025585$0.970306083808585
Nitrogen metabolism$"Nitrogen metabolism"$0.161323784722222$"UP"$"age"$0.0313066496892461$0.122872715321703
Metabolism of xenobiotics by cytochrome P450$"Metabolism of xenobiotics by cytochrome P450"$-0.0789800347222222$"DOWN"$"organ + age"$0.310427108720226$0.54194966806675
Drug metabolism - cytochrome P450$"Drug metabolism - cytochrome P450"$-0.143159722222222$"DOWN"$"organ + age"$0.0645550219089823$0.194784516973923
Biosynthesis of unsaturated fatty acids$"Biosynthesis of unsaturated fatty acids"$-0.122842881944444$"DOWN"$"organ + age"$0.11238579062836$0.291867575661711
RNA transport$"RNA transport"$-0.0380772569444445$"DOWN"$"organ + age"$0.626301297406568$0.811238901355406
mRNA surveillance pathway$"mRNA surveillance pathway"$0.0571831597222222$"UP"$"organ + age"$0.455866911994524$0.679892937317548
RNA degradation$"RNA degradation"$-0.0395572916666667$"DOWN"$"organ + age"$0.611565267580985$0.802103190143905
RNA polymerase$"RNA polymerase"$-0.0637760416666667$"DOWN"$"organ + age + organ:age"$0.386225572017929$0.612126537497224
Spliceosome$"Spliceosome"$-0.189848090277778$"DOWN"$"organ + age + organ:age"$0.00838502235300547$0.0558827978060105
Protein export$"Protein export"$0.0146657986111111$"UP"$"organ + age"$0.853507696608797$0.947768328992928
Nucleotide excision repair$"Nucleotide excision repair"$0.118806423611111$"UP"$"organ + age"$0.126574954057576$0.315554358030494
MAPK signaling pathway$"MAPK signaling pathway"$-0.185004340277778$"DOWN"$"organ + age + organ:age"$0.0096864167023403$0.0609193917906221
ErbB signaling pathway$"ErbB signaling pathway"$-0.0555685763888888$"DOWN"$"organ + age"$0.483275919390359$0.699385890478296
Calcium signaling pathway$"Calcium signaling pathway"$0.273268229166667$"UP"$"age"$9.19426631093117e-05$0.0020866987018722
Neuroactive ligand-receptor interaction$"Neuroactive ligand-receptor interaction"$-0.089609375$"DOWN"$"organ + age + organ:age"$0.210398683176805$0.419191269535467
Oocyte meiosis$"Oocyte meiosis"$0.201553819444445$"UP"$"age"$0.00586201841626656$0.0443474436708861
Ubiquitin mediated proteolysis$"Ubiquitin mediated proteolysis"$-0.0248914930555556$"DOWN"$"organ + age"$0.738054142681179$0.867712302881926
Protein processing in endoplasmic reticulum$"Protein processing in endoplasmic reticulum"$-0.0302734375$"DOWN"$"organ + age"$0.69599393435805$0.86127240306945
Endocytosis$"Endocytosis"$-0.166974826388889$"DOWN"$"organ + age + organ:age"$0.00603624773700293$0.0450131616959361
Wnt signaling pathway$"Wnt signaling pathway"$0.113424479166667$"UP"$"organ + age + organ:age"$0.123084937448986$0.311894841496946
Dorso-ventral axis formation$"Dorso-ventral axis formation"$0.121901041666667$"UP"$"organ + age"$0.117649541208571$0.302527391679183
Hedgehog signaling pathway$"Hedgehog signaling pathway"$-0.136163194444444$"DOWN"$"organ + age"$0.0787848183000889$0.226068334214743
VEGF signaling pathway$"VEGF signaling pathway"$-0.0248914930555556$"DOWN"$"organ + age + organ:age"$0.742185548504196$0.870608665885821
Focal adhesion$"Focal adhesion"$0.150559895833333$"UP"$"organ + age + organ:age"$0.0190707590234061$0.0913296900020001
ECM-receptor interaction$"ECM-receptor interaction"$0.0779036458333333$"UP"$"organ + age"$0.323352436936466$0.555230171318537
Cell adhesion molecules (CAMs)$"Cell adhesion molecules (CAMs)"$0.0538194444444445$"UP"$"organ + age"$0.493309166191646$0.70743787019791
Adherens junction$"Adherens junction"$0.174913194444444$"UP"$"organ + age + organ:age"$0.0130164904004123$0.0738402354127968
Tight junction$"Tight junction"$0.254565972222222$"UP"$"age"$0.000224599639226344$0.00390803372253838
NOD-like receptor signaling pathway$"NOD-like receptor signaling pathway"$0.00444010416666668$"UP"$"organ + age"$0.954886039824999$0.982490442845478
RIG-I-like receptor signaling pathway$"RIG-I-like receptor signaling pathway"$-0.129973958333333$"DOWN"$"organ + age + organ:age"$0.0848985321119955$0.24216958340143
Cytosolic DNA-sensing pathway$"Cytosolic DNA-sensing pathway"$-0.181775173611111$"DOWN"$"organ + age + organ:age"$0.0133913259185024$0.0743645971218962
Melanogenesis$"Melanogenesis"$0.160785590277778$"UP"$"organ + age + organ:age"$0.029899319179311$0.121217651445545
Adipocytokine signaling pathway$"Adipocytokine signaling pathway"$0.1586328125$"UP"$"organ + age + organ:age"$0.0327917925514954$0.124311978576322
Salmonella infection$"Salmonella infection"$0.165225694444444$"UP"$"age"$0.0151540043794954$0.0820207584325662
Herpes simplex infection$"Herpes simplex infection"$-0.2615625$"DOWN"$"age"$0.000174752328663798$0.00337854502083343
