# Supplementary material for: Transcriptomic alterations during ageing reflect the shift from cancer to degenerative diseases in the elderly
Source: Nat Commun. 2018 Jan 30;9:327. doi: 10.1038/s41467-017-02395-2 (PMC5790807; doi:10.1038/s41467-017-02395-2)
Supplement: Supplementary file 5 — Supplementary Data 2 [file 41467_2017_2395_MOESM5_ESM.zip › Supplementary Data S2/SpeciesComparison/kegg-3-5/mmusculus.csv]

KEGG pathway$"KEGG pathway"$"Diff"$"Direction of change"$"Interactions"$"P-value"$"FDR corrected p-value"
Ascorbate and aldarate metabolism$"Ascorbate and aldarate metabolism"$-0.216425120772947$"DOWN"$"organ + age + organ:age"$0.00276295277903008$0.0253028307132228
Fatty acid biosynthesis$"Fatty acid biosynthesis"$0.0338164251207729$"UP"$"organ + age"$0.728138023033706$0.861877659917448
Fatty acid elongation$"Fatty acid elongation"$-0.230917874396135$"DOWN"$"organ + age + organ:age"$0.00226316383890174$0.0227186831520521
Synthesis and degradation of ketone bodies$"Synthesis and degradation of ketone bodies"$-0.139130434782609$"DOWN"$"organ + age + organ:age"$0.094734755624202$0.257560116853299
Steroid biosynthesis$"Steroid biosynthesis"$0.00869565217391305$"UP"$"organ + age"$0.927907877187133$0.982490442845478
Primary bile acid biosynthesis$"Primary bile acid biosynthesis"$-0.148792270531401$"DOWN"$"age"$0.0226249999447532$0.1035742262958
Steroid hormone biosynthesis$"Steroid hormone biosynthesis"$-0.147826086956522$"DOWN"$"organ + age + organ:age"$0.0758775719823692$0.222517374015712
Alanine, aspartate and glutamate metabolism$"Alanine	aspartate and glutamate metabolism"$0.097584541062802$"UP"$"organ + age + organ:age"$0.181604890970553$0.381440200402081
Tyrosine metabolism$"Tyrosine metabolism"$-0.260869565217391$"DOWN"$"organ + age + organ:age"$0.000967808598886357$0.0129639566167006
Phenylalanine metabolism$"Phenylalanine metabolism"$0.136231884057971$"UP"$"organ + age"$0.122643929589329$0.311894841496946
Tryptophan metabolism$"Tryptophan metabolism"$-0.133333333333333$"DOWN"$"organ + age + organ:age"$0.107867600257522$0.28437821886074
Other glycan degradation$"Other glycan degradation"$0.121739130434783$"UP"$"organ + age"$0.1851674350016$0.383640551401447
Glycosaminoglycan degradation$"Glycosaminoglycan degradation"$-0.10048309178744$"DOWN"$"organ + age + organ:age"$0.20502507842668$0.411627272841257
Glycosaminoglycan biosynthesis - chondroitin sulfate / dermatan sulfate$"Glycosaminoglycan biosynthesis - chondroitin sulfate / dermatan sulfate"$-0.122705314009662$"DOWN"$"organ + age + organ:age"$0.11744561155883$0.302527391679183
Glycerolipid metabolism$"Glycerolipid metabolism"$0.0541062801932367$"UP"$"organ + age + organ:age"$0.531430213241394$0.74528556632826
Inositol phosphate metabolism$"Inositol phosphate metabolism"$-0.0164251207729469$"DOWN"$"organ + age + organ:age"$0.851580948286239$0.947768328992928
Arachidonic acid metabolism$"Arachidonic acid metabolism"$0.0270531400966184$"UP"$"organ + age"$0.78179534665034$0.894949936297099
alpha-Linolenic acid metabolism$"alpha-Linolenic acid metabolism"$-0.159420289855073$"DOWN"$"organ + age + organ:age"$0.0160927137738984$0.0848524908078278
Glycosphingolipid biosynthesis - ganglio series$"Glycosphingolipid biosynthesis - ganglio series"$-0.193236714975845$"DOWN"$"organ + age + organ:age"$0.0101858931096654$0.0618260023633178
Pyruvate metabolism$"Pyruvate metabolism"$-0.0917874396135265$"DOWN"$"organ + age + organ:age"$0.27971545214841$0.506437733215919
Butanoate metabolism$"Butanoate metabolism"$-0.109178743961353$"DOWN"$"organ + age + organ:age"$0.199889439352568$0.402865974293593
Porphyrin and chlorophyll metabolism$"Porphyrin and chlorophyll metabolism"$0.102415458937198$"UP"$"organ + age"$0.273756984848809$0.504628430707631
Terpenoid backbone biosynthesis$"Terpenoid backbone biosynthesis"$-0.10048309178744$"DOWN"$"organ + age"$0.285336630676148$0.513605935217067
Nitrogen metabolism$"Nitrogen metabolism"$-0.0589371980676328$"DOWN"$"organ + age + organ:age"$0.477042216445301$0.6936379860291
Metabolism of xenobiotics by cytochrome P450$"Metabolism of xenobiotics by cytochrome P450"$0.308212560386473$"UP"$"organ + age + organ:age"$8.17039645203742e-05$0.00193861224907433
Drug metabolism - cytochrome P450$"Drug metabolism - cytochrome P450"$0.354589371980676$"UP"$"age"$3.57316894534345e-06$0.000169563108133571
Biosynthesis of unsaturated fatty acids$"Biosynthesis of unsaturated fatty acids"$-0.142995169082126$"DOWN"$"organ + age"$0.130445167803801$0.320164005486425
RNA transport$"RNA transport"$0.00869565217391299$"UP"$"organ + age + organ:age"$0.917108918840158$0.981005851710169
mRNA surveillance pathway$"mRNA surveillance pathway"$-0.00289855072463768$"DOWN"$"organ + age + organ:age"$0.972183150670789$0.990814925552534
RNA degradation$"RNA degradation"$-0.0251207729468599$"DOWN"$"organ + age + organ:age"$0.749819651270759$0.873808368262202
RNA polymerase$"RNA polymerase"$0.029951690821256$"UP"$"organ + age + organ:age"$0.720834398217904$0.86127240306945
Spliceosome$"Spliceosome"$0.0492753623188406$"UP"$"organ + age + organ:age"$0.547648235664579$0.754280683421927
Protein export$"Protein export"$-0.170048309178744$"DOWN"$"organ + age"$0.0670159038255856$0.198763078391794
Nucleotide excision repair$"Nucleotide excision repair"$-0.0695652173913044$"DOWN"$"organ + age + organ:age"$0.398379678985025$0.626368049488504
MAPK signaling pathway$"MAPK signaling pathway"$0.229951690821256$"UP"$"age"$0.00519965241369828$0.0399149788228015
ErbB signaling pathway$"ErbB signaling pathway"$0.0473429951690821$"UP"$"organ + age"$0.611554338157422$0.802103190143905
Calcium signaling pathway$"Calcium signaling pathway"$0.214492753623188$"UP"$"age"$0.00498469954243273$0.0399149788228015
Neuroactive ligand-receptor interaction$"Neuroactive ligand-receptor interaction"$0.210628019323672$"UP"$"age"$0.013143480814165$0.0738402354127968
Oocyte meiosis$"Oocyte meiosis"$-0.0492753623188406$"DOWN"$"organ + age"$0.57787402502778$0.773462156575644
Ubiquitin mediated proteolysis$"Ubiquitin mediated proteolysis"$-0.0231884057971015$"DOWN"$"organ + age + organ:age"$0.793640596526821$0.903185228398808
Protein processing in endoplasmic reticulum$"Protein processing in endoplasmic reticulum"$-0.0202898550724637$"DOWN"$"organ + age + organ:age"$0.799374189851001$0.903185228398808
Endocytosis$"Endocytosis"$0.0289855072463768$"UP"$"organ + age + organ:age"$0.540535464467209$0.747848096083704
Wnt signaling pathway$"Wnt signaling pathway"$-0.102415458937198$"DOWN"$"organ + age + organ:age"$0.220104203638541$0.435206039012569
Dorso-ventral axis formation$"Dorso-ventral axis formation"$0.029951690821256$"UP"$"organ + age + organ:age"$0.72022061907376$0.86127240306945
Hedgehog signaling pathway$"Hedgehog signaling pathway"$0.00579710144927542$"UP"$"organ + age + organ:age"$0.939997922081241$0.982490442845478
VEGF signaling pathway$"VEGF signaling pathway"$0.141062801932367$"UP"$"organ + age"$0.135488157641475$0.324425771967202
Focal adhesion$"Focal adhesion"$0.0183574879227053$"UP"$"organ + age + organ:age"$0.8361000467372$0.934570073654857
ECM-receptor interaction$"ECM-receptor interaction"$0.177777777777778$"UP"$"organ + age + organ:age"$0.0296492067050836$0.121217651445545
Cell adhesion molecules (CAMs)$"Cell adhesion molecules (CAMs)"$0.224154589371981$"UP"$"age"$0.0103478259132363$0.0620869554794178
Adherens junction$"Adherens junction"$-0.0115942028985507$"DOWN"$"organ + age + organ:age"$0.896691061727552$0.96994301442426
Tight junction$"Tight junction"$-0.0115942028985507$"DOWN"$"organ + age + organ:age"$0.885900100179047$0.965427666583428
NOD-like receptor signaling pathway$"NOD-like receptor signaling pathway"$-0.0241545893719807$"DOWN"$"organ + age"$0.803970344946635$0.903185228398808
RIG-I-like receptor signaling pathway$"RIG-I-like receptor signaling pathway"$-0.085024154589372$"DOWN"$"organ + age + organ:age"$0.340510030823351$0.573156999073214
Cytosolic DNA-sensing pathway$"Cytosolic DNA-sensing pathway"$-0.0454106280193237$"DOWN"$"organ + age"$0.63227025997716$0.811829796251938
Melanogenesis$"Melanogenesis"$0.093719806763285$"UP"$"organ + age"$0.309517074510208$0.54194966806675
Adipocytokine signaling pathway$"Adipocytokine signaling pathway"$0.0367149758454106$"UP"$"organ + age"$0.704797246864816$0.86127240306945
Salmonella infection$"Salmonella infection"$0.193236714975845$"UP"$"age"$0.0265264753271873$0.112843156116955
Herpes simplex infection$"Herpes simplex infection"$0.0830917874396135$"UP"$"organ + age + organ:age"$0.310208191314094$0.54194966806675
