# Supplementary material for: Transcriptomic alterations during ageing reflect the shift from cancer to degenerative diseases in the elderly
Source: Nat Commun. 2018 Jan 30;9:327. doi: 10.1038/s41467-017-02395-2 (PMC5790807; doi:10.1038/s41467-017-02395-2)
Supplement: Supplementary file 5 — Supplementary Data 2 [file 41467_2017_2395_MOESM5_ESM.zip › Supplementary Data S2/SpeciesComparison/kegg-3-5/brain.csv]

KEGG pathway$"KEGG pathway"$"Diff"$"Direction of change"$"Interactions"$"P-value"$"FDR corrected p-value"
Ascorbate and aldarate metabolism$"Ascorbate and aldarate metabolism"$-0.190123456790123$"DOWN"$"age"$0.0487751220591799$0.163209062274948
Fatty acid biosynthesis$"Fatty acid biosynthesis"$-0.160493827160494$"DOWN"$"age"$0.118687187876347$0.303699568977712
Fatty acid elongation$"Fatty acid elongation"$-0.369135802469136$"DOWN"$"age"$9.27207739963612e-06$0.000322668293507337
Synthesis and degradation of ketone bodies$"Synthesis and degradation of ketone bodies"$0.00740740740740747$"UP"$"age"$0.941432975649159$0.982490442845478
Steroid biosynthesis$"Steroid biosynthesis"$-0.0320987654320988$"DOWN"$"age + species + age:species"$0.7060927956907$0.86127240306945
Primary bile acid biosynthesis$"Primary bile acid biosynthesis"$0.0753086419753086$"UP"$"age"$0.440812629812847$0.665041019544238
Steroid hormone biosynthesis$"Steroid hormone biosynthesis"$-0.065432098765432$"DOWN"$"age + species + age:species"$0.475238310587641$0.693549295908687
Alanine, aspartate and glutamate metabolism$"Alanine	aspartate and glutamate metabolism"$-0.177777777777778$"DOWN"$"age + species + age:species"$0.0577779419431825$0.184693110927814
Tyrosine metabolism$"Tyrosine metabolism"$-0.228395061728395$"DOWN"$"age"$0.0186846956884287$0.0908660841158786
Phenylalanine metabolism$"Phenylalanine metabolism"$0.00123456790123461$"UP"$"age + species + age:species"$0.988281135773174$0.998398837637006
Tryptophan metabolism$"Tryptophan metabolism"$-0.00370370370370371$"DOWN"$"age + species + age:species"$0.967181035937355$0.990305328763234
Other glycan degradation$"Other glycan degradation"$0.198765432098765$"UP"$"age"$0.0383958012167273$0.142599728274564
Glycosaminoglycan degradation$"Glycosaminoglycan degradation"$0.137037037037037$"UP"$"age"$0.180738645292641$0.381440200402081
Glycosaminoglycan biosynthesis - chondroitin sulfate / dermatan sulfate$"Glycosaminoglycan biosynthesis - chondroitin sulfate / dermatan sulfate"$-0.11358024691358$"DOWN"$"age"$0.270549687430984$0.501552768346878
Glycerolipid metabolism$"Glycerolipid metabolism"$0.106172839506173$"UP"$"age"$0.298037746106668$0.530412735088474
Inositol phosphate metabolism$"Inositol phosphate metabolism"$-0.0395061728395061$"DOWN"$"age + species + age:species"$0.676364224693861$0.852807065918346
Arachidonic acid metabolism$"Arachidonic acid metabolism"$-0.00864197530864197$"DOWN"$"age"$0.935307625765647$0.982490442845478
alpha-Linolenic acid metabolism$"alpha-Linolenic acid metabolism"$-0.216049382716049$"DOWN"$"age + species + age:species"$0.00112382037891335$0.0143081521412871
Glycosphingolipid biosynthesis - ganglio series$"Glycosphingolipid biosynthesis - ganglio series"$-0.0802469135802469$"DOWN"$"age"$0.435618137954561$0.661025197710118
Pyruvate metabolism$"Pyruvate metabolism"$-0.197530864197531$"DOWN"$"age"$0.0422207967140688$0.147914469025127
Butanoate metabolism$"Butanoate metabolism"$-0.238271604938272$"DOWN"$"age"$0.00982929118764954$0.061082023808965
Porphyrin and chlorophyll metabolism$"Porphyrin and chlorophyll metabolism"$0.149382716049383$"UP"$"age + species + age:species"$0.126678412986836$0.315554358030494
Terpenoid backbone biosynthesis$"Terpenoid backbone biosynthesis"$0.1$"UP"$"age"$0.326945527786444$0.559559231162373
Nitrogen metabolism$"Nitrogen metabolism"$-0.0691358024691358$"DOWN"$"age"$0.507235230213424$0.719502147204912
Metabolism of xenobiotics by cytochrome P450$"Metabolism of xenobiotics by cytochrome P450"$0.227160493827161$"UP"$"age"$0.0187998794722507$0.0908660841158786
Drug metabolism - cytochrome P450$"Drug metabolism - cytochrome P450"$0.0765432098765432$"UP"$"age + species + age:species"$0.414410380990758$0.63710260741157
Biosynthesis of unsaturated fatty acids$"Biosynthesis of unsaturated fatty acids"$-0.281481481481481$"DOWN"$"age"$0.00291919452745061$0.0262727507470555
RNA transport$"RNA transport"$0.116049382716049$"UP"$"age"$0.167346082354052$0.365500648488767
mRNA surveillance pathway$"mRNA surveillance pathway"$0.255555555555556$"UP"$"age"$0.0065397377066357$0.0480808884910399
RNA degradation$"RNA degradation"$0.171604938271605$"UP"$"age"$0.0501840129696141$0.165854051217581
RNA polymerase$"RNA polymerase"$-0.0296296296296297$"DOWN"$"age"$0.775986563227534$0.890252716494006
Spliceosome$"Spliceosome"$0.22962962962963$"UP"$"age"$0.0131554442402109$0.0738402354127968
Protein export$"Protein export"$-0.0197530864197531$"DOWN"$"age + species + age:species"$0.832959232407502$0.933057337589519
Nucleotide excision repair$"Nucleotide excision repair"$0.133333333333333$"UP"$"age"$0.163581330619877$0.360293057314665
MAPK signaling pathway$"MAPK signaling pathway"$-0.0271604938271605$"DOWN"$"age + species + age:species"$0.744806544082104$0.871724251145423
ErbB signaling pathway$"ErbB signaling pathway"$0.054320987654321$"UP"$"age + species + age:species"$0.563188349819799$0.763595632742689
Calcium signaling pathway$"Calcium signaling pathway"$-0.0839506172839506$"DOWN"$"age + species + age:species"$0.280384109002683$0.506437733215919
Neuroactive ligand-receptor interaction$"Neuroactive ligand-receptor interaction"$0.133333333333333$"UP"$"age"$0.177250733860072$0.379200340471137
Oocyte meiosis$"Oocyte meiosis"$0.091358024691358$"UP"$"age + species + age:species"$0.242626038203108$0.469077007192675
Ubiquitin mediated proteolysis$"Ubiquitin mediated proteolysis"$0.00123456790123461$"UP"$"age"$0.988835630379947$0.998398837637006
Protein processing in endoplasmic reticulum$"Protein processing in endoplasmic reticulum"$-0.0320987654320988$"DOWN"$"age"$0.714712451479517$0.86127240306945
Endocytosis$"Endocytosis"$-0.0555555555555556$"DOWN"$"age"$0.43991992180317$0.665041019544238
Wnt signaling pathway$"Wnt signaling pathway"$-0.1$"DOWN"$"age + species + age:species"$0.275888613916055$0.5053117770673
Dorso-ventral axis formation$"Dorso-ventral axis formation"$0.279012345679012$"UP"$"age"$0.00248425895226728$0.0236805694005848
Hedgehog signaling pathway$"Hedgehog signaling pathway"$0.124691358024691$"UP"$"age + species + age:species"$0.160137910170035$0.357405977598306
VEGF signaling pathway$"VEGF signaling pathway"$0.155555555555556$"UP"$"age"$0.125433194507494$0.315554358030494
Focal adhesion$"Focal adhesion"$0.0172839506172839$"UP"$"age"$0.864778132545537$0.952349000613874
ECM-receptor interaction$"ECM-receptor interaction"$-0.0444444444444445$"DOWN"$"age"$0.675524556783985$0.852807065918346
Cell adhesion molecules (CAMs)$"Cell adhesion molecules (CAMs)"$0.0395061728395061$"UP"$"age + species + age:species"$0.654409065064807$0.835211569593715
Adherens junction$"Adherens junction"$-0.206172839506173$"DOWN"$"age"$0.0278031255242056$0.116105852189083
Tight junction$"Tight junction"$-0.292592592592593$"DOWN"$"age"$0.000510271254689289$0.00807156348326693
NOD-like receptor signaling pathway$"NOD-like receptor signaling pathway"$0.135802469135802$"UP"$"age + species + age:species"$0.153113591762359$0.350549539034875
RIG-I-like receptor signaling pathway$"RIG-I-like receptor signaling pathway"$-0.00370370370370371$"DOWN"$"age + species + age:species"$0.96753968902155$0.990305328763234
Cytosolic DNA-sensing pathway$"Cytosolic DNA-sensing pathway"$0.0654320987654322$"UP"$"age + species + age:species"$0.500274388883382$0.713506095620561
Melanogenesis$"Melanogenesis"$-0.120987654320988$"DOWN"$"age"$0.138502226156394$0.330128593852227
Adipocytokine signaling pathway$"Adipocytokine signaling pathway"$0.0530864197530865$"UP"$"age"$0.613873444987895$0.803112627277396
Salmonella infection$"Salmonella infection"$-0.00617283950617287$"DOWN"$"age + species + age:species"$0.948168599628083$0.982490442845478
Herpes simplex infection$"Herpes simplex infection"$0.241975308641975$"UP"$"age"$0.00842245080938096$0.0558827978060105
