# Supplementary material for: Transcriptomic alterations during ageing reflect the shift from cancer to degenerative diseases in the elderly
Source: Nat Commun. 2018 Jan 30;9:327. doi: 10.1038/s41467-017-02395-2 (PMC5790807; doi:10.1038/s41467-017-02395-2)
Supplement: Supplementary file 5 — Supplementary Data 2 [file 41467_2017_2395_MOESM5_ESM.zip › Supplementary Data S2/SpeciesComparison/kegg-3-5/blood.csv]

KEGG pathway$"KEGG pathway"$"Diff"$"Direction of change"$"Interactions"$"P-value"$"FDR corrected p-value"
Ascorbate and aldarate metabolism$"Ascorbate and aldarate metabolism"$0.0572727272727273$"UP"$"age"$0.535817026882347$0.747848096083704
Fatty acid biosynthesis$"Fatty acid biosynthesis"$0.158030303030303$"UP"$"age"$0.0937570270677474$0.256236482352692
Fatty acid elongation$"Fatty acid elongation"$0.194090909090909$"UP"$"age"$0.0354059600729326$0.132963389626409
Synthesis and degradation of ketone bodies$"Synthesis and degradation of ketone bodies"$0.0784848484848484$"UP"$"age"$0.336781012512876$0.568931030846995
Steroid biosynthesis$"Steroid biosynthesis"$-0.0063636363636364$"DOWN"$"age"$0.947919964740754$0.982490442845478
Primary bile acid biosynthesis$"Primary bile acid biosynthesis"$0.105$"UP"$"age"$0.196817733051122$0.398212622684828
Steroid hormone biosynthesis$"Steroid hormone biosynthesis"$0.20469696969697$"UP"$"age"$0.0242785655057262$0.107401789779569
Alanine, aspartate and glutamate metabolism$"Alanine	aspartate and glutamate metabolism"$-0.142121212121212$"DOWN"$"age + species + age:species"$0.098558650938206$0.263639619911128
Tyrosine metabolism$"Tyrosine metabolism"$-0.269393939393939$"DOWN"$"age"$0.0013395596314672$0.0155388917250195
Phenylalanine metabolism$"Phenylalanine metabolism"$-0.0593939393939393$"DOWN"$"age"$0.54154517302613$0.747848096083704
Tryptophan metabolism$"Tryptophan metabolism"$-0.0816666666666666$"DOWN"$"age + species + age:species"$0.361897258214185$0.588213113958418
Other glycan degradation$"Other glycan degradation"$-0.0296969696969697$"DOWN"$"age"$0.759757935272316$0.87936506033736
Glycosaminoglycan degradation$"Glycosaminoglycan degradation"$-0.221666666666667$"DOWN"$"age + species + age:species"$0.0101616839562973$0.0618260023633178
Glycosaminoglycan biosynthesis - chondroitin sulfate / dermatan sulfate$"Glycosaminoglycan biosynthesis - chondroitin sulfate / dermatan sulfate"$0.123030303030303$"UP"$"age"$0.196786124282016$0.398212622684828
Glycerolipid metabolism$"Glycerolipid metabolism"$0.0943939393939394$"UP"$"age + species + age:species"$0.313077998515441$0.542967820862388
Inositol phosphate metabolism$"Inositol phosphate metabolism"$0.124090909090909$"UP"$"age"$0.192851359058246$0.393235974329705
Arachidonic acid metabolism$"Arachidonic acid metabolism"$-0.088030303030303$"DOWN"$"age"$0.362223331843139$0.588213113958418
alpha-Linolenic acid metabolism$"alpha-Linolenic acid metabolism"$-0.00318181818181817$"DOWN"$"age"$0.973731909594732$0.990814925552534
Glycosphingolipid biosynthesis - ganglio series$"Glycosphingolipid biosynthesis - ganglio series"$-0.128333333333333$"DOWN"$"age + species + age:species"$0.130641987915403$0.320164005486425
Pyruvate metabolism$"Pyruvate metabolism"$-0.0646969696969697$"DOWN"$"age + species + age:species"$0.467981153160144$0.691827358824583
Butanoate metabolism$"Butanoate metabolism"$0.0975757575757576$"UP"$"age"$0.307696484917826$0.54194966806675
Porphyrin and chlorophyll metabolism$"Porphyrin and chlorophyll metabolism"$-0.103939393939394$"DOWN"$"age"$0.268690915878412$0.500916636030469
Terpenoid backbone biosynthesis$"Terpenoid backbone biosynthesis"$-0.0816666666666667$"DOWN"$"age"$0.39108303391045$0.616753304233398
Nitrogen metabolism$"Nitrogen metabolism"$0.00212121212121208$"UP"$"age"$0.982622826872907$0.997916567368984
Metabolism of xenobiotics by cytochrome P450$"Metabolism of xenobiotics by cytochrome P450"$0.158030303030303$"UP"$"age + species + age:species"$0.0748774250888087$0.220824948566995
Drug metabolism - cytochrome P450$"Drug metabolism - cytochrome P450"$0.088030303030303$"UP"$"age + species + age:species"$0.35158585719794$0.578952105543612
Biosynthesis of unsaturated fatty acids$"Biosynthesis of unsaturated fatty acids"$-0.0307575757575758$"DOWN"$"age"$0.749935151305491$0.873808368262202
RNA transport$"RNA transport"$-0.147424242424242$"DOWN"$"age"$0.111707517891047$0.291556621695632
mRNA surveillance pathway$"mRNA surveillance pathway"$-0.116666666666667$"DOWN"$"age"$0.221262778573607$0.435845926095935
RNA degradation$"RNA degradation"$-0.0922727272727273$"DOWN"$"age + species + age:species"$0.313090639999193$0.542967820862388
RNA polymerase$"RNA polymerase"$0.00318181818181823$"UP"$"age + species + age:species"$0.970925155182877$0.990814925552534
Spliceosome$"Spliceosome"$-0.125151515151515$"DOWN"$"age"$0.182129354016338$0.381440200402081
Protein export$"Protein export"$-0.125151515151515$"DOWN"$"age"$0.188598094736092$0.389123341708458
Nucleotide excision repair$"Nucleotide excision repair"$-0.0859090909090909$"DOWN"$"age"$0.371199204604848$0.596274197037835
MAPK signaling pathway$"MAPK signaling pathway"$-0.0106060606060606$"DOWN"$"age"$0.910278927777382$0.975699384599165
ErbB signaling pathway$"ErbB signaling pathway"$0.0593939393939394$"UP"$"age"$0.540547879402623$0.747848096083704
Calcium signaling pathway$"Calcium signaling pathway"$0.21530303030303$"UP"$"age"$0.0164695985431777$0.0859354128048475
Neuroactive ligand-receptor interaction$"Neuroactive ligand-receptor interaction"$0.187727272727273$"UP"$"age"$0.0419727556259893$0.147914469025127
Oocyte meiosis$"Oocyte meiosis"$0.051969696969697$"UP"$"age"$0.580774695043252$0.775356498241886
Ubiquitin mediated proteolysis$"Ubiquitin mediated proteolysis"$-0.0159090909090909$"DOWN"$"age"$0.866601102091168$0.952349000613874
Protein processing in endoplasmic reticulum$"Protein processing in endoplasmic reticulum"$0.0795454545454545$"UP"$"age"$0.401192559690289$0.628392689779126
Endocytosis$"Endocytosis"$0.0657575757575757$"UP"$"age + species + age:species"$0.348133160340469$0.576190072846879
Wnt signaling pathway$"Wnt signaling pathway"$-0.0540909090909091$"DOWN"$"age"$0.570119379274274$0.770990455909769
Dorso-ventral axis formation$"Dorso-ventral axis formation"$-0.129393939393939$"DOWN"$"age + species + age:species"$0.150260706372078$0.345734865886233
Hedgehog signaling pathway$"Hedgehog signaling pathway"$-0.0540909090909091$"DOWN"$"age"$0.574570118480559$0.773462156575644
VEGF signaling pathway$"VEGF signaling pathway"$0.175$"UP"$"age"$0.0597262982543203$0.186689387357816
Focal adhesion$"Focal adhesion"$0.0127272727272728$"UP"$"age"$0.885840109335341$0.965427666583428
ECM-receptor interaction$"ECM-receptor interaction"$0.102878787878788$"UP"$"age + species + age:species"$0.25858590230313$0.49084305818994
Cell adhesion molecules (CAMs)$"Cell adhesion molecules (CAMs)"$0.0742424242424242$"UP"$"age"$0.434800030111343$0.661025197710118
Adherens junction$"Adherens junction"$-0.0636363636363636$"DOWN"$"age"$0.506254759000653$0.719502147204912
Tight junction$"Tight junction"$0.170757575757576$"UP"$"age"$0.051756326626641$0.168855015619416
NOD-like receptor signaling pathway$"NOD-like receptor signaling pathway"$-0.0275757575757575$"DOWN"$"age"$0.773879712607078$0.890252716494006
RIG-I-like receptor signaling pathway$"RIG-I-like receptor signaling pathway"$-0.109242424242424$"DOWN"$"age + species + age:species"$0.233376291259942$0.456263760440785
Cytosolic DNA-sensing pathway$"Cytosolic DNA-sensing pathway"$-0.0933333333333333$"DOWN"$"age"$0.330607904277155$0.562141127142264
Melanogenesis$"Melanogenesis"$0.00530303030303031$"UP"$"age"$0.956140124454987$0.982490442845478
Adipocytokine signaling pathway$"Adipocytokine signaling pathway"$-0.0721212121212121$"DOWN"$"age"$0.455795021490015$0.679892937317548
Salmonella infection$"Salmonella infection"$0.152727272727273$"UP"$"age"$0.0644710499513417$0.194784516973923
Herpes simplex infection$"Herpes simplex infection"$-0.182424242424242$"DOWN"$"age"$0.0461236714822802$0.157363114468956
