# Supplementary material for: Transcriptomic alterations during ageing reflect the shift from cancer to degenerative diseases in the elderly
Source: Nat Commun. 2018 Jan 30;9:327. doi: 10.1038/s41467-017-02395-2 (PMC5790807; doi:10.1038/s41467-017-02395-2)
Supplement: Supplementary file 5 — Supplementary Data 2 [file 41467_2017_2395_MOESM5_ESM.zip › Supplementary Data S2/SpeciesComparison/kegg-3-5/skin.csv]

KEGG pathway$"KEGG pathway"$"Diff"$"Direction of change"$"Interactions"$"P-value"$"FDR corrected p-value"
Ascorbate and aldarate metabolism$"Ascorbate and aldarate metabolism"$0.0284722222222222$"UP"$"age + species + age:species"$0.704449803307203$0.86127240306945
Fatty acid biosynthesis$"Fatty acid biosynthesis"$-0.120601851851852$"DOWN"$"age"$0.129259941481379$0.319780518735923
Fatty acid elongation$"Fatty acid elongation"$-0.247222222222222$"DOWN"$"age"$0.00102598588849105$0.0133891158448082
Synthesis and degradation of ketone bodies$"Synthesis and degradation of ketone bodies"$-0.21412037037037$"DOWN"$"age"$0.00442535542722374$0.0360943052032936
Steroid biosynthesis$"Steroid biosynthesis"$0.00717592592592592$"UP"$"age"$0.929547557475645$0.982490442845478
Primary bile acid biosynthesis$"Primary bile acid biosynthesis"$-0.0409722222222222$"DOWN"$"age + species + age:species"$0.575450549238702$0.773462156575644
Steroid hormone biosynthesis$"Steroid hormone biosynthesis"$-0.14537037037037$"DOWN"$"age"$0.0631367292634488$0.192733173541054
Alanine, aspartate and glutamate metabolism$"Alanine	aspartate and glutamate metabolism"$0.140277777777778$"UP"$"age + species + age:species"$0.0502010346597275$0.165854051217581
Tyrosine metabolism$"Tyrosine metabolism"$0.0497685185185185$"UP"$"age"$0.539141171765739$0.747848096083704
Phenylalanine metabolism$"Phenylalanine metabolism"$0.1125$"UP"$"age"$0.155389500806547$0.354206635026276
Tryptophan metabolism$"Tryptophan metabolism"$0.159722222222222$"UP"$"age"$0.0431894380619417$0.149432719902935
Other glycan degradation$"Other glycan degradation"$0.187962962962963$"UP"$"age + species + age:species"$0.00957933714381477$0.0609193917906221
Glycosaminoglycan degradation$"Glycosaminoglycan degradation"$0.242824074074074$"UP"$"age + species + age:species"$0.000261579095507659$0.00440465444693542
Glycosaminoglycan biosynthesis - chondroitin sulfate / dermatan sulfate$"Glycosaminoglycan biosynthesis - chondroitin sulfate / dermatan sulfate"$-0.236111111111111$"DOWN"$"age"$0.00118792211069656$0.0147641748043716
Glycerolipid metabolism$"Glycerolipid metabolism"$0.03125$"UP"$"age + species + age:species"$0.693003477090896$0.86127240306945
Inositol phosphate metabolism$"Inositol phosphate metabolism"$0.0631944444444444$"UP"$"age + species + age:species"$0.408621448649126$0.631818455954271
Arachidonic acid metabolism$"Arachidonic acid metabolism"$0.125$"UP"$"age"$0.111022334429735$0.291224414936291
alpha-Linolenic acid metabolism$"alpha-Linolenic acid metabolism"$-0.0335648148148148$"DOWN"$"age"$0.669941964851464$0.850875196234706
Glycosphingolipid biosynthesis - ganglio series$"Glycosphingolipid biosynthesis - ganglio series"$0.199768518518519$"UP"$"age + species + age:species"$0.00122498693016107$0.0148707715707925
Pyruvate metabolism$"Pyruvate metabolism"$-0.0300925925925926$"DOWN"$"age"$0.712248938731938$0.86127240306945
Butanoate metabolism$"Butanoate metabolism"$-0.160416666666667$"DOWN"$"age"$0.0399164805411627$0.143728449510644
Porphyrin and chlorophyll metabolism$"Porphyrin and chlorophyll metabolism"$0.0625$"UP"$"age + species + age:species"$0.404714853164633$0.630630308513249
Terpenoid backbone biosynthesis$"Terpenoid backbone biosynthesis"$-0.105092592592593$"DOWN"$"age"$0.191268808454404$0.391538502012544
Nitrogen metabolism$"Nitrogen metabolism"$0.205787037037037$"UP"$"age + species + age:species"$0.00428773647724734$0.0355269593829065
Metabolism of xenobiotics by cytochrome P450$"Metabolism of xenobiotics by cytochrome P450"$0.0821759259259259$"UP"$"age + species + age:species"$0.259966036549996$0.491674895214123
Drug metabolism - cytochrome P450$"Drug metabolism - cytochrome P450"$-0.0240740740740741$"DOWN"$"age + species + age:species"$0.751887777201035$0.874132337859555
Biosynthesis of unsaturated fatty acids$"Biosynthesis of unsaturated fatty acids"$-0.320138888888889$"DOWN"$"age"$5.30525469186516e-06$0.000213026380704124
RNA transport$"RNA transport"$0.104398148148148$"UP"$"age + species + age:species"$0.150348303747462$0.345734865886233
mRNA surveillance pathway$"mRNA surveillance pathway"$0.0923611111111111$"UP"$"age"$0.237597943304296$0.4610636669325
RNA degradation$"RNA degradation"$-0.183796296296296$"DOWN"$"age"$0.0167919772147403$0.0859354128048475
RNA polymerase$"RNA polymerase"$-0.0976851851851852$"DOWN"$"age + species + age:species"$0.209284463297847$0.418568926595695
Spliceosome$"Spliceosome"$-0.141898148148148$"DOWN"$"age + species + age:species"$0.0475604111993388$0.161211263935421
Protein export$"Protein export"$0.0914351851851852$"UP"$"age + species + age:species"$0.246845179034488$0.47372493917648
Nucleotide excision repair$"Nucleotide excision repair"$0.212268518518519$"UP"$"age + species + age:species"$0.00380214736698468$0.0325364086158361
MAPK signaling pathway$"MAPK signaling pathway"$-0.150231481481482$"DOWN"$"age + species + age:species"$0.0397091585875705$0.143728449510644
ErbB signaling pathway$"ErbB signaling pathway"$-0.0618055555555555$"DOWN"$"age + species + age:species"$0.402075016065571$0.628392689779126
Calcium signaling pathway$"Calcium signaling pathway"$0.231712962962963$"UP"$"age"$0.0021678930113655$0.0221890225869175
Neuroactive ligand-receptor interaction$"Neuroactive ligand-receptor interaction"$-0.164351851851852$"DOWN"$"age + species + age:species"$0.0293483040581343$0.121217651445545
Oocyte meiosis$"Oocyte meiosis"$0.127314814814815$"UP"$"age + species + age:species"$0.0901617658903458$0.249018210554288
Ubiquitin mediated proteolysis$"Ubiquitin mediated proteolysis"$-0.0368055555555555$"DOWN"$"age"$0.633247814893832$0.811829796251938
Protein processing in endoplasmic reticulum$"Protein processing in endoplasmic reticulum"$-0.00532407407407409$"DOWN"$"age + species + age:species"$0.94356518034501$0.982490442845478
Endocytosis$"Endocytosis"$-0.155324074074074$"DOWN"$"age + species + age:species"$0.0221334431316386$0.102808397296856
Wnt signaling pathway$"Wnt signaling pathway"$0.117824074074074$"UP"$"age + species + age:species"$0.102296810832986$0.271060585049842
Dorso-ventral axis formation$"Dorso-ventral axis formation"$0.0828703703703704$"UP"$"age + species + age:species"$0.278932617331566$0.506437733215919
Hedgehog signaling pathway$"Hedgehog signaling pathway"$-0.158333333333333$"DOWN"$"age + species + age:species"$0.0399439867747181$0.143728449510644
VEGF signaling pathway$"VEGF signaling pathway"$-0.159027777777778$"DOWN"$"age"$0.0419883202179173$0.147914469025127
Focal adhesion$"Focal adhesion"$-0.0645833333333333$"DOWN"$"age + species + age:species"$0.26205824829586$0.493842619532271
ECM-receptor interaction$"ECM-receptor interaction"$-0.143287037037037$"DOWN"$"age + species + age:species"$0.0401999111658123$0.143728449510644
Cell adhesion molecules (CAMs)$"Cell adhesion molecules (CAMs)"$-0.0592592592592593$"DOWN"$"age + species + age:species"$0.457761171660244$0.680773024520363
Adherens junction$"Adherens junction"$0.0472222222222223$"UP"$"age + species + age:species"$0.492121591619243$0.70743787019791
Tight junction$"Tight junction"$-0.037962962962963$"DOWN"$"age + species + age:species"$0.558064732010985$0.758619245077432
NOD-like receptor signaling pathway$"NOD-like receptor signaling pathway"$0.13125$"UP"$"age"$0.0989911216524543$0.263639619911128
RIG-I-like receptor signaling pathway$"RIG-I-like receptor signaling pathway"$-0.013425925925926$"DOWN"$"age + species + age:species"$0.86071557545901$0.949880613931508
Cytosolic DNA-sensing pathway$"Cytosolic DNA-sensing pathway"$-0.055787037037037$"DOWN"$"age + species + age:species"$0.409108502131309$0.631818455954271
Melanogenesis$"Melanogenesis"$0.0622685185185186$"UP"$"age + species + age:species"$0.386912096899585$0.612126537497224
Adipocytokine signaling pathway$"Adipocytokine signaling pathway"$0.169675925925926$"UP"$"age + species + age:species"$0.0167895651960593$0.0859354128048475
Salmonella infection$"Salmonella infection"$0.182407407407407$"UP"$"age"$0.0152414053026033$0.0820207584325662
Herpes simplex infection$"Herpes simplex infection"$-0.135185185185185$"DOWN"$"age + species + age:species"$0.0596438456031227$0.186689387357816
