# Supplementary material for: Transcriptomic alterations during ageing reflect the shift from cancer to degenerative diseases in the elderly
Source: Nat Commun. 2018 Jan 30;9:327. doi: 10.1038/s41467-017-02395-2 (PMC5790807; doi:10.1038/s41467-017-02395-2)
Supplement: Supplementary file 5 — Supplementary Data 2 [file 41467_2017_2395_MOESM5_ESM.zip › Supplementary Data S2/SpeciesComparison/kegg-3-5/all.csv]

KEGG pathway$"KEGG pathway"$"Diff"$"Direction of change"$"Interactions"$"P-value"$"FDR corrected p-value"$"Cross-species regulation"
Ascorbate and aldarate metabolism$"Ascorbate and aldarate metabolism"$-0.0268721946609969$"DOWN"$"organ + species + age + organ:species + organ:age + species:age + organ:species:age"$0.549867710500767$0.755344591793159$FALSE
Fatty acid biosynthesis$"Fatty acid biosynthesis"$-0.0578951098511694$"DOWN"$"organ + species + age"$0.236273979360491$0.460205288157375$FALSE
Fatty acid elongation$"Fatty acid elongation"$-0.169270021261517$"DOWN"$"organ + age + organ:age"$0.000123206013365827$0.00247657121901214$TRUE
Synthesis and degradation of ketone bodies$"Synthesis and degradation of ketone bodies"$-0.106909992912828$"DOWN"$"organ + age + organ:age"$0.0159649616038869$0.0848524908078278$FALSE
Steroid biosynthesis$"Steroid biosynthesis"$0.00335695724072765$"UP"$"organ + species + age + organ:species + organ:age + species:age + organ:species:age"$0.943737502436895$0.982490442845478$FALSE
Primary bile acid biosynthesis$"Primary bile acid biosynthesis"$-8.26836758799909e-05$"DOWN"$"organ + species + age"$0.998548158787335$1$FALSE
Steroid hormone biosynthesis$"Steroid hormone biosynthesis"$-0.0413418379399953$"DOWN"$"organ + species + age + organ:species + organ:age + species:age + organ:species:age"$0.37462843902318$0.599865169233436$FALSE
Alanine, aspartate and glutamate metabolism$"Alanine	aspartate and glutamate metabolism"$0.0043326246161115$"UP"$"organ + species + age + organ:age + species:age"$0.920008007759547$0.982094437731051$FALSE
Tyrosine metabolism$"Tyrosine metabolism"$-0.135419324356249$"DOWN"$"organ + age + organ:age"$0.00326538978425565$0.0288903977522279$FALSE
Phenylalanine metabolism$"Phenylalanine metabolism"$0.0229860618946374$"UP"$"species + age + species:age"$0.623839666562123$0.810060462550816$FALSE
Tryptophan metabolism$"Tryptophan metabolism"$0.0120718166784786$"UP"$"organ + species + age + organ:species + organ:age + species:age + organ:species:age"$0.797332936794591$0.903185228398808$FALSE
Other glycan degradation$"Other glycan degradation"$0.15921568627451$"UP"$"species + age + species:age"$0.000344478574407243$0.00561930674501816$FALSE
Glycosaminoglycan degradation$"Glycosaminoglycan degradation"$0.140181904086936$"UP"$"organ + species + age + organ:age + species:age"$0.000967746065623986$0.0129639566167006$FALSE
Glycosaminoglycan biosynthesis - chondroitin sulfate / dermatan sulfate$"Glycosaminoglycan biosynthesis - chondroitin sulfate / dermatan sulfate"$-0.0846019371604064$"DOWN"$"organ + age + organ:age"$0.0621054776462136$0.191142400481602$FALSE
Glycerolipid metabolism$"Glycerolipid metabolism"$0.0336522560831562$"UP"$"organ + species + age + organ:age + species:age"$0.46461131092158$0.688997455400752$FALSE
Inositol phosphate metabolism$"Inositol phosphate metabolism"$0.0900425230333097$"UP"$"organ + species + age + organ:species + organ:age + species:age + organ:species:age"$0.0481086364455614$0.162017472416665$FALSE
Arachidonic acid metabolism$"Arachidonic acid metabolism"$0.0287739192062367$"UP"$"organ + species + age"$0.555812218763087$0.758400245311534$FALSE
alpha-Linolenic acid metabolism$"alpha-Linolenic acid metabolism"$-0.0604086935979211$"DOWN"$"organ + species + age + organ:species + organ:age + species:age + organ:species:age"$0.175030857639259$0.377545899535923$FALSE
Glycosphingolipid biosynthesis - ganglio series$"Glycosphingolipid biosynthesis - ganglio series"$0.0922584455468934$"UP"$"organ + species + age + organ:age + species:age"$0.0249025943757547$0.109236590454991$FALSE
Pyruvate metabolism$"Pyruvate metabolism"$-0.149922041105599$"DOWN"$"organ + species + age + organ:species + organ:age + species:age + organ:species:age"$0.000968571471362687$0.0129639566167006$FALSE
Butanoate metabolism$"Butanoate metabolism"$-0.13826364280652$"DOWN"$"organ + age + organ:age"$0.00252214495698494$0.0236805694005848$FALSE
Porphyrin and chlorophyll metabolism$"Porphyrin and chlorophyll metabolism"$0.0561918261280415$"UP"$"organ + species + age + organ:species + organ:age + species:age + organ:species:age"$0.223323815831199$0.438251999488293$FALSE
Terpenoid backbone biosynthesis$"Terpenoid backbone biosynthesis"$-0.101304039688164$"DOWN"$"organ + age + organ:age"$0.0299560862767727$0.121217651445545$FALSE
Nitrogen metabolism$"Nitrogen metabolism"$-0.0135435861091425$"DOWN"$"organ + species + age + organ:species + organ:age + species:age + organ:species:age"$0.766611075047009$0.88533402914721$FALSE
Metabolism of xenobiotics by cytochrome P450$"Metabolism of xenobiotics by cytochrome P450"$0.114814552326955$"UP"$"organ + species + age + organ:age + species:age"$0.0114058809129474$0.066154109295095$FALSE
Drug metabolism - cytochrome P450$"Drug metabolism - cytochrome P450"$0.0363808173871958$"UP"$"species + age + species:age"$0.426869705432043$0.653448639986881$FALSE
Biosynthesis of unsaturated fatty acids$"Biosynthesis of unsaturated fatty acids"$-0.231299314906686$"DOWN"$"age"$2.34811251512684e-07$2.45142946579242e-05$FALSE
RNA transport$"RNA transport"$0.0822702575005906$"UP"$"organ + species + age + organ:species + organ:age + species:age + organ:species:age"$0.0622494407698705$0.191142400481602$FALSE
mRNA surveillance pathway$"mRNA surveillance pathway"$0.1023127805339$"UP"$"organ + species + age + organ:species + organ:age + species:age + organ:species:age"$0.0257849698149508$0.112164618695036$FALSE
RNA degradation$"RNA degradation"$-0.0227876210725255$"DOWN"$"organ + species + age + organ:species + organ:age + species:age + organ:species:age"$0.617178021999758$0.803408796717889$FALSE
RNA polymerase$"RNA polymerase"$-0.00076068981809585$"DOWN"$"organ + species + age + organ:species + organ:age + species:age + organ:species:age"$0.986556067540698$0.998398837637006$FALSE
Spliceosome$"Spliceosome"$-0.026078431372549$"DOWN"$"organ + species + age + organ:species + organ:age + species:age + organ:species:age"$0.556450754701758$0.758400245311534$FALSE
Protein export$"Protein export"$0.0316017009213324$"UP"$"species + age + species:age"$0.49860451967108$0.71307276511864$FALSE
Nucleotide excision repair$"Nucleotide excision repair"$0.133236475313017$"UP"$"species + age + species:age"$0.00335163149218891$0.0291591939820435$FALSE
MAPK signaling pathway$"MAPK signaling pathway"$-0.0396385542168674$"DOWN"$"species + age + species:age"$0.369674991763679$0.596274197037835$FALSE
ErbB signaling pathway$"ErbB signaling pathway"$-0.0326600519725962$"DOWN"$"organ + species + age + organ:species + organ:age + species:age + organ:species:age"$0.475652582251552$0.693549295908687$FALSE
Calcium signaling pathway$"Calcium signaling pathway"$0.138329789747224$"UP"$"species + age + species:age"$0.00157389586411544$0.0178602965449622$FALSE
Neuroactive ligand-receptor interaction$"Neuroactive ligand-receptor interaction"$0.0458067564375147$"UP"$"organ + species + age + organ:age + species:age"$0.318473091211258$0.550473356332042$FALSE
Oocyte meiosis$"Oocyte meiosis"$0.060822111977321$"UP"$"organ + species + age + organ:species + organ:age + species:age + organ:species:age"$0.176171839750637$0.378443211316184$FALSE
Ubiquitin mediated proteolysis$"Ubiquitin mediated proteolysis"$-0.0168509331443421$"DOWN"$"organ + species + age + organ:species + organ:age + species:age + organ:species:age"$0.711423163880069$0.86127240306945$FALSE
Protein processing in endoplasmic reticulum$"Protein processing in endoplasmic reticulum"$0.0163548310890621$"UP"$"organ + species + age"$0.724644337704555$0.861877659917448$FALSE
Endocytosis$"Endocytosis"$-0.0774415308291991$"DOWN"$"organ + species + age + organ:age + species:age"$0.0432267063320751$0.149432719902935$FALSE
Wnt signaling pathway$"Wnt signaling pathway"$0.00583746751712738$"UP"$"organ + species + age + organ:species + organ:age + species:age + organ:species:age"$0.897106996894229$0.96994301442426$FALSE
Dorso-ventral axis formation$"Dorso-ventral axis formation"$0.0769619655090952$"UP"$"organ + species + age + organ:age + species:age"$0.0891312186974048$0.248804792299708$FALSE
Hedgehog signaling pathway$"Hedgehog signaling pathway"$-0.0155445310654382$"DOWN"$"organ + species + age + organ:species + organ:age + species:age + organ:species:age"$0.733030872558273$0.863751953669116$FALSE
VEGF signaling pathway$"VEGF signaling pathway"$0.017545476021734$"UP"$"organ + species + age + organ:species + organ:age + species:age + organ:species:age"$0.708132846620762$0.86127240306945$FALSE
Focal adhesion$"Focal adhesion"$-0.0201582801795417$"DOWN"$"organ + species + age + organ:species + organ:age + species:age + organ:species:age"$0.634358504590069$0.811829796251938$FALSE
ECM-receptor interaction$"ECM-receptor interaction"$0.00729270021261513$"UP"$"organ + species + age + organ:species + organ:age + species:age + organ:species:age"$0.86907684987724$0.953063268142687$FALSE
Cell adhesion molecules (CAMs)$"Cell adhesion molecules (CAMs)"$0.00449799196787148$"UP"$"species + age + species:age"$0.923119267670111$0.982490442845478$FALSE
Adherens junction$"Adherens junction"$-0.0127663595558705$"DOWN"$"organ + species + age + organ:age + species:age"$0.774990701173883$0.890252716494006$FALSE
Tight junction$"Tight junction"$0.00734231041814309$"UP"$"organ + species + age + organ:species + organ:age + species:age + organ:species:age"$0.860457661799277$0.949880613931508$FALSE
NOD-like receptor signaling pathway$"NOD-like receptor signaling pathway"$0.107472241908812$"UP"$"species + age + species:age"$0.0186515756546572$0.0908660841158786$FALSE
RIG-I-like receptor signaling pathway$"RIG-I-like receptor signaling pathway"$0.00552326954878329$"UP"$"organ + species + age + organ:species + organ:age + species:age + organ:species:age"$0.903724223594588$0.970666758675669$FALSE
Cytosolic DNA-sensing pathway$"Cytosolic DNA-sensing pathway"$0.0157925820930783$"UP"$"organ + species + age + organ:species + organ:age + species:age + organ:species:age"$0.725938842759312$0.861877659917448$FALSE
Melanogenesis$"Melanogenesis"$0.00821875738247102$"UP"$"species + age + species:age"$0.855170273861435$0.947768328992928$FALSE
Adipocytokine signaling pathway$"Adipocytokine signaling pathway"$0.0420859910229152$"UP"$"organ + species + age + organ:age + species:age"$0.362363229674682$0.588213113958418$FALSE
Salmonella infection$"Salmonella infection"$0.115161823765651$"UP"$"organ + species + age + organ:species + organ:age + species:age + organ:species:age"$0.0109963898415543$0.0644956797448468$FALSE
Herpes simplex infection$"Herpes simplex infection"$-0.0419371604063312$"DOWN"$"species + age + species:age"$0.348804718428379$0.576190072846879$FALSE
