# Supplementary material for: Transcriptomic alterations during ageing reflect the shift from cancer to degenerative diseases in the elderly
Source: Nat Commun. 2018 Jan 30;9:327. doi: 10.1038/s41467-017-02395-2 (PMC5790807; doi:10.1038/s41467-017-02395-2)
Supplement: Supplementary file 5 — Supplementary Data 2 [file 41467_2017_2395_MOESM5_ESM.zip › Supplementary Data S2/SpeciesComparison/kegg-3-5/drerio.csv]

KEGG pathway$"KEGG pathway"$"Diff"$"Direction of change"$"Interactions"$"P-value"$"FDR corrected p-value"
Ascorbate and aldarate metabolism$"Ascorbate and aldarate metabolism"$0.0814814814814815$"UP"$"organ + age + organ:age"$0.442185640299405$0.665189925752995
Fatty acid biosynthesis$"Fatty acid biosynthesis"$-0.259259259259259$"DOWN"$"age"$0.0172631482843043$0.0874889650913285
Fatty acid elongation$"Fatty acid elongation"$-0.318518518518518$"DOWN"$"age"$0.00192337730901869$0.0209167282355783
Synthesis and degradation of ketone bodies$"Synthesis and degradation of ketone bodies"$-0.22962962962963$"DOWN"$"age"$0.0385183174074972$0.142599728274564
Steroid biosynthesis$"Steroid biosynthesis"$-0.155555555555556$"DOWN"$"organ + age + organ:age"$0.131254975429301$0.320164005486425
Primary bile acid biosynthesis$"Primary bile acid biosynthesis"$-0.0148148148148148$"DOWN"$"organ + age + organ:age"$0.894740489836126$0.96994301442426
Steroid hormone biosynthesis$"Steroid hormone biosynthesis"$0.125925925925926$"UP"$"organ + age + organ:age"$0.26668390271094$0.49895697926563
Alanine, aspartate and glutamate metabolism$"Alanine	aspartate and glutamate metabolism"$-0.140740740740741$"DOWN"$"organ + age"$0.246511317273359$0.47372493917648
Tyrosine metabolism$"Tyrosine metabolism"$-0.2$"DOWN"$"organ + age"$0.0884610007331578$0.248261518186604
Phenylalanine metabolism$"Phenylalanine metabolism"$-0.237037037037037$"DOWN"$"age"$0.031189770699669$0.122872715321703
Tryptophan metabolism$"Tryptophan metabolism"$-0.118518518518519$"DOWN"$"organ + age"$0.331701831607547$0.562169987334869
Other glycan degradation$"Other glycan degradation"$0.385185185185185$"UP"$"age"$5.26852683529638e-05$0.00130960524191653
Glycosaminoglycan degradation$"Glycosaminoglycan degradation"$0.414814814814815$"UP"$"age"$2.82768254501518e-06$0.000147605028849792
Glycosaminoglycan biosynthesis - chondroitin sulfate / dermatan sulfate$"Glycosaminoglycan biosynthesis - chondroitin sulfate / dermatan sulfate"$-0.0296296296296296$"DOWN"$"organ + age"$0.796952318522648$0.903185228398808
Glycerolipid metabolism$"Glycerolipid metabolism"$0.4$"UP"$"age"$1.09991165693017e-05$0.000358846178073469
Inositol phosphate metabolism$"Inositol phosphate metabolism"$0.192592592592593$"UP"$"organ + age"$0.0971949456786312$0.261524544557966
Arachidonic acid metabolism$"Arachidonic acid metabolism"$-0.125925925925926$"DOWN"$"organ + age"$0.278041824546961$0.506437733215919
alpha-Linolenic acid metabolism$"alpha-Linolenic acid metabolism"$-0.00740740740740736$"DOWN"$"organ + age + organ:age"$0.947498331296506$0.982490442845478
Glycosphingolipid biosynthesis - ganglio series$"Glycosphingolipid biosynthesis - ganglio series"$0.140740740740741$"UP"$"organ + age"$0.149307771585085$0.345734865886233
Pyruvate metabolism$"Pyruvate metabolism"$-0.340740740740741$"DOWN"$"age"$0.000572345130813044$0.00853611880812597
Butanoate metabolism$"Butanoate metabolism"$-0.125925925925926$"DOWN"$"organ + age"$0.298648677537482$0.530412735088474
Porphyrin and chlorophyll metabolism$"Porphyrin and chlorophyll metabolism"$0.125925925925926$"UP"$"organ + age + organ:age"$0.161585844278161$0.357405977598306
Terpenoid backbone biosynthesis$"Terpenoid backbone biosynthesis"$-0.281481481481481$"DOWN"$"age"$0.0080409891130957$0.0552288989083678
Nitrogen metabolism$"Nitrogen metabolism"$-0.237037037037037$"DOWN"$"age"$0.0303734267422473$0.121840733925158
Metabolism of xenobiotics by cytochrome P450$"Metabolism of xenobiotics by cytochrome P450"$0.0962962962962963$"UP"$"organ + age + organ:age"$0.380373801771726$0.607202215672296
Drug metabolism - cytochrome P450$"Drug metabolism - cytochrome P450"$-0.177777777777778$"DOWN"$"organ + age"$0.13355602292916$0.321273013682127
Biosynthesis of unsaturated fatty acids$"Biosynthesis of unsaturated fatty acids"$-0.42962962962963$"DOWN"$"age"$1.1142038721042e-06$8.30877744626276e-05
RNA transport$"RNA transport"$0.348148148148148$"UP"$"age"$0.000123354122019762$0.00247657121901214
mRNA surveillance pathway$"mRNA surveillance pathway"$0.281481481481481$"UP"$"organ + age + organ:age"$0.00514840408609252$0.0399149788228015
RNA degradation$"RNA degradation"$0.037037037037037$"UP"$"organ + age"$0.731249624215048$0.863602497376142
RNA polymerase$"RNA polymerase"$-0.22962962962963$"DOWN"$"age"$0.0326255659494194$0.124311978576322
Spliceosome$"Spliceosome"$-0.074074074074074$"DOWN"$"organ + age + organ:age"$0.492462024711732$0.70743787019791
Protein export$"Protein export"$0.00740740740740736$"UP"$"organ + age"$0.952472629010672$0.982490442845478
Nucleotide excision repair$"Nucleotide excision repair"$0.237037037037037$"UP"$"age"$0.0305768891651258$0.121840733925158
MAPK signaling pathway$"MAPK signaling pathway"$0.0296296296296297$"UP"$"organ + age"$0.792798624610937$0.903185228398808
ErbB signaling pathway$"ErbB signaling pathway"$0.140740740740741$"UP"$"organ + age + organ:age"$0.0862005151774823$0.244547113710031
Calcium signaling pathway$"Calcium signaling pathway"$0.0444444444444445$"UP"$"organ + age"$0.705070537388933$0.86127240306945
Neuroactive ligand-receptor interaction$"Neuroactive ligand-receptor interaction"$0.207407407407407$"UP"$"organ + age"$0.0770572663591795$0.224451949559262
Oocyte meiosis$"Oocyte meiosis"$-0.118518518518518$"DOWN"$"organ + age + organ:age"$0.179180828335348$0.381440200402081
Ubiquitin mediated proteolysis$"Ubiquitin mediated proteolysis"$0.037037037037037$"UP"$"organ + age + organ:age"$0.68145551004299$0.857156087331182
Protein processing in endoplasmic reticulum$"Protein processing in endoplasmic reticulum"$-0.0592592592592593$"DOWN"$"organ + age"$0.608038318379948$0.801505056046295
Endocytosis$"Endocytosis"$-0.103703703703704$"DOWN"$"organ + age"$0.371243513481411$0.596274197037835
Wnt signaling pathway$"Wnt signaling pathway"$0.118518518518519$"UP"$"organ + age + organ:age"$0.256407563967807$0.488484483179545
Dorso-ventral axis formation$"Dorso-ventral axis formation"$0.296296296296296$"UP"$"age"$0.00507431617883838$0.0399149788228015
Hedgehog signaling pathway$"Hedgehog signaling pathway"$0.311111111111111$"UP"$"age"$0.00247100937160069$0.0236805694005848
VEGF signaling pathway$"VEGF signaling pathway"$0.0666666666666667$"UP"$"organ + age + organ:age"$0.530744748266521$0.74528556632826
Focal adhesion$"Focal adhesion"$-0.281481481481481$"DOWN"$"age"$0.00663197237366395$0.0480817997090637
ECM-receptor interaction$"ECM-receptor interaction"$0.00740740740740736$"UP"$"organ + age + organ:age"$0.940210049374247$0.982490442845478
Cell adhesion molecules (CAMs)$"Cell adhesion molecules (CAMs)"$-0.0888888888888889$"DOWN"$"organ + age"$0.469170277823568$0.691827358824583
Adherens junction$"Adherens junction"$-0.177777777777778$"DOWN"$"organ + age"$0.126947155529509$0.315554358030494
Tight junction$"Tight junction"$-0.325925925925926$"DOWN"$"age"$0.00061306801430395$0.00888948620740727
NOD-like receptor signaling pathway$"NOD-like receptor signaling pathway"$0.511111111111111$"UP"$"age"$5.29120899502946e-13$2.76201109540538e-10
RIG-I-like receptor signaling pathway$"RIG-I-like receptor signaling pathway"$0.437037037037037$"UP"$"age"$1.73347686078834e-07$2.26218730332878e-05
Cytosolic DNA-sensing pathway$"Cytosolic DNA-sensing pathway"$0.318518518518518$"UP"$"age"$0.00127866639432477$0.0151696331326711
Melanogenesis$"Melanogenesis"$-0.162962962962963$"DOWN"$"organ + age"$0.0899266717140408$0.249018210554288
Adipocytokine signaling pathway$"Adipocytokine signaling pathway"$0.2$"UP"$"organ + age"$0.0869976939962033$0.245474574410909
Salmonella infection$"Salmonella infection"$-0.111111111111111$"DOWN"$"organ + age"$0.341478595233275$0.573156999073214
Herpes simplex infection$"Herpes simplex infection"$0.22962962962963$"UP"$"age"$0.0274496276613664$0.115554077735752
