# Supplementary material for: Transcriptomic alterations during ageing reflect the shift from cancer to degenerative diseases in the elderly
Source: Nat Commun. 2018 Jan 30;9:327. doi: 10.1038/s41467-017-02395-2 (PMC5790807; doi:10.1038/s41467-017-02395-2)
Supplement: Supplementary file 5 — Supplementary Data 2 [file 41467_2017_2395_MOESM5_ESM.zip › Supplementary Data S2/SpeciesComparison/kegg-3-5/liver.csv]

KEGG pathway$"KEGG pathway"$"Diff"$"Direction of change"$"Interactions"$"P-value"$"FDR corrected p-value"
Ascorbate and aldarate metabolism$"Ascorbate and aldarate metabolism"$-0.0592592592592593$"DOWN"$"age + species + age:species"$0.554403073075791$0.758400245311534
Fatty acid biosynthesis$"Fatty acid biosynthesis"$-0.111111111111111$"DOWN"$"age"$0.34755803674117$0.576190072846879
Fatty acid elongation$"Fatty acid elongation"$-0.281481481481481$"DOWN"$"age"$0.00905817422147308$0.0583749005383821
Synthesis and degradation of ketone bodies$"Synthesis and degradation of ketone bodies"$-0.288888888888889$"DOWN"$"age"$0.00687160395338521$0.0484726657252308
Steroid biosynthesis$"Steroid biosynthesis"$0.0518518518518518$"UP"$"age"$0.665298925464733$0.847039119738026
Primary bile acid biosynthesis$"Primary bile acid biosynthesis"$-0.155555555555556$"DOWN"$"age"$0.182682088315173$0.381440200402081
Steroid hormone biosynthesis$"Steroid hormone biosynthesis"$-0.148148148148148$"DOWN"$"age + species + age:species"$0.185205783435181$0.383640551401447
Alanine, aspartate and glutamate metabolism$"Alanine	aspartate and glutamate metabolism"$0.155555555555556$"UP"$"age + species + age:species"$0.159762717237885$0.357405977598306
Tyrosine metabolism$"Tyrosine metabolism"$-0.207407407407407$"DOWN"$"age"$0.0668536992132094$0.198763078391794
Phenylalanine metabolism$"Phenylalanine metabolism"$-0.0148148148148148$"DOWN"$"age"$0.897476007599459$0.96994301442426
Tryptophan metabolism$"Tryptophan metabolism"$-0.133333333333333$"DOWN"$"age"$0.251736613162858$0.481342535058651
Other glycan degradation$"Other glycan degradation"$0.318518518518518$"UP"$"age"$0.00209659424438336$0.0221890225869175
Glycosaminoglycan degradation$"Glycosaminoglycan degradation"$0.444444444444444$"UP"$"age"$9.49369734396485e-08$1.65190333784988e-05
Glycosaminoglycan biosynthesis - chondroitin sulfate / dermatan sulfate$"Glycosaminoglycan biosynthesis - chondroitin sulfate / dermatan sulfate"$-0.037037037037037$"DOWN"$"age"$0.714349487685172$0.86127240306945
Glycerolipid metabolism$"Glycerolipid metabolism"$-0.133333333333333$"DOWN"$"age + species + age:species"$0.217718869277651$0.432126424954122
Inositol phosphate metabolism$"Inositol phosphate metabolism"$0.251851851851852$"UP"$"age"$0.0197218934055362$0.0927462014206298
Arachidonic acid metabolism$"Arachidonic acid metabolism"$0.0444444444444445$"UP"$"age"$0.710460040652001$0.86127240306945
alpha-Linolenic acid metabolism$"alpha-Linolenic acid metabolism"$-0.00740740740740736$"DOWN"$"age + species + age:species"$0.942336270633718$0.982490442845478
Glycosphingolipid biosynthesis - ganglio series$"Glycosphingolipid biosynthesis - ganglio series"$0.392592592592593$"UP"$"age"$8.71407043384059e-07$7.58124127744131e-05
Pyruvate metabolism$"Pyruvate metabolism"$-0.451851851851852$"DOWN"$"age"$7.43033132503947e-08$1.65190333784988e-05
Butanoate metabolism$"Butanoate metabolism"$-0.303703703703704$"DOWN"$"age"$0.00400667332259491$0.0337336044257185
Porphyrin and chlorophyll metabolism$"Porphyrin and chlorophyll metabolism"$0.155555555555556$"UP"$"age + species + age:species"$0.161396846951952$0.357405977598306
Terpenoid backbone biosynthesis$"Terpenoid backbone biosynthesis"$-0.362962962962963$"DOWN"$"age"$0.000223139279274273$0.00390803372253838
Nitrogen metabolism$"Nitrogen metabolism"$-0.407407407407407$"DOWN"$"age"$4.67666433731753e-06$0.000203434898673313
Metabolism of xenobiotics by cytochrome P450$"Metabolism of xenobiotics by cytochrome P450"$-0.0148148148148148$"DOWN"$"age"$0.901829623030063$0.970628996333387
Drug metabolism - cytochrome P450$"Drug metabolism - cytochrome P450"$0.037037037037037$"UP"$"age"$0.757220445665588$0.878375716972082
Biosynthesis of unsaturated fatty acids$"Biosynthesis of unsaturated fatty acids"$-0.274074074074074$"DOWN"$"age"$0.0109469649280971$0.0644956797448468
RNA transport$"RNA transport"$0.318518518518518$"UP"$"age"$0.00192337730901869$0.0209167282355783
mRNA surveillance pathway$"mRNA surveillance pathway"$0.244444444444444$"UP"$"age"$0.0262241813487381$0.112843156116955
RNA degradation$"RNA degradation"$0.162962962962963$"UP"$"age"$0.158675298422347$0.357405977598306
RNA polymerase$"RNA polymerase"$0.222222222222222$"UP"$"age + species + age:species"$0.0177949414582067$0.0893169177036911
Spliceosome$"Spliceosome"$0.037037037037037$"UP"$"age + species + age:species"$0.711106547594805$0.86127240306945
Protein export$"Protein export"$0.192592592592593$"UP"$"age"$0.0914372629424712$0.251211848715631
Nucleotide excision repair$"Nucleotide excision repair"$0.281481481481481$"UP"$"age"$0.0068569236287523$0.0484726657252308
MAPK signaling pathway$"MAPK signaling pathway"$0.125925925925926$"UP"$"age + species + age:species"$0.264248610746526$0.496179046078009
ErbB signaling pathway$"ErbB signaling pathway"$-0.207407407407407$"DOWN"$"age"$0.0656030243514753$0.196809073054426
Calcium signaling pathway$"Calcium signaling pathway"$0.111111111111111$"UP"$"age"$0.346033644619372$0.576190072846879
Neuroactive ligand-receptor interaction$"Neuroactive ligand-receptor interaction"$0.162962962962963$"UP"$"age"$0.133223609629173$0.321273013682127
Oocyte meiosis$"Oocyte meiosis"$-0.0962962962962963$"DOWN"$"age"$0.414971046973053$0.63710260741157
Ubiquitin mediated proteolysis$"Ubiquitin mediated proteolysis"$0$"DOWN"$"age + species + age:species"$1$1
Protein processing in endoplasmic reticulum$"Protein processing in endoplasmic reticulum"$0.0296296296296297$"UP"$"age"$0.80137604616131$0.903185228398808
Endocytosis$"Endocytosis"$-0.148148148148148$"DOWN"$"age"$0.140868940403364$0.334243576775256
Wnt signaling pathway$"Wnt signaling pathway"$-0.00740740740740736$"DOWN"$"age + species + age:species"$0.946549738158533$0.982490442845478
Dorso-ventral axis formation$"Dorso-ventral axis formation"$0.111111111111111$"UP"$"age"$0.342954020139146$0.573788456771263
Hedgehog signaling pathway$"Hedgehog signaling pathway"$0.155555555555556$"UP"$"age + species + age:species"$0.142943230237674$0.336109757585882
VEGF signaling pathway$"VEGF signaling pathway"$-0.0148148148148148$"DOWN"$"age + species + age:species"$0.883410563259731$0.965427666583428
Focal adhesion$"Focal adhesion"$-0.0222222222222222$"DOWN"$"age + species + age:species"$0.840160805771342$0.937102437206497
ECM-receptor interaction$"ECM-receptor interaction"$0.237037037037037$"UP"$"age + species + age:species"$0.0196854584007345$0.0927462014206298
Cell adhesion molecules (CAMs)$"Cell adhesion molecules (CAMs)"$-0.00740740740740736$"DOWN"$"age"$0.95032359719221$0.982490442845478
Adherens junction$"Adherens junction"$0.17037037037037$"UP"$"age"$0.141894120371804$0.335152628208515
Tight junction$"Tight junction"$0.22962962962963$"UP"$"age + species + age:species"$0.0318537434490984$0.123782263500727
NOD-like receptor signaling pathway$"NOD-like receptor signaling pathway"$0.214814814814815$"UP"$"age"$0.0580261881075891$0.184693110927814
RIG-I-like receptor signaling pathway$"RIG-I-like receptor signaling pathway"$0.214814814814815$"UP"$"age"$0.0560214685632456$0.180513620926014
Cytosolic DNA-sensing pathway$"Cytosolic DNA-sensing pathway"$0.251851851851852$"UP"$"age"$0.0222554576523845$0.102808397296856
Melanogenesis$"Melanogenesis"$0.0592592592592593$"UP"$"age"$0.616656907321123$0.803408796717889
Adipocytokine signaling pathway$"Adipocytokine signaling pathway"$-0.0666666666666667$"DOWN"$"age"$0.576449438312912$0.773462156575644
Salmonella infection$"Salmonella infection"$0.074074074074074$"UP"$"age"$0.532171224148849$0.74528556632826
Herpes simplex infection$"Herpes simplex infection"$0$"DOWN"$"age"$1$1
