# Supplementary material for: Transcriptomic alterations during ageing reflect the shift from cancer to degenerative diseases in the elderly
Source: Nat Commun. 2018 Jan 30;9:327. doi: 10.1038/s41467-017-02395-2 (PMC5790807; doi:10.1038/s41467-017-02395-2)
Supplement: Supplementary file 5 — Supplementary Data 2 [file 41467_2017_2395_MOESM5_ESM.zip › Supplementary Data S2/SpeciesComparison/kegg-3-4/mmusculus.csv]

KEGG pathway$"KEGG pathway"$"Diff"$"Direction of change"$"Interactions"$"P-value"$"FDR corrected p-value"
Glycolysis / Gluconeogenesis$"Glycolysis / Gluconeogenesis"$-0.106822439120576$"DOWN"$"organ + age"$0.268055768994686$0.566786568436332
Citrate cycle (TCA cycle)$"Citrate cycle (TCA cycle)"$-0.0736550658910907$"DOWN"$"organ + age"$0.456870401254678$0.729133515272691
Fructose and mannose metabolism$"Fructose and mannose metabolism"$0.0486213809195176$"UP"$"organ + age"$0.627080503121249$0.811370485008404
Ascorbate and aldarate metabolism$"Ascorbate and aldarate metabolism"$0.00144598902362875$"UP"$"organ + age"$0.987254565172596$0.992769953804845
Fatty acid elongation$"Fatty acid elongation"$-0.118480725623583$"DOWN"$"organ + age + organ:age"$0.200793229805437$0.509053258661672
Synthesis and degradation of ketone bodies$"Synthesis and degradation of ketone bodies"$-0.00397646981497907$"DOWN"$"organ + age + organ:age"$0.962680722776151$0.97077047674906
Alanine, aspartate and glutamate metabolism$"Alanine	aspartate and glutamate metabolism"$0.134386604883499$"UP"$"organ + age"$0.164628686496392$0.469544722005004
Lysine degradation$"Lysine degradation"$-0.0207860922146636$"DOWN"$"organ + age"$0.815778750637486$0.900859970029125
Histidine metabolism$"Histidine metabolism"$-0.057839560945151$"DOWN"$"organ + age"$0.55586159942409$0.794087999177271
N-Glycan biosynthesis$"N-Glycan biosynthesis"$0.0877534588714713$"UP"$"organ + age"$0.367383991712398$0.663333996342687
Other glycan degradation$"Other glycan degradation"$0.0929951690821255$"UP"$"organ + age"$0.289321046039005$0.591793048716146
Glycosaminoglycan degradation$"Glycosaminoglycan degradation"$-0.0969716388971047$"DOWN"$"organ + age"$0.292660976813483$0.592240981249147
Glycosaminoglycan biosynthesis - chondroitin sulfate / dermatan sulfate$"Glycosaminoglycan biosynthesis - chondroitin sulfate / dermatan sulfate"$0.070401590587926$"UP"$"organ + age + organ:age"$0.401560820574721$0.692484767751147
Inositol phosphate metabolism$"Inositol phosphate metabolism"$0.071757205297578$"UP"$"organ + age"$0.463809930548462$0.729133515272691
alpha-Linolenic acid metabolism$"alpha-Linolenic acid metabolism"$-0.167011732229124$"DOWN"$"organ + age + organ:age"$0.0139350506154132$0.100332364430975
Sphingolipid metabolism$"Sphingolipid metabolism"$0.278533635676493$"UP"$"age"$0.000496474075862158$0.00851098415763699
Butanoate metabolism$"Butanoate metabolism"$-0.124355056032075$"DOWN"$"organ + age + organ:age"$0.139026768400476$0.429851485213484
Nicotinate and nicotinamide metabolism$"Nicotinate and nicotinamide metabolism"$-0.273924545663676$"DOWN"$"age"$0.000541279888792962$0.00885730727115756
Porphyrin and chlorophyll metabolism$"Porphyrin and chlorophyll metabolism"$0.0444641624765849$"UP"$"organ + age + organ:age"$0.623296982265569$0.810693136530846
Nitrogen metabolism$"Nitrogen metabolism"$-0.189876433665254$"DOWN"$"organ + age + organ:age"$0.0253928963142418$0.157828480843768
Biosynthesis of unsaturated fatty acids$"Biosynthesis of unsaturated fatty acids"$-0.113058266784975$"DOWN"$"organ + age"$0.241068599722838$0.555883292510956
RNA transport$"RNA transport"$-0.0594662985967334$"DOWN"$"organ + age + organ:age"$0.484796203247788$0.739607706883619
RNA degradation$"RNA degradation"$-0.116130993460186$"DOWN"$"organ + age + organ:age"$0.141136403666015$0.430159843529086
RNA polymerase$"RNA polymerase"$0.019701600446942$"UP"$"organ + age"$0.842902856589853$0.916752351578088
DNA replication$"DNA replication"$-0.0556705774097079$"DOWN"$"organ + age"$0.555183861526065$0.794087999177271
Spliceosome$"Spliceosome"$0.0478080120937264$"UP"$"organ + age"$0.623783330052901$0.810693136530846
Homologous recombination$"Homologous recombination"$0.140441683919945$"UP"$"organ + age"$0.12500174770337$0.398235656400117
MAPK signaling pathway$"MAPK signaling pathway"$0.199907982516678$"UP"$"age"$0.0130247214172385$0.0976854106292887
Calcium signaling pathway$"Calcium signaling pathway"$0.240395675178284$"UP"$"age"$0.00111557405174039$0.0167336107761059
Neuroactive ligand-receptor interaction$"Neuroactive ligand-receptor interaction"$0.391863025403398$"UP"$"age"$5.90085292115548e-09$7.08102350538658e-07
Oocyte meiosis$"Oocyte meiosis"$-0.0404876926616057$"DOWN"$"organ + age"$0.612109178274897$0.80923219642783
Endocytosis$"Endocytosis"$0.0120197837589142$"UP"$"organ + age + organ:age"$0.79189480754808$0.898753764560747
Hedgehog signaling pathway$"Hedgehog signaling pathway"$-0.0506096158270071$"DOWN"$"organ + age"$0.564550574229986$0.796493006282971
TGF-beta signaling pathway$"TGF-beta signaling pathway"$0.113510138354859$"UP"$"organ + age"$0.248295428583372$0.559901966699794
Cell adhesion molecules (CAMs)$"Cell adhesion molecules (CAMs)"$0.305284432613625$"UP"$"age"$0.000164217779506864$0.00369490003890443
Cytosolic DNA-sensing pathway$"Cytosolic DNA-sensing pathway"$0.0393128265799073$"UP"$"organ + age"$0.674734306358231$0.843417882947788
Regulation of actin cytoskeleton$"Regulation of actin cytoskeleton"$0.0409395642314897$"UP"$"organ + age"$0.649492282759849$0.829139084374275
Insulin signaling pathway$"Insulin signaling pathway"$0.0713957080416708$"UP"$"organ + age"$0.407263934682292$0.694883284745824
Progesterone-mediated oocyte maturation$"Progesterone-mediated oocyte maturation"$-0.0929951690821256$"DOWN"$"organ + age"$0.341941316623359$0.652826040234061
Herpes simplex infection$"Herpes simplex infection"$0.0341614906832299$"UP"$"organ + age"$0.679990507643506$0.844126147419524
