# Supplementary material for: Transcriptomic alterations during ageing reflect the shift from cancer to degenerative diseases in the elderly
Source: Nat Commun. 2018 Jan 30;9:327. doi: 10.1038/s41467-017-02395-2 (PMC5790807; doi:10.1038/s41467-017-02395-2)
Supplement: Supplementary file 5 — Supplementary Data 2 [file 41467_2017_2395_MOESM5_ESM.zip › Supplementary Data S2/SpeciesComparison/kegg-3-4/liver.csv]

KEGG pathway$"KEGG pathway"$"Diff"$"Direction of change"$"Interactions"$"P-value"$"FDR corrected p-value"
Glycolysis / Gluconeogenesis$"Glycolysis / Gluconeogenesis"$-0.0296296296296297$"DOWN"$"age"$0.794435450167211$0.898753764560747
Citrate cycle (TCA cycle)$"Citrate cycle (TCA cycle)"$-0.140740740740741$"DOWN"$"age"$0.222049683537641$0.549528911445925
Fructose and mannose metabolism$"Fructose and mannose metabolism"$0.222222222222222$"UP"$"age + species + age:species"$0.0184672600114814$0.127850261617948
Ascorbate and aldarate metabolism$"Ascorbate and aldarate metabolism"$0.037037037037037$"UP"$"age"$0.756979325255073$0.886300721911528
Fatty acid elongation$"Fatty acid elongation"$-0.422222222222222$"DOWN"$"age"$2.27645037886612e-06$0.000102440267048976
Synthesis and degradation of ketone bodies$"Synthesis and degradation of ketone bodies"$-0.325925925925926$"DOWN"$"age"$0.00165026299146758$0.0210552552693172
Alanine, aspartate and glutamate metabolism$"Alanine	aspartate and glutamate metabolism"$0.111111111111111$"UP"$"age"$0.348568659010878$0.656988048397466
Lysine degradation$"Lysine degradation"$-0.0592592592592593$"DOWN"$"age"$0.615915616170071$0.80923219642783
Histidine metabolism$"Histidine metabolism"$0.037037037037037$"UP"$"age"$0.757700542063946$0.886300721911528
N-Glycan biosynthesis$"N-Glycan biosynthesis"$0.0518518518518519$"UP"$"age + species + age:species"$0.637256450240907$0.819329721738309
Other glycan degradation$"Other glycan degradation"$0.251851851851852$"UP"$"age"$0.0217716105587411$0.139960353591907
Glycosaminoglycan degradation$"Glycosaminoglycan degradation"$0.362962962962963$"UP"$"age"$0.000181961715382548$0.00385330691398336
Glycosaminoglycan biosynthesis - chondroitin sulfate / dermatan sulfate$"Glycosaminoglycan biosynthesis - chondroitin sulfate / dermatan sulfate"$-0.222222222222222$"DOWN"$"age"$0.00737417821660708$0.0663676039494637
Inositol phosphate metabolism$"Inositol phosphate metabolism"$0.318518518518518$"UP"$"age"$0.00173307401305165$0.0210552552693172
alpha-Linolenic acid metabolism$"alpha-Linolenic acid metabolism"$-0.037037037037037$"DOWN"$"age + species + age:species"$0.723507833669764$0.87111311077296
Sphingolipid metabolism$"Sphingolipid metabolism"$0.296296296296296$"UP"$"age"$0.00519095480689545$0.0491774665916411
Butanoate metabolism$"Butanoate metabolism"$-0.355555555555556$"DOWN"$"age"$0.000349450855454918$0.00629011539818853
Nicotinate and nicotinamide metabolism$"Nicotinate and nicotinamide metabolism"$-0.0296296296296297$"DOWN"$"age"$0.804199189962039$0.898753764560747
Porphyrin and chlorophyll metabolism$"Porphyrin and chlorophyll metabolism"$0.140740740740741$"UP"$"age"$0.230124585934816$0.549528911445925
Nitrogen metabolism$"Nitrogen metabolism"$-0.214814814814815$"DOWN"$"age"$0.0514808797924644$0.257404398962322
Biosynthesis of unsaturated fatty acids$"Biosynthesis of unsaturated fatty acids"$-0.362962962962963$"DOWN"$"age"$0.000129447364640872$0.00310673675138093
RNA transport$"RNA transport"$0.0222222222222222$"UP"$"age + species + age:species"$0.841654092596734$0.916752351578088
RNA degradation$"RNA degradation"$0.296296296296296$"UP"$"age"$0.00467773498104726$0.0467773498104726
RNA polymerase$"RNA polymerase"$0.0666666666666667$"UP"$"age + species + age:species"$0.523738840884097$0.769575439666428
DNA replication$"DNA replication"$-0.103703703703704$"DOWN"$"age"$0.368779909953117$0.663333996342687
Spliceosome$"Spliceosome"$-0.0518518518518518$"DOWN"$"age + species + age:species"$0.615607251314863$0.80923219642783
Homologous recombination$"Homologous recombination"$0.0296296296296297$"UP"$"age + species + age:species"$0.776548306458845$0.893154601677905
MAPK signaling pathway$"MAPK signaling pathway"$0.140740740740741$"UP"$"age"$0.230124585934817$0.549528911445925
Calcium signaling pathway$"Calcium signaling pathway"$0.125925925925926$"UP"$"age"$0.279740295879327$0.582118534777791
Neuroactive ligand-receptor interaction$"Neuroactive ligand-receptor interaction"$0.259259259259259$"UP"$"age"$0.0138272150890833$0.100332364430975
Oocyte meiosis$"Oocyte meiosis"$-0.22962962962963$"DOWN"$"age"$0.0373647387471611$0.206943168445815
Endocytosis$"Endocytosis"$-0.177777777777778$"DOWN"$"age"$0.0535852801558691$0.260685146704228
Hedgehog signaling pathway$"Hedgehog signaling pathway"$0.155555555555556$"UP"$"age"$0.176014096345183$0.480038444577771
TGF-beta signaling pathway$"TGF-beta signaling pathway"$0.00740740740740736$"UP"$"age"$0.950831491014324$0.965887736461526
Cell adhesion molecules (CAMs)$"Cell adhesion molecules (CAMs)"$0.0962962962962963$"UP"$"age"$0.399663358592455$0.692484767751147
Cytosolic DNA-sensing pathway$"Cytosolic DNA-sensing pathway"$0.148148148148148$"UP"$"age"$0.195871860592892$0.509053258661672
Regulation of actin cytoskeleton$"Regulation of actin cytoskeleton"$-0.0666666666666667$"DOWN"$"age + species + age:species"$0.5443398621002$0.783849401424288
Insulin signaling pathway$"Insulin signaling pathway"$0.0518518518518518$"UP"$"age"$0.660703984329628$0.837512092812204
Progesterone-mediated oocyte maturation$"Progesterone-mediated oocyte maturation"$0.140740740740741$"UP"$"age"$0.224088665675349$0.549528911445925
Herpes simplex infection$"Herpes simplex infection"$0.037037037037037$"UP"$"age"$0.750184808121785$0.886300721911528
