# Supplementary material for: Transcriptomic alterations during ageing reflect the shift from cancer to degenerative diseases in the elderly
Source: Nat Commun. 2018 Jan 30;9:327. doi: 10.1038/s41467-017-02395-2 (PMC5790807; doi:10.1038/s41467-017-02395-2)
Supplement: Supplementary file 5 — Supplementary Data 2 [file 41467_2017_2395_MOESM5_ESM.zip › Supplementary Data S2/SpeciesComparison/kegg-3-4/brain.csv]

KEGG pathway$"KEGG pathway"$"Diff"$"Direction of change"$"Interactions"$"P-value"$"FDR corrected p-value"
Glycolysis / Gluconeogenesis$"Glycolysis / Gluconeogenesis"$-0.107116920842411$"DOWN"$"age"$0.28743260022346$0.591289920459688
Citrate cycle (TCA cycle)$"Citrate cycle (TCA cycle)"$-0.285493827160494$"DOWN"$"age"$0.00239432495837694$0.0261199086368393
Fructose and mannose metabolism$"Fructose and mannose metabolism"$0.0467501815541032$"UP"$"age"$0.664198219493441$0.838987224623294
Ascorbate and aldarate metabolism$"Ascorbate and aldarate metabolism"$-0.0617283950617283$"DOWN"$"age"$0.521644116355869$0.769575439666428
Fatty acid elongation$"Fatty acid elongation"$-0.214687726942629$"DOWN"$"age"$0.0319365568587929$0.188478040478122
Synthesis and degradation of ketone bodies$"Synthesis and degradation of ketone bodies"$0.163398692810458$"UP"$"age"$0.0962122362574684$0.336275777210569
Alanine, aspartate and glutamate metabolism$"Alanine	aspartate and glutamate metabolism"$-0.248275236020334$"DOWN"$"age + species + age:species"$0.00779566447608388$0.0684497368631756
Lysine degradation$"Lysine degradation"$0.0358569353667393$"UP"$"age"$0.696416988617149$0.852755496265897
Histidine metabolism$"Histidine metabolism"$-0.129811183732752$"DOWN"$"age"$0.195905190983861$0.509053258661672
N-Glycan biosynthesis$"N-Glycan biosynthesis"$0.068082788671024$"UP"$"age"$0.515471782412802$0.769575439666428
Other glycan degradation$"Other glycan degradation"$0.0571895424836601$"UP"$"age"$0.532292108803231$0.775810361008757
Glycosaminoglycan degradation$"Glycosaminoglycan degradation"$-0.0272331154684096$"DOWN"$"age"$0.797310096273806$0.898753764560747
Glycosaminoglycan biosynthesis - chondroitin sulfate / dermatan sulfate$"Glycosaminoglycan biosynthesis - chondroitin sulfate / dermatan sulfate"$0.0335875090777052$"UP"$"age"$0.749449973079453$0.886300721911528
Inositol phosphate metabolism$"Inositol phosphate metabolism"$0.110748002904866$"UP"$"age"$0.284876659434777$0.589399985037469
alpha-Linolenic acid metabolism$"alpha-Linolenic acid metabolism"$-0.146151053013798$"DOWN"$"age"$0.0606879981377612$0.269724436167828
Sphingolipid metabolism$"Sphingolipid metabolism"$0.109840232389252$"UP"$"age"$0.254342705530456$0.56071568882592
Butanoate metabolism$"Butanoate metabolism"$-0.206971677559913$"DOWN"$"age + species + age:species"$0.0200697036998233$0.131365333307934
Nicotinate and nicotinamide metabolism$"Nicotinate and nicotinamide metabolism"$-0.14297385620915$"DOWN"$"age + species + age:species"$0.0604770779555311$0.269724436167828
Porphyrin and chlorophyll metabolism$"Porphyrin and chlorophyll metabolism"$-0.0363108206245461$"DOWN"$"age"$0.735653166653693$0.879850963439632
Nitrogen metabolism$"Nitrogen metabolism"$-0.0930464778503994$"DOWN"$"age"$0.384532701663233$0.678587120582176
Biosynthesis of unsaturated fatty acids$"Biosynthesis of unsaturated fatty acids"$-0.207879448075527$"DOWN"$"age + species + age:species"$0.0193588787322346$0.12905919154823
RNA transport$"RNA transport"$0.0127087872185911$"UP"$"age + species + age:species"$0.884204135776613$0.946269696493435
RNA degradation$"RNA degradation"$0.101216412490922$"UP"$"age + species + age:species"$0.271657339668959$0.568585129539682
RNA polymerase$"RNA polymerase"$0.0676289034132171$"UP"$"age"$0.519492227090065$0.769575439666428
DNA replication$"DNA replication"$0.136619462599855$"UP"$"age + species + age:species"$0.148334823425624$0.445004470276872
Spliceosome$"Spliceosome"$-0.031318082788671$"DOWN"$"age"$0.751522571716484$0.886300721911528
Homologous recombination$"Homologous recombination"$0.250998547567175$"UP"$"age"$0.00513594381178528$0.0491774665916411
MAPK signaling pathway$"MAPK signaling pathway"$0.155682643427741$"UP"$"age"$0.0653213248151173$0.279948534921931
Calcium signaling pathway$"Calcium signaling pathway"$-0.0603667392883079$"DOWN"$"age"$0.479875066352541$0.739607706883619
Neuroactive ligand-receptor interaction$"Neuroactive ligand-receptor interaction"$-0.0131626724763979$"DOWN"$"age + species + age:species"$0.888124994851566$0.946269696493435
Oocyte meiosis$"Oocyte meiosis"$0.193809005083515$"UP"$"age"$0.00674450740895075$0.0622569914672377
Endocytosis$"Endocytosis"$0.0190631808278867$"UP"$"age"$0.786032895463688$0.898323309101358
Hedgehog signaling pathway$"Hedgehog signaling pathway"$0.11437908496732$"UP"$"age + species + age:species"$0.154953763026749$0.453523208858778
TGF-beta signaling pathway$"TGF-beta signaling pathway"$-0.159313725490196$"DOWN"$"age + species + age:species"$0.107714525245487$0.359048417484957
Cell adhesion molecules (CAMs)$"Cell adhesion molecules (CAMs)"$-0.0059005083514887$"DOWN"$"age"$0.956514171410414$0.96726152165098
Cytosolic DNA-sensing pathway$"Cytosolic DNA-sensing pathway"$0.0326797385620916$"UP"$"age + species + age:species"$0.703446052569553$0.857351241203071
Regulation of actin cytoskeleton$"Regulation of actin cytoskeleton"$0.166575889615105$"UP"$"age"$0.0831105244768796$0.311664466788299
Insulin signaling pathway$"Insulin signaling pathway"$0.107116920842411$"UP"$"age"$0.230706860864835$0.549528911445925
Progesterone-mediated oocyte maturation$"Progesterone-mediated oocyte maturation"$0.320896877269426$"UP"$"age + species + age:species"$0.000331858855272757$0.00628785199464171
Herpes simplex infection$"Herpes simplex infection"$0.123910675381264$"UP"$"age"$0.230176277659405$0.549528911445925
