# Supplementary material for: Transcriptomic alterations during ageing reflect the shift from cancer to degenerative diseases in the elderly
Source: Nat Commun. 2018 Jan 30;9:327. doi: 10.1038/s41467-017-02395-2 (PMC5790807; doi:10.1038/s41467-017-02395-2)
Supplement: Supplementary file 5 — Supplementary Data 2 [file 41467_2017_2395_MOESM5_ESM.zip › Supplementary Data S2/SpeciesComparison/kegg-3-4/blood.csv]

KEGG pathway$"KEGG pathway"$"Diff"$"Direction of change"$"Interactions"$"P-value"$"FDR corrected p-value"
Glycolysis / Gluconeogenesis$"Glycolysis / Gluconeogenesis"$0.0596690590111643$"UP"$"age"$0.535108485884179$0.776770382735099
Citrate cycle (TCA cycle)$"Citrate cycle (TCA cycle)"$0.1230163476874$"UP"$"age"$0.1993542847174$0.509053258661672
Fructose and mannose metabolism$"Fructose and mannose metabolism"$0.0514952153110048$"UP"$"age"$0.601973443671914$0.80923219642783
Ascorbate and aldarate metabolism$"Ascorbate and aldarate metabolism"$-0.0490430622009569$"DOWN"$"age"$0.612847881759389$0.80923219642783
Fatty acid elongation$"Fatty acid elongation"$0.109938197767145$"UP"$"age"$0.260269361810065$0.566786568436332
Synthesis and degradation of ketone bodies$"Synthesis and degradation of ketone bodies"$0.142224880382775$"UP"$"age"$0.0858176327566547$0.313693996643428
Alanine, aspartate and glutamate metabolism$"Alanine	aspartate and glutamate metabolism"$0.0862340510366826$"UP"$"age"$0.374454800574363$0.667272834456198
Lysine degradation$"Lysine degradation"$-0.0923644338118023$"DOWN"$"age"$0.342733671122882$0.652826040234061
Histidine metabolism$"Histidine metabolism"$-0.00653907496012762$"DOWN"$"age"$0.947201696015094$0.965887736461526
N-Glycan biosynthesis$"N-Glycan biosynthesis"$0.0437300637958533$"UP"$"age"$0.655540891017009$0.833903606947432
Other glycan degradation$"Other glycan degradation"$0.0249302232854864$"UP"$"age"$0.800669455959364$0.898753764560747
Glycosaminoglycan degradation$"Glycosaminoglycan degradation"$-0.1998504784689$"DOWN"$"age"$0.0255946206761265$0.157828480843768
Glycosaminoglycan biosynthesis - chondroitin sulfate / dermatan sulfate$"Glycosaminoglycan biosynthesis - chondroitin sulfate / dermatan sulfate"$0.115659888357257$"UP"$"age"$0.232350133268371$0.549528911445925
Inositol phosphate metabolism$"Inositol phosphate metabolism"$-0.129964114832536$"DOWN"$"age"$0.17387478036493$0.480038444577771
alpha-Linolenic acid metabolism$"alpha-Linolenic acid metabolism"$-0.117703349282297$"DOWN"$"age"$0.216697522460409$0.541743806151022
Sphingolipid metabolism$"Sphingolipid metabolism"$-0.129964114832536$"DOWN"$"age + species + age:species"$0.139701732694382$0.429851485213484
Butanoate metabolism$"Butanoate metabolism"$0.150398724082935$"UP"$"age"$0.115312271931206$0.380847870598478
Nicotinate and nicotinamide metabolism$"Nicotinate and nicotinamide metabolism"$-0.0731559011164274$"DOWN"$"age"$0.459062141419843$0.729133515272691
Porphyrin and chlorophyll metabolism$"Porphyrin and chlorophyll metabolism"$-0.0866427432216906$"DOWN"$"age"$0.361395714674915$0.66041856488817
Nitrogen metabolism$"Nitrogen metabolism"$0.0453648325358852$"UP"$"age + species + age:species"$0.623665721962375$0.810693136530846
Biosynthesis of unsaturated fatty acids$"Biosynthesis of unsaturated fatty acids"$-0.0502691387559809$"DOWN"$"age"$0.606872111110879$0.80923219642783
RNA transport$"RNA transport"$-0.0400518341307815$"DOWN"$"age + species + age:species"$0.667451086791639$0.840148221136329
RNA degradation$"RNA degradation"$0.0126694577352472$"UP"$"age + species + age:species"$0.891466619409344$0.946269696493435
RNA polymerase$"RNA polymerase"$0.120155502392345$"UP"$"age"$0.212989605076859$0.536197607186498
DNA replication$"DNA replication"$0.0245215311004785$"UP"$"age"$0.80264533018688$0.898753764560747
Spliceosome$"Spliceosome"$0.064164673046252$"UP"$"age"$0.511041577865208$0.769575439666428
Homologous recombination$"Homologous recombination"$0.0711124401913875$"UP"$"age"$0.463364455206754$0.729133515272691
MAPK signaling pathway$"MAPK signaling pathway"$0.0490430622009569$"UP"$"age + species + age:species"$0.597263287039724$0.80923219642783
Calcium signaling pathway$"Calcium signaling pathway"$0.0490430622009569$"UP"$"age + species + age:species"$0.602124845771103$0.80923219642783
Neuroactive ligand-receptor interaction$"Neuroactive ligand-receptor interaction"$0.217424242424242$"UP"$"age + species + age:species"$0.0154033770809989$0.108729720571757
Oocyte meiosis$"Oocyte meiosis"$-0.0604864433811803$"DOWN"$"age"$0.513874592072889$0.769575439666428
Endocytosis$"Endocytosis"$0.136094497607656$"UP"$"age"$0.0817560682705433$0.309812469235743
Hedgehog signaling pathway$"Hedgehog signaling pathway"$-0.0719298245614035$"DOWN"$"age"$0.461085370490549$0.729133515272691
TGF-beta signaling pathway$"TGF-beta signaling pathway"$-0.0539473684210526$"DOWN"$"age + species + age:species"$0.52748946161744$0.771935797488937
Cell adhesion molecules (CAMs)$"Cell adhesion molecules (CAMs)"$0.0514952153110048$"UP"$"age + species + age:species"$0.567510519914992$0.796493006282971
Cytosolic DNA-sensing pathway$"Cytosolic DNA-sensing pathway"$-0.126285885167464$"DOWN"$"age"$0.190915438177244$0.509053258661672
Regulation of actin cytoskeleton$"Regulation of actin cytoskeleton"$-0.0878688197767146$"DOWN"$"age"$0.266964089681093$0.566786568436332
Insulin signaling pathway$"Insulin signaling pathway"$0.0514952153110048$"UP"$"age"$0.576317195587683$0.799718354849855
Progesterone-mediated oocyte maturation$"Progesterone-mediated oocyte maturation"$-0.170424641148325$"DOWN"$"age"$0.070490249996215$0.288369204529971
Herpes simplex infection$"Herpes simplex infection"$-0.138137958532695$"DOWN"$"age"$0.142191726055448$0.430159843529086
