# Supplementary material for: Transcriptomic alterations during ageing reflect the shift from cancer to degenerative diseases in the elderly
Source: Nat Commun. 2018 Jan 30;9:327. doi: 10.1038/s41467-017-02395-2 (PMC5790807; doi:10.1038/s41467-017-02395-2)
Supplement: Supplementary file 5 — Supplementary Data 2 [file 41467_2017_2395_MOESM5_ESM.zip › Supplementary Data S2/SpeciesComparison/kegg-3-4/skin.csv]

KEGG pathway$"KEGG pathway"$"Diff"$"Direction of change"$"Interactions"$"P-value"$"FDR corrected p-value"
Glycolysis / Gluconeogenesis$"Glycolysis / Gluconeogenesis"$-0.114257369614512$"DOWN"$"age"$0.153144402019279$0.453523208858778
Citrate cycle (TCA cycle)$"Citrate cycle (TCA cycle)"$0.0334278155706726$"UP"$"age"$0.68939832198874$0.849943136698447
Fructose and mannose metabolism$"Fructose and mannose metabolism"$0.0623346560846561$"UP"$"age + species + age:species"$0.441639069559008$0.729133515272691
Ascorbate and aldarate metabolism$"Ascorbate and aldarate metabolism"$0.0923374905517763$"UP"$"age + species + age:species"$0.192472425252293$0.509053258661672
Fatty acid elongation$"Fatty acid elongation"$-0.132752267573696$"DOWN"$"age"$0.101971788491375$0.34911511683831
Synthesis and degradation of ketone bodies$"Synthesis and degradation of ketone bodies"$-0.11932634164777$"DOWN"$"age + species + age:species"$0.132236163270475$0.413956685020618
Alanine, aspartate and glutamate metabolism$"Alanine	aspartate and glutamate metabolism"$0.0134259259259259$"UP"$"age + species + age:species"$0.865379381766688$0.932744243820382
Lysine degradation$"Lysine degradation"$-0.082473544973545$"DOWN"$"age"$0.316881787199998$0.62679913951648
Histidine metabolism$"Histidine metabolism"$0.137684240362812$"UP"$"age + species + age:species"$0.0665684776987671$0.280650956318649
N-Glycan biosynthesis$"N-Glycan biosynthesis"$-0.0206868858654573$"DOWN"$"age + species + age:species"$0.79152185516615$0.898753764560747
Other glycan degradation$"Other glycan degradation"$0.106311413454271$"UP"$"age"$0.1920645457387$0.509053258661672
Glycosaminoglycan degradation$"Glycosaminoglycan degradation"$0.0738425925925926$"UP"$"age + species + age:species"$0.333513925837039$0.647126546109959
Glycosaminoglycan biosynthesis - chondroitin sulfate / dermatan sulfate$"Glycosaminoglycan biosynthesis - chondroitin sulfate / dermatan sulfate"$-0.0898715041572185$"DOWN"$"age + species + age:species"$0.243971000602031$0.555883292510956
Inositol phosphate metabolism$"Inositol phosphate metabolism"$-0.0219198790627362$"DOWN"$"age + species + age:species"$0.780504537375936$0.89484596641827
alpha-Linolenic acid metabolism$"alpha-Linolenic acid metabolism"$-0.0601426681783825$"DOWN"$"age"$0.450075860069755$0.729133515272691
Sphingolipid metabolism$"Sphingolipid metabolism"$0.111243386243386$"UP"$"age"$0.175369693130168$0.480038444577771
Butanoate metabolism$"Butanoate metabolism"$-0.14275321239607$"DOWN"$"age + species + age:species"$0.0678239811103401$0.280650956318649
Nicotinate and nicotinamide metabolism$"Nicotinate and nicotinamide metabolism"$-0.254407596371882$"DOWN"$"age"$0.000624030623668668$0.00976743584872699
Porphyrin and chlorophyll metabolism$"Porphyrin and chlorophyll metabolism"$-0.0442507558578987$"DOWN"$"age"$0.593147474676679$0.808837465468198
Nitrogen metabolism$"Nitrogen metabolism"$0.0563066893424037$"UP"$"age"$0.487269649396666$0.739607706883619
Biosynthesis of unsaturated fatty acids$"Biosynthesis of unsaturated fatty acids"$-0.156727135298564$"DOWN"$"age"$0.0534098791811774$0.260685146704228
RNA transport$"RNA transport"$0.0235638699924414$"UP"$"age"$0.769582500066792$0.890835048308826
RNA degradation$"RNA degradation"$-0.104530423280423$"DOWN"$"age"$0.197567342221875$0.509053258661672
RNA polymerase$"RNA polymerase"$-0.070280612244898$"DOWN"$"age"$0.392069576597717$0.687962365479854
DNA replication$"DNA replication"$-0.0604166666666667$"DOWN"$"age + species + age:species"$0.455961939596158$0.729133515272691
Spliceosome$"Spliceosome"$-0.160837112622827$"DOWN"$"age"$0.0416345626909659$0.214120608124968
Homologous recombination$"Homologous recombination"$-0.149603174603175$"DOWN"$"age"$0.0602935593548436$0.269724436167828
MAPK signaling pathway$"MAPK signaling pathway"$0.0417847694633409$"UP"$"age + species + age:species"$0.583229994780931$0.801384725653188
Calcium signaling pathway$"Calcium signaling pathway"$0.00712396069538923$"UP"$"age"$0.931808268084903$0.965887736461526
Neuroactive ligand-receptor interaction$"Neuroactive ligand-receptor interaction"$0.0410997732426304$"UP"$"age + species + age:species"$0.568607507263121$0.796493006282971
Oocyte meiosis$"Oocyte meiosis"$0.00671296296296298$"UP"$"age"$0.934896062586238$0.965887736461526
Endocytosis$"Endocytosis"$-0.1838529856387$"DOWN"$"age"$0.0106953537671603$0.0837027686125585
Hedgehog signaling pathway$"Hedgehog signaling pathway"$0.00890495086923654$"UP"$"age + species + age:species"$0.911392313379948$0.956739842460828
TGF-beta signaling pathway$"TGF-beta signaling pathway"$0.106311413454271$"UP"$"age"$0.196780393593118$0.509053258661672
Cell adhesion molecules (CAMs)$"Cell adhesion molecules (CAMs)"$0.064937641723356$"UP"$"age"$0.43336515419307$0.72227525698845
Cytosolic DNA-sensing pathway$"Cytosolic DNA-sensing pathway"$0.0190428949357521$"UP"$"age"$0.818292965251373$0.900872989267567
Regulation of actin cytoskeleton$"Regulation of actin cytoskeleton"$0.0891865079365079$"UP"$"age + species + age:species"$0.086264805032128$0.313693996643428
Insulin signaling pathway$"Insulin signaling pathway"$-0.00684996220710504$"DOWN"$"age"$0.930199888834861$0.965887736461526
Progesterone-mediated oocyte maturation$"Progesterone-mediated oocyte maturation"$0.0553476946334089$"UP"$"age + species + age:species"$0.488602534563239$0.739607706883619
Herpes simplex infection$"Herpes simplex infection"$0.11864134542706$"UP"$"age + species + age:species"$0.0876717245579307$0.315306537266701
