# Supplementary material for: Transcriptomic alterations during ageing reflect the shift from cancer to degenerative diseases in the elderly
Source: Nat Commun. 2018 Jan 30;9:327. doi: 10.1038/s41467-017-02395-2 (PMC5790807; doi:10.1038/s41467-017-02395-2)
Supplement: Supplementary file 5 — Supplementary Data 2 [file 41467_2017_2395_MOESM5_ESM.zip › Supplementary Data S2/SpeciesComparison/kegg-3-4/all.csv]

KEGG pathway$"KEGG pathway"$"Diff"$"Direction of change"$"Interactions"$"P-value"$"FDR corrected p-value"$"Cross-species regulation"
Glycolysis / Gluconeogenesis$"Glycolysis / Gluconeogenesis"$-0.0538564455317992$"DOWN"$"organ + species + age"$0.261731388768741$0.566786568436332$FALSE
Citrate cycle (TCA cycle)$"Citrate cycle (TCA cycle)"$-0.0442859506671867$"DOWN"$"organ + age + organ:age"$0.355245567434822$0.658676739943893$FALSE
Fructose and mannose metabolism$"Fructose and mannose metabolism"$0.0855578011795435$"UP"$"organ + species + age + organ:species + organ:age + species:age + organ:species:age"$0.0745700238529357$0.293551269520267$FALSE
Ascorbate and aldarate metabolism$"Ascorbate and aldarate metabolism"$0.0140528785353805$"UP"$"organ + species + age + organ:age + species:age"$0.759660390615141$0.886300721911528$FALSE
Fatty acid elongation$"Fatty acid elongation"$-0.142762708458911$"DOWN"$"organ + age + organ:age"$0.00204662080250211$0.0230244840281487$FALSE
Synthesis and degradation of ketone bodies$"Synthesis and degradation of ketone bodies"$-0.031604439244052$"DOWN"$"organ + age + organ:age"$0.485309332528985$0.739607706883619$FALSE
Alanine, aspartate and glutamate metabolism$"Alanine	aspartate and glutamate metabolism"$-0.00644009502535198$"DOWN"$"species + age + species:age"$0.89186772913204$0.946269696493435$FALSE
Lysine degradation$"Lysine degradation"$-0.0553683414293987$"DOWN"$"organ + species + age"$0.248845318533242$0.559901966699794$FALSE
Histidine metabolism$"Histidine metabolism"$0.0261383540758076$"UP"$"organ + species + age + organ:age + species:age"$0.577574367391562$0.799718354849855$FALSE
N-Glycan biosynthesis$"N-Glycan biosynthesis"$0.0276066375917455$"UP"$"species + age + species:age"$0.563279856175746$0.796493006282971$FALSE
Other glycan degradation$"Other glycan degradation"$0.102154735311846$"UP"$"species + age + species:age"$0.0258663343605064$0.157828480843768$FALSE
Glycosaminoglycan degradation$"Glycosaminoglycan degradation"$0.037026912030635$"UP"$"organ + species + age + organ:age + species:age"$0.415275234482052$0.701873635744314$FALSE
Glycosaminoglycan biosynthesis - chondroitin sulfate / dermatan sulfate$"Glycosaminoglycan biosynthesis - chondroitin sulfate / dermatan sulfate"$-0.0365229467314351$"DOWN"$"organ + species + age + organ:species + organ:age + species:age + organ:species:age"$0.424943085616234$0.714269165446742$FALSE
Inositol phosphate metabolism$"Inositol phosphate metabolism"$0.0418775780354336$"UP"$"organ + species + age + organ:species + organ:age + species:age + organ:species:age"$0.370361481291333$0.663333996342687$FALSE
alpha-Linolenic acid metabolism$"alpha-Linolenic acid metabolism"$-0.0885719013343735$"DOWN"$"organ + species + age + organ:species + organ:age + species:age + organ:species:age"$0.0510367453820753$0.257404398962322$FALSE
Sphingolipid metabolism$"Sphingolipid metabolism"$0.0847146284674207$"UP"$"species + age + species:age"$0.0591994183454222$0.269724436167828$FALSE
Butanoate metabolism$"Butanoate metabolism"$-0.122366651301871$"DOWN"$"organ + age + organ:age"$0.00807361413350924$0.0692024068586506$FALSE
Nicotinate and nicotinamide metabolism$"Nicotinate and nicotinamide metabolism"$-0.14415830467208$"DOWN"$"age"$0.00178522623660788$0.0210552552693172$FALSE
Porphyrin and chlorophyll metabolism$"Porphyrin and chlorophyll metabolism"$-0.0191991395714404$"DOWN"$"organ + species + age + organ:age + species:age"$0.689373380070938$0.849943136698447$FALSE
Nitrogen metabolism$"Nitrogen metabolism"$-0.0280039948468839$"DOWN"$"organ + species + age + organ:species + organ:age + species:age + organ:species:age"$0.561621960346962$0.796493006282971$FALSE
Biosynthesis of unsaturated fatty acids$"Biosynthesis of unsaturated fatty acids"$-0.178825302272808$"DOWN"$"species + age + species:age"$6.59292709687339e-05$0.00182573365759571$FALSE
RNA transport$"RNA transport"$0.00514626103605997$"UP"$"organ + species + age + organ:species + organ:age + species:age + organ:species:age"$0.911560461011289$0.956739842460828$FALSE
RNA degradation$"RNA degradation"$0.0420665650226335$"UP"$"organ + species + age + organ:species + organ:age + species:age + organ:species:age"$0.35861289174723$0.658676739943893$FALSE
RNA polymerase$"RNA polymerase"$0.0317110472881136$"UP"$"organ + species + age"$0.520209590299105$0.769575439666428$FALSE
DNA replication$"DNA replication"$-0.00508811119384461$"DOWN"$"organ + species + age + organ:species + organ:age + species:age + organ:species:age"$0.915194454405438$0.957761638331272$FALSE
Spliceosome$"Spliceosome"$-0.0570982992353059$"DOWN"$"organ + species + age + organ:species + organ:age + species:age + organ:species:age"$0.229014888687617$0.549528911445925$FALSE
Homologous recombination$"Homologous recombination"$0.0238123603871928$"UP"$"organ + species + age + organ:age + species:age"$0.607849991253345$0.80923219642783$FALSE
MAPK signaling pathway$"MAPK signaling pathway"$0.0860133082768973$"UP"$"species + age + species:age"$0.0544169942696844$0.261201572494485$FALSE
Calcium signaling pathway$"Calcium signaling pathway"$0.0249075157489156$"UP"$"species + age + species:age"$0.588313300208883$0.805295772149041$FALSE
Neuroactive ligand-receptor interaction$"Neuroactive ligand-receptor interaction"$0.113353425758489$"UP"$"organ + species + age + organ:species + organ:age + species:age + organ:species:age"$0.0100984301741917$0.0807874413935333$FALSE
Oocyte meiosis$"Oocyte meiosis"$-0.0133647720691652$"DOWN"$"organ + age + organ:age"$0.766295987457047$0.889892114466248$FALSE
Endocytosis$"Endocytosis"$-0.0596375090120437$"DOWN"$"organ + species + age + organ:age + species:age"$0.123513740762851$0.397008452452023$FALSE
Hedgehog signaling pathway$"Hedgehog signaling pathway"$0.0381559881336501$"UP"$"species + age + species:age"$0.402025879055527$0.692484767751147$FALSE
TGF-beta signaling pathway$"TGF-beta signaling pathway"$-0.00848987696344361$"DOWN"$"organ + species + age + organ:species + organ:age + species:age + organ:species:age"$0.859595869741188$0.929292832152636$FALSE
Cell adhesion molecules (CAMs)$"Cell adhesion molecules (CAMs)"$0.0521701001075536$"UP"$"species + age + species:age"$0.269223620007258$0.566786568436332$FALSE
Cytosolic DNA-sensing pathway$"Cytosolic DNA-sensing pathway"$0.00940573697833563$"UP"$"organ + species + age + organ:species + organ:age + species:age + organ:species:age"$0.84285114993562$0.916752351578088$FALSE
Regulation of actin cytoskeleton$"Regulation of actin cytoskeleton"$0.0330242645581439$"UP"$"organ + species + age + organ:species + organ:age + species:age + organ:species:age"$0.407278814114913$0.694883284745824$FALSE
Insulin signaling pathway$"Insulin signaling pathway"$0.0427692089494025$"UP"$"organ + species + age"$0.354550750488795$0.658676739943893$FALSE
Progesterone-mediated oocyte maturation$"Progesterone-mediated oocyte maturation"$0.0714419269817632$"UP"$"species + age + species:age"$0.122890407023277$0.397008452452023$FALSE
Herpes simplex infection$"Herpes simplex infection"$0.0408114975948186$"UP"$"species + age + species:age"$0.368955899332502$0.663333996342687$FALSE
