# Supplementary material for: Transcriptomic alterations during ageing reflect the shift from cancer to degenerative diseases in the elderly
Source: Nat Commun. 2018 Jan 30;9:327. doi: 10.1038/s41467-017-02395-2 (PMC5790807; doi:10.1038/s41467-017-02395-2)
Supplement: Supplementary file 5 — Supplementary Data 2 [file 41467_2017_2395_MOESM5_ESM.zip › Supplementary Data S2/SpeciesComparison/kegg-3-4/hsapiens.csv]

KEGG pathway$"KEGG pathway"$"Diff"$"Direction of change"$"Interactions"$"P-value"$"FDR corrected p-value"
Glycolysis / Gluconeogenesis$"Glycolysis / Gluconeogenesis"$0.105707908163265$"UP"$"organ + age"$0.1679673214867$0.472408091681343
Citrate cycle (TCA cycle)$"Citrate cycle (TCA cycle)"$0.144770408163265$"UP"$"organ + age"$0.0653080609325557$0.279948534921931
Fructose and mannose metabolism$"Fructose and mannose metabolism"$0.0574776785714285$"UP"$"organ + age"$0.479230888221854$0.739607706883619
Ascorbate and aldarate metabolism$"Ascorbate and aldarate metabolism"$-0.163424744897959$"DOWN"$"age"$0.0335366751306883$0.194729081403997
Fatty acid elongation$"Fatty acid elongation"$0.0341996173469388$"UP"$"organ + age"$0.674467772655325$0.843417882947788
Synthesis and degradation of ketone bodies$"Synthesis and degradation of ketone bodies"$0.102279974489796$"UP"$"organ + age"$0.159123400942798$0.461971164027479
Alanine, aspartate and glutamate metabolism$"Alanine	aspartate and glutamate metabolism"$0.110491071428571$"UP"$"organ + age"$0.162514254789385$0.468041053793429
Lysine degradation$"Lysine degradation"$-0.143973214285714$"DOWN"$"organ + age"$0.0675044707849554$0.280650956318649
Histidine metabolism$"Histidine metabolism"$-0.0941485969387755$"DOWN"$"organ + age"$0.239461892684299$0.555883292510956
N-Glycan biosynthesis$"N-Glycan biosynthesis"$0.148836096938776$"UP"$"organ + age"$0.0578785403193987$0.269724436167828
Other glycan degradation$"Other glycan degradation"$-0.0449617346938775$"DOWN"$"organ + age"$0.5746796744796$0.799718354849855
Glycosaminoglycan degradation$"Glycosaminoglycan degradation"$-0.04296875$"DOWN"$"organ + age + organ:age"$0.581090972849751$0.801384725653188
Glycosaminoglycan biosynthesis - chondroitin sulfate / dermatan sulfate$"Glycosaminoglycan biosynthesis - chondroitin sulfate / dermatan sulfate"$-0.0663265306122449$"DOWN"$"organ + age"$0.410297491509496$0.696731589355749
Inositol phosphate metabolism$"Inositol phosphate metabolism"$-0.120216836734694$"DOWN"$"organ + age"$0.130115447609835$0.410890887188952
alpha-Linolenic acid metabolism$"alpha-Linolenic acid metabolism"$-0.0903220663265307$"DOWN"$"organ + age"$0.254421220820885$0.56071568882592
Sphingolipid metabolism$"Sphingolipid metabolism"$-0.158482142857143$"DOWN"$"age"$0.0407289504978388$0.212498872162637
Butanoate metabolism$"Butanoate metabolism"$0.0907206632653061$"UP"$"organ + age"$0.255437147131808$0.56071568882592
Nicotinate and nicotinamide metabolism$"Nicotinate and nicotinamide metabolism"$-0.130660076530612$"DOWN"$"organ + age"$0.101001857415212$0.34911511683831
Porphyrin and chlorophyll metabolism$"Porphyrin and chlorophyll metabolism"$0.0560427295918368$"UP"$"organ + age"$0.48896287288417$0.739607706883619
Nitrogen metabolism$"Nitrogen metabolism"$0.126036352040816$"UP"$"organ + age"$0.107633821136222$0.359048417484957
Biosynthesis of unsaturated fatty acids$"Biosynthesis of unsaturated fatty acids"$0.00573979591836737$"UP"$"organ + age"$0.943324924966288$0.965887736461526
RNA transport$"RNA transport"$0.00573979591836737$"UP"$"organ + age"$0.942415027027839$0.965887736461526
RNA degradation$"RNA degradation"$0.0630580357142857$"UP"$"organ + age"$0.426577418252915$0.714269165446742
RNA polymerase$"RNA polymerase"$0.0613042091836735$"UP"$"organ + age"$0.449240764520817$0.729133515272691
DNA replication$"DNA replication"$0.0306919642857144$"UP"$"organ + age"$0.704933242766969$0.857351241203071
Spliceosome$"Spliceosome"$-0.0763711734693877$"DOWN"$"organ + age"$0.335114902670958$0.647126546109959
Homologous recombination$"Homologous recombination"$-0.0491071428571429$"DOWN"$"organ + age"$0.540952368586937$0.782099810005211
MAPK signaling pathway$"MAPK signaling pathway"$-0.145487882653061$"DOWN"$"organ + age"$0.0606163304753508$0.269724436167828
Calcium signaling pathway$"Calcium signaling pathway"$0.0366709183673469$"UP"$"organ + age"$0.648588127143623$0.829139084374275
Neuroactive ligand-receptor interaction$"Neuroactive ligand-receptor interaction"$-0.0739795918367347$"DOWN"$"organ + age + organ:age"$0.333010555657284$0.647126546109959
Oocyte meiosis$"Oocyte meiosis"$0.0228794642857142$"UP"$"organ + age"$0.773133488195879$0.892077101764476
Endocytosis$"Endocytosis"$-0.0161033163265306$"DOWN"$"organ + age"$0.820826142313122$0.900906741563183
Hedgehog signaling pathway$"Hedgehog signaling pathway"$-0.0813934948979592$"DOWN"$"organ + age"$0.309583958541895$0.61916791708379
TGF-beta signaling pathway$"TGF-beta signaling pathway"$-0.0583545918367346$"DOWN"$"organ + age + organ:age"$0.454918745545938$0.729133515272691
Cell adhesion molecules (CAMs)$"Cell adhesion molecules (CAMs)"$-0.0106823979591836$"DOWN"$"organ + age"$0.893699157799355$0.946269696493435
Cytosolic DNA-sensing pathway$"Cytosolic DNA-sensing pathway"$-0.159359056122449$"DOWN"$"age"$0.0404224379908253$0.212498872162637
Regulation of actin cytoskeleton$"Regulation of actin cytoskeleton"$-0.0362723214285715$"DOWN"$"organ + age"$0.488028175419873$0.739607706883619
Insulin signaling pathway$"Insulin signaling pathway"$-0.0058992346938776$"DOWN"$"organ + age"$0.937863726617273$0.965887736461526
Progesterone-mediated oocyte maturation$"Progesterone-mediated oocyte maturation"$-0.0408163265306123$"DOWN"$"organ + age"$0.614117324672494$0.80923219642783
Herpes simplex infection$"Herpes simplex infection"$-0.140146683673469$"DOWN"$"organ + age"$0.0739456638311103$0.293551269520267
