# Supplementary material for: Transcriptomic alterations during ageing reflect the shift from cancer to degenerative diseases in the elderly
Source: Nat Commun. 2018 Jan 30;9:327. doi: 10.1038/s41467-017-02395-2 (PMC5790807; doi:10.1038/s41467-017-02395-2)
Supplement: Supplementary file 5 — Supplementary Data 2 [file 41467_2017_2395_MOESM5_ESM.zip › Supplementary Data S2/SpeciesComparison/kegg-3-4/drerio.csv]

KEGG pathway$"KEGG pathway"$"Diff"$"Direction of change"$"Interactions"$"P-value"$"FDR corrected p-value"
Glycolysis / Gluconeogenesis$"Glycolysis / Gluconeogenesis"$-0.148148148148148$"DOWN"$"organ + age"$0.200096046935377$0.509053258661672
Citrate cycle (TCA cycle)$"Citrate cycle (TCA cycle)"$-0.296296296296296$"DOWN"$"age"$0.00404014667055198$0.0415557943256775
Fructose and mannose metabolism$"Fructose and mannose metabolism"$0.377777777777778$"UP"$"age"$7.69544504234395e-05$0.00197882872517416
Ascorbate and aldarate metabolism$"Ascorbate and aldarate metabolism"$0.148148148148148$"UP"$"organ + age + organ:age"$0.16564494359621$0.469544722005004
Fatty acid elongation$"Fatty acid elongation"$-0.444444444444444$"DOWN"$"age"$8.91779444710576e-08$5.35067666826345e-06
Synthesis and degradation of ketone bodies$"Synthesis and degradation of ketone bodies"$-0.207407407407407$"DOWN"$"organ + age"$0.0733216385841934$0.293551269520267
Alanine, aspartate and glutamate metabolism$"Alanine	aspartate and glutamate metabolism"$-0.362962962962963$"DOWN"$"organ + age + organ:age"$6.49180354167317e-05$0.00182573365759571
Lysine degradation$"Lysine degradation"$0.0592592592592593$"UP"$"organ + age"$0.628812125881513$0.811370485008404
Histidine metabolism$"Histidine metabolism"$0.207407407407407$"UP"$"organ + age + organ:age"$0.0362349329206604$0.203821497678715
N-Glycan biosynthesis$"N-Glycan biosynthesis"$-0.303703703703704$"DOWN"$"age"$0.00349655284576957$0.0370223242493248
Other glycan degradation$"Other glycan degradation"$0.407407407407407$"UP"$"age"$9.97538386759884e-06$0.000359113819233558
Glycosaminoglycan degradation$"Glycosaminoglycan degradation"$0.437037037037037$"UP"$"age"$3.80259676342146e-07$1.95562119261675e-05
Glycosaminoglycan biosynthesis - chondroitin sulfate / dermatan sulfate$"Glycosaminoglycan biosynthesis - chondroitin sulfate / dermatan sulfate"$0.0148148148148148$"UP"$"organ + age + organ:age"$0.87485092910244$0.940138311871279
Inositol phosphate metabolism$"Inositol phosphate metabolism"$0.4$"UP"$"age"$8.49859558235025e-06$0.00033994382329401
alpha-Linolenic acid metabolism$"alpha-Linolenic acid metabolism"$-0.0962962962962963$"DOWN"$"organ + age + organ:age"$0.376267737207245$0.667272834456198
Sphingolipid metabolism$"Sphingolipid metabolism"$0.4$"UP"$"age"$1.26750362611582e-05$0.000414819368546995
Butanoate metabolism$"Butanoate metabolism"$-0.466666666666667$"DOWN"$"age"$9.85541696147368e-09$8.86987526532631e-07
Nicotinate and nicotinamide metabolism$"Nicotinate and nicotinamide metabolism"$-0.17037037037037$"DOWN"$"organ + age + organ:age"$0.122881619316399$0.397008452452023
Porphyrin and chlorophyll metabolism$"Porphyrin and chlorophyll metabolism"$-0.0444444444444445$"DOWN"$"organ + age"$0.719437544423393$0.869119181182623
Nitrogen metabolism$"Nitrogen metabolism"$-0.00740740740740736$"DOWN"$"organ + age"$0.952326018138877$0.965887736461526
Biosynthesis of unsaturated fatty acids$"Biosynthesis of unsaturated fatty acids"$-0.503703703703704$"DOWN"$"age"$4.21089913864929e-12$1.51592368991374e-09
RNA transport$"RNA transport"$0.103703703703704$"UP"$"organ + age + organ:age"$0.33614628922934$0.647126546109959
RNA degradation$"RNA degradation"$0.318518518518518$"UP"$"age"$0.00153084336608805$0.020411244881174
RNA polymerase$"RNA polymerase"$-0.118518518518518$"DOWN"$"organ + age"$0.31632696107287$0.62679913951648
DNA replication$"DNA replication"$-0.140740740740741$"DOWN"$"organ + age + organ:age"$0.0621328321699505$0.272778287575393
Spliceosome$"Spliceosome"$-0.207407407407407$"DOWN"$"organ + age + organ:age"$0.0391994400879915$0.212498872162637
Homologous recombination$"Homologous recombination"$-0.2$"DOWN"$"organ + age + organ:age"$0.0125077627440145$0.0958041401669199
MAPK signaling pathway$"MAPK signaling pathway"$0.192592592592593$"UP"$"organ + age"$0.078274481337141$0.299774609376285
Calcium signaling pathway$"Calcium signaling pathway"$-0.2$"DOWN"$"organ + age"$0.0862658490769426$0.313693996643428
Neuroactive ligand-receptor interaction$"Neuroactive ligand-receptor interaction"$0.103703703703704$"UP"$"organ + age + organ:age"$0.292830262950967$0.592240981249147
Oocyte meiosis$"Oocyte meiosis"$-0.17037037037037$"DOWN"$"organ + age + organ:age"$0.102795006624614$0.34911511683831
Endocytosis$"Endocytosis"$-0.348148148148148$"DOWN"$"age"$0.000301674877170838$0.00603349754341676
Hedgehog signaling pathway$"Hedgehog signaling pathway"$0.451851851851852$"UP"$"age"$7.90585183115399e-08$5.35067666826345e-06
TGF-beta signaling pathway$"TGF-beta signaling pathway"$-0.111111111111111$"DOWN"$"organ + age + organ:age"$0.252904135088742$0.56071568882592
Cell adhesion molecules (CAMs)$"Cell adhesion molecules (CAMs)"$0.0296296296296297$"UP"$"organ + age"$0.810993698968786$0.898753764560747
Cytosolic DNA-sensing pathway$"Cytosolic DNA-sensing pathway"$0.311111111111111$"UP"$"organ + age + organ:age"$0.00138468115442354$0.0191725082920182
Regulation of actin cytoskeleton$"Regulation of actin cytoskeleton"$0.103703703703704$"UP"$"organ + age + organ:age"$0.240260012004908$0.555883292510956
Insulin signaling pathway$"Insulin signaling pathway"$-0.133333333333333$"DOWN"$"organ + age"$0.243228421175939$0.555883292510956
Progesterone-mediated oocyte maturation$"Progesterone-mediated oocyte maturation"$0.496296296296296$"UP"$"age"$3.01916174383355e-11$5.43449113890038e-09
Herpes simplex infection$"Herpes simplex infection"$0.318518518518518$"UP"$"organ + age + organ:age"$0.00123877796912657$0.0178384027554226
