# Supplementary material for: Transcriptomic alterations during ageing reflect the shift from cancer to degenerative diseases in the elderly
Source: Nat Commun. 2018 Jan 30;9:327. doi: 10.1038/s41467-017-02395-2 (PMC5790807; doi:10.1038/s41467-017-02395-2)
Supplement: Supplementary file 5 — Supplementary Data 2 [file 41467_2017_2395_MOESM5_ESM.zip › Supplementary Data S2/SpeciesComparison/kegg-3-4/nfurzeri.csv]

KEGG pathway$"KEGG pathway"$"Diff"$"Direction of change"$"Interactions"$"P-value"$"FDR corrected p-value"
Glycolysis / Gluconeogenesis$"Glycolysis / Gluconeogenesis"$-0.2$"DOWN"$"organ + age"$0.0763863587322791$0.295689130576564
Citrate cycle (TCA cycle)$"Citrate cycle (TCA cycle)"$-0.125925925925926$"DOWN"$"organ + age"$0.298648677537483$0.600634211807229
Fructose and mannose metabolism$"Fructose and mannose metabolism"$-0.0962962962962963$"DOWN"$"organ + age + organ:age"$0.353571303162339$0.658676739943893
Ascorbate and aldarate metabolism$"Ascorbate and aldarate metabolism"$0.251851851851852$"UP"$"age"$0.0189546109083173$0.128748300509325
Fatty acid elongation$"Fatty acid elongation"$-0.22962962962963$"DOWN"$"age"$0.0359926980661199$0.203821497678715
Synthesis and degradation of ketone bodies$"Synthesis and degradation of ketone bodies"$-0.162962962962963$"DOWN"$"organ + age"$0.173904773126589$0.480038444577771
Alanine, aspartate and glutamate metabolism$"Alanine	aspartate and glutamate metabolism"$-0.0888888888888889$"DOWN"$"organ + age"$0.471026434186701$0.737258766553097
Lysine degradation$"Lysine degradation"$-0.0444444444444445$"DOWN"$"organ + age"$0.714884106177679$0.866526189306278
Histidine metabolism$"Histidine metabolism"$0.207407407407407$"UP"$"organ + age"$0.0750186577662905$0.293551269520267
N-Glycan biosynthesis$"N-Glycan biosynthesis"$0.0296296296296297$"UP"$"organ + age"$0.811374926339564$0.898753764560747
Other glycan degradation$"Other glycan degradation"$0.103703703703704$"UP"$"organ + age"$0.393667353580139$0.687962365479854
Glycosaminoglycan degradation$"Glycosaminoglycan degradation"$-0.00740740740740736$"DOWN"$"organ + age"$0.952472629010672$0.965887736461526
Glycosaminoglycan biosynthesis - chondroitin sulfate / dermatan sulfate$"Glycosaminoglycan biosynthesis - chondroitin sulfate / dermatan sulfate"$-0.185185185185185$"DOWN"$"organ + age"$0.0918922110986557$0.324325450936432
Inositol phosphate metabolism$"Inositol phosphate metabolism"$-0.037037037037037$"DOWN"$"organ + age + organ:age"$0.726607536200847$0.871929043441016
alpha-Linolenic acid metabolism$"alpha-Linolenic acid metabolism"$0.037037037037037$"UP"$"organ + age"$0.760741452974062$0.886300721911528
Sphingolipid metabolism$"Sphingolipid metabolism"$-0.0296296296296297$"DOWN"$"organ + age"$0.810610151080983$0.898753764560747
Butanoate metabolism$"Butanoate metabolism"$-0.2$"DOWN"$"organ + age"$0.0884610007331578$0.315306537266701
Nicotinate and nicotinamide metabolism$"Nicotinate and nicotinamide metabolism"$0.0444444444444445$"UP"$"organ + age + organ:age"$0.678755017668808$0.844126147419524
Porphyrin and chlorophyll metabolism$"Porphyrin and chlorophyll metabolism"$-0.237037037037037$"DOWN"$"age"$0.031189770699669$0.187138624198014
Nitrogen metabolism$"Nitrogen metabolism"$-0.118518518518519$"DOWN"$"organ + age"$0.331701831607547$0.647126546109959
Biosynthesis of unsaturated fatty acids$"Biosynthesis of unsaturated fatty acids"$-0.318518518518518$"DOWN"$"age"$0.00181309142596898$0.0210552552693172
RNA transport$"RNA transport"$0$"DOWN"$"organ + age"$1$1
RNA degradation$"RNA degradation"$-0.0444444444444445$"DOWN"$"organ + age + organ:age"$0.693483799750921$0.852062006519903
RNA polymerase$"RNA polymerase"$0.140740740740741$"UP"$"organ + age"$0.233549787364518$0.549528911445925
DNA replication$"DNA replication"$0.133333333333333$"UP"$"organ + age"$0.268877616164907$0.566786568436332
Spliceosome$"Spliceosome"$-0.0222222222222222$"DOWN"$"organ + age"$0.853481917541386$0.925462320225599
Homologous recombination$"Homologous recombination"$0.222222222222222$"UP"$"age"$0.0406744638329938$0.212498872162637
MAPK signaling pathway$"MAPK signaling pathway"$0.274074074074074$"UP"$"age"$0.00948240105396265$0.0793875437075943
Calcium signaling pathway$"Calcium signaling pathway"$-0.0888888888888889$"DOWN"$"organ + age"$0.463484092410349$0.729133515272691
Neuroactive ligand-receptor interaction$"Neuroactive ligand-receptor interaction"$0.0888888888888889$"UP"$"organ + age"$0.453593716930875$0.729133515272691
Oocyte meiosis$"Oocyte meiosis"$0.111111111111111$"UP"$"organ + age"$0.345915960716222$0.655419715041262
Endocytosis$"Endocytosis"$0.037037037037037$"UP"$"organ + age"$0.739951254596214$0.882061098194163
Hedgehog signaling pathway$"Hedgehog signaling pathway"$-0.00740740740740747$"DOWN"$"organ + age"$0.952326018138877$0.965887736461526
TGF-beta signaling pathway$"TGF-beta signaling pathway"$0.0148148148148148$"UP"$"organ + age"$0.90519106870907$0.955626934707523
Cell adhesion molecules (CAMs)$"Cell adhesion molecules (CAMs)"$-0.17037037037037$"DOWN"$"organ + age"$0.154695556456588$0.453523208858778
Cytosolic DNA-sensing pathway$"Cytosolic DNA-sensing pathway"$0$"DOWN"$"organ + age"$1$1
Regulation of actin cytoskeleton$"Regulation of actin cytoskeleton"$0.0888888888888889$"UP"$"organ + age"$0.457116294113319$0.729133515272691
Insulin signaling pathway$"Insulin signaling pathway"$0.274074074074074$"UP"$"age"$0.0097671133473783$0.0799127455694588
Progesterone-mediated oocyte maturation$"Progesterone-mediated oocyte maturation"$0.111111111111111$"UP"$"organ + age"$0.358210895925115$0.658676739943893
Herpes simplex infection$"Herpes simplex infection"$0.133333333333333$"UP"$"organ + age"$0.267309907198929$0.566786568436332
