# Supplementary material for: Transcriptomic alterations during ageing reflect the shift from cancer to degenerative diseases in the elderly
Source: Nat Commun. 2018 Jan 30;9:327. doi: 10.1038/s41467-017-02395-2 (PMC5790807; doi:10.1038/s41467-017-02395-2)
Supplement: Supplementary file 5 — Supplementary Data 2 [file 41467_2017_2395_MOESM5_ESM.zip › Supplementary Data S2/SpeciesComparison/kegg-2-5/nfurzeri.csv]

KEGG pathway$"KEGG pathway"$"Diff"$"Direction of change"$"Interactions"$"P-value"$"FDR corrected p-value"
Citrate cycle (TCA cycle)$"Citrate cycle (TCA cycle)"$0.155555555555556$"UP"$"organ + age"$0.195708535252926$0.399145321031422
Pentose phosphate pathway$"Pentose phosphate pathway"$0.0814814814814815$"UP"$"organ + age"$0.49667419375219$0.679130958433576
Pentose and glucuronate interconversions$"Pentose and glucuronate interconversions"$-0.0962962962962963$"DOWN"$"organ + age"$0.416504786576218$0.618737540605923
Fatty acid elongation$"Fatty acid elongation"$0.177777777777778$"UP"$"organ + age + organ:age"$0.0991859656429961$0.266805916314784
Fatty acid degradation$"Fatty acid degradation"$-0.037037037037037$"DOWN"$"organ + age + organ:age"$0.729216515593395$0.857246896193762
Synthesis and degradation of ketone bodies$"Synthesis and degradation of ketone bodies"$-0.0666666666666667$"DOWN"$"organ + age + organ:age"$0.543308977592328$0.71208155361037
Steroid biosynthesis$"Steroid biosynthesis"$0.0518518518518518$"UP"$"organ + age"$0.602850382680619$0.753257273288563
Primary bile acid biosynthesis$"Primary bile acid biosynthesis"$-0.0888888888888889$"DOWN"$"organ + age + organ:age"$0.387247781801336$0.591922167716186
Steroid hormone biosynthesis$"Steroid hormone biosynthesis"$-0.133333333333333$"DOWN"$"organ + age"$0.27043625269978$0.488530004877022
Purine metabolism$"Purine metabolism"$0.111111111111111$"UP"$"organ + age"$0.360282047314872$0.565649566197702
Alanine, aspartate and glutamate metabolism$"Alanine	aspartate and glutamate metabolism"$-0.259259259259259$"DOWN"$"age"$0.0178201083433268$0.0938221088845241
Glycine, serine and threonine metabolism$"Glycine	serine and threonine metabolism"$0.0962962962962963$"UP"$"organ + age + organ:age"$0.360954989707165$0.565649566197702
Cysteine and methionine metabolism$"Cysteine and methionine metabolism"$0.118518518518519$"UP"$"organ + age"$0.32703566002967$0.541542920909346
Valine, leucine and isoleucine degradation$"Valine	leucine and isoleucine degradation"$-0.140740740740741$"DOWN"$"organ + age + organ:age"$0.198534863585021$0.399145321031422
Lysine degradation$"Lysine degradation"$0.074074074074074$"UP"$"organ + age + organ:age"$0.477289340269428$0.660697154170714
Arginine and proline metabolism$"Arginine and proline metabolism"$0.0296296296296297$"UP"$"organ + age"$0.806436643000489$0.905797539688344
Histidine metabolism$"Histidine metabolism"$-0.274074074074074$"DOWN"$"age"$0.0108461694445739$0.0639349453730518
Phenylalanine metabolism$"Phenylalanine metabolism"$0$"DOWN"$"organ + age"$1$1
Tryptophan metabolism$"Tryptophan metabolism"$0.177777777777778$"UP"$"organ + age + organ:age"$0.0963920256874432$0.262688162964773
Selenocompound metabolism$"Selenocompound metabolism"$0.118518518518518$"UP"$"organ + age"$0.32703566002967$0.541542920909346
Glutathione metabolism$"Glutathione metabolism"$-0.162962962962963$"DOWN"$"organ + age"$0.173430146353454$0.373541853684362
Other glycan degradation$"Other glycan degradation"$0.548148148148148$"UP"$"age"$5.38766582689217e-20$2.28957437065019e-17
Mucin type O-Glycan biosynthesis$"Mucin type O-Glycan biosynthesis"$-0.192592592592593$"DOWN"$"organ + age"$0.0964095298863627$0.262688162964773
Other types of O-glycan biosynthesis$"Other types of O-glycan biosynthesis"$0.0148148148148148$"UP"$"organ + age + organ:age"$0.892281176798838$0.944407568570591
Amino sugar and nucleotide sugar metabolism$"Amino sugar and nucleotide sugar metabolism"$0.42962962962963$"UP"$"age"$6.20908501055596e-07$2.73199740464462e-05
Glycosaminoglycan degradation$"Glycosaminoglycan degradation"$0.503703703703704$"UP"$"age"$5.51379176598756e-12$1.13216524261611e-09
Glycosaminoglycan biosynthesis - chondroitin sulfate / dermatan sulfate$"Glycosaminoglycan biosynthesis - chondroitin sulfate / dermatan sulfate"$0.22962962962963$"UP"$"age"$0.0300027362875578$0.125769412772948
Glycosaminoglycan biosynthesis - heparan sulfate / heparin$"Glycosaminoglycan biosynthesis - heparan sulfate / heparin"$-0.214814814814815$"DOWN"$"organ + age"$0.0627526428684962$0.195230444479766
Glycerolipid metabolism$"Glycerolipid metabolism"$-0.4$"DOWN"$"age"$3.29892319991217e-06$0.000106954562691889
Inositol phosphate metabolism$"Inositol phosphate metabolism"$0.222222222222222$"UP"$"organ + age + organ:age"$0.0304908110936321$0.126635879743187
Glycerophospholipid metabolism$"Glycerophospholipid metabolism"$-0.237037037037037$"DOWN"$"age"$0.0330501669328313$0.132200667731325
Ether lipid metabolism$"Ether lipid metabolism"$-0.17037037037037$"DOWN"$"organ + age"$0.155150845314692$0.351067503672129
Arachidonic acid metabolism$"Arachidonic acid metabolism"$0.192592592592593$"UP"$"organ + age"$0.102678850231124$0.272630050613675
alpha-Linolenic acid metabolism$"alpha-Linolenic acid metabolism"$-0.185185185185185$"DOWN"$"organ + age"$0.114263229032765$0.287290404425238
Sphingolipid metabolism$"Sphingolipid metabolism"$-0.0666666666666667$"DOWN"$"organ + age"$0.585321667457716$0.744954849491638
Glycosphingolipid biosynthesis - ganglio series$"Glycosphingolipid biosynthesis - ganglio series"$0.459259259259259$"UP"$"age"$1.28043988211571e-08$9.85938709229096e-07
Pyruvate metabolism$"Pyruvate metabolism"$-0.0888888888888889$"DOWN"$"organ + age"$0.465875133261629$0.648964211409436
Glyoxylate and dicarboxylate metabolism$"Glyoxylate and dicarboxylate metabolism"$-0.185185185185185$"DOWN"$"organ + age"$0.115512557928345$0.288626029775129
Propanoate metabolism$"Propanoate metabolism"$-0.207407407407407$"DOWN"$"organ + age + organ:age"$0.0526281135001159$0.178763233477292
Butanoate metabolism$"Butanoate metabolism"$-0.422222222222222$"DOWN"$"age"$2.08807818762097e-06$7.14586757541398e-05
Nicotinate and nicotinamide metabolism$"Nicotinate and nicotinamide metabolism"$-0.318518518518518$"DOWN"$"organ + age + organ:age"$0.00021633245843795$0.00333151985994444
Terpenoid backbone biosynthesis$"Terpenoid backbone biosynthesis"$0.0444444444444445$"UP"$"organ + age"$0.718319648017498$0.849299238346984
Metabolism of xenobiotics by cytochrome P450$"Metabolism of xenobiotics by cytochrome P450"$-0.0888888888888889$"DOWN"$"organ + age"$0.465875133261629$0.648964211409436
Drug metabolism - cytochrome P450$"Drug metabolism - cytochrome P450"$-0.192592592592593$"DOWN"$"organ + age"$0.101505970818406$0.270682588849082
Biosynthesis of unsaturated fatty acids$"Biosynthesis of unsaturated fatty acids"$-0.288888888888889$"DOWN"$"age"$0.00630920049815147$0.0464465015120646
Ribosome biogenesis in eukaryotes$"Ribosome biogenesis in eukaryotes"$0.488888888888889$"UP"$"age"$1.74115863658155e-10$2.14510744026847e-08
mRNA surveillance pathway$"mRNA surveillance pathway"$0.37037037037037$"UP"$"age"$0.000128771207173996$0.0021438665843022
RNA degradation$"RNA degradation"$0.2$"UP"$"organ + age"$0.0869976939962033$0.245497000558258
RNA polymerase$"RNA polymerase"$0.192592592592593$"UP"$"organ + age"$0.0968022938198108$0.262688162964773
Spliceosome$"Spliceosome"$0.474074074074074$"UP"$"age"$3.40863875816154e-10$3.49953579171252e-08
Protein export$"Protein export"$0.422222222222222$"UP"$"age"$1.45904420166551e-06$5.61732017641222e-05
PPAR signaling pathway$"PPAR signaling pathway"$-0.111111111111111$"DOWN"$"organ + age"$0.356644803593332$0.565649566197702
Base excision repair$"Base excision repair"$0.118518518518519$"UP"$"organ + age + organ:age"$0.267975254433419$0.485508108032312
Nucleotide excision repair$"Nucleotide excision repair"$0.392592592592593$"UP"$"age"$2.54528009784419e-05$0.0005406526000938
Homologous recombination$"Homologous recombination"$0.0148148148148148$"UP"$"organ + age + organ:age"$0.88234595093171$0.935499321469765
MAPK signaling pathway$"MAPK signaling pathway"$-0.2$"DOWN"$"organ + age"$0.0793118416199184$0.234885069412835
ErbB signaling pathway$"ErbB signaling pathway"$-0.274074074074074$"DOWN"$"age"$0.010645917063395$0.0639349453730518
Calcium signaling pathway$"Calcium signaling pathway"$0.177777777777778$"UP"$"organ + age + organ:age"$0.0872789661075625$0.245497000558258
Cytokine-cytokine receptor interaction$"Cytokine-cytokine receptor interaction"$-0.0814814814814815$"DOWN"$"organ + age + organ:age"$0.42178609260063$0.624567867889394
Phosphatidylinositol signaling system$"Phosphatidylinositol signaling system"$-0.244444444444444$"DOWN"$"age"$0.0262241813487381$0.114568054686686
Neuroactive ligand-receptor interaction$"Neuroactive ligand-receptor interaction"$-0.237037037037037$"DOWN"$"age"$0.0226132878882298$0.10739049995854
Oocyte meiosis$"Oocyte meiosis"$0.037037037037037$"UP"$"organ + age + organ:age"$0.705557214434716$0.839041011760202
Ubiquitin mediated proteolysis$"Ubiquitin mediated proteolysis"$0.214814814814815$"UP"$"organ + age"$0.0615052699152667$0.193302276876553
SNARE interactions in vesicular transport$"SNARE interactions in vesicular transport"$-0.222222222222222$"DOWN"$"organ + age"$0.0539487028050501$0.181125525790568
Regulation of autophagy$"Regulation of autophagy"$0.2$"UP"$"organ + age + organ:age"$0.0425589652442185$0.155126169174193
Protein processing in endoplasmic reticulum$"Protein processing in endoplasmic reticulum"$0.385185185185185$"UP"$"age"$3.09078686472988e-05$0.000634641569557869
Endocytosis$"Endocytosis"$0.0518518518518519$"UP"$"organ + age + organ:age"$0.63552560885782$0.780735209781913
Wnt signaling pathway$"Wnt signaling pathway"$-0.0888888888888889$"DOWN"$"organ + age + organ:age"$0.339171431042842$0.553055847313274
Dorso-ventral axis formation$"Dorso-ventral axis formation"$-0.325925925925926$"DOWN"$"age"$0.00135312601170123$0.0146232565475081
Hedgehog signaling pathway$"Hedgehog signaling pathway"$-0.0814814814814815$"DOWN"$"organ + age"$0.504548253087086$0.681713786046418
TGF-beta signaling pathway$"TGF-beta signaling pathway"$0$"DOWN"$"organ + age + organ:age"$1$1
VEGF signaling pathway$"VEGF signaling pathway"$0.133333333333333$"UP"$"organ + age"$0.271470338551216$0.488723184400663
Focal adhesion$"Focal adhesion"$-0.140740740740741$"DOWN"$"organ + age + organ:age"$0.174598317738849$0.374747608805334
ECM-receptor interaction$"ECM-receptor interaction"$-0.437037037037037$"DOWN"$"age"$4.93236853483861e-07$2.33718385958506e-05
Cell adhesion molecules (CAMs)$"Cell adhesion molecules (CAMs)"$-0.288888888888889$"DOWN"$"organ + age + organ:age"$0.000876466052027816$0.0107980617609827
Adherens junction$"Adherens junction"$-0.074074074074074$"DOWN"$"organ + age + organ:age"$0.357781314554994$0.565649566197702
Tight junction$"Tight junction"$0.0222222222222222$"UP"$"organ + age + organ:age"$0.808747803293164$0.905797539688344
RIG-I-like receptor signaling pathway$"RIG-I-like receptor signaling pathway"$0.251851851851852$"UP"$"age"$0.0197218934055362$0.0995980431005551
Cytosolic DNA-sensing pathway$"Cytosolic DNA-sensing pathway"$0.481481481481481$"UP"$"age"$1.98956670890664e-11$3.06393273171623e-09
Jak-STAT signaling pathway$"Jak-STAT signaling pathway"$-0.177777777777778$"DOWN"$"organ + age"$0.130922185898801$0.308996423423991
Intestinal immune network for IgA production$"Intestinal immune network for IgA production"$0.177777777777778$"UP"$"organ + age + organ:age"$0.0462514267918328$0.162805022307251
Phototransduction$"Phototransduction"$-0.088888888888889$"DOWN"$"organ + age"$0.457116294113319$0.645834030215148
Regulation of actin cytoskeleton$"Regulation of actin cytoskeleton"$-0.133333333333333$"DOWN"$"organ + age + organ:age"$0.20039838146379$0.399676671371891
GnRH signaling pathway$"GnRH signaling pathway"$-0.103703703703704$"DOWN"$"organ + age + organ:age"$0.343166151872656$0.553377878412451
Progesterone-mediated oocyte maturation$"Progesterone-mediated oocyte maturation"$0.0222222222222222$"UP"$"organ + age + organ:age"$0.823664389211065$0.919327649760725
Melanogenesis$"Melanogenesis"$-0.274074074074074$"DOWN"$"organ + age + organ:age"$0.00752084187298487$0.0498154687500933
Adipocytokine signaling pathway$"Adipocytokine signaling pathway"$-0.0666666666666667$"DOWN"$"organ + age"$0.590780607150405$0.747270747442812
Salmonella infection$"Salmonella infection"$0.00740740740740736$"UP"$"organ + age + organ:age"$0.943290870327166$0.964917100552187
