# Supplementary material for: Transcriptomic alterations during ageing reflect the shift from cancer to degenerative diseases in the elderly
Source: Nat Commun. 2018 Jan 30;9:327. doi: 10.1038/s41467-017-02395-2 (PMC5790807; doi:10.1038/s41467-017-02395-2)
Supplement: Supplementary file 5 — Supplementary Data 2 [file 41467_2017_2395_MOESM5_ESM.zip › Supplementary Data S2/SpeciesComparison/kegg-2-5/mmusculus.csv]

KEGG pathway$"KEGG pathway"$"Diff"$"Direction of change"$"Interactions"$"P-value"$"FDR corrected p-value"
Citrate cycle (TCA cycle)$"Citrate cycle (TCA cycle)"$0.0357487922705313$"UP"$"organ + age"$0.712408466576393$0.845556099057915
Pentose phosphate pathway$"Pentose phosphate pathway"$0.0821256038647343$"UP"$"organ + age"$0.391415189947964$0.595337671624558
Pentose and glucuronate interconversions$"Pentose and glucuronate interconversions"$0.0734299516908212$"UP"$"organ + age"$0.436260017409212$0.635310096274408
Fatty acid elongation$"Fatty acid elongation"$-0.148792270531401$"DOWN"$"organ + age + organ:age"$0.0667210052445752$0.206533362968132
Fatty acid degradation$"Fatty acid degradation"$-0.0705314009661835$"DOWN"$"organ + age"$0.463265317291641$0.648964211409436
Synthesis and degradation of ketone bodies$"Synthesis and degradation of ketone bodies"$-0.140096618357488$"DOWN"$"organ + age + organ:age"$0.10398061328648$0.273726742668681
Steroid biosynthesis$"Steroid biosynthesis"$0.200966183574879$"UP"$"age"$0.023447914175841$0.109423599487258
Primary bile acid biosynthesis$"Primary bile acid biosynthesis"$-0.121739130434783$"DOWN"$"organ + age + organ:age"$0.0435583373128618$0.157082718016654
Steroid hormone biosynthesis$"Steroid hormone biosynthesis"$-0.0908212560386473$"DOWN"$"organ + age + organ:age"$0.241714258684497$0.448481877559187
Purine metabolism$"Purine metabolism"$-0.0502415458937198$"DOWN"$"organ + age"$0.597673449357997$0.751360907764339
Alanine, aspartate and glutamate metabolism$"Alanine	aspartate and glutamate metabolism"$0.131400966183575$"UP"$"organ + age"$0.155586734581966$0.351067503672129
Glycine, serine and threonine metabolism$"Glycine	serine and threonine metabolism"$-0.093719806763285$"DOWN"$"organ + age"$0.318983207305861$0.53365700522876
Cysteine and methionine metabolism$"Cysteine and methionine metabolism"$-0.121739130434783$"DOWN"$"organ + age"$0.202304345693675$0.401165961253173
Valine, leucine and isoleucine degradation$"Valine	leucine and isoleucine degradation"$-0.085024154589372$"DOWN"$"organ + age"$0.365543327785709$0.568622954333326
Lysine degradation$"Lysine degradation"$-0.116908212560386$"DOWN"$"organ + age + organ:age"$0.179435504546506$0.379835982132809
Arginine and proline metabolism$"Arginine and proline metabolism"$0.180676328502415$"UP"$"age"$0.0405856000023117$0.152443473179415
Histidine metabolism$"Histidine metabolism"$-0.0821256038647343$"DOWN"$"organ + age"$0.385733846703489$0.591074750172511
Phenylalanine metabolism$"Phenylalanine metabolism"$0.151690821256039$"UP"$"organ + age"$0.0868620555871379$0.245497000558258
Tryptophan metabolism$"Tryptophan metabolism"$-0.104347826086957$"DOWN"$"organ + age + organ:age"$0.214716558582731$0.415928931091076
Selenocompound metabolism$"Selenocompound metabolism"$-0.181642512077295$"DOWN"$"age"$0.0399246461329016$0.15088087127526
Glutathione metabolism$"Glutathione metabolism"$0.140096618357488$"UP"$"organ + age"$0.140234823058052$0.324754327081805
Other glycan degradation$"Other glycan degradation"$0.126570048309179$"UP"$"organ + age"$0.163015230001587$0.358633506003492
Mucin type O-Glycan biosynthesis$"Mucin type O-Glycan biosynthesis"$-0.16231884057971$"DOWN"$"organ + age"$0.0558790699671634$0.181453169817631
Other types of O-glycan biosynthesis$"Other types of O-glycan biosynthesis"$-0.121739130434783$"DOWN"$"organ + age"$0.15661499976825$0.352097955683365
Amino sugar and nucleotide sugar metabolism$"Amino sugar and nucleotide sugar metabolism"$-0.042512077294686$"DOWN"$"organ + age"$0.661426625145797$0.803626826607122
Glycosaminoglycan degradation$"Glycosaminoglycan degradation"$-0.0357487922705313$"DOWN"$"organ + age + organ:age"$0.669827300142721$0.810635789563685
Glycosaminoglycan biosynthesis - chondroitin sulfate / dermatan sulfate$"Glycosaminoglycan biosynthesis - chondroitin sulfate / dermatan sulfate"$-0.17487922705314$"DOWN"$"organ + age + organ:age"$0.024180774199154$0.111011055325478
Glycosaminoglycan biosynthesis - heparan sulfate / heparin$"Glycosaminoglycan biosynthesis - heparan sulfate / heparin"$-0.0357487922705313$"DOWN"$"organ + age + organ:age"$0.685546082391506$0.824780207888001
Glycerolipid metabolism$"Glycerolipid metabolism"$0.0879227053140097$"UP"$"organ + age"$0.36179533941866$0.565649566197702
Inositol phosphate metabolism$"Inositol phosphate metabolism"$0.0599033816425121$"UP"$"organ + age + organ:age"$0.504645270190205$0.681713786046418
Glycerophospholipid metabolism$"Glycerophospholipid metabolism"$-0.160386473429952$"DOWN"$"organ + age"$0.081118262747577$0.236819193613779
Ether lipid metabolism$"Ether lipid metabolism"$-0.185507246376812$"DOWN"$"age"$0.0346689242396849$0.134314825985194
Arachidonic acid metabolism$"Arachidonic acid metabolism"$-0.093719806763285$"DOWN"$"organ + age"$0.329013993124814$0.543358229932668
alpha-Linolenic acid metabolism$"alpha-Linolenic acid metabolism"$-0.14975845410628$"DOWN"$"organ + age + organ:age"$0.0227343472916965$0.10739049995854
Sphingolipid metabolism$"Sphingolipid metabolism"$0.201932367149758$"UP"$"age"$0.0162665361219492$0.0886742146116878
Glycosphingolipid biosynthesis - ganglio series$"Glycosphingolipid biosynthesis - ganglio series"$-0.21256038647343$"DOWN"$"age"$0.012096053328192$0.0696370920576285
Pyruvate metabolism$"Pyruvate metabolism"$-0.104347826086957$"DOWN"$"organ + age + organ:age"$0.226553074274394$0.430898587981536
Glyoxylate and dicarboxylate metabolism$"Glyoxylate and dicarboxylate metabolism"$-0.0183574879227053$"DOWN"$"organ + age"$0.849071440750795$0.926787523203322
Propanoate metabolism$"Propanoate metabolism"$-0.0714975845410628$"DOWN"$"organ + age"$0.451922700982695$0.642577255018159
Butanoate metabolism$"Butanoate metabolism"$-0.106280193236715$"DOWN"$"organ + age + organ:age"$0.229149905691284$0.434327205864095
Nicotinate and nicotinamide metabolism$"Nicotinate and nicotinamide metabolism"$0.0753623188405797$"UP"$"organ + age"$0.429166737765802$0.632427486394969
Terpenoid backbone biosynthesis$"Terpenoid backbone biosynthesis"$-0.167149758454106$"DOWN"$"organ + age"$0.0702838501607642$0.215397272134481
Metabolism of xenobiotics by cytochrome P450$"Metabolism of xenobiotics by cytochrome P450"$0.254106280193237$"UP"$"age"$0.00242834954908111$0.0226535734228328
Drug metabolism - cytochrome P450$"Drug metabolism - cytochrome P450"$0.314009661835749$"UP"$"age"$0.00010472192240993$0.00179190845012547
Biosynthesis of unsaturated fatty acids$"Biosynthesis of unsaturated fatty acids"$-0.107246376811594$"DOWN"$"organ + age"$0.261814379435353$0.47574530304477
Ribosome biogenesis in eukaryotes$"Ribosome biogenesis in eukaryotes"$-0.142995169082126$"DOWN"$"organ + age"$0.129622394184081$0.308099949283953
mRNA surveillance pathway$"mRNA surveillance pathway"$-0.0531400966183575$"DOWN"$"organ + age + organ:age"$0.540419941284362$0.709805296015282
RNA degradation$"RNA degradation"$-0.17487922705314$"DOWN"$"organ + age"$0.0544645558039945$0.181125525790568
RNA polymerase$"RNA polymerase"$0.0695652173913043$"UP"$"organ + age + organ:age"$0.393972957392305$0.597194715967635
Spliceosome$"Spliceosome"$0.0550724637681159$"UP"$"organ + age + organ:age"$0.535352480460507$0.70465198282836
Protein export$"Protein export"$-0.217391304347826$"DOWN"$"age"$0.0124681874859718$0.0711148471422095
PPAR signaling pathway$"PPAR signaling pathway"$0.021256038647343$"UP"$"organ + age"$0.825305503762469$0.919327649760725
Base excision repair$"Base excision repair"$-0.119806763285024$"DOWN"$"organ + age"$0.190716663853657$0.396896840992745
Nucleotide excision repair$"Nucleotide excision repair"$-0.0260869565217391$"DOWN"$"organ + age"$0.776615424385747$0.888089629129959
Homologous recombination$"Homologous recombination"$-0.0183574879227053$"DOWN"$"organ + age"$0.845404923991973$0.925293018958064
MAPK signaling pathway$"MAPK signaling pathway"$0.136231884057971$"UP"$"organ + age + organ:age"$0.0934217862298079$0.259224415844872
ErbB signaling pathway$"ErbB signaling pathway"$0.129468599033816$"UP"$"organ + age"$0.166341345700542$0.363355563657921
Calcium signaling pathway$"Calcium signaling pathway"$0.167149758454106$"UP"$"age"$0.0414219269972123$0.154121075054466
Cytokine-cytokine receptor interaction$"Cytokine-cytokine receptor interaction"$0.197101449275362$"UP"$"organ + age + organ:age"$0.00940498721006908$0.0585199204182076
Phosphatidylinositol signaling system$"Phosphatidylinositol signaling system"$-0.017391304347826$"DOWN"$"organ + age"$0.850056738003047$0.926787523203322
Neuroactive ligand-receptor interaction$"Neuroactive ligand-receptor interaction"$0.263768115942029$"UP"$"age"$0.00153217808969375$0.0159969780212093
Oocyte meiosis$"Oocyte meiosis"$0.108212560386473$"UP"$"organ + age"$0.225193405330812$0.430804775415467
Ubiquitin mediated proteolysis$"Ubiquitin mediated proteolysis"$-0.00966183574879231$"DOWN"$"organ + age + organ:age"$0.914748578200543$0.950020366019994
SNARE interactions in vesicular transport$"SNARE interactions in vesicular transport"$-0.114009661835749$"DOWN"$"organ + age"$0.231902028765917$0.435523322316479
Regulation of autophagy$"Regulation of autophagy"$-0.150724637681159$"DOWN"$"organ + age + organ:age"$0.0884291176108589$0.247601529310405
Protein processing in endoplasmic reticulum$"Protein processing in endoplasmic reticulum"$-0.0463768115942029$"DOWN"$"organ + age + organ:age"$0.532056942705737$0.703319907095996
Endocytosis$"Endocytosis"$0.202898550724638$"UP"$"organ + age + organ:age"$0.000836760883519128$0.0105192796785262
Wnt signaling pathway$"Wnt signaling pathway"$-0.134299516908213$"DOWN"$"organ + age"$0.143398216501695$0.33083633470054
Dorso-ventral axis formation$"Dorso-ventral axis formation"$-0.00386473429951689$"DOWN"$"organ + age + organ:age"$0.964826502101581$0.979132002132741
Hedgehog signaling pathway$"Hedgehog signaling pathway"$-0.0927536231884059$"DOWN"$"organ + age"$0.30292954464889$0.521241898055074
TGF-beta signaling pathway$"TGF-beta signaling pathway"$-0.00869565217391299$"DOWN"$"organ + age + organ:age"$0.920076817416133$0.952201686776895
VEGF signaling pathway$"VEGF signaling pathway"$0.0956521739130434$"UP"$"organ + age"$0.319674407352943$0.53365700522876
Focal adhesion$"Focal adhesion"$0.051207729468599$"UP"$"organ + age + organ:age"$0.562106614748016$0.729906270128932
ECM-receptor interaction$"ECM-receptor interaction"$0.183574879227053$"UP"$"age"$0.0422134515190755$0.154782655569943
Cell adhesion molecules (CAMs)$"Cell adhesion molecules (CAMs)"$0.297584541062802$"UP"$"age"$0.000279672774932252$0.00410186736567302
Adherens junction$"Adherens junction"$0.0338164251207729$"UP"$"organ + age + organ:age"$0.705433286711894$0.839041011760202
Tight junction$"Tight junction"$-0.00869565217391305$"DOWN"$"organ + age + organ:age"$0.916091067233566$0.950020366019994
RIG-I-like receptor signaling pathway$"RIG-I-like receptor signaling pathway"$-0.169082125603865$"DOWN"$"organ + age"$0.0715484056025004$0.218187217084853
Cytosolic DNA-sensing pathway$"Cytosolic DNA-sensing pathway"$-0.0618357487922705$"DOWN"$"organ + age"$0.516734804250855$0.691946118427948
Jak-STAT signaling pathway$"Jak-STAT signaling pathway"$-0.0753623188405797$"DOWN"$"organ + age"$0.416844284661458$0.618737540605923
Intestinal immune network for IgA production$"Intestinal immune network for IgA production"$0.166183574879227$"UP"$"organ + age + organ:age"$0.0208159001639746$0.101766623023876
Phototransduction$"Phototransduction"$-0.067632850241546$"DOWN"$"organ + age"$0.461592830736285$0.648964211409436
Regulation of actin cytoskeleton$"Regulation of actin cytoskeleton"$0.11304347826087$"UP"$"organ + age + organ:age"$0.17864957961874$0.37947634843153
GnRH signaling pathway$"GnRH signaling pathway"$0.142995169082126$"UP"$"organ + age"$0.123201733235872$0.301159792354355
Progesterone-mediated oocyte maturation$"Progesterone-mediated oocyte maturation"$-0.232850241545894$"DOWN"$"age"$0.00710695595596854$0.0484733093552893
Melanogenesis$"Melanogenesis"$0.136231884057971$"UP"$"organ + age"$0.138139081942584$0.322324524532696
Adipocytokine signaling pathway$"Adipocytokine signaling pathway"$0.0724637681159421$"UP"$"organ + age"$0.44763846413681$0.640576312503003
Salmonella infection$"Salmonella infection"$0.192270531400966$"UP"$"age"$0.0297510580382282$0.125769412772948
