# Supplementary material for: Transcriptomic alterations during ageing reflect the shift from cancer to degenerative diseases in the elderly
Source: Nat Commun. 2018 Jan 30;9:327. doi: 10.1038/s41467-017-02395-2 (PMC5790807; doi:10.1038/s41467-017-02395-2)
Supplement: Supplementary file 5 — Supplementary Data 2 [file 41467_2017_2395_MOESM5_ESM.zip › Supplementary Data S2/SpeciesComparison/kegg-2-5/liver.csv]

KEGG pathway$"KEGG pathway"$"Diff"$"Direction of change"$"Interactions"$"P-value"$"FDR corrected p-value"
Citrate cycle (TCA cycle)$"Citrate cycle (TCA cycle)"$-0.147685185185185$"DOWN"$"age"$0.211621242775952$0.411644768589912
Pentose phosphate pathway$"Pentose phosphate pathway"$-0.235912698412698$"DOWN"$"age"$0.0351594502419987$0.135363883431695
Pentose and glucuronate interconversions$"Pentose and glucuronate interconversions"$0.0882275132275133$"UP"$"age + species + age:species"$0.438403119355385$0.636925286610654
Fatty acid elongation$"Fatty acid elongation"$0.00958994708994715$"UP"$"age + species + age:species"$0.932494499914266$0.960562896232756
Fatty acid degradation$"Fatty acid degradation"$-0.216732804232804$"DOWN"$"age + species + age:species"$0.0490396702776896$0.171638845971914
Synthesis and degradation of ketone bodies$"Synthesis and degradation of ketone bodies"$-0.229199735449735$"DOWN"$"age + species + age:species"$0.0271490879363127$0.117773508230765
Steroid biosynthesis$"Steroid biosynthesis"$0.131382275132275$"UP"$"age"$0.273716718536085$0.488723184400663
Primary bile acid biosynthesis$"Primary bile acid biosynthesis"$-0.456481481481482$"DOWN"$"age"$1.19198347210665e-07$6.67510744379725e-06
Steroid hormone biosynthesis$"Steroid hormone biosynthesis"$-0.239748677248677$"DOWN"$"age + species + age:species"$0.0246038040700412$0.111011055325478
Purine metabolism$"Purine metabolism"$-0.085350529100529$"DOWN"$"age"$0.47590848970207$0.660269436163232
Alanine, aspartate and glutamate metabolism$"Alanine	aspartate and glutamate metabolism"$0.0709656084656084$"UP"$"age"$0.559331169697642$0.729906270128932
Glycine, serine and threonine metabolism$"Glycine	serine and threonine metabolism"$-0.0786375661375661$"DOWN"$"age"$0.511427053028222$0.687262036647516
Cysteine and methionine metabolism$"Cysteine and methionine metabolism"$-0.00958994708994709$"DOWN"$"age"$0.936836616196445$0.961818925961683
Valine, leucine and isoleucine degradation$"Valine	leucine and isoleucine degradation"$-0.0249338624338624$"DOWN"$"age + species + age:species"$0.831969771399071$0.921522412934735
Lysine degradation$"Lysine degradation"$-0.108366402116402$"DOWN"$"age"$0.363178861021303$0.566375135162336
Arginine and proline metabolism$"Arginine and proline metabolism"$-0.052744708994709$"DOWN"$"age + species + age:species"$0.600833587126683$0.752933123280233
Histidine metabolism$"Histidine metabolism"$-0.0249338624338624$"DOWN"$"age"$0.839184916709788$0.924754756159623
Phenylalanine metabolism$"Phenylalanine metabolism"$0.092063492063492$"UP"$"age"$0.433623616799159$0.634470660209695
Tryptophan metabolism$"Tryptophan metabolism"$-0.141931216931217$"DOWN"$"age"$0.23046558219074$0.435480977391091
Selenocompound metabolism$"Selenocompound metabolism"$-0.187962962962963$"DOWN"$"age + species + age:species"$0.0622350461488223$0.19460298694251
Glutathione metabolism$"Glutathione metabolism"$0.140972222222222$"UP"$"age"$0.239017445958761$0.446165899123021
Other glycan degradation$"Other glycan degradation"$0.233994708994709$"UP"$"age"$0.0376504049180037$0.143853708055631
Mucin type O-Glycan biosynthesis$"Mucin type O-Glycan biosynthesis"$-0.29537037037037$"DOWN"$"age"$0.00441393254740479$0.0344174993569791
Other types of O-glycan biosynthesis$"Other types of O-glycan biosynthesis"$0.23207671957672$"UP"$"age"$0.0214903734445808$0.104236771983163
Amino sugar and nucleotide sugar metabolism$"Amino sugar and nucleotide sugar metabolism"$0.149603174603175$"UP"$"age"$0.209615039872827$0.409913855751307
Glycosaminoglycan degradation$"Glycosaminoglycan degradation"$0.271395502645503$"UP"$"age + species + age:species"$0.00839588273327698$0.0544406711968276
Glycosaminoglycan biosynthesis - chondroitin sulfate / dermatan sulfate$"Glycosaminoglycan biosynthesis - chondroitin sulfate / dermatan sulfate"$0.203306878306878$"UP"$"age"$0.025448030746966$0.112270123671752
Glycosaminoglycan biosynthesis - heparan sulfate / heparin$"Glycosaminoglycan biosynthesis - heparan sulfate / heparin"$0.204265873015873$"UP"$"age"$0.0741065226407187$0.224874965254595
Glycerolipid metabolism$"Glycerolipid metabolism"$-0.115079365079365$"DOWN"$"age + species + age:species"$0.311115399668615$0.531234991864194
Inositol phosphate metabolism$"Inositol phosphate metabolism"$0.0345238095238096$"UP"$"age"$0.777078425488714$0.888089629129959
Glycerophospholipid metabolism$"Glycerophospholipid metabolism"$-0.223445767195767$"DOWN"$"age"$0.0512185591114605$0.177250743891347
Ether lipid metabolism$"Ether lipid metabolism"$-0.26468253968254$"DOWN"$"age"$0.0168799139662188$0.0904176261147025
Arachidonic acid metabolism$"Arachidonic acid metabolism"$-0.326058201058201$"DOWN"$"age"$0.00198636186007532$0.0194222048540698
alpha-Linolenic acid metabolism$"alpha-Linolenic acid metabolism"$-0.302083333333333$"DOWN"$"age"$0.00528557256881631$0.0402803791555256
Sphingolipid metabolism$"Sphingolipid metabolism"$0.126587301587302$"UP"$"age + species + age:species"$0.24015474593381$0.446934512070171
Glycosphingolipid biosynthesis - ganglio series$"Glycosphingolipid biosynthesis - ganglio series"$-0.0191798941798941$"DOWN"$"age + species + age:species"$0.865624495926379$0.929768215838817
Pyruvate metabolism$"Pyruvate metabolism"$-0.188921957671958$"DOWN"$"age"$0.103904165252512$0.273726742668681
Glyoxylate and dicarboxylate metabolism$"Glyoxylate and dicarboxylate metabolism"$-0.180291005291005$"DOWN"$"age"$0.126848455470644$0.306426072823203
Propanoate metabolism$"Propanoate metabolism"$-0.156316137566138$"DOWN"$"age"$0.186717939208327$0.389892374753659
Butanoate metabolism$"Butanoate metabolism"$-0.249338624338624$"DOWN"$"age + species + age:species"$0.00633361384255427$0.0464465015120646
Nicotinate and nicotinamide metabolism$"Nicotinate and nicotinamide metabolism"$-0.163029100529101$"DOWN"$"age"$0.169334416704476$0.367288734823793
Terpenoid backbone biosynthesis$"Terpenoid backbone biosynthesis"$-0.0201388888888889$"DOWN"$"age"$0.869393656368764$0.929768215838817
Metabolism of xenobiotics by cytochrome P450$"Metabolism of xenobiotics by cytochrome P450"$0.0584986772486773$"UP"$"age + species + age:species"$0.617726058972817$0.768725762277284
Drug metabolism - cytochrome P450$"Drug metabolism - cytochrome P450"$0.0210978835978836$"UP"$"age"$0.862979706519491$0.929768215838817
Biosynthesis of unsaturated fatty acids$"Biosynthesis of unsaturated fatty acids"$-0.0153439153439153$"DOWN"$"age"$0.899613560353897$0.947285390047864
Ribosome biogenesis in eukaryotes$"Ribosome biogenesis in eukaryotes"$0.11412037037037$"UP"$"age"$0.343026056506337$0.553377878412451
mRNA surveillance pathway$"mRNA surveillance pathway"$0.358664021164021$"UP"$"age"$0.000332775196864084$0.00476719816902967
RNA degradation$"RNA degradation"$-0.0210978835978836$"DOWN"$"age"$0.862325714501402$0.929768215838817
RNA polymerase$"RNA polymerase"$0.174537037037037$"UP"$"age"$0.133722457872887$0.313205452660451
Spliceosome$"Spliceosome"$0.26468253968254$"UP"$"age"$0.0165524528870968$0.0894413243723828
Protein export$"Protein export"$-0.0038359788359788$"DOWN"$"age"$0.975033547100255$0.98462404100616
PPAR signaling pathway$"PPAR signaling pathway"$-0.0911044973544973$"DOWN"$"age"$0.440308052700923$0.638187671679455
Base excision repair$"Base excision repair"$-0.000958994708994687$"DOWN"$"age"$0.993425938609596$0.999918918600508
Nucleotide excision repair$"Nucleotide excision repair"$0.18125$"UP"$"age"$0.104467745328439$0.273838855839653
Homologous recombination$"Homologous recombination"$-0.0498677248677249$"DOWN"$"age"$0.672420887987646$0.812178954902726
MAPK signaling pathway$"MAPK signaling pathway"$0.166865079365079$"UP"$"age"$0.158107092065302$0.354159886226277
ErbB signaling pathway$"ErbB signaling pathway"$0.0201388888888889$"UP"$"age"$0.868215895080166$0.929768215838817
Calcium signaling pathway$"Calcium signaling pathway"$0.168783068783069$"UP"$"age"$0.150357010170732$0.344311963811043
Cytokine-cytokine receptor interaction$"Cytokine-cytokine receptor interaction"$0.0556216931216932$"UP"$"age + species + age:species"$0.587705804518761$0.745351086307226
Phosphatidylinositol signaling system$"Phosphatidylinositol signaling system"$-0.101653439153439$"DOWN"$"age"$0.401361837399941$0.60449606806446
Neuroactive ligand-receptor interaction$"Neuroactive ligand-receptor interaction"$0.21385582010582$"UP"$"age + species + age:species"$0.0337153392012943$0.133551319878685
Oocyte meiosis$"Oocyte meiosis"$0.247420634920635$"UP"$"age + species + age:species"$0.0202735942079175$0.100017562407435
Ubiquitin mediated proteolysis$"Ubiquitin mediated proteolysis"$0.334689153439153$"UP"$"age"$0.00102623975755648$0.0123953664834273
SNARE interactions in vesicular transport$"SNARE interactions in vesicular transport"$-0.0652116402116402$"DOWN"$"age"$0.588052967443688$0.745351086307226
Regulation of autophagy$"Regulation of autophagy"$-0.187962962962963$"DOWN"$"age + species + age:species"$0.0582710716307111$0.185025670744938
Protein processing in endoplasmic reticulum$"Protein processing in endoplasmic reticulum"$-0.113161375661376$"DOWN"$"age + species + age:species"$0.295663311970517$0.51303831034884
Endocytosis$"Endocytosis"$0.281944444444444$"UP"$"age"$0.00641069931652792$0.0464587150468376
Wnt signaling pathway$"Wnt signaling pathway"$0.238789682539683$"UP"$"age"$0.0289657257836996$0.123908938074715
Dorso-ventral axis formation$"Dorso-ventral axis formation"$0.082473544973545$"UP"$"age"$0.49272610662182$0.675989491490069
Hedgehog signaling pathway$"Hedgehog signaling pathway"$-0.0258928571428571$"DOWN"$"age"$0.829614882495729$0.920797779490755
TGF-beta signaling pathway$"TGF-beta signaling pathway"$0.131382275132275$"UP"$"age"$0.272135119137875$0.488723184400663
VEGF signaling pathway$"VEGF signaling pathway"$0.29728835978836$"UP"$"age"$0.00573929811036338$0.0431147272680957
Focal adhesion$"Focal adhesion"$0.155357142857143$"UP"$"age + species + age:species"$0.166226459527538$0.363355563657921
ECM-receptor interaction$"ECM-receptor interaction"$-0.0431547619047619$"DOWN"$"age"$0.724936121561944$0.85482326481793
Cell adhesion molecules (CAMs)$"Cell adhesion molecules (CAMs)"$0.418121693121693$"UP"$"age"$4.42378570545801e-06$0.000129764380693435
Adherens junction$"Adherens junction"$0.308796296296296$"UP"$"age + species + age:species"$0.00125390626620066$0.0140437501814474
Tight junction$"Tight junction"$0.344279100529101$"UP"$"age + species + age:species"$0.000493455910812613$0.00675486313467932
RIG-I-like receptor signaling pathway$"RIG-I-like receptor signaling pathway"$-0.0767195767195767$"DOWN"$"age + species + age:species"$0.489062516784635$0.672460960578874
Cytosolic DNA-sensing pathway$"Cytosolic DNA-sensing pathway"$0.198511904761905$"UP"$"age"$0.0857818680876546$0.245497000558258
Jak-STAT signaling pathway$"Jak-STAT signaling pathway"$0.0115079365079365$"UP"$"age + species + age:species"$0.905947011528538$0.947673692893089
Intestinal immune network for IgA production$"Intestinal immune network for IgA production"$0.450727513227513$"UP"$"age"$1.11585341722766e-07$6.67510744379725e-06
Phototransduction$"Phototransduction"$0.0383597883597883$"UP"$"age"$0.732159800490404$0.859067499242074
Regulation of actin cytoskeleton$"Regulation of actin cytoskeleton"$0.259887566137566$"UP"$"age"$0.0200862614928965$0.100017562407435
GnRH signaling pathway$"GnRH signaling pathway"$0.0383597883597883$"UP"$"age"$0.753379796241891$0.869067330496264
Progesterone-mediated oocyte maturation$"Progesterone-mediated oocyte maturation"$-0.174537037037037$"DOWN"$"age"$0.139366712464997$0.323961867465804
Melanogenesis$"Melanogenesis"$0.153439153439153$"UP"$"age + species + age:species"$0.161828787133059$0.357299400981951
Adipocytokine signaling pathway$"Adipocytokine signaling pathway"$-0.0613756613756614$"DOWN"$"age + species + age:species"$0.601368663399147$0.752933123280233
Salmonella infection$"Salmonella infection"$0.318386243386243$"UP"$"age + species + age:species"$0.00106711025322584$0.0124749353450886
