# Supplementary material for: Transcriptomic alterations during ageing reflect the shift from cancer to degenerative diseases in the elderly
Source: Nat Commun. 2018 Jan 30;9:327. doi: 10.1038/s41467-017-02395-2 (PMC5790807; doi:10.1038/s41467-017-02395-2)
Supplement: Supplementary file 5 — Supplementary Data 2 [file 41467_2017_2395_MOESM5_ESM.zip › Supplementary Data S2/SpeciesComparison/kegg-2-5/brain.csv]

KEGG pathway$"KEGG pathway"$"Diff"$"Direction of change"$"Interactions"$"P-value"$"FDR corrected p-value"
Citrate cycle (TCA cycle)$"Citrate cycle (TCA cycle)"$-0.00370370370370376$"DOWN"$"age + species + age:species"$0.971035922885591$0.982197255332552
Pentose phosphate pathway$"Pentose phosphate pathway"$0.0246913580246914$"UP"$"age"$0.807676315926479$0.905797539688344
Pentose and glucuronate interconversions$"Pentose and glucuronate interconversions"$-0.165432098765432$"DOWN"$"age"$0.0895463641556414$0.249595295565046
Fatty acid elongation$"Fatty acid elongation"$-0.220987654320988$"DOWN"$"age + species + age:species"$0.0181655665110963$0.0948304150070788
Fatty acid degradation$"Fatty acid degradation"$-0.0962962962962963$"DOWN"$"age"$0.354874222413653$0.565649566197702
Synthesis and degradation of ketone bodies$"Synthesis and degradation of ketone bodies"$-0.0308641975308642$"DOWN"$"age"$0.761642166612446$0.875320101927736
Steroid biosynthesis$"Steroid biosynthesis"$-0.0765432098765432$"DOWN"$"age + species + age:species"$0.331403573527173$0.544385603447303
Primary bile acid biosynthesis$"Primary bile acid biosynthesis"$0.264197530864198$"UP"$"age"$0.00257069271266087$0.0232874516323396
Steroid hormone biosynthesis$"Steroid hormone biosynthesis"$0.0135802469135802$"UP"$"age + species + age:species"$0.880721925003324$0.935499321469765
Purine metabolism$"Purine metabolism"$-0.0580246913580247$"DOWN"$"age"$0.574339982117664$0.734271752073443
Alanine, aspartate and glutamate metabolism$"Alanine	aspartate and glutamate metabolism"$-0.140740740740741$"DOWN"$"age + species + age:species"$0.115731541159833$0.288626029775129
Glycine, serine and threonine metabolism$"Glycine	serine and threonine metabolism"$-0.0888888888888889$"DOWN"$"age"$0.394575080192902$0.597194715967635
Cysteine and methionine metabolism$"Cysteine and methionine metabolism"$-0.254320987654321$"DOWN"$"age"$0.00819406290920137$0.0536972633198728
Valine, leucine and isoleucine degradation$"Valine	leucine and isoleucine degradation"$-0.250617283950617$"DOWN"$"age + species + age:species"$0.00395160230531628$0.0316128184425303
Lysine degradation$"Lysine degradation"$-0.106172839506173$"DOWN"$"age"$0.291877216168107$0.51224428435014
Arginine and proline metabolism$"Arginine and proline metabolism"$0.181481481481482$"UP"$"age"$0.055967698482711$0.181453169817631
Histidine metabolism$"Histidine metabolism"$-0.141975308641975$"DOWN"$"age"$0.161564240903284$0.357299400981951
Phenylalanine metabolism$"Phenylalanine metabolism"$0.0209876543209877$"UP"$"age + species + age:species"$0.828502225763605$0.920797779490755
Tryptophan metabolism$"Tryptophan metabolism"$0.0580246913580247$"UP"$"age + species + age:species"$0.529756223605087$0.701784588689749
Selenocompound metabolism$"Selenocompound metabolism"$-0.0345679012345679$"DOWN"$"age"$0.725767155032107$0.85482326481793
Glutathione metabolism$"Glutathione metabolism"$0.117283950617284$"UP"$"age"$0.257871670604232$0.471361866742453
Other glycan degradation$"Other glycan degradation"$0.353086419753086$"UP"$"age"$1.79026151478604e-05$0.000412777709231991
Mucin type O-Glycan biosynthesis$"Mucin type O-Glycan biosynthesis"$-0.164197530864198$"DOWN"$"age + species + age:species"$0.0451848945210335$0.161680965846754
Other types of O-glycan biosynthesis$"Other types of O-glycan biosynthesis"$-0.106172839506173$"DOWN"$"age"$0.302363610689686$0.521241898055074
Amino sugar and nucleotide sugar metabolism$"Amino sugar and nucleotide sugar metabolism"$0.124691358024691$"UP"$"age"$0.220052207332675$0.424655130647626
Glycosaminoglycan degradation$"Glycosaminoglycan degradation"$0.21358024691358$"UP"$"age + species + age:species"$0.0248693597969416$0.111011055325478
Glycosaminoglycan biosynthesis - chondroitin sulfate / dermatan sulfate$"Glycosaminoglycan biosynthesis - chondroitin sulfate / dermatan sulfate"$-0.00123456790123461$"DOWN"$"age + species + age:species"$0.989731167246091$0.997830440300478
Glycosaminoglycan biosynthesis - heparan sulfate / heparin$"Glycosaminoglycan biosynthesis - heparan sulfate / heparin"$-0.0950617283950617$"DOWN"$"age + species + age:species"$0.313091904739175$0.531307474708903
Glycerolipid metabolism$"Glycerolipid metabolism"$-0.0481481481481481$"DOWN"$"age"$0.639570284715634$0.783251084264077
Inositol phosphate metabolism$"Inositol phosphate metabolism"$0.0765432098765432$"UP"$"age"$0.464803141193519$0.648964211409436
Glycerophospholipid metabolism$"Glycerophospholipid metabolism"$0.054320987654321$"UP"$"age + species + age:species"$0.574543806005518$0.734271752073443
Ether lipid metabolism$"Ether lipid metabolism"$-0.175308641975309$"DOWN"$"age + species + age:species"$0.00916744562499083$0.0576239439285138
Arachidonic acid metabolism$"Arachidonic acid metabolism"$0.133333333333333$"UP"$"age"$0.197057610627202$0.399145321031422
alpha-Linolenic acid metabolism$"alpha-Linolenic acid metabolism"$-0.228395061728395$"DOWN"$"age + species + age:species"$0.000270334786602341$0.00406161533041566
Sphingolipid metabolism$"Sphingolipid metabolism"$0.116049382716049$"UP"$"age + species + age:species"$0.192409986365778$0.399072564314206
Glycosphingolipid biosynthesis - ganglio series$"Glycosphingolipid biosynthesis - ganglio series"$0.0679012345679013$"UP"$"age + species + age:species"$0.498323365603858$0.679130958433576
Pyruvate metabolism$"Pyruvate metabolism"$-0.34320987654321$"DOWN"$"age"$5.27554329004977e-05$0.000979230671582869
Glyoxylate and dicarboxylate metabolism$"Glyoxylate and dicarboxylate metabolism"$-0.276543209876543$"DOWN"$"age"$0.00294842546629423$0.0255807054540457
Propanoate metabolism$"Propanoate metabolism"$-0.344444444444444$"DOWN"$"age"$4.76793878325816e-05$0.000917828215777196
Butanoate metabolism$"Butanoate metabolism"$-0.246913580246914$"DOWN"$"age"$0.00860954388159814$0.0552445732402548
Nicotinate and nicotinamide metabolism$"Nicotinate and nicotinamide metabolism"$0.0160493827160493$"UP"$"age"$0.866262528346115$0.929768215838817
Terpenoid backbone biosynthesis$"Terpenoid backbone biosynthesis"$-0.0592592592592593$"DOWN"$"age"$0.565203394239449$0.729906270128932
Metabolism of xenobiotics by cytochrome P450$"Metabolism of xenobiotics by cytochrome P450"$0.0839506172839506$"UP"$"age"$0.414959064732365$0.618737540605923
Drug metabolism - cytochrome P450$"Drug metabolism - cytochrome P450"$-0.0679012345679013$"DOWN"$"age"$0.518033943614584$0.691946118427948
Biosynthesis of unsaturated fatty acids$"Biosynthesis of unsaturated fatty acids"$-0.167901234567901$"DOWN"$"age"$0.0978747037656778$0.264433410173936
Ribosome biogenesis in eukaryotes$"Ribosome biogenesis in eukaryotes"$0.162962962962963$"UP"$"age + species + age:species"$0.0940908368333746$0.259702681970427
mRNA surveillance pathway$"mRNA surveillance pathway"$0.259259259259259$"UP"$"age + species + age:species"$0.00356864433875719$0.0297065528739788
RNA degradation$"RNA degradation"$0.128395061728395$"UP"$"age + species + age:species"$0.128449139684088$0.30787809356186
RNA polymerase$"RNA polymerase"$-0.0160493827160494$"DOWN"$"age + species + age:species"$0.865829936417656$0.929768215838817
Spliceosome$"Spliceosome"$0.187654320987654$"UP"$"age"$0.052816409891018$0.178763233477292
Protein export$"Protein export"$-0.111111111111111$"DOWN"$"age + species + age:species"$0.180896537325174$0.381617352713381
PPAR signaling pathway$"PPAR signaling pathway"$-0.176543209876543$"DOWN"$"age"$0.0757089192703868$0.227387018972465
Base excision repair$"Base excision repair"$0.0320987654320988$"UP"$"age"$0.751089101688656$0.868050443977884
Nucleotide excision repair$"Nucleotide excision repair"$0.158024691358025$"UP"$"age"$0.109963886668401$0.283421565639059
Homologous recombination$"Homologous recombination"$0.0938271604938272$"UP"$"age"$0.354870387854176$0.565649566197702
MAPK signaling pathway$"MAPK signaling pathway"$-0.0975308641975309$"DOWN"$"age"$0.293801857868869$0.51224428435014
ErbB signaling pathway$"ErbB signaling pathway"$0.0666666666666667$"UP"$"age"$0.520707581758894$0.692133832677175
Calcium signaling pathway$"Calcium signaling pathway"$-0.0148148148148148$"DOWN"$"age"$0.865181939744855$0.929768215838817
Cytokine-cytokine receptor interaction$"Cytokine-cytokine receptor interaction"$0.165432098765432$"UP"$"age + species + age:species"$0.0241287644207676$0.111011055325478
Phosphatidylinositol signaling system$"Phosphatidylinositol signaling system"$-0.0530864197530865$"DOWN"$"age"$0.564067332787281$0.729906270128932
Neuroactive ligand-receptor interaction$"Neuroactive ligand-receptor interaction"$0.0777777777777777$"UP"$"age + species + age:species"$0.430173890908267$0.632427486394969
Oocyte meiosis$"Oocyte meiosis"$-0.12716049382716$"DOWN"$"age"$0.0850618433350043$0.245497000558258
Ubiquitin mediated proteolysis$"Ubiquitin mediated proteolysis"$0.0185185185185185$"UP"$"age"$0.833729814746317$0.921522412934735
SNARE interactions in vesicular transport$"SNARE interactions in vesicular transport"$-0.3$"DOWN"$"age"$0.00120651663804735$0.0137632268340217
Regulation of autophagy$"Regulation of autophagy"$0.0419753086419754$"UP"$"age"$0.69107671949786$0.826608270312003
Protein processing in endoplasmic reticulum$"Protein processing in endoplasmic reticulum"$0.107407407407407$"UP"$"age + species + age:species"$0.208327780147344$0.408693989078866
Endocytosis$"Endocytosis"$-0.0555555555555556$"DOWN"$"age"$0.44257562707705$0.638976356796509
Wnt signaling pathway$"Wnt signaling pathway"$-0.0666666666666667$"DOWN"$"age"$0.508319543457284$0.685174701903034
Dorso-ventral axis formation$"Dorso-ventral axis formation"$0.0876543209876544$"UP"$"age + species + age:species"$0.360041733741636$0.565649566197702
Hedgehog signaling pathway$"Hedgehog signaling pathway"$0.0111111111111111$"UP"$"age"$0.910748442549293$0.947673692893089
TGF-beta signaling pathway$"TGF-beta signaling pathway"$-0.0172839506172839$"DOWN"$"age"$0.871238804552966$0.930126696021884
VEGF signaling pathway$"VEGF signaling pathway"$0.140740740740741$"UP"$"age + species + age:species"$0.154260168015477$0.350643038736287
Focal adhesion$"Focal adhesion"$0.0839506172839506$"UP"$"age"$0.404672285366401$0.606516125999277
ECM-receptor interaction$"ECM-receptor interaction"$0.0617283950617284$"UP"$"age + species + age:species"$0.512099472112354$0.687262036647516
Cell adhesion molecules (CAMs)$"Cell adhesion molecules (CAMs)"$-0.00864197530864197$"DOWN"$"age + species + age:species"$0.924650046893568$0.954077770329041
Adherens junction$"Adherens junction"$0$"DOWN"$"age"$1$1
Tight junction$"Tight junction"$-0.208641975308642$"DOWN"$"age"$0.0197255864582268$0.0995980431005551
RIG-I-like receptor signaling pathway$"RIG-I-like receptor signaling pathway"$0.0925925925925926$"UP"$"age + species + age:species"$0.325530973223968$0.541542920909346
Cytosolic DNA-sensing pathway$"Cytosolic DNA-sensing pathway"$0.0876543209876544$"UP"$"age"$0.38069529322956$0.58480872974915
Jak-STAT signaling pathway$"Jak-STAT signaling pathway"$0.181481481481481$"UP"$"age"$0.0558908106759595$0.181453169817631
Intestinal immune network for IgA production$"Intestinal immune network for IgA production"$0.218518518518519$"UP"$"age + species + age:species"$0.00363730101250415$0.0298743656493674
Phototransduction$"Phototransduction"$-0.345679012345679$"DOWN"$"age"$2.13461894648728e-05$0.000469616168227202
Regulation of actin cytoskeleton$"Regulation of actin cytoskeleton"$-0.00370370370370371$"DOWN"$"age"$0.970691499558168$0.982197255332552
GnRH signaling pathway$"GnRH signaling pathway"$0.0901234567901235$"UP"$"age"$0.361009654545097$0.565649566197702
Progesterone-mediated oocyte maturation$"Progesterone-mediated oocyte maturation"$0.183950617283951$"UP"$"age + species + age:species"$0.0559244783395106$0.181453169817631
Melanogenesis$"Melanogenesis"$-0.0913580246913581$"DOWN"$"age"$0.283157594605952$0.50122148930249
Adipocytokine signaling pathway$"Adipocytokine signaling pathway"$0.197530864197531$"UP"$"age"$0.0495359966545642$0.172396462933399
Salmonella infection$"Salmonella infection"$-0.0506172839506173$"DOWN"$"age"$0.626304667911434$0.773153658183254
