# Supplementary material for: Transcriptomic alterations during ageing reflect the shift from cancer to degenerative diseases in the elderly
Source: Nat Commun. 2018 Jan 30;9:327. doi: 10.1038/s41467-017-02395-2 (PMC5790807; doi:10.1038/s41467-017-02395-2)
Supplement: Supplementary file 5 — Supplementary Data 2 [file 41467_2017_2395_MOESM5_ESM.zip › Supplementary Data S2/SpeciesComparison/kegg-2-5/skin.csv]

KEGG pathway$"KEGG pathway"$"Diff"$"Direction of change"$"Interactions"$"P-value"$"FDR corrected p-value"
Citrate cycle (TCA cycle)$"Citrate cycle (TCA cycle)"$-0.0277777777777777$"DOWN"$"age + species + age:species"$0.743510840007503$0.864665753977342
Pentose phosphate pathway$"Pentose phosphate pathway"$-0.0666666666666667$"DOWN"$"age + species + age:species"$0.43621052197509$0.635310096274408
Pentose and glucuronate interconversions$"Pentose and glucuronate interconversions"$-0.05$"DOWN"$"age"$0.623973962987181$0.772602125435421
Fatty acid elongation$"Fatty acid elongation"$-0.111111111111111$"DOWN"$"age + species + age:species"$0.117813836287716$0.29145912912945
Fatty acid degradation$"Fatty acid degradation"$-0.0444444444444445$"DOWN"$"age"$0.665364656332354$0.806820134450256
Synthesis and degradation of ketone bodies$"Synthesis and degradation of ketone bodies"$-0.183333333333333$"DOWN"$"age"$0.0597030572584432$0.1886004270318
Steroid biosynthesis$"Steroid biosynthesis"$-0.0333333333333334$"DOWN"$"age"$0.745353109353845$0.864665753977342
Primary bile acid biosynthesis$"Primary bile acid biosynthesis"$-0.138888888888889$"DOWN"$"age"$0.129981167986492$0.308099949283953
Steroid hormone biosynthesis$"Steroid hormone biosynthesis"$-0.0222222222222223$"DOWN"$"age + species + age:species"$0.797600186450209$0.901507733675833
Purine metabolism$"Purine metabolism"$-0.0388888888888889$"DOWN"$"age + species + age:species"$0.634944818047187$0.780735209781913
Alanine, aspartate and glutamate metabolism$"Alanine	aspartate and glutamate metabolism"$-0.05$"DOWN"$"age + species + age:species"$0.563287959059599$0.729906270128932
Glycine, serine and threonine metabolism$"Glycine	serine and threonine metabolism"$0.0777777777777778$"UP"$"age + species + age:species"$0.341254348362919$0.553191259451468
Cysteine and methionine metabolism$"Cysteine and methionine metabolism"$-0.00555555555555559$"DOWN"$"age + species + age:species"$0.948425525983903$0.965669626456337
Valine, leucine and isoleucine degradation$"Valine	leucine and isoleucine degradation"$-0.0166666666666667$"DOWN"$"age + species + age:species"$0.843598937597419$0.925293018958064
Lysine degradation$"Lysine degradation"$0.0777777777777778$"UP"$"age + species + age:species"$0.349375710185871$0.560456868423168
Arginine and proline metabolism$"Arginine and proline metabolism"$-0.116666666666667$"DOWN"$"age"$0.250710303525994$0.459635556464322
Histidine metabolism$"Histidine metabolism"$-0.0166666666666667$"DOWN"$"age + species + age:species"$0.843407099633554$0.925293018958064
Phenylalanine metabolism$"Phenylalanine metabolism"$0.127777777777778$"UP"$"age"$0.198924697332218$0.399145321031422
Tryptophan metabolism$"Tryptophan metabolism"$-0.00555555555555554$"DOWN"$"age + species + age:species"$0.946120014177794$0.964917100552187
Selenocompound metabolism$"Selenocompound metabolism"$-0.0722222222222222$"DOWN"$"age"$0.478649103609013$0.661093829199892
Glutathione metabolism$"Glutathione metabolism"$-0.2$"DOWN"$"age"$0.0415326273685736$0.154121075054466
Other glycan degradation$"Other glycan degradation"$0.305555555555556$"UP"$"age"$0.000720631025878861$0.00924809816544539
Mucin type O-Glycan biosynthesis$"Mucin type O-Glycan biosynthesis"$0.0166666666666667$"UP"$"age"$0.861307143134806$0.929768215838817
Other types of O-glycan biosynthesis$"Other types of O-glycan biosynthesis"$0.15$"UP"$"age"$0.12593298452534$0.306426072823203
Amino sugar and nucleotide sugar metabolism$"Amino sugar and nucleotide sugar metabolism"$-0.00555555555555554$"DOWN"$"age + species + age:species"$0.941785250182738$0.964917100552187
Glycosaminoglycan degradation$"Glycosaminoglycan degradation"$0.233333333333333$"UP"$"age + species + age:species"$0.0017759029033029$0.0179337080071244
Glycosaminoglycan biosynthesis - chondroitin sulfate / dermatan sulfate$"Glycosaminoglycan biosynthesis - chondroitin sulfate / dermatan sulfate"$-0.122222222222222$"DOWN"$"age"$0.186328720810629$0.389892374753659
Glycosaminoglycan biosynthesis - heparan sulfate / heparin$"Glycosaminoglycan biosynthesis - heparan sulfate / heparin"$0.166666666666667$"UP"$"age + species + age:species"$0.0419215704689393$0.154632858735728
Glycerolipid metabolism$"Glycerolipid metabolism"$-0.0277777777777777$"DOWN"$"age + species + age:species"$0.743334785528626$0.864665753977342
Inositol phosphate metabolism$"Inositol phosphate metabolism"$0.35$"UP"$"age"$5.68563955583562e-05$0.00100067256182707
Glycerophospholipid metabolism$"Glycerophospholipid metabolism"$0$"DOWN"$"age + species + age:species"$1$1
Ether lipid metabolism$"Ether lipid metabolism"$0.144444444444444$"UP"$"age"$0.151896331411008$0.346548667219189
Arachidonic acid metabolism$"Arachidonic acid metabolism"$-0.0222222222222223$"DOWN"$"age"$0.825303489148682$0.919327649760725
alpha-Linolenic acid metabolism$"alpha-Linolenic acid metabolism"$-0.116666666666667$"DOWN"$"age"$0.231803900991998$0.435523322316479
Sphingolipid metabolism$"Sphingolipid metabolism"$0.088888888888889$"UP"$"age + species + age:species"$0.299546395728597$0.518316235305663
Glycosphingolipid biosynthesis - ganglio series$"Glycosphingolipid biosynthesis - ganglio series"$0.0555555555555555$"UP"$"age + species + age:species"$0.466706405283085$0.648964211409436
Pyruvate metabolism$"Pyruvate metabolism"$-0.133333333333333$"DOWN"$"age"$0.186509668098525$0.389892374753659
Glyoxylate and dicarboxylate metabolism$"Glyoxylate and dicarboxylate metabolism"$-0.05$"DOWN"$"age"$0.624603666342272$0.772602125435421
Propanoate metabolism$"Propanoate metabolism"$-0.0777777777777777$"DOWN"$"age"$0.448598916422245$0.640576312503003
Butanoate metabolism$"Butanoate metabolism"$-0.188888888888889$"DOWN"$"age"$0.0523123379778467$0.178763233477292
Nicotinate and nicotinamide metabolism$"Nicotinate and nicotinamide metabolism"$-0.15$"DOWN"$"age + species + age:species"$0.0760417628381945$0.227387018972465
Terpenoid backbone biosynthesis$"Terpenoid backbone biosynthesis"$-0.155555555555556$"DOWN"$"age"$0.120651258191625$0.29610029898821
Metabolism of xenobiotics by cytochrome P450$"Metabolism of xenobiotics by cytochrome P450"$0.1$"UP"$"age"$0.312186797166945$0.531234991864194
Drug metabolism - cytochrome P450$"Drug metabolism - cytochrome P450"$0.0833333333333334$"UP"$"age"$0.416718681547782$0.618737540605923
Biosynthesis of unsaturated fatty acids$"Biosynthesis of unsaturated fatty acids"$-0.4$"DOWN"$"age + species"$4.13443816191338e-09$3.63830558248377e-07
Ribosome biogenesis in eukaryotes$"Ribosome biogenesis in eukaryotes"$0.161111111111111$"UP"$"age + species + age:species"$0.0458487737902015$0.162315199165311
mRNA surveillance pathway$"mRNA surveillance pathway"$0.0555555555555555$"UP"$"age"$0.57787109733107$0.736995022683103
RNA degradation$"RNA degradation"$-0.0111111111111111$"DOWN"$"age"$0.910283166336701$0.947673692893089
RNA polymerase$"RNA polymerase"$0.127777777777778$"UP"$"age"$0.2081484543944$0.408693989078866
Spliceosome$"Spliceosome"$0.0222222222222223$"UP"$"age + species + age:species"$0.783564912301216$0.891825217109166
Protein export$"Protein export"$0.0666666666666667$"UP"$"age + species + age:species"$0.426737114130528$0.630383842456607
PPAR signaling pathway$"PPAR signaling pathway"$-0.161111111111111$"DOWN"$"age"$0.109559758385904$0.283421565639059
Base excision repair$"Base excision repair"$0.194444444444444$"UP"$"age + species + age:species"$0.00974264490253239$0.0600146925995995
Nucleotide excision repair$"Nucleotide excision repair"$0.211111111111111$"UP"$"age + species + age:species"$0.00749928987074102$0.0498154687500933
Homologous recombination$"Homologous recombination"$0.205555555555556$"UP"$"age + species + age:species"$0.0108980020522247$0.0639349453730518
MAPK signaling pathway$"MAPK signaling pathway"$0.105555555555556$"UP"$"age + species + age:species"$0.193085092002857$0.3990788957685
ErbB signaling pathway$"ErbB signaling pathway"$0.127777777777778$"UP"$"age + species + age:species"$0.0568723587623962$0.181520067345265
Calcium signaling pathway$"Calcium signaling pathway"$0.0833333333333333$"UP"$"age + species + age:species"$0.311881971514555$0.531234991864194
Cytokine-cytokine receptor interaction$"Cytokine-cytokine receptor interaction"$0.155555555555556$"UP"$"age"$0.117721811854209$0.29145912912945
Phosphatidylinositol signaling system$"Phosphatidylinositol signaling system"$0.0666666666666667$"UP"$"age + species + age:species"$0.43290495161797$0.634470660209695
Neuroactive ligand-receptor interaction$"Neuroactive ligand-receptor interaction"$0.105555555555556$"UP"$"age + species + age:species"$0.22135658550198$0.424783977162677
Oocyte meiosis$"Oocyte meiosis"$0.105555555555556$"UP"$"age"$0.281611546723259$0.499921362482789
Ubiquitin mediated proteolysis$"Ubiquitin mediated proteolysis"$0.0388888888888889$"UP"$"age"$0.689806299560206$0.826608270312003
SNARE interactions in vesicular transport$"SNARE interactions in vesicular transport"$-0.0111111111111111$"DOWN"$"age + species + age:species"$0.899388030262315$0.947285390047864
Regulation of autophagy$"Regulation of autophagy"$0.277777777777778$"UP"$"age"$0.00307361394430621$0.0262964748568421
Protein processing in endoplasmic reticulum$"Protein processing in endoplasmic reticulum"$-0.0166666666666666$"DOWN"$"age + species + age:species"$0.834755692236335$0.921522412934735
Endocytosis$"Endocytosis"$0.0444444444444445$"UP"$"age"$0.642706461632092$0.785530119772557
Wnt signaling pathway$"Wnt signaling pathway"$-0.0444444444444445$"DOWN"$"age + species + age:species"$0.534146733420319$0.704570423526587
Dorso-ventral axis formation$"Dorso-ventral axis formation"$0.0555555555555555$"UP"$"age + species + age:species"$0.466474726875888$0.648964211409436
Hedgehog signaling pathway$"Hedgehog signaling pathway"$-0.0388888888888889$"DOWN"$"age + species + age:species"$0.636248498880714$0.780735209781913
TGF-beta signaling pathway$"TGF-beta signaling pathway"$-0.166666666666667$"DOWN"$"age + species + age:species"$0.0436057545143633$0.157082718016654
VEGF signaling pathway$"VEGF signaling pathway"$0.177777777777778$"UP"$"age"$0.0746545318889101$0.225427410017493
Focal adhesion$"Focal adhesion"$-0.205555555555556$"DOWN"$"age"$0.0189529410265151$0.0976527488804208
ECM-receptor interaction$"ECM-receptor interaction"$-0.0888888888888889$"DOWN"$"age + species + age:species"$0.29281877794453$0.51224428435014
Cell adhesion molecules (CAMs)$"Cell adhesion molecules (CAMs)"$-0.0333333333333334$"DOWN"$"age + species + age:species"$0.684398823795008$0.824780207888001
Adherens junction$"Adherens junction"$-0.0333333333333334$"DOWN"$"age + species + age:species"$0.656753233580315$0.799525675662992
Tight junction$"Tight junction"$-0.166666666666667$"DOWN"$"age"$0.0816925088579865$0.237370686115659
RIG-I-like receptor signaling pathway$"RIG-I-like receptor signaling pathway"$0.211111111111111$"UP"$"age"$0.0308366590283734$0.126635879743187
Cytosolic DNA-sensing pathway$"Cytosolic DNA-sensing pathway"$0.216666666666667$"UP"$"age + species + age:species"$0.00662854973233948$0.0473090274364985
Jak-STAT signaling pathway$"Jak-STAT signaling pathway"$0.0222222222222223$"UP"$"age + species + age:species"$0.775365506088144$0.888089629129959
Intestinal immune network for IgA production$"Intestinal immune network for IgA production"$0.205555555555556$"UP"$"age"$0.0378316569886561$0.143853708055631
Phototransduction$"Phototransduction"$0.0277777777777778$"UP"$"age"$0.786138137808892$0.891825217109166
Regulation of actin cytoskeleton$"Regulation of actin cytoskeleton"$-0.0888888888888889$"DOWN"$"age + species + age:species"$0.112023434930818$0.286333758993295
GnRH signaling pathway$"GnRH signaling pathway"$0.0499999999999999$"UP"$"age + species + age:species"$0.521347562276313$0.692133832677175
Progesterone-mediated oocyte maturation$"Progesterone-mediated oocyte maturation"$-0.127777777777778$"DOWN"$"age"$0.206113773327055$0.406942578107262
Melanogenesis$"Melanogenesis"$-0.00555555555555554$"DOWN"$"age + species + age:species"$0.945010405507544$0.964917100552187
Adipocytokine signaling pathway$"Adipocytokine signaling pathway"$0.0333333333333333$"UP"$"age + species + age:species"$0.686870530270364$0.824780207888001
Salmonella infection$"Salmonella infection"$0.0277777777777778$"UP"$"age + species + age:species"$0.740277995789063$0.864665753977342
