# Supplementary material for: Transcriptomic alterations during ageing reflect the shift from cancer to degenerative diseases in the elderly
Source: Nat Commun. 2018 Jan 30;9:327. doi: 10.1038/s41467-017-02395-2 (PMC5790807; doi:10.1038/s41467-017-02395-2)
Supplement: Supplementary file 5 — Supplementary Data 2 [file 41467_2017_2395_MOESM5_ESM.zip › Supplementary Data S2/SpeciesComparison/kegg-2-5/all.csv]

KEGG pathway$"KEGG pathway"$"Diff"$"Direction of change"$"Interactions"$"P-value"$"FDR corrected p-value"$"Cross-species regulation"
Citrate cycle (TCA cycle)$"Citrate cycle (TCA cycle)"$-0.0431823447636701$"DOWN"$"species + age + species:age"$0.378815390362337$0.583375701157998$FALSE
Pentose phosphate pathway$"Pentose phosphate pathway"$-0.0464840129749768$"DOWN"$"species + age + species:age"$0.339475137335947$0.553055847313274$FALSE
Pentose and glucuronate interconversions$"Pentose and glucuronate interconversions"$-0.00747219647822056$"DOWN"$"organ + species + age + organ:species + organ:age + species:age + organ:species:age"$0.882101136032594$0.935499321469765$FALSE
Fatty acid elongation$"Fatty acid elongation"$-0.0583005097312326$"DOWN"$"organ + species + age + organ:species + organ:age + species:age + organ:species:age"$0.198649172235322$0.399145321031422$FALSE
Fatty acid degradation$"Fatty acid degradation"$-0.08141218721038$"DOWN"$"organ + species + age + organ:species + organ:age + species:age + organ:species:age"$0.110961489290961$0.284801155846799$FALSE
Synthesis and degradation of ketone bodies$"Synthesis and degradation of ketone bodies"$-0.0918819508804448$"DOWN"$"organ + species + age + organ:species + organ:age + species:age + organ:species:age"$0.0544968015742958$0.181125525790568$FALSE
Steroid biosynthesis$"Steroid biosynthesis"$0.0186370481927711$"UP"$"species + age + species:age"$0.696031831394256$0.830921721199345$FALSE
Primary bile acid biosynthesis$"Primary bile acid biosynthesis"$-0.0724629286376274$"DOWN"$"organ + age + organ:age"$0.112853747196419$0.287264083772702$FALSE
Steroid hormone biosynthesis$"Steroid hormone biosynthesis"$-0.0365790083410566$"DOWN"$"organ + species + age + organ:species + organ:age + species:age + organ:species:age"$0.449235336041067$0.640576312503003$FALSE
Purine metabolism$"Purine metabolism"$-0.0495684661723819$"DOWN"$"organ + species + age"$0.330130610252722$0.543744534533895$FALSE
Alanine, aspartate and glutamate metabolism$"Alanine	aspartate and glutamate metabolism"$-0.0600382298424467$"DOWN"$"species + age + species:age"$0.220600067868897$0.424655130647626$FALSE
Glycine, serine and threonine metabolism$"Glycine	serine and threonine metabolism"$-0.0271953197405004$"DOWN"$"organ + species + age + organ:species + organ:age + species:age + organ:species:age"$0.593930825146695$0.748182798139804$FALSE
Cysteine and methionine metabolism$"Cysteine and methionine metabolism"$-0.0581267377201112$"DOWN"$"organ + species + age"$0.260386028405225$0.474549684904197$FALSE
Valine, leucine and isoleucine degradation$"Valine	leucine and isoleucine degradation"$-0.109215708989805$"DOWN"$"organ + species + age + organ:species + organ:age + species:age + organ:species:age"$0.0228379147639103$0.10739049995854$FALSE
Lysine degradation$"Lysine degradation"$-0.0665981232622799$"DOWN"$"organ + species + age + organ:species + organ:age + species:age + organ:species:age"$0.172526525756472$0.372899438126269$FALSE
Arginine and proline metabolism$"Arginine and proline metabolism"$0.013076343836886$"UP"$"organ + species + age + organ:species + organ:age + species:age + organ:species:age"$0.792828505545384$0.897761690102861$FALSE
Histidine metabolism$"Histidine metabolism"$-0.0456151529193698$"DOWN"$"species + age + species:age"$0.357379298999158$0.565649566197702$FALSE
Phenylalanine metabolism$"Phenylalanine metabolism"$0.0458758109360519$"UP"$"organ + species + age"$0.368416967677456$0.570213196204304$FALSE
Tryptophan metabolism$"Tryptophan metabolism"$-0.0609939759036144$"DOWN"$"organ + species + age + organ:species + organ:age + species:age + organ:species:age"$0.202536710957365$0.401165961253173$FALSE
Selenocompound metabolism$"Selenocompound metabolism"$-0.0974860982391103$"DOWN"$"species + age + species:age"$0.0454071543692993$0.161680965846754$FALSE
Glutathione metabolism$"Glutathione metabolism"$0.0267174467099166$"UP"$"organ + age + organ:age"$0.622781172921164$0.772602125435421$FALSE
Other glycan degradation$"Other glycan degradation"$0.241021779425394$"UP"$"species + age + species:age"$7.96415216108308e-08$5.45101970136353e-06$FALSE
Mucin type O-Glycan biosynthesis$"Mucin type O-Glycan biosynthesis"$-0.100961538461538$"DOWN"$"organ + species + age + organ:species + organ:age + species:age + organ:species:age"$0.0342361642671737$0.133628102854962$FALSE
Other types of O-glycan biosynthesis$"Other types of O-glycan biosynthesis"$0.0348412882298424$"UP"$"organ + age + organ:age"$0.503132079171321$0.681713786046418$FALSE
Amino sugar and nucleotide sugar metabolism$"Amino sugar and nucleotide sugar metabolism"$0.0516102873030584$"UP"$"species + age + species:age"$0.288307928572591$0.50887588538887$FALSE
Glycosaminoglycan degradation$"Glycosaminoglycan degradation"$0.159826807228916$"UP"$"organ + species + age + organ:species + organ:age + species:age + organ:species:age"$0.000441055404239568$0.00617477565935395$FALSE
Glycosaminoglycan biosynthesis - chondroitin sulfate / dermatan sulfate$"Glycosaminoglycan biosynthesis - chondroitin sulfate / dermatan sulfate"$0.0126853568118628$"UP"$"species + age + species:age"$0.786100887884489$0.891825217109166$FALSE
Glycosaminoglycan biosynthesis - heparan sulfate / heparin$"Glycosaminoglycan biosynthesis - heparan sulfate / heparin"$0.0351453892493049$"UP"$"organ + species + age + organ:age + species:age"$0.453430418319814$0.642577255018159$FALSE
Glycerolipid metabolism$"Glycerolipid metabolism"$-0.0274559777571826$"DOWN"$"species + age + species:age"$0.572392928242179$0.734271752073443$FALSE
Inositol phosphate metabolism$"Inositol phosphate metabolism"$0.114515755329008$"UP"$"organ + age + organ:age"$0.0300131553208171$0.125769412772948$FALSE
Glycerophospholipid metabolism$"Glycerophospholipid metabolism"$-0.0665981232622799$"DOWN"$"organ + species + age + organ:species + organ:age + species:age + organ:species:age"$0.169292928950925$0.367288734823793$FALSE
Ether lipid metabolism$"Ether lipid metabolism"$-0.0606464318813716$"DOWN"$"organ + species + age + organ:species + organ:age + species:age + organ:species:age"$0.198196484358164$0.399145321031422$FALSE
Arachidonic acid metabolism$"Arachidonic acid metabolism"$-0.0224165894346617$"DOWN"$"organ + species + age + organ:age + species:age"$0.649255228709798$0.79196281363413$FALSE
alpha-Linolenic acid metabolism$"alpha-Linolenic acid metabolism"$-0.1726859360519$"DOWN"$"organ + species + age + organ:species + organ:age + species:age + organ:species:age"$0.000191412356260604$0.00302333362709056$FALSE
Sphingolipid metabolism$"Sphingolipid metabolism"$0.120424003707136$"UP"$"organ + species + age + organ:species + organ:age + species:age + organ:species:age"$0.0115442058889548$0.067087083279209$TRUE
Glycosphingolipid biosynthesis - ganglio series$"Glycosphingolipid biosynthesis - ganglio series"$0.0112951807228916$"UP"$"species + age + species:age"$0.80427549369656$0.905797539688344$FALSE
Pyruvate metabolism$"Pyruvate metabolism"$-0.148097196478221$"DOWN"$"organ + age + organ:age"$0.00423298348104541$0.0334297156964612$FALSE
Glyoxylate and dicarboxylate metabolism$"Glyoxylate and dicarboxylate metabolism"$-0.123899443929564$"DOWN"$"age"$0.0247559717936508$0.111011055325478$FALSE
Propanoate metabolism$"Propanoate metabolism"$-0.128895389249305$"DOWN"$"organ + age + organ:age"$0.0143047784779407$0.079385076958662$FALSE
Butanoate metabolism$"Butanoate metabolism"$-0.162476830398517$"DOWN"$"organ + species + age + organ:species + organ:age + species:age + organ:species:age"$0.000532892397430146$0.00713612427862979$FALSE
Nicotinate and nicotinamide metabolism$"Nicotinate and nicotinamide metabolism"$-0.0428348007414273$"DOWN"$"organ + species + age"$0.399496957131179$0.603162072531389$FALSE
Terpenoid backbone biosynthesis$"Terpenoid backbone biosynthesis"$-0.0820638322520852$"DOWN"$"organ + species + age"$0.109730357665799$0.283421565639059$FALSE
Metabolism of xenobiotics by cytochrome P450$"Metabolism of xenobiotics by cytochrome P450"$0.106391913809082$"UP"$"organ + species + age + organ:species + organ:age + species:age + organ:species:age"$0.0328503990213655$0.132200667731325$FALSE
Drug metabolism - cytochrome P450$"Drug metabolism - cytochrome P450"$0.0516971733086191$"UP"$"species + age + species:age"$0.294374150421996$0.51224428435014$FALSE
Biosynthesis of unsaturated fatty acids$"Biosynthesis of unsaturated fatty acids"$-0.156742354031511$"DOWN"$"organ + age + organ:age"$0.00246394386254837$0.0226535734228328$FALSE
Ribosome biogenesis in eukaryotes$"Ribosome biogenesis in eukaryotes"$0.104741079703429$"UP"$"species + age + species:age"$0.0255159371981254$0.112270123671752$FALSE
mRNA surveillance pathway$"mRNA surveillance pathway"$0.136845458758109$"UP"$"organ + age + organ:age"$0.00671689817920047$0.0473090274364985$FALSE
RNA degradation$"RNA degradation"$-0.0120771547729379$"DOWN"$"organ + species + age"$0.808209652254047$0.905797539688344$FALSE
RNA polymerase$"RNA polymerase"$0.0315396200185357$"UP"$"organ + species + age + organ:species + organ:age + species:age + organ:species:age"$0.518959588820961$0.691946118427948$FALSE
Spliceosome$"Spliceosome"$0.104089434661724$"UP"$"species + age + species:age"$0.0274031085928147$0.118044160092125$FALSE
Protein export$"Protein export"$-0.00608202038924932$"DOWN"$"species + age + species:age"$0.899043518934173$0.947285390047864$FALSE
PPAR signaling pathway$"PPAR signaling pathway"$-0.110301784059314$"DOWN"$"species + age + species:age"$0.0246481906757579$0.111011055325478$FALSE
Base excision repair$"Base excision repair"$0.036622451343837$"UP"$"organ + species + age + organ:species + organ:age + species:age + organ:species:age"$0.453768029111849$0.642577255018159$FALSE
Nucleotide excision repair$"Nucleotide excision repair"$0.134195435588508$"UP"$"age"$0.0127208503762822$0.0717208742927062$FALSE
Homologous recombination$"Homologous recombination"$0.0794138090824838$"UP"$"species + age + species:age"$0.106483521782849$0.277940039907775$FALSE
MAPK signaling pathway$"MAPK signaling pathway"$0.0259789156626506$"UP"$"species + age + species:age"$0.593347021608242$0.748182798139804$FALSE
ErbB signaling pathway$"ErbB signaling pathway"$0.0702473354958295$"UP"$"organ + species + age + organ:species + organ:age + species:age + organ:species:age"$0.147096801052262$0.338103094955946$FALSE
Calcium signaling pathway$"Calcium signaling pathway"$0.0653382761816497$"UP"$"organ + species + age + organ:species + organ:age + species:age + organ:species:age"$0.177170682943209$0.37763716502774$FALSE
Cytokine-cytokine receptor interaction$"Cytokine-cytokine receptor interaction"$0.140842215013902$"UP"$"organ + species + age + organ:species + organ:age + species:age + organ:species:age"$0.00194483407787979$0.0193228676124831$TRUE
Phosphatidylinositol signaling system$"Phosphatidylinositol signaling system"$-0.0379691844300278$"DOWN"$"organ + species + age + organ:species + organ:age + species:age + organ:species:age"$0.443498707558756$0.638976356796509$FALSE
Neuroactive ligand-receptor interaction$"Neuroactive ligand-receptor interaction"$0.113777224281742$"UP"$"species + age + species:age"$0.0157148294579698$0.086431562018834$TRUE
Oocyte meiosis$"Oocyte meiosis"$0.0515234012974977$"UP"$"organ + species + age"$0.273708295904949$0.488723184400663$FALSE
Ubiquitin mediated proteolysis$"Ubiquitin mediated proteolysis"$0.0844966404077849$"UP"$"organ + species + age"$0.0800868971200113$0.234921564885366$FALSE
SNARE interactions in vesicular transport$"SNARE interactions in vesicular transport"$-0.0905352177942539$"DOWN"$"organ + species + age"$0.0792208320677542$0.234885069412835$FALSE
Regulation of autophagy$"Regulation of autophagy"$0.056128359592215$"UP"$"organ + species + age + organ:age + species:age"$0.245696930050244$0.45314164344596$FALSE
Protein processing in endoplasmic reticulum$"Protein processing in endoplasmic reticulum"$0.0341462001853568$"UP"$"organ + species + age + organ:age + species:age"$0.447338812005778$0.640576312503003$FALSE
Endocytosis$"Endocytosis"$0.0881892956441149$"UP"$"organ + age"$0.0567761675512881$0.181520067345265$FALSE
Wnt signaling pathway$"Wnt signaling pathway"$0.00577791936978683$"UP"$"organ + species + age + organ:species + organ:age + species:age + organ:species:age"$0.903344487380823$0.947673692893089$FALSE
Dorso-ventral axis formation$"Dorso-ventral axis formation"$0.0172903151065801$"UP"$"organ + species + age + organ:age + species:age"$0.715327999683115$0.847388553470767$FALSE
Hedgehog signaling pathway$"Hedgehog signaling pathway"$0.0024762511584801$"UP"$"organ + species + age"$0.961354833245026$0.977218774387683$FALSE
TGF-beta signaling pathway$"TGF-beta signaling pathway"$0.0162042400370713$"UP"$"organ + species + age + organ:species + organ:age + species:age + organ:species:age"$0.743760610652973$0.864665753977342$FALSE
VEGF signaling pathway$"VEGF signaling pathway"$0.162563716404078$"UP"$"age"$0.00279170695645528$0.0245670212168064$FALSE
Focal adhesion$"Focal adhesion"$-0.00547381835032434$"DOWN"$"organ + species + age + organ:species + organ:age + species:age + organ:species:age"$0.906341435696499$0.947673692893089$FALSE
ECM-receptor interaction$"ECM-receptor interaction"$0.00934024559777574$"UP"$"species + age + species:age"$0.845681768950308$0.925293018958064$FALSE
Cell adhesion molecules (CAMs)$"Cell adhesion molecules (CAMs)"$0.107912418906395$"UP"$"organ + species + age + organ:age + species:age"$0.0190232627689131$0.0976527488804208$TRUE
Adherens junction$"Adherens junction"$0.0404019925857275$"UP"$"organ + species + age + organ:species + organ:age + species:age + organ:species:age"$0.378537790790159$0.583375701157998$FALSE
Tight junction$"Tight junction"$-0.0311486329935125$"DOWN"$"organ + species + age + organ:species + organ:age + species:age + organ:species:age"$0.503264532712098$0.681713786046418$FALSE
RIG-I-like receptor signaling pathway$"RIG-I-like receptor signaling pathway"$0.0469184430027804$"UP"$"organ + species + age + organ:species + organ:age + species:age + organ:species:age"$0.334873917990945$0.548623227346867$FALSE
Cytosolic DNA-sensing pathway$"Cytosolic DNA-sensing pathway"$0.118295296570899$"UP"$"species + age + species:age"$0.0128072989808404$0.0717208742927062$FALSE
Jak-STAT signaling pathway$"Jak-STAT signaling pathway"$0.0554332715477294$"UP"$"organ + species + age + organ:species + organ:age + species:age + organ:species:age"$0.233204105623896$0.436637474359635$FALSE
Intestinal immune network for IgA production$"Intestinal immune network for IgA production"$0.193147590361446$"UP"$"organ + species + age + organ:species + organ:age + species:age + organ:species:age"$1.32696970987796e-05$0.000340588892202009$FALSE
Phototransduction$"Phototransduction"$-0.0625579240037071$"DOWN"$"organ + age + organ:age"$0.226641465107171$0.430898587981536$FALSE
Regulation of actin cytoskeleton$"Regulation of actin cytoskeleton"$0.0352322752548656$"UP"$"organ + species + age + organ:species + organ:age + species:age + organ:species:age"$0.402775085950254$0.605145007183796$FALSE
GnRH signaling pathway$"GnRH signaling pathway"$0.0653382761816497$"UP"$"organ + species + age + organ:species + organ:age + species:age + organ:species:age"$0.193708749731788$0.3990788957685$FALSE
Progesterone-mediated oocyte maturation$"Progesterone-mediated oocyte maturation"$-0.0624710379981464$"DOWN"$"organ + age + organ:age"$0.244736149847149$0.452725130047579$FALSE
Melanogenesis$"Melanogenesis"$0.00382298424467098$"UP"$"organ + species + age + organ:species + organ:age + species:age + organ:species:age"$0.935468378826485$0.961818925961683$FALSE
Adipocytokine signaling pathway$"Adipocytokine signaling pathway"$0.0503938832252085$"UP"$"organ + species + age + organ:species + organ:age + species:age + organ:species:age"$0.317816759541752$0.53365700522876$FALSE
Salmonella infection$"Salmonella infection"$0.0787187210379981$"UP"$"organ + species + age + organ:species + organ:age + species:age + organ:species:age"$0.0997782618204137$0.267232214266847$FALSE
