# Supplementary material for: Transcriptomic alterations during ageing reflect the shift from cancer to degenerative diseases in the elderly
Source: Nat Commun. 2018 Jan 30;9:327. doi: 10.1038/s41467-017-02395-2 (PMC5790807; doi:10.1038/s41467-017-02395-2)
Supplement: Supplementary file 5 — Supplementary Data 2 [file 41467_2017_2395_MOESM5_ESM.zip › Supplementary Data S2/SpeciesComparison/kegg-2-5/drerio.csv]

KEGG pathway$"KEGG pathway"$"Diff"$"Direction of change"$"Interactions"$"P-value"$"FDR corrected p-value"
Citrate cycle (TCA cycle)$"Citrate cycle (TCA cycle)"$-0.408531746031746$"DOWN"$"age"$1.23085096154757e-05$0.000329653996657958
Pentose phosphate pathway$"Pentose phosphate pathway"$-0.420039682539683$"DOWN"$"age"$1.83902008229595e-06$6.66374335702533e-05
Pentose and glucuronate interconversions$"Pentose and glucuronate interconversions"$-0.0498677248677249$"DOWN"$"organ + age + organ:age"$0.609395454270448$0.759893926782583
Fatty acid elongation$"Fatty acid elongation"$-0.205224867724868$"DOWN"$"organ + age + organ:age"$0.00716082979112228$0.0484733093552893
Fatty acid degradation$"Fatty acid degradation"$-0.209060846560847$"DOWN"$"organ + age"$0.0800493337811147$0.234921564885366
Synthesis and degradation of ketone bodies$"Synthesis and degradation of ketone bodies"$-0.11412037037037$"DOWN"$"organ + age + organ:age"$0.30737217386994$0.527412978005245
Steroid biosynthesis$"Steroid biosynthesis"$-0.290575396825397$"DOWN"$"age"$0.00683523286014345$0.0473090274364985
Primary bile acid biosynthesis$"Primary bile acid biosynthesis"$-0.0345238095238096$"DOWN"$"organ + age + organ:age"$0.750488874432248$0.868050443977884
Steroid hormone biosynthesis$"Steroid hormone biosynthesis"$0.120833333333333$"UP"$"organ + age + organ:age"$0.249947844087654$0.459605587934314
Purine metabolism$"Purine metabolism"$-0.254133597883598$"DOWN"$"age"$0.0202957715924179$0.100017562407435
Alanine, aspartate and glutamate metabolism$"Alanine	aspartate and glutamate metabolism"$-0.205224867724868$"DOWN"$"organ + age"$0.0864430468083816$0.245497000558258
Glycine, serine and threonine metabolism$"Glycine	serine and threonine metabolism"$-0.0709656084656085$"DOWN"$"organ + age"$0.570290715936896$0.734271752073443
Cysteine and methionine metabolism$"Cysteine and methionine metabolism"$-0.186044973544974$"DOWN"$"organ + age"$0.119206084417421$0.293723792004526
Valine, leucine and isoleucine degradation$"Valine	leucine and isoleucine degradation"$-0.201388888888889$"DOWN"$"organ + age + organ:age"$0.0306402823800838$0.126635879743187
Lysine degradation$"Lysine degradation"$-0.185085978835979$"DOWN"$"organ + age"$0.126455087422655$0.306426072823203
Arginine and proline metabolism$"Arginine and proline metabolism"$-0.259887566137566$"DOWN"$"age"$0.0171209435736481$0.0909181141497176
Histidine metabolism$"Histidine metabolism"$0.212896825396825$"UP"$"organ + age"$0.0695156435921894$0.214108182263943
Phenylalanine metabolism$"Phenylalanine metabolism"$-0.0383597883597884$"DOWN"$"organ + age"$0.759094136738956$0.874022407908779
Tryptophan metabolism$"Tryptophan metabolism"$-0.287698412698413$"DOWN"$"organ + age + organ:age"$0.00529660829804802$0.0402803791555256
Selenocompound metabolism$"Selenocompound metabolism"$-0.26468253968254$"DOWN"$"age"$0.0103353219146496$0.0630352306873677
Glutathione metabolism$"Glutathione metabolism"$0.0642526455026455$"UP"$"organ + age + organ:age"$0.54815119399325$0.716902623141915
Other glycan degradation$"Other glycan degradation"$0.29537037037037$"UP"$"organ + age + organ:age"$0.00379413269053318$0.0307524439127426
Mucin type O-Glycan biosynthesis$"Mucin type O-Glycan biosynthesis"$0.0115079365079365$"UP"$"organ + age + organ:age"$0.904858588106269$0.947673692893089
Other types of O-glycan biosynthesis$"Other types of O-glycan biosynthesis"$0.331812169312169$"UP"$"age"$0.00131170005529128$0.0144287006082041
Amino sugar and nucleotide sugar metabolism$"Amino sugar and nucleotide sugar metabolism"$-0.149603174603175$"DOWN"$"organ + age + organ:age"$0.176122625638695$0.376706727060541
Glycosaminoglycan degradation$"Glycosaminoglycan degradation"$0.240707671957672$"UP"$"organ + age + organ:age"$0.0221835118600757$0.106758150826614
Glycosaminoglycan biosynthesis - chondroitin sulfate / dermatan sulfate$"Glycosaminoglycan biosynthesis - chondroitin sulfate / dermatan sulfate"$0.0958994708994709$"UP"$"organ + age"$0.39058033445969$0.595337671624558
Glycosaminoglycan biosynthesis - heparan sulfate / heparin$"Glycosaminoglycan biosynthesis - heparan sulfate / heparin"$0.434424603174603$"UP"$"age"$1.52221286280948e-07$7.81402602908868e-06
Glycerolipid metabolism$"Glycerolipid metabolism"$0.153439153439153$"UP"$"organ + age"$0.211836674745133$0.411644768589912
Inositol phosphate metabolism$"Inositol phosphate metabolism"$0.180291005291005$"UP"$"organ + age"$0.132379693655882$0.311243859893219
Glycerophospholipid metabolism$"Glycerophospholipid metabolism"$0.206183862433862$"UP"$"organ + age + organ:age"$0.00894910783692302$0.0568314477066452
Ether lipid metabolism$"Ether lipid metabolism"$0.203306878306878$"UP"$"organ + age + organ:age"$0.00224657538919892$0.0212906221499467
Arachidonic acid metabolism$"Arachidonic acid metabolism"$-0.149603174603175$"DOWN"$"organ + age + organ:age"$0.130042186386084$0.308099949283953
alpha-Linolenic acid metabolism$"alpha-Linolenic acid metabolism"$-0.332771164021164$"DOWN"$"age"$0.00151643771597421$0.0159969780212093
Sphingolipid metabolism$"Sphingolipid metabolism"$0.280026455026455$"UP"$"organ + age + organ:age"$0.00057230424414627$0.00750083860412983
Glycosphingolipid biosynthesis - ganglio series$"Glycosphingolipid biosynthesis - ganglio series"$-0.0882275132275132$"DOWN"$"organ + age"$0.443964092059912$0.638976356796509
Pyruvate metabolism$"Pyruvate metabolism"$-0.396064814814815$"DOWN"$"age"$1.80925294630905e-05$0.000412777709231991
Glyoxylate and dicarboxylate metabolism$"Glyoxylate and dicarboxylate metabolism"$-0.326058201058201$"DOWN"$"age"$0.00204567219823517$0.0196895949080135
Propanoate metabolism$"Propanoate metabolism"$-0.240707671957672$"DOWN"$"age"$0.032551102654542$0.131917626547354
Butanoate metabolism$"Butanoate metabolism"$-0.111243386243386$"DOWN"$"organ + age + organ:age"$0.292451864002695$0.51224428435014
Nicotinate and nicotinamide metabolism$"Nicotinate and nicotinamide metabolism"$0.0210978835978836$"UP"$"organ + age"$0.866668586118098$0.929768215838817
Terpenoid backbone biosynthesis$"Terpenoid backbone biosynthesis"$-0.142890211640212$"DOWN"$"organ + age + organ:age"$0.197877888506844$0.399145321031422
Metabolism of xenobiotics by cytochrome P450$"Metabolism of xenobiotics by cytochrome P450"$0.158234126984127$"UP"$"organ + age"$0.197923224818044$0.399145321031422
Drug metabolism - cytochrome P450$"Drug metabolism - cytochrome P450"$-0.0709656084656085$"DOWN"$"organ + age"$0.574150348528358$0.734271752073443
Biosynthesis of unsaturated fatty acids$"Biosynthesis of unsaturated fatty acids"$-0.222486772486773$"DOWN"$"organ + age + organ:age"$0.0342747406673442$0.133628102854962
Ribosome biogenesis in eukaryotes$"Ribosome biogenesis in eukaryotes"$0.183167989417989$"UP"$"organ + age"$0.127438528933437$0.306648960246084
mRNA surveillance pathway$"mRNA surveillance pathway"$0.304960317460317$"UP"$"age"$0.00269758416410818$0.0240827803636325
RNA degradation$"RNA degradation"$0.0172619047619048$"UP"$"organ + age"$0.874986760492688$0.932511841632345
RNA polymerase$"RNA polymerase"$-0.170701058201058$"DOWN"$"organ + age"$0.158807723798583$0.354440427028722
Spliceosome$"Spliceosome"$-0.118915343915344$"DOWN"$"organ + age"$0.31910594292794$0.53365700522876
Protein export$"Protein export"$-0.118915343915344$"DOWN"$"organ + age"$0.340272996967096$0.553055847313274
PPAR signaling pathway$"PPAR signaling pathway"$-0.405654761904762$"DOWN"$"age"$6.73682469706561e-06$0.000188631091517837
Base excision repair$"Base excision repair"$0.229199735449735$"UP"$"age"$0.0338214381510957$0.133551319878685
Nucleotide excision repair$"Nucleotide excision repair"$0.227281746031746$"UP"$"organ + age"$0.0526486199456214$0.178763233477292
Homologous recombination$"Homologous recombination"$0.364417989417989$"UP"$"age"$0.00016219438762459$0.00262925638886178
MAPK signaling pathway$"MAPK signaling pathway"$0.105489417989418$"UP"$"organ + age"$0.367690115812967$0.570213196204304
ErbB signaling pathway$"ErbB signaling pathway"$0.388392857142857$"UP"$"age"$5.40484461587947e-05$0.000979230671582869
Calcium signaling pathway$"Calcium signaling pathway"$-0.161111111111111$"DOWN"$"organ + age"$0.160249363862303$0.356366816386927
Cytokine-cytokine receptor interaction$"Cytokine-cytokine receptor interaction"$0.393187830687831$"UP"$"age"$3.90531819909402e-05$0.000776024519561909
Phosphatidylinositol signaling system$"Phosphatidylinositol signaling system"$0.113161375661376$"UP"$"organ + age + organ:age"$0.28110678446298$0.499921362482789
Neuroactive ligand-receptor interaction$"Neuroactive ligand-receptor interaction"$0.328935185185185$"UP"$"age"$0.00163356974421056$0.0167713160405617
Oocyte meiosis$"Oocyte meiosis"$0.0172619047619047$"UP"$"organ + age"$0.859404204734748$0.929768215838817
Ubiquitin mediated proteolysis$"Ubiquitin mediated proteolysis"$0.165906084656085$"UP"$"organ + age"$0.0863382419167597$0.245497000558258
SNARE interactions in vesicular transport$"SNARE interactions in vesicular transport"$0.0115079365079365$"UP"$"organ + age + organ:age"$0.921286047595827$0.952201686776895
Regulation of autophagy$"Regulation of autophagy"$0.280026455026455$"UP"$"age"$0.0107099882256371$0.0639349453730518
Protein processing in endoplasmic reticulum$"Protein processing in endoplasmic reticulum"$-0.174537037037037$"DOWN"$"organ + age"$0.114183517161669$0.287290404425238
Endocytosis$"Endocytosis"$0.013425925925926$"UP"$"organ + age"$0.910751341221929$0.947673692893089
Wnt signaling pathway$"Wnt signaling pathway"$0.330853174603175$"UP"$"age"$0.00107333047611963$0.0124749353450886
Dorso-ventral axis formation$"Dorso-ventral axis formation"$0.420039682539682$"UP"$"age"$4.00711883928818e-06$0.000123419260250076
Hedgehog signaling pathway$"Hedgehog signaling pathway"$0.242625661375661$"UP"$"age"$0.0321731856107825$0.131249551895642
TGF-beta signaling pathway$"TGF-beta signaling pathway"$0.0853505291005291$"UP"$"organ + age"$0.498254182717395$0.679130958433576
VEGF signaling pathway$"VEGF signaling pathway"$0.42771164021164$"UP"$"age"$1.21101595072543e-06$4.97323883764578e-05
Focal adhesion$"Focal adhesion"$0.0402777777777778$"UP"$"organ + age"$0.744651852913134$0.864665753977342
ECM-receptor interaction$"ECM-receptor interaction"$0.202347883597884$"UP"$"organ + age"$0.0944373388983372$0.259702681970427
Cell adhesion molecules (CAMs)$"Cell adhesion molecules (CAMs)"$0.303042328042328$"UP"$"organ + age + organ:age"$0.00347737401767635$0.0293433204779265
Adherens junction$"Adherens junction"$0.201388888888889$"UP"$"organ + age + organ:age"$0.0546904996705287$0.181125525790568
Tight junction$"Tight junction"$-0.146726190476191$"DOWN"$"organ + age"$0.20048716145116$0.399676671371891
RIG-I-like receptor signaling pathway$"RIG-I-like receptor signaling pathway"$0.214814814814815$"UP"$"organ + age + organ:age"$0.0068137891716382$0.0473090274364985
Cytosolic DNA-sensing pathway$"Cytosolic DNA-sensing pathway"$0.121792328042328$"UP"$"organ + age"$0.317560016012724$0.53365700522876
Jak-STAT signaling pathway$"Jak-STAT signaling pathway"$0.548544973544974$"UP"$"age"$7.43368302159152e-20$2.28957437065019e-17
Intestinal immune network for IgA production$"Intestinal immune network for IgA production"$0.404695767195767$"UP"$"age"$1.77556146925842e-05$0.000412777709231991
Phototransduction$"Phototransduction"$-0.0767195767195767$"DOWN"$"organ + age + organ:age"$0.480684643956609$0.662420001515148
Regulation of actin cytoskeleton$"Regulation of actin cytoskeleton"$0.11412037037037$"UP"$"organ + age"$0.316551105545623$0.53365700522876
GnRH signaling pathway$"GnRH signaling pathway"$0.168783068783069$"UP"$"organ + age + organ:age"$0.11395136362083$0.287290404425238
Progesterone-mediated oocyte maturation$"Progesterone-mediated oocyte maturation"$0.0709656084656084$"UP"$"organ + age"$0.56508022407848$0.729906270128932
Melanogenesis$"Melanogenesis"$0.0843915343915344$"UP"$"organ + age + organ:age"$0.346774564453408$0.557736636301043
Adipocytokine signaling pathway$"Adipocytokine signaling pathway"$0.176455026455026$"UP"$"organ + age + organ:age"$0.0567083910707829$0.181520067345265
Salmonella infection$"Salmonella infection"$0.0345238095238096$"UP"$"organ + age"$0.783322490832802$0.891825217109166
