# Supplementary material for: Transcriptomic alterations during ageing reflect the shift from cancer to degenerative diseases in the elderly
Source: Nat Commun. 2018 Jan 30;9:327. doi: 10.1038/s41467-017-02395-2 (PMC5790807; doi:10.1038/s41467-017-02395-2)
Supplement: Supplementary file 5 — Supplementary Data 2 [file 41467_2017_2395_MOESM5_ESM.zip › Supplementary Data S2/SpeciesComparison/kegg-2-4/all.csv]

KEGG pathway$"KEGG pathway"$"Diff"$"Direction of change"$"Interactions"$"P-value"$"FDR corrected p-value"$"Cross-species regulation"
Pentose phosphate pathway$"Pentose phosphate pathway"$-0.0101551270459498$"DOWN"$"organ + species + age + organ:species + organ:age + species:age + organ:species:age"$0.842029847001003$0.926424638044384$FALSE
Fatty acid elongation$"Fatty acid elongation"$-0.066625226039783$"DOWN"$"species + age + species:age"$0.187878624313964$0.374980890676218$FALSE
Steroid biosynthesis$"Steroid biosynthesis"$-0.0187917304214772$"DOWN"$"species + age + species:age"$0.700100617208943$0.820386987851343$FALSE
Primary bile acid biosynthesis$"Primary bile acid biosynthesis"$-0.0603613158992906$"DOWN"$"organ + age + organ:age"$0.216667203482424$0.408790075320355$FALSE
Alanine, aspartate and glutamate metabolism$"Alanine	aspartate and glutamate metabolism"$-0.0352740394275204$"DOWN"$"species + age + species:age"$0.477445399197052$0.662661286816599$FALSE
Lysine degradation$"Lysine degradation"$-0.0130972666573932$"DOWN"$"organ + species + age + organ:species + organ:age + species:age + organ:species:age"$0.794410561843207$0.886143883072215$FALSE
Arginine and proline metabolism$"Arginine and proline metabolism"$0.0108511170615601$"UP"$"organ + species + age + organ:species + organ:age + species:age + organ:species:age"$0.833243511149927$0.921708886717418$FALSE
Histidine metabolism$"Histidine metabolism"$0.0186968226920758$"UP"$"organ + species + age"$0.721616401029821$0.82724913684033$FALSE
Tyrosine metabolism$"Tyrosine metabolism"$-0.0629870964127294$"DOWN"$"organ + species + age"$0.226907050420196$0.418305745621965$FALSE
beta-Alanine metabolism$"beta-Alanine metabolism"$-0.0906052456685368$"DOWN"$"organ + species + age + organ:species + organ:age + species:age + organ:species:age"$0.0715942788717127$0.196566434983092$FALSE
Selenocompound metabolism$"Selenocompound metabolism"$0.0188866381508787$"UP"$"organ + age + organ:age"$0.722772537777679$0.82724913684033$FALSE
N-Glycan biosynthesis$"N-Glycan biosynthesis"$0.00417594009366162$"UP"$"organ + species + age"$0.936604958599832$0.970772950651757$FALSE
Other glycan degradation$"Other glycan degradation"$0.172510616141945$"UP"$"age"$0.0011081342466448$0.0107045768225888$FALSE
Mucin type O-Glycan biosynthesis$"Mucin type O-Glycan biosynthesis"$-0.00898459838333254$"DOWN"$"organ + species + age"$0.855794218838267$0.930015018594654$FALSE
Other types of O-glycan biosynthesis$"Other types of O-glycan biosynthesis"$0.0170833912922521$"UP"$"organ + species + age"$0.740938054874844$0.840077653766549$FALSE
Amino sugar and nucleotide sugar metabolism$"Amino sugar and nucleotide sugar metabolism"$-0.0339453312159008$"DOWN"$"species + age + species:age"$0.502540609404641$0.682122960238137$FALSE
Glycosaminoglycan biosynthesis - chondroitin sulfate / dermatan sulfate$"Glycosaminoglycan biosynthesis - chondroitin sulfate / dermatan sulfate"$0.0479916751673081$"UP"$"organ + species + age + organ:species + organ:age + species:age + organ:species:age"$0.327313542408186$0.528737260813223$FALSE
Glycosylphosphatidylinositol(GPI)-anchor biosynthesis$"Glycosylphosphatidylinositol(GPI)-anchor biosynthesis"$0.0874732905982906$"UP"$"organ + species + age"$0.0825072016662916$0.216581404374016$FALSE
alpha-Linolenic acid metabolism$"alpha-Linolenic acid metabolism"$-0.170739005193119$"DOWN"$"age"$0.000755978934265395$0.00793777880978664$FALSE
Sphingolipid metabolism$"Sphingolipid metabolism"$0.164823090060432$"UP"$"organ + species + age + organ:species + organ:age + species:age + organ:species:age"$0.000482663732945659$0.00568601421982325$TRUE
Pyruvate metabolism$"Pyruvate metabolism"$-0.0592540590562743$"DOWN"$"organ + species + age"$0.256579122724527$0.445783152071749$FALSE
Glyoxylate and dicarboxylate metabolism$"Glyoxylate and dicarboxylate metabolism"$-0.0800072158853805$"DOWN"$"organ + species + age"$0.125691457993219$0.281060065790393$FALSE
Butanoate metabolism$"Butanoate metabolism"$-0.171276815659727$"DOWN"$"organ + species + age + organ:species + organ:age + species:age + organ:species:age"$0.000365511855482054$0.0044135556549458$FALSE
One carbon pool by folate$"One carbon pool by folate"$-0.11385763937188$"DOWN"$"organ + species + age + organ:species + organ:age + species:age + organ:species:age"$0.0216218640429032$0.085451000508568$FALSE
Nicotinate and nicotinamide metabolism$"Nicotinate and nicotinamide metabolism"$-0.156407938053508$"DOWN"$"age"$0.00323023272689587$0.0216844317502417$TRUE
Terpenoid backbone biosynthesis$"Terpenoid backbone biosynthesis"$-0.124234217786433$"DOWN"$"organ + species + age + organ:species + organ:age + species:age + organ:species:age"$0.0143905051130419$0.0681432742117573$FALSE
Nitrogen metabolism$"Nitrogen metabolism"$-0.0202153463624983$"DOWN"$"species + age + species:age"$0.688096173478921$0.820386987851343$FALSE
Drug metabolism - other enzymes$"Drug metabolism - other enzymes"$0.0300857502202438$"UP"$"organ + species + age"$0.561063712588067$0.737547508318396$FALSE
Biosynthesis of unsaturated fatty acids$"Biosynthesis of unsaturated fatty acids"$-0.18573442643854$"DOWN"$"organ + age + organ:age"$0.000354996292795062$0.00439649254923115$FALSE
RNA degradation$"RNA degradation"$0.070832802043245$"UP"$"organ + species + age + organ:species + organ:age + species:age + organ:species:age"$0.138558969210235$0.304199918766107$FALSE
Basal transcription factors$"Basal transcription factors"$0.0296428474830374$"UP"$"organ + species + age"$0.568308009617347$0.741139293249784$FALSE
Proteasome$"Proteasome"$-0.0923452207075625$"DOWN"$"species + age + species:age"$0.0634452787038715$0.184330857417834$FALSE
MAPK signaling pathway$"MAPK signaling pathway"$0.192251423857437$"UP"$"age"$0.000213903508345779$0.00322860607909411$FALSE
ErbB signaling pathway$"ErbB signaling pathway"$0.211043154278914$"UP"$"organ + species + age + organ:species + organ:age + species:age + organ:species:age"$9.07427108307406e-06$0.000313062352366055$TRUE
Calcium signaling pathway$"Calcium signaling pathway"$0.0425186627718274$"UP"$"species + age + species:age"$0.378366086280686$0.578110979567608$FALSE
Cytokine-cytokine receptor interaction$"Cytokine-cytokine receptor interaction"$0.182444291819292$"UP"$"age"$0.00084878821597628$0.00856114053951143$FALSE
Phosphatidylinositol signaling system$"Phosphatidylinositol signaling system"$0.00664354105809806$"UP"$"organ + species + age + organ:species + organ:age + species:age + organ:species:age"$0.894548562356984$0.952904926718879$FALSE
Neuroactive ligand-receptor interaction$"Neuroactive ligand-receptor interaction"$0.131447205220939$"UP"$"age"$0.0166413408030996$0.0733493058210785$FALSE
Oocyte meiosis$"Oocyte meiosis"$0.0285672265498215$"UP"$"organ + species + age"$0.561940958718778$0.737547508318396$FALSE
p53 signaling pathway$"p53 signaling pathway"$0.156692661241712$"UP"$"age"$0.00445166654822269$0.0268769367848945$FALSE
Ubiquitin mediated proteolysis$"Ubiquitin mediated proteolysis"$0.142899404568708$"UP"$"organ + age + organ:age"$0.00354606621719713$0.0228366664387495$FALSE
SNARE interactions in vesicular transport$"SNARE interactions in vesicular transport"$-0.0433728323364399$"DOWN"$"organ + age + organ:age"$0.420461380529179$0.615477552063497$FALSE
Protein processing in endoplasmic reticulum$"Protein processing in endoplasmic reticulum"$-0.0369823785567456$"DOWN"$"organ + age + organ:age"$0.458060298302091$0.647987785351775$FALSE
Lysosome$"Lysosome"$-0.0172099349314539$"DOWN"$"organ + species + age"$0.735582827570267$0.835968248744563$FALSE
Endocytosis$"Endocytosis"$0.0431830168776372$"UP"$"organ + species + age + organ:age + species:age"$0.313040015490204$0.514280025448193$FALSE
Phagosome$"Phagosome"$0.131668656589543$"UP"$"species + age + species:age"$0.0023463550899457$0.0179887223562504$TRUE
mTOR signaling pathway$"mTOR signaling pathway"$0.152010546591243$"UP"$"age"$0.00531625326255106$0.0305684562596686$FALSE
Vascular smooth muscle contraction$"Vascular smooth muscle contraction"$0.0396397949799849$"UP"$"organ + species + age + organ:species + organ:age + species:age + organ:species:age"$0.432925051235913$0.625154102278926$FALSE
Wnt signaling pathway$"Wnt signaling pathway"$0.143975025501924$"UP"$"age"$0.00722666258661408$0.0396645230606204$FALSE
Notch signaling pathway$"Notch signaling pathway"$0.184880256873928$"UP"$"organ + age + organ:age"$0.000254058678876252$0.00357318557019792$FALSE
Hedgehog signaling pathway$"Hedgehog signaling pathway"$0.100096018608677$"UP"$"species + age + species:age"$0.0338863678699592$0.117749033677628$FALSE
TGF-beta signaling pathway$"TGF-beta signaling pathway"$0.00404939645445967$"UP"$"organ + species + age"$0.938954906039291$0.970995375505207$FALSE
VEGF signaling pathway$"VEGF signaling pathway"$0.164538366872228$"UP"$"age"$0.00283294351422495$0.0201222311378037$FALSE
ECM-receptor interaction$"ECM-receptor interaction"$0.0343882339531073$"UP"$"species + age + species:age"$0.483790589655882$0.668053657367281$FALSE
Cell adhesion molecules (CAMs)$"Cell adhesion molecules (CAMs)"$0.154383239826278$"UP"$"organ + species + age + organ:age + species:age"$0.000850796575355173$0.00856114053951143$TRUE
Adherens junction$"Adherens junction"$0.169821563808906$"UP"$"age"$0.00153176522494882$0.0129796948008821$FALSE
Toll-like receptor signaling pathway$"Toll-like receptor signaling pathway"$0.0897827120137247$"UP"$"organ + species + age + organ:species + organ:age + species:age + organ:species:age"$0.0641150808409859$0.184330857417834$FALSE
RIG-I-like receptor signaling pathway$"RIG-I-like receptor signaling pathway"$0.0254669073893757$"UP"$"organ + species + age + organ:age + species:age"$0.6093458456516$0.772477804329982$FALSE
Jak-STAT signaling pathway$"Jak-STAT signaling pathway"$0.137806023090833$"UP"$"species + age + species:age"$0.0041119759048146$0.0257933034029279$FALSE
Intestinal immune network for IgA production$"Intestinal immune network for IgA production"$0.265456919135717$"UP"$"age"$3.18028679346961e-07$2.3949602591889e-05$TRUE
Phototransduction$"Phototransduction"$-0.0155015958022287$"DOWN"$"organ + species + age + organ:species + organ:age + species:age + organ:species:age"$0.758323731456787$0.853777068283515$FALSE
Regulation of actin cytoskeleton$"Regulation of actin cytoskeleton"$0.0923768566173629$"UP"$"organ + species + age + organ:species + organ:age + species:age + organ:species:age"$0.0316825158842865$0.113801741453827$FALSE
Insulin signaling pathway$"Insulin signaling pathway"$0.102563619573113$"UP"$"species + age + species:age"$0.032043554529442$0.113801741453827$FALSE
GnRH signaling pathway$"GnRH signaling pathway"$0.127524352405681$"UP"$"organ + species + age + organ:species + organ:age + species:age + organ:species:age"$0.00836081478875668$0.0448697060329942$FALSE
Progesterone-mediated oocyte maturation$"Progesterone-mediated oocyte maturation"$0.0983244076598507$"UP"$"species + age + species:age"$0.0408402221648391$0.133282616929847$FALSE
Melanogenesis$"Melanogenesis"$0.0652332460085625$"UP"$"organ + species + age + organ:species + organ:age + species:age + organ:species:age"$0.190691876929907$0.375935414518959$FALSE
Adipocytokine signaling pathway$"Adipocytokine signaling pathway"$0.124898571892243$"UP"$"age"$0.0260134705620724$0.0981602053240701$FALSE
Salmonella infection$"Salmonella infection"$0.101614542279099$"UP"$"organ + species + age + organ:species + organ:age + species:age + organ:species:age"$0.0419277888932189$0.1359127554861$FALSE
Herpes simplex infection$"Herpes simplex infection"$0.131637020679742$"UP"$"species + age + species:age"$0.00498636005011334$0.029017010894033$FALSE
