# Supplementary material for: Transcriptomic alterations during ageing reflect the shift from cancer to degenerative diseases in the elderly
Source: Nat Commun. 2018 Jan 30;9:327. doi: 10.1038/s41467-017-02395-2 (PMC5790807; doi:10.1038/s41467-017-02395-2)
Supplement: Supplementary file 5 — Supplementary Data 2 [file 41467_2017_2395_MOESM5_ESM.zip › Supplementary Data S2/SpeciesComparison/kegg-2-4/mmusculus.csv]

KEGG pathway$"KEGG pathway"$"Diff"$"Direction of change"$"Interactions"$"P-value"$"FDR corrected p-value"
Pentose phosphate pathway$"Pentose phosphate pathway"$0.126614413881495$"UP"$"organ + age"$0.19308752631243$0.379110874832942
Fatty acid elongation$"Fatty acid elongation"$-0.0182556114233132$"DOWN"$"organ + age"$0.854268017282375$0.930015018594654
Steroid biosynthesis$"Steroid biosynthesis"$0.246179631272799$"UP"$"age"$0.0056034755676861$0.0318409258728516
Primary bile acid biosynthesis$"Primary bile acid biosynthesis"$-0.0661539978310165$"DOWN"$"organ + age + organ:age"$0.304160499882633$0.504747347551777
Alanine, aspartate and glutamate metabolism$"Alanine	aspartate and glutamate metabolism"$0.191503171316836$"UP"$"age"$0.0351514687581716$0.121272567215692
Lysine degradation$"Lysine degradation"$0.0328058759735778$"UP"$"organ + age"$0.725211200525407$0.828078037479365
Arginine and proline metabolism$"Arginine and proline metabolism"$0.0328962502875547$"UP"$"organ + age"$0.7350603282284$0.835968248744563
Histidine metabolism$"Histidine metabolism"$0.0382283348121857$"UP"$"organ + age"$0.697687526086723$0.820386987851343
Tyrosine metabolism$"Tyrosine metabolism"$0.00605507903644548$"UP"$"organ + age"$0.951305738235778$0.970995375505207
beta-Alanine metabolism$"beta-Alanine metabolism"$-0.0576588123171974$"DOWN"$"organ + age"$0.556182179757045$0.735564290333837
Selenocompound metabolism$"Selenocompound metabolism"$-0.116221367774163$"DOWN"$"organ + age + organ:age"$0.182128288453988$0.366533180513651
N-Glycan biosynthesis$"N-Glycan biosynthesis"$0.0644368858654573$"UP"$"organ + age"$0.506494499047143$0.684350585612778
Other glycan degradation$"Other glycan degradation"$0.140441683919945$"UP"$"organ + age"$0.098858021130595$0.24486371387732
Mucin type O-Glycan biosynthesis$"Mucin type O-Glycan biosynthesis"$-0.140803181175852$"DOWN"$"organ + age"$0.116956037089382$0.268998885305578
Other types of O-glycan biosynthesis$"Other types of O-glycan biosynthesis"$-0.0948026553616615$"DOWN"$"organ + age"$0.30870044813296$0.50888162610314
Amino sugar and nucleotide sugar metabolism$"Amino sugar and nucleotide sugar metabolism"$-0.115950244832232$"DOWN"$"organ + age"$0.239773215957168$0.430804010852828
Glycosaminoglycan biosynthesis - chondroitin sulfate / dermatan sulfate$"Glycosaminoglycan biosynthesis - chondroitin sulfate / dermatan sulfate"$-0.00840481119984227$"DOWN"$"organ + age"$0.923980504272711$0.963912770820301
Glycosylphosphatidylinositol(GPI)-anchor biosynthesis$"Glycosylphosphatidylinositol(GPI)-anchor biosynthesis"$0.260006901311249$"UP"$"age"$0.00172071373728171$0.0138517455851177
alpha-Linolenic acid metabolism$"alpha-Linolenic acid metabolism"$-0.0721187025534852$"DOWN"$"organ + age"$0.349734283092469$0.550233416070561
Sphingolipid metabolism$"Sphingolipid metabolism"$0.286125078050544$"UP"$"age"$0.000310403285838182$0.00405202127188762
Pyruvate metabolism$"Pyruvate metabolism"$-0.0984176279207336$"DOWN"$"organ + age"$0.315164246692907$0.516014681873472
Glyoxylate and dicarboxylate metabolism$"Glyoxylate and dicarboxylate metabolism"$-0.0938085379079168$"DOWN"$"organ + age"$0.339750466061182$0.543375745389241
Butanoate metabolism$"Butanoate metabolism"$-0.0869400900456801$"DOWN"$"organ + age"$0.362085372075975$0.558745158826505
One carbon pool by folate$"One carbon pool by folate"$-0.139266817838246$"DOWN"$"organ + age"$0.147043255519719$0.317062019714395
Nicotinate and nicotinamide metabolism$"Nicotinate and nicotinamide metabolism"$-0.262085510532716$"DOWN"$"age"$0.00159890163002612$0.01331499116039
Terpenoid backbone biosynthesis$"Terpenoid backbone biosynthesis"$-0.0929951690821256$"DOWN"$"organ + age + organ:age"$0.305147464772503$0.504747347551777
Nitrogen metabolism$"Nitrogen metabolism"$-0.0545860856419863$"DOWN"$"organ + age"$0.578226000389944$0.746746412268296
Drug metabolism - other enzymes$"Drug metabolism - other enzymes"$0.0543149627000559$"UP"$"organ + age"$0.569905305446009$0.741139293249784
Biosynthesis of unsaturated fatty acids$"Biosynthesis of unsaturated fatty acids"$-0.0725705741233692$"DOWN"$"organ + age"$0.45975400177549$0.647987785351775
RNA degradation$"RNA degradation"$-0.166469486345263$"DOWN"$"organ + age + organ:age"$0.0404189622947814$0.133282616929847
Basal transcription factors$"Basal transcription factors"$-0.105105327155017$"DOWN"$"organ + age"$0.275648171136983$0.470827306886482
Proteasome$"Proteasome"$-0.0967908902691512$"DOWN"$"organ + age"$0.325093571197652$0.527667913739966
MAPK signaling pathway$"MAPK signaling pathway"$0.156347563179861$"UP"$"organ + age"$0.0750052155944254$0.203341045290346
ErbB signaling pathway$"ErbB signaling pathway"$0.30429031515988$"UP"$"age"$0.000159619085929543$0.0028554080927396
Calcium signaling pathway$"Calcium signaling pathway"$0.194847020933977$"UP"$"age"$0.0155320586999871$0.0711241842380511
Cytokine-cytokine receptor interaction$"Cytokine-cytokine receptor interaction"$0.175778040684873$"UP"$"organ + age + organ:age"$0.0441783511496085$0.139464990884058
Phosphatidylinositol signaling system$"Phosphatidylinositol signaling system"$0.122728318380492$"UP"$"organ + age + organ:age"$0.1659247656821$0.3454381975192
Neuroactive ligand-receptor interaction$"Neuroactive ligand-receptor interaction"$0.312243254789839$"UP"$"organ + age + organ:age"$2.95204561373674e-05$0.000838728253785204
Oocyte meiosis$"Oocyte meiosis"$0.134748102139406$"UP"$"organ + age"$0.113374506279269$0.263268685254264
p53 signaling pathway$"p53 signaling pathway"$0.0338903677412994$"UP"$"organ + age + organ:age"$0.707013995948264$0.820386987851343
Ubiquitin mediated proteolysis$"Ubiquitin mediated proteolysis"$0.0666058694009005$"UP"$"organ + age + organ:age"$0.460165238873$0.647987785351775
SNARE interactions in vesicular transport$"SNARE interactions in vesicular transport"$-0.0954352755594992$"DOWN"$"organ + age + organ:age"$0.289338532183144$0.4886381505051
Protein processing in endoplasmic reticulum$"Protein processing in endoplasmic reticulum"$0.0056935817805383$"UP"$"organ + age + organ:age"$0.932014663552506$0.968092650528732
Lysosome$"Lysosome"$0.100134739886293$"UP"$"organ + age + organ:age"$0.266206110912252$0.459205541323635
Endocytosis$"Endocytosis"$0.214458247066943$"UP"$"organ + age + organ:age"$0.000247827202058174$0.00357318557019792
Phagosome$"Phagosome"$0.298958230635249$"UP"$"age"$0.000213120784728915$0.00322860607909411
mTOR signaling pathway$"mTOR signaling pathway"$0.0882053304413553$"UP"$"organ + age"$0.364565325601615$0.560780421227962
Vascular smooth muscle contraction$"Vascular smooth muscle contraction"$0.19168391994479$"UP"$"age"$0.0319094113919287$0.113801741453827
Wnt signaling pathway$"Wnt signaling pathway"$0.140532058233922$"UP"$"organ + age"$0.122531162203963$0.276553978245392
Notch signaling pathway$"Notch signaling pathway"$0.0859459725919353$"UP"$"organ + age + organ:age"$0.302943810115288$0.504747347551777
Hedgehog signaling pathway$"Hedgehog signaling pathway"$-0.0910973084886128$"DOWN"$"organ + age"$0.295289584972465$0.495225241464239
TGF-beta signaling pathway$"TGF-beta signaling pathway"$-0.039041703637977$"DOWN"$"organ + age + organ:age"$0.65810358662522$0.798653347587893
VEGF signaling pathway$"VEGF signaling pathway"$0.1783988957902$"UP"$"organ + age + organ:age"$0.0432231944800322$0.138256973071891
ECM-receptor interaction$"ECM-receptor interaction"$0.234882842025699$"UP"$"age"$0.00899530069578922$0.0477442883084197
Cell adhesion molecules (CAMs)$"Cell adhesion molecules (CAMs)"$0.387886555588419$"UP"$"age"$1.96460320922725e-07$1.89780670011352e-05
Adherens junction$"Adherens junction"$0.24220316145782$"UP"$"organ + age + organ:age"$0.00307489848357226$0.0212167995366486
Toll-like receptor signaling pathway$"Toll-like receptor signaling pathway"$-0.0364208485326498$"DOWN"$"organ + age + organ:age"$0.664342432983234$0.80420399782181
RIG-I-like receptor signaling pathway$"RIG-I-like receptor signaling pathway"$-0.137911203128594$"DOWN"$"organ + age"$0.156656399150274$0.331864213989395
Jak-STAT signaling pathway$"Jak-STAT signaling pathway"$0.0273834171349699$"UP"$"organ + age + organ:age"$0.751141470325771$0.847666659269503
Intestinal immune network for IgA production$"Intestinal immune network for IgA production"$0.321822932071379$"UP"$"age"$7.45791288519993e-05$0.00156616170589198
Phototransduction$"Phototransduction"$0.0101219231654015$"UP"$"organ + age + organ:age"$0.909924403440401$0.95750215002552
Regulation of actin cytoskeleton$"Regulation of actin cytoskeleton"$0.169632587334451$"UP"$"organ + age + organ:age"$0.0326654715142037$0.115163669644966
Insulin signaling pathway$"Insulin signaling pathway"$0.0424759275690953$"UP"$"organ + age"$0.644254087380496$0.790638873976539
GnRH signaling pathway$"GnRH signaling pathway"$0.257386046205922$"UP"$"age"$0.0013619840627137$0.0121821907831614
Progesterone-mediated oocyte maturation$"Progesterone-mediated oocyte maturation"$-0.168909592822636$"DOWN"$"organ + age + organ:age"$0.053565759628002$0.164791477072133
Melanogenesis$"Melanogenesis"$0.161047027506655$"UP"$"organ + age"$0.0862503767267176$0.222775037213928
Adipocytokine signaling pathway$"Adipocytokine signaling pathway"$-0.00948930296756378$"DOWN"$"organ + age"$0.923999198529606$0.963912770820301
Salmonella infection$"Salmonella infection"$0.204878569785402$"UP"$"organ + age + organ:age"$0.017689025375869$0.076283921933435
Herpes simplex infection$"Herpes simplex infection"$0.114775378750534$"UP"$"organ + age"$0.174040419555771$0.354689968968091
