# Supplementary material for: Transcriptomic alterations during ageing reflect the shift from cancer to degenerative diseases in the elderly
Source: Nat Commun. 2018 Jan 30;9:327. doi: 10.1038/s41467-017-02395-2 (PMC5790807; doi:10.1038/s41467-017-02395-2)
Supplement: Supplementary file 5 — Supplementary Data 2 [file 41467_2017_2395_MOESM5_ESM.zip › Supplementary Data S2/SpeciesComparison/kegg-2-4/nfurzeri.csv]

KEGG pathway$"KEGG pathway"$"Diff"$"Direction of change"$"Interactions"$"P-value"$"FDR corrected p-value"
Pentose phosphate pathway$"Pentose phosphate pathway"$-0.037037037037037$"DOWN"$"organ + age"$0.762216709753823$0.853819918000772
Fatty acid elongation$"Fatty acid elongation"$0.0814814814814815$"UP"$"organ + age + organ:age"$0.462358730089594$0.64918391463161
Steroid biosynthesis$"Steroid biosynthesis"$-0.17037037037037$"DOWN"$"organ + age"$0.107393800767317$0.255523181136031
Primary bile acid biosynthesis$"Primary bile acid biosynthesis"$-0.0148148148148148$"DOWN"$"organ + age + organ:age"$0.889109391561387$0.952194758590133
Alanine, aspartate and glutamate metabolism$"Alanine	aspartate and glutamate metabolism"$-0.074074074074074$"DOWN"$"organ + age + organ:age"$0.500062459163019$0.682122960238137
Lysine degradation$"Lysine degradation"$-0.0962962962962963$"DOWN"$"organ + age + organ:age"$0.379422734001929$0.578110979567608
Arginine and proline metabolism$"Arginine and proline metabolism"$0.0518518518518518$"UP"$"organ + age"$0.66834252626525$0.80702360046529
Histidine metabolism$"Histidine metabolism"$-0.0592592592592593$"DOWN"$"organ + age"$0.631316626728499$0.78387128717189
Tyrosine metabolism$"Tyrosine metabolism"$-0.207407407407407$"DOWN"$"organ + age"$0.0753582755837929$0.203341045290346
beta-Alanine metabolism$"beta-Alanine metabolism"$-0.111111111111111$"DOWN"$"organ + age + organ:age"$0.275867759521479$0.470827306886482
Selenocompound metabolism$"Selenocompound metabolism"$0.185185185185185$"UP"$"organ + age"$0.11592850611244$0.267911332307696
N-Glycan biosynthesis$"N-Glycan biosynthesis"$0.00740740740740736$"UP"$"organ + age"$0.952521199541284$0.970995375505207
Other glycan degradation$"Other glycan degradation"$0.22962962962963$"UP"$"age"$0.0375947267827866$0.127875021380887
Mucin type O-Glycan biosynthesis$"Mucin type O-Glycan biosynthesis"$-0.00740740740740747$"DOWN"$"organ + age"$0.95110213208784$0.970995375505207
Other types of O-glycan biosynthesis$"Other types of O-glycan biosynthesis"$0$"DOWN"$"organ + age"$1$1
Amino sugar and nucleotide sugar metabolism$"Amino sugar and nucleotide sugar metabolism"$0.2$"UP"$"organ + age"$0.0672797011686528$0.186759170485398
Glycosaminoglycan biosynthesis - chondroitin sulfate / dermatan sulfate$"Glycosaminoglycan biosynthesis - chondroitin sulfate / dermatan sulfate"$-0.0148148148148148$"DOWN"$"organ + age"$0.894163311296366$0.952904926718879
Glycosylphosphatidylinositol(GPI)-anchor biosynthesis$"Glycosylphosphatidylinositol(GPI)-anchor biosynthesis"$0.0444444444444445$"UP"$"organ + age"$0.706670800938212$0.820386987851343
alpha-Linolenic acid metabolism$"alpha-Linolenic acid metabolism"$-0.222222222222222$"DOWN"$"organ + age"$0.0519543015964326$0.160858510712032
Sphingolipid metabolism$"Sphingolipid metabolism"$-0.0666666666666667$"DOWN"$"organ + age"$0.584923368922775$0.753381299172534
Pyruvate metabolism$"Pyruvate metabolism"$0.125925925925926$"UP"$"organ + age + organ:age"$0.22640719121995$0.418305745621965
Glyoxylate and dicarboxylate metabolism$"Glyoxylate and dicarboxylate metabolism"$0.0592592592592593$"UP"$"organ + age"$0.623269260017697$0.779159175517623
Butanoate metabolism$"Butanoate metabolism"$-0.185185185185185$"DOWN"$"organ + age + organ:age"$0.0551855509911337$0.167639126595708
One carbon pool by folate$"One carbon pool by folate"$-0.103703703703704$"DOWN"$"organ + age"$0.394173266637801$0.591259899956701
Nicotinate and nicotinamide metabolism$"Nicotinate and nicotinamide metabolism"$-0.222222222222222$"DOWN"$"age"$0.0201145051003669$0.0831033244045268
Terpenoid backbone biosynthesis$"Terpenoid backbone biosynthesis"$-0.140740740740741$"DOWN"$"organ + age"$0.240879475070421$0.430804010852828
Nitrogen metabolism$"Nitrogen metabolism"$-0.251851851851852$"DOWN"$"age"$0.0216112120964542$0.085451000508568
Drug metabolism - other enzymes$"Drug metabolism - other enzymes"$0.111111111111111$"UP"$"organ + age"$0.353479364633107$0.553412412273844
Biosynthesis of unsaturated fatty acids$"Biosynthesis of unsaturated fatty acids"$-0.422222222222222$"DOWN"$"age"$1.99887340414379e-06$9.6545585420145e-05
RNA degradation$"RNA degradation"$0.2$"UP"$"organ + age"$0.0818735545951581$0.216092496554434
Basal transcription factors$"Basal transcription factors"$0.111111111111111$"UP"$"organ + age"$0.349188354107103$0.550233416070561
Proteasome$"Proteasome"$0.0962962962962963$"UP"$"organ + age"$0.433595495369441$0.625154102278926
MAPK signaling pathway$"MAPK signaling pathway"$0.333333333333333$"UP"$"age"$0.000699956709323287$0.00751286868006995
ErbB signaling pathway$"ErbB signaling pathway"$0.125925925925926$"UP"$"organ + age + organ:age"$0.23323554254361$0.424656928609674
Calcium signaling pathway$"Calcium signaling pathway"$0.162962962962963$"UP"$"organ + age"$0.167687730461041$0.347395068104248
Cytokine-cytokine receptor interaction$"Cytokine-cytokine receptor interaction"$0.0814814814814815$"UP"$"organ + age"$0.507241220806158$0.684350585612778
Phosphatidylinositol signaling system$"Phosphatidylinositol signaling system"$-0.177777777777778$"DOWN"$"organ + age"$0.126503729522515$0.281572817324308
Neuroactive ligand-receptor interaction$"Neuroactive ligand-receptor interaction"$-0.0148148148148148$"DOWN"$"organ + age"$0.90183523637807$0.95439682502854
Oocyte meiosis$"Oocyte meiosis"$-0.00740740740740736$"DOWN"$"organ + age"$0.951155021932054$0.970995375505207
p53 signaling pathway$"p53 signaling pathway"$0.222222222222222$"UP"$"organ + age"$0.0565302771674042$0.170650774199101
Ubiquitin mediated proteolysis$"Ubiquitin mediated proteolysis"$0.355555555555556$"UP"$"age"$0.000192752058326089$0.00315012549493859
SNARE interactions in vesicular transport$"SNARE interactions in vesicular transport"$-0.103703703703704$"DOWN"$"organ + age"$0.395683658153476$0.591687947022071
Protein processing in endoplasmic reticulum$"Protein processing in endoplasmic reticulum"$0.0814814814814815$"UP"$"organ + age"$0.497619873032241$0.682122960238137
Lysosome$"Lysosome"$-0.0222222222222222$"DOWN"$"organ + age"$0.856698213439316$0.930015018594654
Endocytosis$"Endocytosis"$0.140740740740741$"UP"$"organ + age"$0.213834345166791$0.406622002817166
Phagosome$"Phagosome"$-0.155555555555556$"DOWN"$"organ + age"$0.190281095383671$0.375935414518959
mTOR signaling pathway$"mTOR signaling pathway"$0.192592592592593$"UP"$"organ + age"$0.100723334966526$0.246951120755493
Vascular smooth muscle contraction$"Vascular smooth muscle contraction"$0.0148148148148148$"UP"$"organ + age"$0.904997403443211$0.95439682502854
Wnt signaling pathway$"Wnt signaling pathway"$0.074074074074074$"UP"$"organ + age + organ:age"$0.49871684108662$0.682122960238137
Notch signaling pathway$"Notch signaling pathway"$0.377777777777778$"UP"$"age"$5.68256594565313e-05$0.00130699016750022
Hedgehog signaling pathway$"Hedgehog signaling pathway"$0.0962962962962963$"UP"$"organ + age"$0.429706635851075$0.623268183531739
TGF-beta signaling pathway$"TGF-beta signaling pathway"$-0.037037037037037$"DOWN"$"organ + age"$0.763665019826778$0.853819918000772
VEGF signaling pathway$"VEGF signaling pathway"$0.155555555555556$"UP"$"organ + age"$0.194728147258631$0.379248770669027
ECM-receptor interaction$"ECM-receptor interaction"$-0.362962962962963$"DOWN"$"age"$0.000195004964825872$0.00315012549493859
Cell adhesion molecules (CAMs)$"Cell adhesion molecules (CAMs)"$-0.177777777777778$"DOWN"$"organ + age + organ:age"$0.102371051814409$0.249646773568271
Adherens junction$"Adherens junction"$0.22962962962963$"UP"$"age"$0.0300027362875579$0.108957305465342
Toll-like receptor signaling pathway$"Toll-like receptor signaling pathway"$0.103703703703704$"UP"$"organ + age + organ:age"$0.331248795566176$0.533310560861544
RIG-I-like receptor signaling pathway$"RIG-I-like receptor signaling pathway"$0.296296296296296$"UP"$"age"$0.00462256235100835$0.0275641680930498
Jak-STAT signaling pathway$"Jak-STAT signaling pathway"$0.0888888888888889$"UP"$"organ + age"$0.466349572725497$0.651002438226634
Intestinal immune network for IgA production$"Intestinal immune network for IgA production"$0.207407407407407$"UP"$"organ + age"$0.0716266926646462$0.196566434983092
Phototransduction$"Phototransduction"$-0.0888888888888889$"DOWN"$"organ + age"$0.451550286783189$0.645262687917989
Regulation of actin cytoskeleton$"Regulation of actin cytoskeleton"$-0.0888888888888889$"DOWN"$"organ + age"$0.45611668943379$0.647954002930943
Insulin signaling pathway$"Insulin signaling pathway"$0.385185185185185$"UP"$"age"$3.60719579825776e-05$0.00091698714239921
GnRH signaling pathway$"GnRH signaling pathway"$0.133333333333333$"UP"$"organ + age + organ:age"$0.169601413493276$0.348585032839371
Progesterone-mediated oocyte maturation$"Progesterone-mediated oocyte maturation"$0.251851851851852$"UP"$"age"$0.0188026047973084$0.0796636676938593
Melanogenesis$"Melanogenesis"$0$"DOWN"$"organ + age"$1$1
Adipocytokine signaling pathway$"Adipocytokine signaling pathway"$0.355555555555556$"UP"$"age"$0.000321870798995055$0.00409114726091083
Salmonella infection$"Salmonella infection"$0.0222222222222222$"UP"$"organ + age"$0.856846135144143$0.930015018594654
Herpes simplex infection$"Herpes simplex infection"$-0.037037037037037$"DOWN"$"organ + age"$0.760741452974057$0.853819918000772
