# Supplementary material for: Transcriptomic alterations during ageing reflect the shift from cancer to degenerative diseases in the elderly
Source: Nat Commun. 2018 Jan 30;9:327. doi: 10.1038/s41467-017-02395-2 (PMC5790807; doi:10.1038/s41467-017-02395-2)
Supplement: Supplementary file 5 — Supplementary Data 2 [file 41467_2017_2395_MOESM5_ESM.zip › Supplementary Data S2/SpeciesComparison/kegg-2-4/drerio.csv]

KEGG pathway$"KEGG pathway"$"Diff"$"Direction of change"$"Interactions"$"P-value"$"FDR corrected p-value"
Pentose phosphate pathway$"Pentose phosphate pathway"$-0.19755291005291$"DOWN"$"organ + age + organ:age"$0.0468898583378978$0.147063646605225
Fatty acid elongation$"Fatty acid elongation"$-0.345238095238095$"DOWN"$"age"$0.000575944003860479$0.00646932450847934
Steroid biosynthesis$"Steroid biosynthesis"$-0.278108465608466$"DOWN"$"age"$0.0115589407355914$0.0576569950768444
Primary bile acid biosynthesis$"Primary bile acid biosynthesis"$-0.145767195767196$"DOWN"$"organ + age"$0.233869033147357$0.424656928609674
Alanine, aspartate and glutamate metabolism$"Alanine	aspartate and glutamate metabolism"$-0.366335978835979$"DOWN"$"organ + age + organ:age"$6.06187469411647e-05$0.00133085703511739
Lysine degradation$"Lysine degradation"$-0.00671296296296298$"DOWN"$"organ + age + organ:age"$0.954098026908538$0.970995375505207
Arginine and proline metabolism$"Arginine and proline metabolism"$-0.0565806878306878$"DOWN"$"organ + age + organ:age"$0.624295240011015$0.779159175517623
Histidine metabolism$"Histidine metabolism"$0.0843915343915344$"UP"$"organ + age"$0.490994332112586$0.675641773248943
Tyrosine metabolism$"Tyrosine metabolism"$-0.0671296296296296$"DOWN"$"organ + age"$0.596824207709814$0.763811435857978
beta-Alanine metabolism$"beta-Alanine metabolism"$-0.189880952380952$"DOWN"$"organ + age + organ:age"$0.0647534235710036$0.184538293653672
Selenocompound metabolism$"Selenocompound metabolism"$0.0661706349206349$"UP"$"organ + age"$0.565309359507097$0.73995777951742
N-Glycan biosynthesis$"N-Glycan biosynthesis"$-0.0872685185185185$"DOWN"$"organ + age"$0.484096853164696$0.668053657367281
Other glycan degradation$"Other glycan degradation"$0.296329365079365$"UP"$"age"$0.00622243445159052$0.0349469283734677
Mucin type O-Glycan biosynthesis$"Mucin type O-Glycan biosynthesis"$0.182208994708995$"UP"$"organ + age + organ:age"$0.0584461041759358$0.175338312527807
Other types of O-glycan biosynthesis$"Other types of O-glycan biosynthesis"$0.217691798941799$"UP"$"organ + age"$0.0660975668780234$0.184538293653672
Amino sugar and nucleotide sugar metabolism$"Amino sugar and nucleotide sugar metabolism"$-0.178373015873016$"DOWN"$"organ + age + organ:age"$0.105388076202457$0.253245974158143
Glycosaminoglycan biosynthesis - chondroitin sulfate / dermatan sulfate$"Glycosaminoglycan biosynthesis - chondroitin sulfate / dermatan sulfate"$0.235912698412698$"UP"$"age"$0.026530374911157$0.0988857108478908
Glycosylphosphatidylinositol(GPI)-anchor biosynthesis$"Glycosylphosphatidylinositol(GPI)-anchor biosynthesis"$-0.0613756613756614$"DOWN"$"organ + age + organ:age"$0.570815356291759$0.741139293249784
alpha-Linolenic acid metabolism$"alpha-Linolenic acid metabolism"$-0.399900793650794$"DOWN"$"age"$2.17956990896556e-05$0.000701821510686911
Sphingolipid metabolism$"Sphingolipid metabolism"$0.349074074074074$"UP"$"organ + age + organ:age"$9.73502681844944e-05$0.00188080718132443
Pyruvate metabolism$"Pyruvate metabolism"$-0.237830687830688$"DOWN"$"age"$0.0287309451886535$0.105931652871142
Glyoxylate and dicarboxylate metabolism$"Glyoxylate and dicarboxylate metabolism"$-0.265641534391534$"DOWN"$"age"$0.017205947887282$0.0748691245906053
Butanoate metabolism$"Butanoate metabolism"$-0.418121693121693$"DOWN"$"age"$6.30268761776065e-06$0.00023416908610603
One carbon pool by folate$"One carbon pool by folate"$-0.174537037037037$"DOWN"$"organ + age + organ:age"$0.0928488665638219$0.235810610472902
Nicotinate and nicotinamide metabolism$"Nicotinate and nicotinamide metabolism"$-0.0498677248677249$"DOWN"$"organ + age"$0.69072989139708$0.820386987851343
Terpenoid backbone biosynthesis$"Terpenoid backbone biosynthesis"$-0.251256613756614$"DOWN"$"age"$0.0236062867292593$0.0904907657954941
Nitrogen metabolism$"Nitrogen metabolism"$0.256051587301587$"UP"$"age"$0.0217608137941074$0.085451000508568
Drug metabolism - other enzymes$"Drug metabolism - other enzymes"$-0.0671296296296297$"DOWN"$"organ + age"$0.589556361846758$0.757329049925489
Biosynthesis of unsaturated fatty acids$"Biosynthesis of unsaturated fatty acids"$-0.257010582010582$"DOWN"$"organ + age + organ:age"$0.0158158751695083$0.0713931561389955
RNA degradation$"RNA degradation"$0.351951058201058$"UP"$"age"$0.000258926490594052$0.00357318557019792
Basal transcription factors$"Basal transcription factors"$0.172619047619048$"UP"$"organ + age"$0.146166047328692$0.316583860357659
Proteasome$"Proteasome"$-0.352910052910053$"DOWN"$"age"$0.000509109684706368$0.00585476137412323
MAPK signaling pathway$"MAPK signaling pathway"$0.250297619047619$"UP"$"age"$0.0197394367138288$0.0829056341980808
ErbB signaling pathway$"ErbB signaling pathway"$0.322222222222222$"UP"$"organ + age + organ:age"$0.00128390321040634$0.0117004764269106
Calcium signaling pathway$"Calcium signaling pathway"$-0.280026455026455$"DOWN"$"age"$0.00948445333874339$0.0497933800284028
Cytokine-cytokine receptor interaction$"Cytokine-cytokine receptor interaction"$0.439219576719577$"UP"$"age"$6.33253127727574e-07$3.82326575865523e-05
Phosphatidylinositol signaling system$"Phosphatidylinositol signaling system"$0.0268518518518518$"UP"$"organ + age + organ:age"$0.796661130830613$0.886606742376005
Neuroactive ligand-receptor interaction$"Neuroactive ligand-receptor interaction"$0.111243386243386$"UP"$"organ + age + organ:age"$0.288628875457328$0.4886381505051
Oocyte meiosis$"Oocyte meiosis"$-0.0728835978835978$"DOWN"$"organ + age"$0.524344829298799$0.701547236984266
p53 signaling pathway$"p53 signaling pathway"$0.39702380952381$"UP"$"age"$3.35310382463266e-05$0.000899749526276429
Ubiquitin mediated proteolysis$"Ubiquitin mediated proteolysis"$0.149603174603175$"UP"$"organ + age + organ:age"$0.142418753405485$0.310592466015318
SNARE interactions in vesicular transport$"SNARE interactions in vesicular transport"$0.0642526455026455$"UP"$"organ + age + organ:age"$0.557384120625641$0.735564290333837
Protein processing in endoplasmic reticulum$"Protein processing in endoplasmic reticulum"$-0.253174603174603$"DOWN"$"age"$0.0140554882462096$0.0672158497318734
Lysosome$"Lysosome"$-0.203306878306878$"DOWN"$"organ + age"$0.0855909046285734$0.222260252341941
Endocytosis$"Endocytosis"$-0.283862433862434$"DOWN"$"age"$0.00759141320475688$0.0411983435718828
Phagosome$"Phagosome"$0.278108465608466$"UP"$"age"$0.00432474633286815$0.026441170617409
mTOR signaling pathway$"mTOR signaling pathway"$0.325099206349206$"UP"$"age"$0.00184215414135394$0.014586236889737
Vascular smooth muscle contraction$"Vascular smooth muscle contraction"$-0.134259259259259$"DOWN"$"organ + age + organ:age"$0.219371272237923$0.412281418252595
Wnt signaling pathway$"Wnt signaling pathway"$0.333730158730159$"UP"$"age"$0.00115347941873054$0.0109241286126833
Notch signaling pathway$"Notch signaling pathway"$0.27906746031746$"UP"$"age"$0.0115791480796147$0.0576569950768444
Hedgehog signaling pathway$"Hedgehog signaling pathway"$0.471825396825397$"UP"$"age"$1.21308741377334e-08$3.45878946388213e-06
TGF-beta signaling pathway$"TGF-beta signaling pathway"$0.115079365079365$"UP"$"organ + age"$0.349164687586002$0.550233416070561
VEGF signaling pathway$"VEGF signaling pathway"$0.28098544973545$"UP"$"age"$0.0104011512989077$0.0536385842556122
ECM-receptor interaction$"ECM-receptor interaction"$0.168783068783069$"UP"$"organ + age"$0.170456431624014$0.348857866416943
Cell adhesion molecules (CAMs)$"Cell adhesion molecules (CAMs)"$0.26468253968254$"UP"$"organ + age + organ:age"$0.0127727178831713$0.0629512524242014
Adherens junction$"Adherens junction"$0.13042328042328$"UP"$"organ + age + organ:age"$0.236136214434032$0.427167758695271
Toll-like receptor signaling pathway$"Toll-like receptor signaling pathway"$0.336607142857143$"UP"$"age"$0.00107559538445376$0.0106022973610442
RIG-I-like receptor signaling pathway$"RIG-I-like receptor signaling pathway"$0.0124669312169313$"UP"$"organ + age + organ:age"$0.903305693576687$0.95439682502854
Jak-STAT signaling pathway$"Jak-STAT signaling pathway"$0.463194444444444$"UP"$"age"$2.01334483240657e-08$3.45878946388213e-06
Intestinal immune network for IgA production$"Intestinal immune network for IgA production"$0.446891534391534$"UP"$"age"$3.47095689737522e-07$2.3949602591889e-05
Phototransduction$"Phototransduction"$0.00958994708994709$"UP"$"organ + age + organ:age"$0.927264488125408$0.965234370182267
Regulation of actin cytoskeleton$"Regulation of actin cytoskeleton"$0.234953703703704$"UP"$"age"$0.0210143588171289$0.0852935740224644
Insulin signaling pathway$"Insulin signaling pathway"$-0.0191798941798941$"DOWN"$"organ + age + organ:age"$0.866266127826675$0.935678933004503
GnRH signaling pathway$"GnRH signaling pathway"$0.0239748677248677$"UP"$"organ + age"$0.846821373267531$0.928588035459445
Progesterone-mediated oocyte maturation$"Progesterone-mediated oocyte maturation"$0.420998677248677$"UP"$"age"$2.51876558007062e-06$0.00011059670683401
Melanogenesis$"Melanogenesis"$0.0383597883597883$"UP"$"organ + age"$0.709982941867208$0.820386987851343
Adipocytokine signaling pathway$"Adipocytokine signaling pathway"$0.187003968253968$"UP"$"organ + age"$0.123940663921199$0.278434142669485
Salmonella infection$"Salmonella infection"$0.106448412698413$"UP"$"organ + age"$0.388611100178636$0.586559879332128
Herpes simplex infection$"Herpes simplex infection"$0.434424603174603$"UP"$"age"$9.23005282101332e-07$4.95346168061048e-05
