# Supplementary material for: Transcriptomic alterations during ageing reflect the shift from cancer to degenerative diseases in the elderly
Source: Nat Commun. 2018 Jan 30;9:327. doi: 10.1038/s41467-017-02395-2 (PMC5790807; doi:10.1038/s41467-017-02395-2)
Supplement: Supplementary file 5 — Supplementary Data 2 [file 41467_2017_2395_MOESM5_ESM.zip › Supplementary Data S2/SpeciesComparison/kegg-2-4/liver.csv]

KEGG pathway$"KEGG pathway"$"Diff"$"Direction of change"$"Interactions"$"P-value"$"FDR corrected p-value"
Pentose phosphate pathway$"Pentose phosphate pathway"$-0.0517857142857143$"DOWN"$"age + species + age:species"$0.656482239824345$0.798653347587893
Fatty acid elongation$"Fatty acid elongation"$-0.214814814814815$"DOWN"$"age"$0.0628026352740007$0.183840441438438
Steroid biosynthesis$"Steroid biosynthesis"$-0.0402777777777778$"DOWN"$"age"$0.743002715019462$0.840445694038408
Primary bile acid biosynthesis$"Primary bile acid biosynthesis"$-0.421957671957672$"DOWN"$"age"$5.07340288264773e-06$0.000204204466026571
Alanine, aspartate and glutamate metabolism$"Alanine	aspartate and glutamate metabolism"$0.140013227513227$"UP"$"age"$0.243184311005048$0.430804010852828
Lysine degradation$"Lysine degradation"$0.0546626984126984$"UP"$"age + species + age:species"$0.599748771364595$0.764323632108442
Arginine and proline metabolism$"Arginine and proline metabolism"$0.00479497354497349$"UP"$"age"$0.968851165878047$0.98103797299601
Histidine metabolism$"Histidine metabolism"$0.0613756613756614$"UP"$"age"$0.615291852508132$0.777973729741958
Tyrosine metabolism$"Tyrosine metabolism"$-0.151521164021164$"DOWN"$"age"$0.203122313799695$0.389317768116083
beta-Alanine metabolism$"beta-Alanine metabolism"$-0.0441137566137567$"DOWN"$"age"$0.718485593160444$0.82625843213451
Selenocompound metabolism$"Selenocompound metabolism"$-0.194675925925926$"DOWN"$"age"$0.0951999391633701$0.239487346957853
N-Glycan biosynthesis$"N-Glycan biosynthesis"$-0.0182208994708994$"DOWN"$"age"$0.881960321913846$0.948745736045407
Other glycan degradation$"Other glycan degradation"$0.158234126984127$"UP"$"age"$0.178551924674515$0.360839245262723
Mucin type O-Glycan biosynthesis$"Mucin type O-Glycan biosynthesis"$-0.0556216931216931$"DOWN"$"age"$0.628475096282113$0.782354308000672
Other types of O-glycan biosynthesis$"Other types of O-glycan biosynthesis"$0.117956349206349$"UP"$"age"$0.305107813909419$0.504747347551777
Amino sugar and nucleotide sugar metabolism$"Amino sugar and nucleotide sugar metabolism"$-0.147685185185185$"DOWN"$"age"$0.214837027492234$0.406926605014703
Glycosaminoglycan biosynthesis - chondroitin sulfate / dermatan sulfate$"Glycosaminoglycan biosynthesis - chondroitin sulfate / dermatan sulfate"$0.082473544973545$"UP"$"age"$0.342924033910349$0.545490045694944
Glycosylphosphatidylinositol(GPI)-anchor biosynthesis$"Glycosylphosphatidylinositol(GPI)-anchor biosynthesis"$0.191798941798942$"UP"$"age + species + age:species"$0.0422089302751864$0.1359127554861
alpha-Linolenic acid metabolism$"alpha-Linolenic acid metabolism"$-0.269477513227513$"DOWN"$"age"$0.0156090342220154$0.0711241842380511
Sphingolipid metabolism$"Sphingolipid metabolism"$0.16494708994709$"UP"$"age"$0.161997195318241$0.340194110168305
Pyruvate metabolism$"Pyruvate metabolism"$0.0613756613756614$"UP"$"age + species + age:species"$0.597765471541026$0.763811435857978
Glyoxylate and dicarboxylate metabolism$"Glyoxylate and dicarboxylate metabolism"$-0.135218253968254$"DOWN"$"age"$0.259849277627392$0.449846598903334
Butanoate metabolism$"Butanoate metabolism"$-0.233994708994709$"DOWN"$"age"$0.0400511772277109$0.133282616929847
One carbon pool by folate$"One carbon pool by folate"$-0.189880952380952$"DOWN"$"age + species + age:species"$0.0750521561611213$0.203341045290346
Nicotinate and nicotinamide metabolism$"Nicotinate and nicotinamide metabolism"$-0.118915343915344$"DOWN"$"age"$0.324962534142675$0.527667913739966
Terpenoid backbone biosynthesis$"Terpenoid backbone biosynthesis"$-0.266600529100529$"DOWN"$"age"$0.016274779632376$0.0727844311336816
Nitrogen metabolism$"Nitrogen metabolism"$0.0182208994708995$"UP"$"age + species + age:species"$0.867876111772292$0.935678933004503
Drug metabolism - other enzymes$"Drug metabolism - other enzymes"$0.155357142857143$"UP"$"age"$0.190605470715763$0.375935414518959
Biosynthesis of unsaturated fatty acids$"Biosynthesis of unsaturated fatty acids"$-0.318386243386243$"DOWN"$"age"$0.00256064975268407$0.0187307848003527
RNA degradation$"RNA degradation"$0.198511904761905$"UP"$"age"$0.0799284930083589$0.212117923752952
Basal transcription factors$"Basal transcription factors"$-0.149603174603175$"DOWN"$"age"$0.197945764528233$0.383967085410187
Proteasome$"Proteasome"$-0.046031746031746$"DOWN"$"age"$0.706740601941808$0.820386987851343
MAPK signaling pathway$"MAPK signaling pathway"$0.196593915343915$"UP"$"age"$0.0924062312868132$0.235810610472902
ErbB signaling pathway$"ErbB signaling pathway"$0.314550264550265$"UP"$"age"$0.00292688211739558$0.020488174821769
Calcium signaling pathway$"Calcium signaling pathway"$0.203306878306878$"UP"$"age + species + age:species"$0.0657851075979712$0.184538293653672
Cytokine-cytokine receptor interaction$"Cytokine-cytokine receptor interaction"$0.0479497354497355$"UP"$"age"$0.695362513035468$0.820386987851343
Phosphatidylinositol signaling system$"Phosphatidylinositol signaling system"$-0.0498677248677249$"DOWN"$"age"$0.682719795554979$0.819873368231432
Neuroactive ligand-receptor interaction$"Neuroactive ligand-receptor interaction"$0.149603174603175$"UP"$"age + species + age:species"$0.150791873260187$0.323699887931868
Oocyte meiosis$"Oocyte meiosis"$0.111243386243386$"UP"$"age"$0.356529162417888$0.555495436928516
p53 signaling pathway$"p53 signaling pathway"$0.304960317460317$"UP"$"age"$0.00401968225982101$0.0255461385722835
Ubiquitin mediated proteolysis$"Ubiquitin mediated proteolysis"$0.464153439153439$"UP"$"age"$2.72543387087604e-08$3.45878946388213e-06
SNARE interactions in vesicular transport$"SNARE interactions in vesicular transport"$-0.211937830687831$"DOWN"$"age"$0.0618044202884055$0.182021554873779
Protein processing in endoplasmic reticulum$"Protein processing in endoplasmic reticulum"$-0.191798941798942$"DOWN"$"age + species + age:species"$0.0609342471846342$0.180559763129928
Lysosome$"Lysosome"$0.111243386243386$"UP"$"age"$0.354046450088236$0.553412412273844
Endocytosis$"Endocytosis"$0.260846560846561$"UP"$"age + species + age:species"$0.00472239887483246$0.0278160811773668
Phagosome$"Phagosome"$0.140013227513227$"UP"$"age"$0.229281677947441$0.420592285940152
mTOR signaling pathway$"mTOR signaling pathway"$0.240707671957672$"UP"$"age"$0.0337395167840576$0.117749033677628
Vascular smooth muscle contraction$"Vascular smooth muscle contraction"$0.0498677248677248$"UP"$"age + species + age:species"$0.641252329485387$0.790638873976539
Wnt signaling pathway$"Wnt signaling pathway"$0.280026455026455$"UP"$"age"$0.0107373257837438$0.0545908247741923
Notch signaling pathway$"Notch signaling pathway"$0.463194444444444$"UP"$"age"$2.86442191625849e-08$3.45878946388213e-06
Hedgehog signaling pathway$"Hedgehog signaling pathway"$0.0498677248677248$"UP"$"age"$0.678500834789079$0.817246641404303
TGF-beta signaling pathway$"TGF-beta signaling pathway"$0.00767195767195761$"UP"$"age"$0.950193253457556$0.970995375505207
VEGF signaling pathway$"VEGF signaling pathway"$0.273313492063492$"UP"$"age"$0.0129274479164076$0.0630702761982308
ECM-receptor interaction$"ECM-receptor interaction"$0.0153439153439154$"UP"$"age + species + age:species"$0.895691173354806$0.952904926718879
Cell adhesion molecules (CAMs)$"Cell adhesion molecules (CAMs)"$0.372089947089947$"UP"$"age"$0.000155077825291339$0.0028554080927396
Adherens junction$"Adherens junction"$0.260846560846561$"UP"$"age"$0.0201306189551338$0.0831033244045268
Toll-like receptor signaling pathway$"Toll-like receptor signaling pathway"$0.382638888888889$"UP"$"age"$8.61845497464898e-05$0.00173446406364811
RIG-I-like receptor signaling pathway$"RIG-I-like receptor signaling pathway"$-0.125628306878307$"DOWN"$"age + species + age:species"$0.243497919177686$0.430804010852828
Jak-STAT signaling pathway$"Jak-STAT signaling pathway"$0.125628306878307$"UP"$"age + species + age:species"$0.243089340132223$0.430804010852828
Intestinal immune network for IgA production$"Intestinal immune network for IgA production"$0.3625$"UP"$"age"$0.000282513089284388$0.00379038394789887
Phototransduction$"Phototransduction"$0.109325396825397$"UP"$"age"$0.343331208884602$0.545490045694944
Regulation of actin cytoskeleton$"Regulation of actin cytoskeleton"$0.18125$"UP"$"age"$0.121757669545695$0.27609837742052
Insulin signaling pathway$"Insulin signaling pathway"$0.0958994708994709$"UP"$"age"$0.425201317981127$0.618591074050857
GnRH signaling pathway$"GnRH signaling pathway"$0.177414021164021$"UP"$"age"$0.131238528526215$0.289443877982475
Progesterone-mediated oocyte maturation$"Progesterone-mediated oocyte maturation"$0.0680886243386243$"UP"$"age + species + age:species"$0.502765577318379$0.682122960238137
Melanogenesis$"Melanogenesis"$0.176455026455026$"UP"$"age + species + age:species"$0.102856538178232$0.249646773568271
Adipocytokine signaling pathway$"Adipocytokine signaling pathway"$0.110284391534392$"UP"$"age + species + age:species"$0.32555908549588$0.527667913739966
Salmonella infection$"Salmonella infection"$0.31359126984127$"UP"$"age"$0.00327735717964316$0.0216844317502417
Herpes simplex infection$"Herpes simplex infection"$0.31167328042328$"UP"$"age"$0.00326862548494652$0.0216844317502417
