# Supplementary material for: Transcriptomic alterations during ageing reflect the shift from cancer to degenerative diseases in the elderly
Source: Nat Commun. 2018 Jan 30;9:327. doi: 10.1038/s41467-017-02395-2 (PMC5790807; doi:10.1038/s41467-017-02395-2)
Supplement: Supplementary file 5 — Supplementary Data 2 [file 41467_2017_2395_MOESM5_ESM.zip › Supplementary Data S2/SpeciesComparison/kegg-2-4/brain.csv]

KEGG pathway$"KEGG pathway"$"Diff"$"Direction of change"$"Interactions"$"P-value"$"FDR corrected p-value"
Pentose phosphate pathway$"Pentose phosphate pathway"$0.17883079157589$"UP"$"age"$0.0762607842617438$0.204633104435679
Fatty acid elongation$"Fatty acid elongation"$-0.0594589687726943$"DOWN"$"age"$0.57358266178319$0.742735725579841
Steroid biosynthesis$"Steroid biosynthesis"$-0.00226942628903415$"DOWN"$"age + species + age:species"$0.981186445703387$0.991449902248402
Primary bile acid biosynthesis$"Primary bile acid biosynthesis"$0.0503812636165578$"UP"$"age"$0.604718051952066$0.768628471296968
Alanine, aspartate and glutamate metabolism$"Alanine	aspartate and glutamate metabolism"$-0.233750907770516$"DOWN"$"age + species + age:species"$0.0043048158762084$0.026441170617409
Lysine degradation$"Lysine degradation"$-0.0485657225853304$"DOWN"$"age"$0.61920499088919$0.779159175517623
Arginine and proline metabolism$"Arginine and proline metabolism"$0.152505446623094$"UP"$"age"$0.118504597966773$0.271268819042424
Histidine metabolism$"Histidine metabolism"$-0.108478576615831$"DOWN"$"age"$0.290555556625941$0.488983741638779
Tyrosine metabolism$"Tyrosine metabolism"$-0.0154320987654321$"DOWN"$"age"$0.886034047162901$0.95100987728818
beta-Alanine metabolism$"beta-Alanine metabolism"$-0.274146695715323$"DOWN"$"age + species + age:species"$0.00149080753418776$0.0128649281174146
Selenocompound metabolism$"Selenocompound metabolism"$0.0907770515613653$"UP"$"age"$0.337227130986107$0.541131907861428
N-Glycan biosynthesis$"N-Glycan biosynthesis"$0.113471314451707$"UP"$"age"$0.271954516890739$0.467452069958102
Other glycan degradation$"Other glycan degradation"$0.203340595497458$"UP"$"age"$0.016704810849521$0.0733493058210785
Mucin type O-Glycan biosynthesis$"Mucin type O-Glycan biosynthesis"$-0.0767066085693536$"DOWN"$"age"$0.407147216434366$0.605083401654766
Other types of O-glycan biosynthesis$"Other types of O-glycan biosynthesis"$-0.145243282498184$"DOWN"$"age"$0.15838538850494$0.334061758287713
Amino sugar and nucleotide sugar metabolism$"Amino sugar and nucleotide sugar metabolism"$0.147512708787219$"UP"$"age"$0.152209765380305$0.324897128366896
Glycosaminoglycan biosynthesis - chondroitin sulfate / dermatan sulfate$"Glycosaminoglycan biosynthesis - chondroitin sulfate / dermatan sulfate"$0.0490196078431373$"UP"$"age"$0.643788270261334$0.790638873976539
Glycosylphosphatidylinositol(GPI)-anchor biosynthesis$"Glycosylphosphatidylinositol(GPI)-anchor biosynthesis"$-0.0857843137254902$"DOWN"$"age"$0.414276603937322$0.610701911877404
alpha-Linolenic acid metabolism$"alpha-Linolenic acid metabolism"$-0.158859840232389$"DOWN"$"age"$0.0402155713230377$0.133282616929847
Sphingolipid metabolism$"Sphingolipid metabolism"$0.186092955700799$"UP"$"age + species + age:species"$0.0363541345504205$0.124532248140802
Pyruvate metabolism$"Pyruvate metabolism"$-0.273692810457516$"DOWN"$"age"$0.0025883046089317$0.0187307848003527
Glyoxylate and dicarboxylate metabolism$"Glyoxylate and dicarboxylate metabolism"$-0.163852578068264$"DOWN"$"age"$0.107377392807006$0.255523181136031
Butanoate metabolism$"Butanoate metabolism"$-0.329974582425563$"DOWN"$"age + species + age:species"$4.50663954339841e-05$0.00108835344973072
One carbon pool by folate$"One carbon pool by folate"$-0.039034132171387$"DOWN"$"age"$0.703911888351037$0.820386987851343
Nicotinate and nicotinamide metabolism$"Nicotinate and nicotinamide metabolism"$-0.28458605664488$"DOWN"$"age"$0.000195659968629726$0.00315012549493859
Terpenoid backbone biosynthesis$"Terpenoid backbone biosynthesis"$-0.222403776325345$"DOWN"$"age"$0.0230315622509638$0.0889939565377242
Nitrogen metabolism$"Nitrogen metabolism"$-0.00181554103122727$"DOWN"$"age"$0.986658237462494$0.994897554685563
Drug metabolism - other enzymes$"Drug metabolism - other enzymes"$0.0372185911401598$"UP"$"age + species + age:species"$0.691182596651053$0.820386987851343
Biosynthesis of unsaturated fatty acids$"Biosynthesis of unsaturated fatty acids"$-0.0108932461873639$"DOWN"$"age"$0.918158266841348$0.961974930334862
RNA degradation$"RNA degradation"$0.103939724037763$"UP"$"age + species + age:species"$0.251718933289066$0.440508133255865
Basal transcription factors$"Basal transcription factors"$-0.039034132171387$"DOWN"$"age + species + age:species"$0.699077308827672$0.820386987851343
Proteasome$"Proteasome"$-0.190631808278867$"DOWN"$"age"$0.0654703342779455$0.184538293653672
MAPK signaling pathway$"MAPK signaling pathway"$0.112109658678286$"UP"$"age"$0.220819361094411$0.413394385304653
ErbB signaling pathway$"ErbB signaling pathway"$0.17156862745098$"UP"$"age"$0.0842359632804851$0.219924163591753
Calcium signaling pathway$"Calcium signaling pathway"$-0.044480755265069$"DOWN"$"age"$0.623702681774365$0.779159175517623
Cytokine-cytokine receptor interaction$"Cytokine-cytokine receptor interaction"$0.269153957879448$"UP"$"age + species + age:species"$0.00332295497697098$0.0216890169442835
Phosphatidylinositol signaling system$"Phosphatidylinositol signaling system"$-0.146151053013798$"DOWN"$"age"$0.112802158216784$0.26322547003684
Neuroactive ligand-receptor interaction$"Neuroactive ligand-receptor interaction"$-0.0821532316630356$"DOWN"$"age"$0.420512613211085$0.615477552063497
Oocyte meiosis$"Oocyte meiosis"$-0.0381263616557734$"DOWN"$"age"$0.633886209801997$0.785043690600935
p53 signaling pathway$"p53 signaling pathway"$0.133896151053014$"UP"$"age + species + age:species"$0.183024433432476$0.366808304348075
Ubiquitin mediated proteolysis$"Ubiquitin mediated proteolysis"$-0.0776143790849673$"DOWN"$"age"$0.42192834998266$0.615683966893126
SNARE interactions in vesicular transport$"SNARE interactions in vesicular transport"$-0.240559186637618$"DOWN"$"age"$0.0136575307392796$0.0659658734707203
Protein processing in endoplasmic reticulum$"Protein processing in endoplasmic reticulum"$0.11437908496732$"UP"$"age"$0.164913822853321$0.34481981142058
Lysosome$"Lysosome"$-0.0839687726942629$"DOWN"$"age + species + age:species"$0.386858328495459$0.585744741891244
Endocytosis$"Endocytosis"$-0.0127087872185912$"DOWN"$"age"$0.864639976030745$0.935678933004503
Phagosome$"Phagosome"$0.0417574437182281$"UP"$"age + species + age:species"$0.655770744762251$0.798653347587893
mTOR signaling pathway$"mTOR signaling pathway"$0.136165577342048$"UP"$"age + species + age:species"$0.168303200696468$0.347395068104248
Vascular smooth muscle contraction$"Vascular smooth muscle contraction"$0.0349491648511257$"UP"$"age + species + age:species"$0.712612384856134$0.821460099965425
Wnt signaling pathway$"Wnt signaling pathway"$0.15023602033406$"UP"$"age"$0.0996555698607114$0.245579797156753
Notch signaling pathway$"Notch signaling pathway"$0.0626361655773421$"UP"$"age"$0.554780458192515$0.735564290333837
Hedgehog signaling pathway$"Hedgehog signaling pathway"$0.133442265795207$"UP"$"age + species + age:species"$0.104955778706016$0.253245974158143
TGF-beta signaling pathway$"TGF-beta signaling pathway"$-0.0394880174291939$"DOWN"$"age"$0.709616809406147$0.820386987851343
VEGF signaling pathway$"VEGF signaling pathway"$0.0698983297022512$"UP"$"age"$0.515248262691125$0.691291419110593
ECM-receptor interaction$"ECM-receptor interaction"$0.0272331154684096$"UP"$"age"$0.802007891806002$0.890505314350112
Cell adhesion molecules (CAMs)$"Cell adhesion molecules (CAMs)"$-0.0435729847494553$"DOWN"$"age"$0.684076537054383$0.819873368231432
Adherens junction$"Adherens junction"$0.119825708061002$"UP"$"age"$0.226156242651139$0.418305745621965
Toll-like receptor signaling pathway$"Toll-like receptor signaling pathway"$0.167937545388526$"UP"$"age"$0.0987469281853134$0.24486371387732
RIG-I-like receptor signaling pathway$"RIG-I-like receptor signaling pathway"$-0.0635439360929557$"DOWN"$"age"$0.552616836705096$0.735300088508434
Jak-STAT signaling pathway$"Jak-STAT signaling pathway"$0.211510530137981$"UP"$"age"$0.02038174681181$0.0834269805941035
Intestinal immune network for IgA production$"Intestinal immune network for IgA production"$0.280954974582426$"UP"$"age"$0.00259826621454167$0.0187307848003527
Phototransduction$"Phototransduction"$-0.190631808278867$"DOWN"$"age"$0.0386977889182763$0.130706517814877
Regulation of actin cytoskeleton$"Regulation of actin cytoskeleton"$0.115286855482934$"UP"$"age"$0.249733838762753$0.438623433172398
Insulin signaling pathway$"Insulin signaling pathway"$0.099400871459695$"UP"$"age + species + age:species"$0.253079638986917$0.441290489641447
GnRH signaling pathway$"GnRH signaling pathway"$0.148420479302832$"UP"$"age"$0.112810915730074$0.26322547003684
Progesterone-mediated oocyte maturation$"Progesterone-mediated oocyte maturation"$0.285947712418301$"UP"$"age"$0.00247064277640968$0.0186456322032168
Melanogenesis$"Melanogenesis"$0.0671750181554103$"UP"$"age"$0.435897594919422$0.626602792696669
Adipocytokine signaling pathway$"Adipocytokine signaling pathway"$0.149328249818446$"UP"$"age"$0.152694923683821$0.324897128366896
Salmonella infection$"Salmonella infection"$-0.0898692810457516$"DOWN"$"age"$0.381651806732197$0.579678687583809
Herpes simplex infection$"Herpes simplex infection"$0.158405954974582$"UP"$"age"$0.119202072866663$0.27157830752169
