# Supplementary material for: Transcriptomic alterations during ageing reflect the shift from cancer to degenerative diseases in the elderly
Source: Nat Commun. 2018 Jan 30;9:327. doi: 10.1038/s41467-017-02395-2 (PMC5790807; doi:10.1038/s41467-017-02395-2)
Supplement: Supplementary file 5 — Supplementary Data 2 [file 41467_2017_2395_MOESM5_ESM.zip › Supplementary Data S2/SpeciesComparison/kegg-2-4/skin.csv]

KEGG pathway$"KEGG pathway"$"Diff"$"Direction of change"$"Interactions"$"P-value"$"FDR corrected p-value"
Pentose phosphate pathway$"Pentose phosphate pathway"$-0.147883597883598$"DOWN"$"age + species + age:species"$0.093250158592804$0.235810610472902
Fatty acid elongation$"Fatty acid elongation"$-0.091005291005291$"DOWN"$"age + species + age:species"$0.248520867909718$0.438086055475889
Steroid biosynthesis$"Steroid biosynthesis"$-0.0796296296296296$"DOWN"$"age + species + age:species"$0.361595209212673$0.558745158826505
Primary bile acid biosynthesis$"Primary bile acid biosynthesis"$0.073941798941799$"UP"$"age"$0.445846741095979$0.639002895992159
Alanine, aspartate and glutamate metabolism$"Alanine	aspartate and glutamate metabolism"$-0.0398148148148148$"DOWN"$"age + species + age:species"$0.644951793678584$0.790638873976539
Lysine degradation$"Lysine degradation"$0.00568783068783069$"UP"$"age + species + age:species"$0.950112330342078$0.970995375505207
Arginine and proline metabolism$"Arginine and proline metabolism"$-0.0796296296296296$"DOWN"$"age + species + age:species"$0.360893223489733$0.558745158826505
Histidine metabolism$"Histidine metabolism"$0.130820105820106$"UP"$"age"$0.202256277853303$0.389202319534444
Tyrosine metabolism$"Tyrosine metabolism"$-0.00568783068783063$"DOWN"$"age"$0.956490599907474$0.970995375505207
beta-Alanine metabolism$"beta-Alanine metabolism"$0.0511904761904762$"UP"$"age"$0.621338829170882$0.779159175517623
Selenocompound metabolism$"Selenocompound metabolism"$0.187698412698413$"UP"$"age"$0.0597120029611272$0.178030231050768
N-Glycan biosynthesis$"N-Glycan biosynthesis"$-0.0682539682539682$"DOWN"$"age"$0.510989696399219$0.687487530252988
Other glycan degradation$"Other glycan degradation"$0.216137566137566$"UP"$"age"$0.0291340231865485$0.106604039387143
Mucin type O-Glycan biosynthesis$"Mucin type O-Glycan biosynthesis"$0.0682539682539683$"UP"$"age + species + age:species"$0.402910243868897$0.600634715397152
Other types of O-glycan biosynthesis$"Other types of O-glycan biosynthesis"$0.091005291005291$"UP"$"age + species + age:species"$0.287377472179122$0.4886381505051
Amino sugar and nucleotide sugar metabolism$"Amino sugar and nucleotide sugar metabolism"$-0.073941798941799$"DOWN"$"age + species + age:species"$0.365894349419745$0.561038002443609
Glycosaminoglycan biosynthesis - chondroitin sulfate / dermatan sulfate$"Glycosaminoglycan biosynthesis - chondroitin sulfate / dermatan sulfate"$0.0170634920634921$"UP"$"age + species + age:species"$0.833927087982426$0.921708886717418
Glycosylphosphatidylinositol(GPI)-anchor biosynthesis$"Glycosylphosphatidylinositol(GPI)-anchor biosynthesis"$0.119444444444444$"UP"$"age"$0.224771303897098$0.418305745621965
alpha-Linolenic acid metabolism$"alpha-Linolenic acid metabolism"$-0.193386243386243$"DOWN"$"age"$0.0438013042049425$0.139184407440706
Sphingolipid metabolism$"Sphingolipid metabolism"$0.125132275132275$"UP"$"age + species + age:species"$0.128564129713093$0.284846213997357
Pyruvate metabolism$"Pyruvate metabolism"$-0.073941798941799$"DOWN"$"age + species + age:species"$0.411710834888775$0.609988752304535
Glyoxylate and dicarboxylate metabolism$"Glyoxylate and dicarboxylate metabolism"$-0.073941798941799$"DOWN"$"age"$0.476256186997588$0.662661286816599
Butanoate metabolism$"Butanoate metabolism"$-0.119444444444444$"DOWN"$"age + species + age:species"$0.142756785621947$0.310592466015318
One carbon pool by folate$"One carbon pool by folate"$-0.170634920634921$"DOWN"$"age"$0.0794661323777957$0.212056032809256
Nicotinate and nicotinamide metabolism$"Nicotinate and nicotinamide metabolism"$-0.159259259259259$"DOWN"$"age"$0.112425359083917$0.26322547003684
Terpenoid backbone biosynthesis$"Terpenoid backbone biosynthesis"$-0.0341269841269842$"DOWN"$"age + species + age:species"$0.699860486915157$0.820386987851343
Nitrogen metabolism$"Nitrogen metabolism"$0$"DOWN"$"age"$1$1
Drug metabolism - other enzymes$"Drug metabolism - other enzymes"$-0.0455026455026455$"DOWN"$"age"$0.65809712133758$0.798653347587893
Biosynthesis of unsaturated fatty acids$"Biosynthesis of unsaturated fatty acids"$-0.369708994708995$"DOWN"$"age"$2.94728611357676e-05$0.000838728253785204
RNA degradation$"RNA degradation"$0.102380952380952$"UP"$"age + species + age:species"$0.229888951321325$0.420592285940152
Basal transcription factors$"Basal transcription factors"$0.221825396825397$"UP"$"age"$0.0221916662771149$0.0864401194503749
Proteasome$"Proteasome"$-0.136507936507937$"DOWN"$"age + species + age:species"$0.0876535084480199$0.225194917980817
MAPK signaling pathway$"MAPK signaling pathway"$0.307142857142857$"UP"$"age"$0.000685525945952054$0.00751286868006995
ErbB signaling pathway$"ErbB signaling pathway"$0.182010582010582$"UP"$"age + species + age:species"$0.0181627660388953$0.0776337698830659
Calcium signaling pathway$"Calcium signaling pathway"$0$"DOWN"$"age"$1$1
Cytokine-cytokine receptor interaction$"Cytokine-cytokine receptor interaction"$0.238888888888889$"UP"$"age"$0.0151499000294218$0.0710427350894246
Phosphatidylinositol signaling system$"Phosphatidylinositol signaling system"$0.176322751322751$"UP"$"age + species + age:species"$0.0266152016774861$0.0988857108478908
Neuroactive ligand-receptor interaction$"Neuroactive ligand-receptor interaction"$0.301455026455026$"UP"$"age"$0.00149158586868575$0.0128649281174146
Oocyte meiosis$"Oocyte meiosis"$0.0625661375661376$"UP"$"age"$0.547947647111197$0.731101418659414
p53 signaling pathway$"p53 signaling pathway"$0.227513227513228$"UP"$"age"$0.0215473095926693$0.085451000508568
Ubiquitin mediated proteolysis$"Ubiquitin mediated proteolysis"$0.216137566137566$"UP"$"age"$0.0257245633969949$0.0978343631555004
SNARE interactions in vesicular transport$"SNARE interactions in vesicular transport"$0.130820105820106$"UP"$"age"$0.206686916943766$0.394584114165371
Protein processing in endoplasmic reticulum$"Protein processing in endoplasmic reticulum"$-0.187698412698413$"DOWN"$"age"$0.0489298373280457$0.152471686641588
Lysosome$"Lysosome"$-0.0113756613756614$"DOWN"$"age"$0.912165306217951$0.957773571528849
Endocytosis$"Endocytosis"$-0.113756613756614$"DOWN"$"age"$0.241112982169143$0.430804010852828
Phagosome$"Phagosome"$0.153571428571429$"UP"$"age + species + age:species"$0.0660879780762889$0.184538293653672
mTOR signaling pathway$"mTOR signaling pathway"$0.187698412698413$"UP"$"age"$0.0540752764774033$0.16530606669991
Vascular smooth muscle contraction$"Vascular smooth muscle contraction"$0.0398148148148147$"UP"$"age"$0.704331171631384$0.820386987851343
Wnt signaling pathway$"Wnt signaling pathway"$0.113756613756614$"UP"$"age + species + age:species"$0.176094513515764$0.35736827742905
Notch signaling pathway$"Notch signaling pathway"$0.290079365079365$"UP"$"age"$0.00210831428910281$0.0164244484134945
Hedgehog signaling pathway$"Hedgehog signaling pathway"$0.113756613756614$"UP"$"age + species + age:species"$0.194271985388205$0.379248770669027
TGF-beta signaling pathway$"TGF-beta signaling pathway"$-0.0853174603174603$"DOWN"$"age"$0.414720967072026$0.610701911877404
VEGF signaling pathway$"VEGF signaling pathway"$0.25026455026455$"UP"$"age"$0.0104389791304918$0.0536385842556122
ECM-receptor interaction$"ECM-receptor interaction"$0.0170634920634921$"UP"$"age + species + age:species"$0.837575276333088$0.923627530750871
Cell adhesion molecules (CAMs)$"Cell adhesion molecules (CAMs)"$0.130820105820106$"UP"$"age + species + age:species"$0.108313771219955$0.256448781859011
Adherens junction$"Adherens junction"$0.295767195767196$"UP"$"age"$0.0012163195184141$0.0112977370652695
Toll-like receptor signaling pathway$"Toll-like receptor signaling pathway"$-0.0625661375661375$"DOWN"$"age + species + age:species"$0.455171091307692$0.647954002930943
RIG-I-like receptor signaling pathway$"RIG-I-like receptor signaling pathway"$0.295767195767196$"UP"$"age"$0.00168039316194186$0.0137564389358969
Jak-STAT signaling pathway$"Jak-STAT signaling pathway"$0.204761904761905$"UP"$"age + species + age:species"$0.0154271561436622$0.0711241842380511
Intestinal immune network for IgA production$"Intestinal immune network for IgA production"$0.261640211640212$"UP"$"age"$0.00709141268909624$0.039369566998086
Phototransduction$"Phototransduction"$-0.0113756613756614$"DOWN"$"age + species + age:species"$0.898369753680123$0.953654046214284
Regulation of actin cytoskeleton$"Regulation of actin cytoskeleton"$0.0398148148148147$"UP"$"age + species + age:species"$0.464702099940463$0.650582939916648
Insulin signaling pathway$"Insulin signaling pathway"$0.182010582010582$"UP"$"age"$0.0637394160985778$0.184330857417834
GnRH signaling pathway$"GnRH signaling pathway"$0.0170634920634921$"UP"$"age + species + age:species"$0.84784124976732$0.928588035459445
Progesterone-mediated oocyte maturation$"Progesterone-mediated oocyte maturation"$0.130820105820106$"UP"$"age"$0.201515275855292$0.389202319534444
Melanogenesis$"Melanogenesis"$0.00568783068783069$"UP"$"age"$0.956922978758754$0.970995375505207
Adipocytokine signaling pathway$"Adipocytokine signaling pathway"$0.204761904761905$"UP"$"age"$0.0406443392362896$0.133282616929847
Salmonella infection$"Salmonella infection"$0.142195767195767$"UP"$"age + species + age:species"$0.0974278217736673$0.24382195811752
Herpes simplex infection$"Herpes simplex infection"$0.0625661375661376$"UP"$"age + species + age:species"$0.392800957749642$0.591036955118621
