# Supplementary material for: Transcriptomic alterations during ageing reflect the shift from cancer to degenerative diseases in the elderly
Source: Nat Commun. 2018 Jan 30;9:327. doi: 10.1038/s41467-017-02395-2 (PMC5790807; doi:10.1038/s41467-017-02395-2)
Supplement: Supplementary file 5 — Supplementary Data 2 [file 41467_2017_2395_MOESM5_ESM.zip › Supplementary Data S2/SpeciesComparison/kegg-2-3/mmusculus.csv]

KEGG pathway$"KEGG pathway"$"Diff"$"Direction of change"$"Interactions"$"P-value"$"FDR corrected p-value"
Glycolysis / Gluconeogenesis$"Glycolysis / Gluconeogenesis"$0$"DOWN"$"organ + age"$1$1
Pentose phosphate pathway$"Pentose phosphate pathway"$-0.0869565217391304$"DOWN"$"organ + age"$0.353267173026576$0.679243319810756
Fructose and mannose metabolism$"Fructose and mannose metabolism"$-0.0309178743961353$"DOWN"$"organ + age"$0.751839923374317$0.930216228509195
Galactose metabolism$"Galactose metabolism"$-0.0811594202898551$"DOWN"$"organ + age"$0.402187516350229$0.722461253478566
Ascorbate and aldarate metabolism$"Ascorbate and aldarate metabolism"$0.108212560386473$"UP"$"organ + age"$0.241172007536867$0.587201409654981
Synthesis and degradation of ketone bodies$"Synthesis and degradation of ketone bodies"$0.076328502415459$"UP"$"organ + age"$0.419879906412598$0.723485377203246
Steroid biosynthesis$"Steroid biosynthesis"$0.18743961352657$"UP"$"age"$0.0370608586688715$0.212862367739159
Primary bile acid biosynthesis$"Primary bile acid biosynthesis"$-0.00193236714975842$"DOWN"$"organ + age"$0.977005562997466$1
Steroid hormone biosynthesis$"Steroid hormone biosynthesis"$-0.0202898550724637$"DOWN"$"organ + age"$0.829491745539401$0.944794661898166
Glycine, serine and threonine metabolism$"Glycine	serine and threonine metabolism"$-0.168115942028985$"DOWN"$"organ + age"$0.0586226306961429$0.285466723389913
Cysteine and methionine metabolism$"Cysteine and methionine metabolism"$0.0202898550724638$"UP"$"organ + age"$0.834867047796947$0.944794661898166
Valine, leucine and isoleucine degradation$"Valine	leucine and isoleucine degradation"$-0.0309178743961353$"DOWN"$"organ + age"$0.747723459319945$0.930216228509195
Lysine degradation$"Lysine degradation"$0.0492753623188405$"UP"$"organ + age + organ:age"$0.540097224637939$0.806193705128916
Arginine and proline metabolism$"Arginine and proline metabolism"$0.120772946859903$"UP"$"organ + age + organ:age"$0.149434103387198$0.461699850465274
Histidine metabolism$"Histidine metabolism"$0.132367149758454$"UP"$"organ + age + organ:age"$0.122972762269372$0.425111425622054
Phenylalanine metabolism$"Phenylalanine metabolism"$0.00869565217391299$"UP"$"organ + age"$0.922588978663651$0.979430953652407
beta-Alanine metabolism$"beta-Alanine metabolism"$0.185507246376812$"UP"$"age"$0.0333642511769608$0.204755952428472
Glutathione metabolism$"Glutathione metabolism"$-0.0289855072463768$"DOWN"$"organ + age"$0.761233242997908$0.933084297858884
Starch and sucrose metabolism$"Starch and sucrose metabolism"$0.0483091787439613$"UP"$"organ + age"$0.619870652272764$0.84941750266218
N-Glycan biosynthesis$"N-Glycan biosynthesis"$-0.0531400966183575$"DOWN"$"organ + age + organ:age"$0.554085334622327$0.811209901669289
Other glycan degradation$"Other glycan degradation"$0.0502415458937198$"UP"$"organ + age"$0.56908839056121$0.824670987079015
Other types of O-glycan biosynthesis$"Other types of O-glycan biosynthesis"$-0.0927536231884059$"DOWN"$"organ + age"$0.294916415805425$0.629947250592043
Glycosaminoglycan biosynthesis - chondroitin sulfate / dermatan sulfate$"Glycosaminoglycan biosynthesis - chondroitin sulfate / dermatan sulfate"$-0.0676328502415459$"DOWN"$"organ + age"$0.436919469940973$0.741439100505893
Glycosaminoglycan biosynthesis - heparan sulfate / heparin$"Glycosaminoglycan biosynthesis - heparan sulfate / heparin"$-0.0251207729468599$"DOWN"$"organ + age"$0.795721969976692$0.937024660536032
Ether lipid metabolism$"Ether lipid metabolism"$-0.0541062801932367$"DOWN"$"organ + age + organ:age"$0.50684052844259$0.780290572997526
alpha-Linolenic acid metabolism$"alpha-Linolenic acid metabolism"$0.164251207729469$"UP"$"organ + age + organ:age"$0.012192848613661$0.124775227783341
Glycosphingolipid biosynthesis - ganglio series$"Glycosphingolipid biosynthesis - ganglio series"$-0.029951690821256$"DOWN"$"organ + age"$0.746927113011202$0.930216228509195
Glyoxylate and dicarboxylate metabolism$"Glyoxylate and dicarboxylate metabolism"$0.144927536231884$"UP"$"organ + age"$0.119045229731836$0.423271927935418
Propanoate metabolism$"Propanoate metabolism"$-0.160386473429952$"DOWN"$"organ + age"$0.08275658635989$0.353094768468864
Butanoate metabolism$"Butanoate metabolism"$0.10048309178744$"UP"$"organ + age"$0.276401089876669$0.620284185723364
Nicotinate and nicotinamide metabolism$"Nicotinate and nicotinamide metabolism"$-0.0599033816425121$"DOWN"$"organ + age"$0.529874341663443$0.801971976571698
Porphyrin and chlorophyll metabolism$"Porphyrin and chlorophyll metabolism"$-0.0260869565217391$"DOWN"$"organ + age"$0.769662636978748$0.936980601539345
Terpenoid backbone biosynthesis$"Terpenoid backbone biosynthesis"$-0.0966183574879227$"DOWN"$"organ + age"$0.302468736245456$0.636071619345709
Nitrogen metabolism$"Nitrogen metabolism"$0.153623188405797$"UP"$"organ + age"$0.0887618901209779$0.364819511689891
Metabolism of xenobiotics by cytochrome P450$"Metabolism of xenobiotics by cytochrome P450"$-0.0222222222222222$"DOWN"$"organ + age"$0.810076728914825$0.937024660536032
Biosynthesis of unsaturated fatty acids$"Biosynthesis of unsaturated fatty acids"$0.0241545893719806$"UP"$"organ + age"$0.801860712046846$0.937024660536032
ABC transporters$"ABC transporters"$0.0647342995169082$"UP"$"organ + age"$0.505068237849196$0.780243346746343
RNA transport$"RNA transport"$-0.114975845410628$"DOWN"$"organ + age"$0.212406260800233$0.550046270742799
Proteasome$"Proteasome"$-0.0270531400966183$"DOWN"$"organ + age"$0.775883703227498$0.937024660536032
Homologous recombination$"Homologous recombination"$-0.102415458937198$"DOWN"$"organ + age"$0.267457275965059$0.611452755647537
Fanconi anemia pathway$"Fanconi anemia pathway"$-0.163285024154589$"DOWN"$"organ + age"$0.0582283019665532$0.285466723389913
MAPK signaling pathway$"MAPK signaling pathway"$-0.117874396135266$"DOWN"$"organ + age"$0.179486199143352$0.502561357601384
Cytokine-cytokine receptor interaction$"Cytokine-cytokine receptor interaction"$-0.0714975845410628$"DOWN"$"organ + age"$0.453359043242065$0.751153989743441
Cell cycle$"Cell cycle"$-0.0628019323671498$"DOWN"$"organ + age + organ:age"$0.459468125804377$0.751247154599857
Oocyte meiosis$"Oocyte meiosis"$0.159420289855073$"UP"$"organ + age"$0.0551922851423653$0.280978906179314
SNARE interactions in vesicular transport$"SNARE interactions in vesicular transport"$-0.0821256038647343$"DOWN"$"organ + age"$0.385483925407111$0.716584226482928
Protein processing in endoplasmic reticulum$"Protein processing in endoplasmic reticulum"$-0.0473429951690821$"DOWN"$"organ + age + organ:age"$0.519043942403267$0.793623502377691
Endocytosis$"Endocytosis"$0.188405797101449$"UP"$"organ + age + organ:age"$0.000460225385990866$0.0128863108077443
Phagosome$"Phagosome"$0.255072463768116$"UP"$"age"$0.00153788512719244$0.032808216046772
Peroxisome$"Peroxisome"$-0.000966183574879265$"DOWN"$"organ + age"$0.992020362877731$1
Wnt signaling pathway$"Wnt signaling pathway"$-0.0618357487922705$"DOWN"$"organ + age"$0.485020475170525$0.767806264580901
Hedgehog signaling pathway$"Hedgehog signaling pathway"$-0.0115942028985507$"DOWN"$"organ + age"$0.897457571133539$0.970660346275277
VEGF signaling pathway$"VEGF signaling pathway"$0.0309178743961353$"UP"$"organ + age"$0.745597554784771$0.930216228509195
Focal adhesion$"Focal adhesion"$0.029951690821256$"UP"$"organ + age"$0.739779088309391$0.930216228509195
Cell adhesion molecules (CAMs)$"Cell adhesion molecules (CAMs)"$0.097584541062802$"UP"$"organ + age"$0.306677387898824$0.636071619345709
Gap junction$"Gap junction"$-0.130434782608696$"DOWN"$"organ + age + organ:age"$0.13679666259592$0.447335071846512
NOD-like receptor signaling pathway$"NOD-like receptor signaling pathway"$-0.0376811594202899$"DOWN"$"organ + age"$0.695297736090998$0.911166357124374
Intestinal immune network for IgA production$"Intestinal immune network for IgA production"$0.0995169082125604$"UP"$"organ + age"$0.278072664502508$0.620284185723364
Phototransduction$"Phototransduction"$0.0251207729468599$"UP"$"organ + age"$0.786329321154402$0.937024660536032
Regulation of actin cytoskeleton$"Regulation of actin cytoskeleton"$0.134299516908213$"UP"$"organ + age"$0.123358226184971$0.425111425622054
GnRH signaling pathway$"GnRH signaling pathway"$-0.0512077294685991$"DOWN"$"organ + age"$0.572549712820173$0.824766145798834
Progesterone-mediated oocyte maturation$"Progesterone-mediated oocyte maturation"$-0.0724637681159421$"DOWN"$"organ + age + organ:age"$0.402909486093382$0.722461253478566
Adipocytokine signaling pathway$"Adipocytokine signaling pathway"$0.0840579710144927$"UP"$"organ + age"$0.381235545388266$0.716584226482928
Herpes simplex infection$"Herpes simplex infection"$0.0927536231884059$"UP"$"organ + age"$0.267510580595797$0.611452755647537
