# Supplementary material for: Transcriptomic alterations during ageing reflect the shift from cancer to degenerative diseases in the elderly
Source: Nat Commun. 2018 Jan 30;9:327. doi: 10.1038/s41467-017-02395-2 (PMC5790807; doi:10.1038/s41467-017-02395-2)
Supplement: Supplementary file 5 — Supplementary Data 2 [file 41467_2017_2395_MOESM5_ESM.zip › Supplementary Data S2/SpeciesComparison/kegg-2-3/liver.csv]

KEGG pathway$"KEGG pathway"$"Diff"$"Direction of change"$"Interactions"$"P-value"$"FDR corrected p-value"
Glycolysis / Gluconeogenesis$"Glycolysis / Gluconeogenesis"$-0.0997354497354498$"DOWN"$"age"$0.365246431116159$0.693349157373048
Pentose phosphate pathway$"Pentose phosphate pathway"$-0.410449735449735$"DOWN"$"age"$7.7785043256387e-06$0.000497824276840877
Fructose and mannose metabolism$"Fructose and mannose metabolism"$-0.272354497354497$"DOWN"$"age + species + age:species"$0.0081697029067168$0.104572197205975
Galactose metabolism$"Galactose metabolism"$-0.178373015873016$"DOWN"$"age + species + age:species"$0.109807665034347$0.409689661825148
Ascorbate and aldarate metabolism$"Ascorbate and aldarate metabolism"$0.0191798941798942$"UP"$"age + species + age:species"$0.839141593247416$0.944794661898166
Synthesis and degradation of ketone bodies$"Synthesis and degradation of ketone bodies"$0.029728835978836$"UP"$"age"$0.808500156904061$0.937024660536032
Steroid biosynthesis$"Steroid biosynthesis"$0.0345238095238095$"UP"$"age"$0.778958913883727$0.937024660536032
Primary bile acid biosynthesis$"Primary bile acid biosynthesis"$-0.255092592592593$"DOWN"$"age"$0.0225716390760885$0.158727649826558
Steroid hormone biosynthesis$"Steroid hormone biosynthesis"$-0.143849206349206$"DOWN"$"age"$0.226493169273786$0.574352280053651
Glycine, serine and threonine metabolism$"Glycine	serine and threonine metabolism"$0.0421957671957672$"UP"$"age + species + age:species"$0.712347563635253$0.930216228509195
Cysteine and methionine metabolism$"Cysteine and methionine metabolism"$0.0326058201058201$"UP"$"age"$0.789297279932519$0.937024660536032
Valine, leucine and isoleucine degradation$"Valine	leucine and isoleucine degradation"$0.269477513227513$"UP"$"age"$0.0154425868030869$0.130533563920432
Lysine degradation$"Lysine degradation"$0.141931216931217$"UP"$"age + species + age:species"$0.138825161175675$0.450678784106538
Arginine and proline metabolism$"Arginine and proline metabolism"$0.165906084656085$"UP"$"age + species + age:species"$0.131307524538245$0.441661919083928
Histidine metabolism$"Histidine metabolism"$0.0815145502645503$"UP"$"age + species + age:species"$0.458328890267741$0.751247154599857
Phenylalanine metabolism$"Phenylalanine metabolism"$0.0786375661375662$"UP"$"age"$0.50384819362457$0.780243346746343
beta-Alanine metabolism$"beta-Alanine metabolism"$0.0958994708994709$"UP"$"age + species + age:species"$0.379037473473317$0.716492776860953
Glutathione metabolism$"Glutathione metabolism"$0.149603174603175$"UP"$"age + species + age:species"$0.184719496040293$0.510829223617602
Starch and sucrose metabolism$"Starch and sucrose metabolism"$-0.0297288359788359$"DOWN"$"age + species + age:species"$0.790845808115489$0.937024660536032
N-Glycan biosynthesis$"N-Glycan biosynthesis"$-0.0134259259259259$"DOWN"$"age + species + age:species"$0.899160811839821$0.970660346275277
Other glycan degradation$"Other glycan degradation"$-0.165906084656085$"DOWN"$"age"$0.158446086410208$0.473225644745156
Other types of O-glycan biosynthesis$"Other types of O-glycan biosynthesis"$0.128505291005291$"UP"$"age"$0.229804089377585$0.575152134308144
Glycosaminoglycan biosynthesis - chondroitin sulfate / dermatan sulfate$"Glycosaminoglycan biosynthesis - chondroitin sulfate / dermatan sulfate"$0.267559523809524$"UP"$"age"$0.000335849671941758$0.0107471895021363
Glycosaminoglycan biosynthesis - heparan sulfate / heparin$"Glycosaminoglycan biosynthesis - heparan sulfate / heparin"$0.0565806878306878$"UP"$"age"$0.636400455191295$0.861351673491542
Ether lipid metabolism$"Ether lipid metabolism"$-0.398941798941799$"DOWN"$"age"$2.53316135470242e-05$0.00141857035863336
alpha-Linolenic acid metabolism$"alpha-Linolenic acid metabolism"$-0.0958994708994708$"DOWN"$"age + species + age:species"$0.259522277811443$0.611452755647537
Glycosphingolipid biosynthesis - ganglio series$"Glycosphingolipid biosynthesis - ganglio series"$-0.336607142857143$"DOWN"$"age"$0.000308372324019723$0.0106269847046797
Glyoxylate and dicarboxylate metabolism$"Glyoxylate and dicarboxylate metabolism"$0.202347883597884$"UP"$"age"$0.0819399417046917$0.352972056574056
Propanoate metabolism$"Propanoate metabolism"$0.121792328042328$"UP"$"age"$0.309661495647639$0.638053148782243
Butanoate metabolism$"Butanoate metabolism"$0.222486772486773$"UP"$"age"$0.0541445822963388$0.280719495544154
Nicotinate and nicotinamide metabolism$"Nicotinate and nicotinamide metabolism"$-0.187962962962963$"DOWN"$"age"$0.107257766600931$0.407215927434041
Porphyrin and chlorophyll metabolism$"Porphyrin and chlorophyll metabolism"$0.0287698412698412$"UP"$"age + species + age:species"$0.803122560360847$0.937024660536032
Terpenoid backbone biosynthesis$"Terpenoid backbone biosynthesis"$0.186044973544974$"UP"$"age"$0.11156727397917$0.409689661825148
Nitrogen metabolism$"Nitrogen metabolism"$0.209060846560847$"UP"$"age + species + age:species"$0.0259903625950145$0.173786305112933
Metabolism of xenobiotics by cytochrome P450$"Metabolism of xenobiotics by cytochrome P450"$0.0345238095238095$"UP"$"age + species + age:species"$0.721182410880616$0.930216228509195
Biosynthesis of unsaturated fatty acids$"Biosynthesis of unsaturated fatty acids"$0.180291005291005$"UP"$"age"$0.120798475610507$0.425111425622054
ABC transporters$"ABC transporters"$0.271395502645503$"UP"$"age"$0.0144454754140796$0.127383175877698
RNA transport$"RNA transport"$0.0805555555555555$"UP"$"age + species + age:species"$0.46680517167827$0.757712742434293
Proteasome$"Proteasome"$0.26468253968254$"UP"$"age"$0.0170878741112315$0.13489793873564
Homologous recombination$"Homologous recombination"$-0.141931216931217$"DOWN"$"age + species + age:species"$0.159775015768832$0.474034483870441
Fanconi anemia pathway$"Fanconi anemia pathway"$0.169742063492064$"UP"$"age + species + age:species"$0.063794718973808$0.30692687178775
MAPK signaling pathway$"MAPK signaling pathway"$-0.00767195767195766$"DOWN"$"age"$0.949771537139886$0.989837649163962
Cytokine-cytokine receptor interaction$"Cytokine-cytokine receptor interaction"$-0.023015873015873$"DOWN"$"age + species + age:species"$0.846350535443432$0.944794661898166
Cell cycle$"Cell cycle"$0.00191798941798937$"UP"$"age + species + age:species"$0.984257428676652$1
Oocyte meiosis$"Oocyte meiosis"$0.257010582010582$"UP"$"age"$0.0222588141591595$0.158727649826558
SNARE interactions in vesicular transport$"SNARE interactions in vesicular transport"$-0.149603174603175$"DOWN"$"age"$0.202833121957748$0.535789105325221
Protein processing in endoplasmic reticulum$"Protein processing in endoplasmic reticulum"$-0.151521164021164$"DOWN"$"age + species + age:species"$0.132104234725996$0.441661919083928
Endocytosis$"Endocytosis"$0.404695767195767$"UP"$"age"$4.04892780739239e-06$0.000362783931542358
Phagosome$"Phagosome"$0.259887566137566$"UP"$"age"$0.0137058595029859$0.127383175877698
Peroxisome$"Peroxisome"$0.126587301587302$"UP"$"age + species + age:species"$0.2535869627058$0.609902320634586
Wnt signaling pathway$"Wnt signaling pathway"$0.170701058201058$"UP"$"age + species + age:species"$0.0455416259355228$0.248812785598954
Hedgehog signaling pathway$"Hedgehog signaling pathway"$-0.0258928571428571$"DOWN"$"age"$0.830928659172691$0.944794661898166
VEGF signaling pathway$"VEGF signaling pathway"$0.283862433862434$"UP"$"age"$0.00735761213864542$0.0969473599445044
Focal adhesion$"Focal adhesion"$0.13234126984127$"UP"$"age"$0.270738179517369$0.615688854943052
Cell adhesion molecules (CAMs)$"Cell adhesion molecules (CAMs)"$0.235912698412698$"UP"$"age"$0.0363293568242467$0.212862367739159
Gap junction$"Gap junction"$0.111243386243386$"UP"$"age + species + age:species"$0.305402752130595$0.636071619345709
NOD-like receptor signaling pathway$"NOD-like receptor signaling pathway"$-0.128505291005291$"DOWN"$"age + species + age:species"$0.172514992366168$0.486079978490837
Intestinal immune network for IgA production$"Intestinal immune network for IgA production"$0.278108465608466$"UP"$"age"$0.0108137981244035$0.115347179993638
Phototransduction$"Phototransduction"$0.159193121693122$"UP"$"age"$0.147111738150569$0.461699850465274
Regulation of actin cytoskeleton$"Regulation of actin cytoskeleton"$0.286739417989418$"UP"$"age"$0.00895210846967936$0.105540647221483
GnRH signaling pathway$"GnRH signaling pathway"$-0.0249338624338624$"DOWN"$"age"$0.837500112204554$0.944794661898166
Progesterone-mediated oocyte maturation$"Progesterone-mediated oocyte maturation"$-0.0824735449735449$"DOWN"$"age + species + age:species"$0.457685878009668$0.751247154599857
Adipocytokine signaling pathway$"Adipocytokine signaling pathway"$-0.0479497354497355$"DOWN"$"age + species + age:species"$0.628445045945379$0.853161759344029
Herpes simplex infection$"Herpes simplex infection"$0.28098544973545$"UP"$"age"$0.0094236765596824$0.108251464070198
