# Supplementary material for: Transcriptomic alterations during ageing reflect the shift from cancer to degenerative diseases in the elderly
Source: Nat Commun. 2018 Jan 30;9:327. doi: 10.1038/s41467-017-02395-2 (PMC5790807; doi:10.1038/s41467-017-02395-2)
Supplement: Supplementary file 5 — Supplementary Data 2 [file 41467_2017_2395_MOESM5_ESM.zip › Supplementary Data S2/SpeciesComparison/kegg-2-3/brain.csv]

KEGG pathway$"KEGG pathway"$"Diff"$"Direction of change"$"Interactions"$"P-value"$"FDR corrected p-value"
Glycolysis / Gluconeogenesis$"Glycolysis / Gluconeogenesis"$0.0617283950617284$"UP"$"age"$0.527884405665729$0.801971976571698
Pentose phosphate pathway$"Pentose phosphate pathway"$0.00617283950617287$"UP"$"age"$0.950305528604504$0.989837649163962
Fructose and mannose metabolism$"Fructose and mannose metabolism"$-0.0333333333333334$"DOWN"$"age"$0.751519676351292$0.930216228509195
Galactose metabolism$"Galactose metabolism"$-0.0481481481481481$"DOWN"$"age"$0.64420795313752$0.866682171188015
Ascorbate and aldarate metabolism$"Ascorbate and aldarate metabolism"$-0.0962962962962963$"DOWN"$"age"$0.322888365303767$0.642013806533691
Synthesis and degradation of ketone bodies$"Synthesis and degradation of ketone bodies"$-0.0567901234567901$"DOWN"$"age"$0.58464938981768$0.832347840898025
Steroid biosynthesis$"Steroid biosynthesis"$0.0172839506172839$"UP"$"age"$0.853854188301739$0.944794661898166
Primary bile acid biosynthesis$"Primary bile acid biosynthesis"$0.21358024691358$"UP"$"age"$0.0145556406481377$0.127383175877698
Steroid hormone biosynthesis$"Steroid hormone biosynthesis"$0.0604938271604938$"UP"$"age"$0.547131529496366$0.806193705128916
Glycine, serine and threonine metabolism$"Glycine	serine and threonine metabolism"$-0.103703703703704$"DOWN"$"age"$0.320717657766651$0.642013806533691
Cysteine and methionine metabolism$"Cysteine and methionine metabolism"$0.0320987654320988$"UP"$"age"$0.759044988412006$0.933084297858884
Valine, leucine and isoleucine degradation$"Valine	leucine and isoleucine degradation"$-0.2$"DOWN"$"age"$0.0408753744574984$0.226076145147646
Lysine degradation$"Lysine degradation"$-0.0604938271604938$"DOWN"$"age"$0.529468238522948$0.801971976571698
Arginine and proline metabolism$"Arginine and proline metabolism"$0.0987654320987654$"UP"$"age"$0.310481219719931$0.638053148782243
Histidine metabolism$"Histidine metabolism"$0.0024691358024691$"UP"$"age"$0.981104758457062$1
Phenylalanine metabolism$"Phenylalanine metabolism"$-0.0135802469135802$"DOWN"$"age"$0.890745054035323$0.968577146135497
beta-Alanine metabolism$"beta-Alanine metabolism"$-0.0962962962962963$"DOWN"$"age"$0.339433314573937$0.661157064909233
Glutathione metabolism$"Glutathione metabolism"$-0.104938271604938$"DOWN"$"age"$0.303944076490003$0.636071619345709
Starch and sucrose metabolism$"Starch and sucrose metabolism"$-0.0802469135802469$"DOWN"$"age"$0.446340394279439$0.746963280640273
N-Glycan biosynthesis$"N-Glycan biosynthesis"$0.0555555555555556$"UP"$"age"$0.588987011852747$0.832347840898025
Other glycan degradation$"Other glycan degradation"$0.15679012345679$"UP"$"age"$0.0758092701484929$0.339070940891301
Other types of O-glycan biosynthesis$"Other types of O-glycan biosynthesis"$-0.0876543209876544$"DOWN"$"age"$0.396074228086532$0.721305911312058
Glycosaminoglycan biosynthesis - chondroitin sulfate / dermatan sulfate$"Glycosaminoglycan biosynthesis - chondroitin sulfate / dermatan sulfate"$0.0246913580246913$"UP"$"age"$0.813621859260081$0.937024660536032
Glycosaminoglycan biosynthesis - heparan sulfate / heparin$"Glycosaminoglycan biosynthesis - heparan sulfate / heparin"$-0.0629629629629629$"DOWN"$"age"$0.54691981252831$0.806193705128916
Ether lipid metabolism$"Ether lipid metabolism"$-0.0938271604938272$"DOWN"$"age + species + age:species"$0.285093483928516$0.62608765098027
alpha-Linolenic acid metabolism$"alpha-Linolenic acid metabolism"$0$"DOWN"$"age"$1$1
Glycosphingolipid biosynthesis - ganglio series$"Glycosphingolipid biosynthesis - ganglio series"$0.0851851851851853$"UP"$"age"$0.413592324251122$0.723485377203246
Glyoxylate and dicarboxylate metabolism$"Glyoxylate and dicarboxylate metabolism"$-0.0987654320987654$"DOWN"$"age"$0.329800962180521$0.650884718312218
Propanoate metabolism$"Propanoate metabolism"$-0.174074074074074$"DOWN"$"age"$0.0764423326562977$0.339070940891301
Butanoate metabolism$"Butanoate metabolism"$-0.149382716049383$"DOWN"$"age + species + age:species"$0.10223348005242$0.40374897864943
Nicotinate and nicotinamide metabolism$"Nicotinate and nicotinamide metabolism"$-0.0580246913580247$"DOWN"$"age + species + age:species"$0.493941395403791$0.779160184311685
Porphyrin and chlorophyll metabolism$"Porphyrin and chlorophyll metabolism"$-0.15679012345679$"DOWN"$"age + species + age:species"$0.10348139777869$0.40374897864943
Terpenoid backbone biosynthesis$"Terpenoid backbone biosynthesis"$-0.203703703703704$"DOWN"$"age"$0.0351479759886511$0.212787746525888
Nitrogen metabolism$"Nitrogen metabolism"$-0.00123456790123461$"DOWN"$"age"$0.990684639577336$1
Metabolism of xenobiotics by cytochrome P450$"Metabolism of xenobiotics by cytochrome P450"$-0.151851851851852$"DOWN"$"age"$0.126819682524503$0.430418316446798
Biosynthesis of unsaturated fatty acids$"Biosynthesis of unsaturated fatty acids"$0.253086419753086$"UP"$"age"$0.00863649817442793$0.105540647221483
ABC transporters$"ABC transporters"$0.15679012345679$"UP"$"age"$0.126327124672061$0.430418316446798
RNA transport$"RNA transport"$-0.0790123456790123$"DOWN"$"age"$0.392301154027554$0.721305911312058
Proteasome$"Proteasome"$-0.0469135802469136$"DOWN"$"age"$0.658333026202238$0.87517268765164
Homologous recombination$"Homologous recombination"$-0.204938271604938$"DOWN"$"age + species + age:species"$0.0231011962184914$0.159220552398218
Fanconi anemia pathway$"Fanconi anemia pathway"$-0.239506172839506$"DOWN"$"age"$0.0100157088660407$0.109439940780152
MAPK signaling pathway$"MAPK signaling pathway"$-0.082716049382716$"DOWN"$"age"$0.29392850996098$0.629947250592043
Cytokine-cytokine receptor interaction$"Cytokine-cytokine receptor interaction"$0.124691358024691$"UP"$"age + species + age:species"$0.199480714410204$0.531948571760544
Cell cycle$"Cell cycle"$-0.0987654320987654$"DOWN"$"age"$0.279681708741338$0.620284185723364
Oocyte meiosis$"Oocyte meiosis"$-0.203703703703704$"DOWN"$"age + species + age:species"$0.00404998892674505$0.0697844245839148
SNARE interactions in vesicular transport$"SNARE interactions in vesicular transport"$-0.037037037037037$"DOWN"$"age"$0.724787265270923$0.930216228509195
Protein processing in endoplasmic reticulum$"Protein processing in endoplasmic reticulum"$0.0753086419753086$"UP"$"age"$0.399536738823468$0.722461253478566
Endocytosis$"Endocytosis"$-0.0123456790123457$"DOWN"$"age"$0.859970082562937$0.948932504897034
Phagosome$"Phagosome"$0.0913580246913581$"UP"$"age + species + age:species"$0.313942233208402$0.642013806533691
Peroxisome$"Peroxisome"$0.0111111111111111$"UP"$"age"$0.915195403175452$0.973889645184329
Wnt signaling pathway$"Wnt signaling pathway"$0.00740740740740736$"UP"$"age"$0.935789439969952$0.988758653553157
Hedgehog signaling pathway$"Hedgehog signaling pathway"$-0.0888888888888889$"DOWN"$"age"$0.350287255691445$0.679243319810756
VEGF signaling pathway$"VEGF signaling pathway"$-0.028395061728395$"DOWN"$"age"$0.790119621247332$0.937024660536032
Focal adhesion$"Focal adhesion"$0.106172839506173$"UP"$"age"$0.264787236238108$0.611452755647537
Cell adhesion molecules (CAMs)$"Cell adhesion molecules (CAMs)"$-0.0358024691358025$"DOWN"$"age"$0.728653352205377$0.930216228509195
Gap junction$"Gap junction"$0.0802469135802469$"UP"$"age + species + age:species"$0.414657630246784$0.723485377203246
NOD-like receptor signaling pathway$"NOD-like receptor signaling pathway"$-0.0790123456790124$"DOWN"$"age + species + age:species"$0.411646973153875$0.723485377203246
Intestinal immune network for IgA production$"Intestinal immune network for IgA production"$0.195061728395062$"UP"$"age"$0.0390645248536416$0.221530470056094
Phototransduction$"Phototransduction"$-0.251851851851852$"DOWN"$"age"$0.00559658755280973$0.0808797168922181
Regulation of actin cytoskeleton$"Regulation of actin cytoskeleton"$-0.0320987654320988$"DOWN"$"age"$0.735449597629198$0.930216228509195
GnRH signaling pathway$"GnRH signaling pathway"$0.0765432098765432$"UP"$"age"$0.417765592255193$0.723485377203246
Progesterone-mediated oocyte maturation$"Progesterone-mediated oocyte maturation"$-0.148148148148148$"DOWN"$"age + species + age:species"$0.133101137800619$0.441698590627238
Adipocytokine signaling pathway$"Adipocytokine signaling pathway"$0.162962962962963$"UP"$"age"$0.111360144062589$0.409689661825148
Herpes simplex infection$"Herpes simplex infection"$0.0506172839506172$"UP"$"age"$0.60875598328474$0.83914670926635
