# Supplementary material for: Transcriptomic alterations during ageing reflect the shift from cancer to degenerative diseases in the elderly
Source: Nat Commun. 2018 Jan 30;9:327. doi: 10.1038/s41467-017-02395-2 (PMC5790807; doi:10.1038/s41467-017-02395-2)
Supplement: Supplementary file 5 — Supplementary Data 2 [file 41467_2017_2395_MOESM5_ESM.zip › Supplementary Data S2/SpeciesComparison/kegg-2-3/skin.csv]

KEGG pathway$"KEGG pathway"$"Diff"$"Direction of change"$"Interactions"$"P-value"$"FDR corrected p-value"
Glycolysis / Gluconeogenesis$"Glycolysis / Gluconeogenesis"$-0.0277777777777777$"DOWN"$"age + species + age:species"$0.72021112951276$0.930216228509195
Pentose phosphate pathway$"Pentose phosphate pathway"$-0.0611111111111111$"DOWN"$"age + species + age:species"$0.44684410538302$0.746963280640273
Fructose and mannose metabolism$"Fructose and mannose metabolism"$-0.0222222222222223$"DOWN"$"age + species + age:species"$0.779094779826162$0.937024660536032
Galactose metabolism$"Galactose metabolism"$-0.0166666666666667$"DOWN"$"age + species + age:species"$0.834119669748757$0.944794661898166
Ascorbate and aldarate metabolism$"Ascorbate and aldarate metabolism"$-0.183333333333333$"DOWN"$"age + species + age:species"$0.0256023171652212$0.17378542560635
Synthesis and degradation of ketone bodies$"Synthesis and degradation of ketone bodies"$0.0166666666666667$"UP"$"age + species + age:species"$0.839677731944012$0.944794661898166
Steroid biosynthesis$"Steroid biosynthesis"$-0.0388888888888889$"DOWN"$"age + species + age:species"$0.641644109818817$0.865833015659126
Primary bile acid biosynthesis$"Primary bile acid biosynthesis"$0.0611111111111111$"UP"$"age"$0.499333368314728$0.779160184311685
Steroid hormone biosynthesis$"Steroid hormone biosynthesis"$-0.0833333333333334$"DOWN"$"age"$0.408055476968353$0.723485377203246
Glycine, serine and threonine metabolism$"Glycine	serine and threonine metabolism"$0.133333333333333$"UP"$"age"$0.184460257988748$0.510829223617602
Cysteine and methionine metabolism$"Cysteine and methionine metabolism"$-0.155555555555556$"DOWN"$"age"$0.121981400582018$0.425111425622054
Valine, leucine and isoleucine degradation$"Valine	leucine and isoleucine degradation"$-0.0833333333333334$"DOWN"$"age + species + age:species"$0.32101078741357$0.642013806533691
Lysine degradation$"Lysine degradation"$0.0111111111111111$"UP"$"age + species + age:species"$0.890582281515683$0.968577146135497
Arginine and proline metabolism$"Arginine and proline metabolism"$-0.144444444444444$"DOWN"$"age"$0.152544635187102$0.461756733539335
Histidine metabolism$"Histidine metabolism"$-0.211111111111111$"DOWN"$"age + species + age:species"$0.00524489289819477$0.0808797168922181
Phenylalanine metabolism$"Phenylalanine metabolism"$0.0722222222222222$"UP"$"age"$0.476871005517427$0.760278329081165
beta-Alanine metabolism$"beta-Alanine metabolism"$-0.00555555555555554$"DOWN"$"age + species + age:species"$0.948372641687375$0.989837649163962
Glutathione metabolism$"Glutathione metabolism"$-0.161111111111111$"DOWN"$"age"$0.105206478288851$0.40374897864943
Starch and sucrose metabolism$"Starch and sucrose metabolism"$0.0611111111111111$"UP"$"age + species + age:species"$0.465913826405313$0.757712742434293
N-Glycan biosynthesis$"N-Glycan biosynthesis"$0.133333333333333$"UP"$"age + species + age:species"$0.118422057256338$0.423271927935418
Other glycan degradation$"Other glycan degradation"$-0.105555555555556$"DOWN"$"age"$0.286829098439041$0.626826517564343
Other types of O-glycan biosynthesis$"Other types of O-glycan biosynthesis"$-0.0333333333333334$"DOWN"$"age"$0.742953068365736$0.930216228509195
Glycosaminoglycan biosynthesis - chondroitin sulfate / dermatan sulfate$"Glycosaminoglycan biosynthesis - chondroitin sulfate / dermatan sulfate"$0.0111111111111111$"UP"$"age"$0.908147930650554$0.971003038022549
Glycosaminoglycan biosynthesis - heparan sulfate / heparin$"Glycosaminoglycan biosynthesis - heparan sulfate / heparin"$0.0166666666666667$"UP"$"age"$0.868584763651606$0.953740132637058
Ether lipid metabolism$"Ether lipid metabolism"$0.0888888888888889$"UP"$"age + species + age:species"$0.288601019143518$0.627000458257942
alpha-Linolenic acid metabolism$"alpha-Linolenic acid metabolism"$-0.205555555555556$"DOWN"$"age"$0.0324285084395349$0.201777385845995
Glycosphingolipid biosynthesis - ganglio series$"Glycosphingolipid biosynthesis - ganglio series"$-0.0388888888888889$"DOWN"$"age"$0.669944291425899$0.887973498694682
Glyoxylate and dicarboxylate metabolism$"Glyoxylate and dicarboxylate metabolism"$-0.0833333333333334$"DOWN"$"age"$0.416719568844091$0.723485377203246
Propanoate metabolism$"Propanoate metabolism"$-0.0222222222222223$"DOWN"$"age"$0.829064465016226$0.944794661898166
Butanoate metabolism$"Butanoate metabolism"$0.0222222222222223$"UP"$"age + species + age:species"$0.780159281963497$0.937024660536032
Nicotinate and nicotinamide metabolism$"Nicotinate and nicotinamide metabolism"$-0.0111111111111111$"DOWN"$"age + species + age:species"$0.898395163011887$0.970660346275277
Porphyrin and chlorophyll metabolism$"Porphyrin and chlorophyll metabolism"$0.183333333333333$"UP"$"age"$0.0650713215578246$0.30692687178775
Terpenoid backbone biosynthesis$"Terpenoid backbone biosynthesis"$0$"DOWN"$"age"$1$1
Nitrogen metabolism$"Nitrogen metabolism"$0$"DOWN"$"age"$1$1
Metabolism of xenobiotics by cytochrome P450$"Metabolism of xenobiotics by cytochrome P450"$-0.177777777777778$"DOWN"$"age"$0.0686729447664843$0.316608155283628
Biosynthesis of unsaturated fatty acids$"Biosynthesis of unsaturated fatty acids"$-0.188888888888889$"DOWN"$"age"$0.057554538115426$0.285466723389913
ABC transporters$"ABC transporters"$0.122222222222222$"UP"$"age"$0.226920432074769$0.574352280053651
RNA transport$"RNA transport"$-0.155555555555556$"DOWN"$"age"$0.10881250273353$0.409647069114465
Proteasome$"Proteasome"$0.105555555555556$"UP"$"age"$0.29528777371502$0.629947250592043
Homologous recombination$"Homologous recombination"$0.144444444444444$"UP"$"age"$0.149370579664835$0.461699850465274
Fanconi anemia pathway$"Fanconi anemia pathway"$-0.05$"DOWN"$"age"$0.625054417211529$0.851159401988437
MAPK signaling pathway$"MAPK signaling pathway"$0.144444444444444$"UP"$"age"$0.141220677610179$0.455157291865899
Cytokine-cytokine receptor interaction$"Cytokine-cytokine receptor interaction"$-0.0555555555555555$"DOWN"$"age"$0.59081833349458$0.832347840898025
Cell cycle$"Cell cycle"$0.144444444444444$"UP"$"age"$0.151248673001395$0.461756733539335
Oocyte meiosis$"Oocyte meiosis"$0.116666666666667$"UP"$"age + species + age:species"$0.171313938357228$0.485771251790975
SNARE interactions in vesicular transport$"SNARE interactions in vesicular transport"$0.0777777777777778$"UP"$"age"$0.45077020728956$0.750725103590049
Protein processing in endoplasmic reticulum$"Protein processing in endoplasmic reticulum"$-0.144444444444444$"DOWN"$"age"$0.134407064364654$0.442752682612978
Endocytosis$"Endocytosis"$0.0666666666666667$"UP"$"age"$0.472418696597486$0.760278329081165
Phagosome$"Phagosome"$0.127777777777778$"UP"$"age + species + age:species"$0.103413966936783$0.40374897864943
Peroxisome$"Peroxisome"$-0.2$"DOWN"$"age"$0.0359160212932006$0.212862367739159
Wnt signaling pathway$"Wnt signaling pathway"$-0.05$"DOWN"$"age + species + age:species"$0.542900738660385$0.806193705128916
Hedgehog signaling pathway$"Hedgehog signaling pathway"$0.205555555555556$"UP"$"age"$0.036714524363592$0.212862367739159
VEGF signaling pathway$"VEGF signaling pathway"$0.255555555555556$"UP"$"age"$0.0070761798925262$0.096064502783386
Focal adhesion$"Focal adhesion"$0.00555555555555559$"UP"$"age + species + age:species"$0.941513401180788$0.989837649163962
Cell adhesion molecules (CAMs)$"Cell adhesion molecules (CAMs)"$0.0388888888888889$"UP"$"age + species + age:species"$0.625070185835259$0.851159401988437
Gap junction$"Gap junction"$0.266666666666667$"UP"$"age"$0.0046977226522589$0.0779473980819255
NOD-like receptor signaling pathway$"NOD-like receptor signaling pathway"$-0.0888888888888889$"DOWN"$"age"$0.384311104885022$0.716584226482928
Intestinal immune network for IgA production$"Intestinal immune network for IgA production"$0.0111111111111111$"UP"$"age"$0.914599176993982$0.973889645184329
Phototransduction$"Phototransduction"$0.0722222222222222$"UP"$"age + species + age:species"$0.390458906643039$0.721305911312058
Regulation of actin cytoskeleton$"Regulation of actin cytoskeleton"$-0.05$"DOWN"$"age + species + age:species"$0.415425763172941$0.723485377203246
GnRH signaling pathway$"GnRH signaling pathway"$-0.0666666666666666$"DOWN"$"age + species + age:species"$0.395119779888059$0.721305911312058
Progesterone-mediated oocyte maturation$"Progesterone-mediated oocyte maturation"$-0.0222222222222223$"DOWN"$"age + species + age:species"$0.799417655925221$0.937024660536032
Adipocytokine signaling pathway$"Adipocytokine signaling pathway"$0.166666666666667$"UP"$"age"$0.0944339777539067$0.384603836670456
Herpes simplex infection$"Herpes simplex infection"$-0.0555555555555555$"DOWN"$"age"$0.53838593416557$0.806193705128916
