# Supplementary material for: Transcriptomic alterations during ageing reflect the shift from cancer to degenerative diseases in the elderly
Source: Nat Commun. 2018 Jan 30;9:327. doi: 10.1038/s41467-017-02395-2 (PMC5790807; doi:10.1038/s41467-017-02395-2)
Supplement: Supplementary file 5 — Supplementary Data 2 [file 41467_2017_2395_MOESM5_ESM.zip › Supplementary Data S2/SpeciesComparison/kegg-2-3/all.csv]

KEGG pathway$"KEGG pathway"$"Diff"$"Direction of change"$"Interactions"$"P-value"$"FDR corrected p-value"$"Cross-species regulation"
Glycolysis / Gluconeogenesis$"Glycolysis / Gluconeogenesis"$-0.0189416792357969$"DOWN"$"organ + species + age + organ:species + organ:age + species:age + organ:species:age"$0.69365711552459$0.911166357124374$FALSE
Pentose phosphate pathway$"Pentose phosphate pathway"$-0.117955002513826$"DOWN"$"organ + species + age + organ:age + species:age"$0.0122551793472959$0.124775227783341$FALSE
Fructose and mannose metabolism$"Fructose and mannose metabolism"$-0.0945361990950226$"DOWN"$"organ + species + age + organ:species + organ:age + species:age + organ:species:age"$0.0517134451608941$0.275805040858102$FALSE
Galactose metabolism$"Galactose metabolism"$-0.0861846405228758$"DOWN"$"organ + species + age + organ:species + organ:age + species:age + organ:species:age"$0.078353635877543$0.344141459540581$FALSE
Ascorbate and aldarate metabolism$"Ascorbate and aldarate metabolism"$-0.0914366515837104$"DOWN"$"organ + species + age + organ:species + organ:age + species:age + organ:species:age"$0.0545147234650478$0.280719495544154$FALSE
Synthesis and degradation of ketone bodies$"Synthesis and degradation of ketone bodies"$0.0114941553544495$"UP"$"organ + species + age + organ:species + organ:age + species:age + organ:species:age"$0.813505810932051$0.937024660536032$FALSE
Steroid biosynthesis$"Steroid biosynthesis"$0.00912644544997487$"UP"$"species + age + species:age"$0.849247745862255$0.944794661898166$FALSE
Primary bile acid biosynthesis$"Primary bile acid biosynthesis"$0.021266339869281$"UP"$"organ + age + organ:age"$0.654633037178517$0.87517268765164$FALSE
Steroid hormone biosynthesis$"Steroid hormone biosynthesis"$-0.036075289089995$"DOWN"$"organ + species + age"$0.476026796077656$0.760278329081165$FALSE
Glycine, serine and threonine metabolism$"Glycine	serine and threonine metabolism"$0.0132591754650579$"UP"$"species + age + species:age"$0.786045977475597$0.937024660536032$FALSE
Cysteine and methionine metabolism$"Cysteine and methionine metabolism"$-0.0130008798391151$"DOWN"$"organ + species + age"$0.801120877507813$0.937024660536032$FALSE
Valine, leucine and isoleucine degradation$"Valine	leucine and isoleucine degradation"$-0.0366349296128707$"DOWN"$"organ + species + age + organ:species + organ:age + species:age + organ:species:age"$0.454381096474269$0.751153989743441$FALSE
Lysine degradation$"Lysine degradation"$-0.00223856209150325$"DOWN"$"organ + species + age + organ:species + organ:age + species:age + organ:species:age"$0.962108031975694$0.995437409526815$FALSE
Arginine and proline metabolism$"Arginine and proline metabolism"$0.0389595902463549$"UP"$"organ + species + age + organ:species + organ:age + species:age + organ:species:age"$0.435668010402782$0.741439100505893$FALSE
Histidine metabolism$"Histidine metabolism"$-0.0688357843137255$"DOWN"$"organ + species + age + organ:age + species:age"$0.147719822113699$0.461699850465274$FALSE
Phenylalanine metabolism$"Phenylalanine metabolism"$0.0259156611362494$"UP"$"organ + species + age"$0.606548440733953$0.838684263730897$FALSE
beta-Alanine metabolism$"beta-Alanine metabolism"$0.00327174459527402$"UP"$"organ + species + age + organ:species + organ:age + species:age + organ:species:age"$0.947348702329323$0.989837649163962$FALSE
Glutathione metabolism$"Glutathione metabolism"$-0.0266905480140775$"DOWN"$"organ + species + age"$0.602719213028895$0.837301792056067$FALSE
Starch and sucrose metabolism$"Starch and sucrose metabolism"$-0.0325021995977878$"DOWN"$"organ + species + age + organ:species + organ:age + species:age + organ:species:age"$0.512265838891677$0.78594210898449$FALSE
N-Glycan biosynthesis$"N-Glycan biosynthesis"$0.0572555304172951$"UP"$"organ + species + age + organ:species + organ:age + species:age + organ:species:age"$0.254579763300597$0.609902320634586$FALSE
Other glycan degradation$"Other glycan degradation"$-0.0244950351935646$"DOWN"$"organ + species + age"$0.61999893609494$0.84941750266218$FALSE
Other types of O-glycan biosynthesis$"Other types of O-glycan biosynthesis"$-0.00594079939668174$"DOWN"$"organ + species + age"$0.90572442855489$0.970728574144953$FALSE
Glycosaminoglycan biosynthesis - chondroitin sulfate / dermatan sulfate$"Glycosaminoglycan biosynthesis - chondroitin sulfate / dermatan sulfate"$0.0531658496732026$"UP"$"organ + species + age"$0.263211774568298$0.611452755647537$FALSE
Glycosaminoglycan biosynthesis - heparan sulfate / heparin$"Glycosaminoglycan biosynthesis - heparan sulfate / heparin"$-0.00142062594268483$"DOWN"$"species + age + species:age"$0.976919848206504$1$FALSE
Ether lipid metabolism$"Ether lipid metabolism"$-0.06061337355455$"DOWN"$"organ + species + age + organ:age + species:age"$0.188469628417706$0.516738949105146$FALSE
alpha-Linolenic acid metabolism$"alpha-Linolenic acid metabolism"$-0.0628519356460533$"DOWN"$"organ + species + age + organ:species + organ:age + species:age + organ:species:age"$0.16293121385532$0.480218314520944$FALSE
Glycosphingolipid biosynthesis - ganglio series$"Glycosphingolipid biosynthesis - ganglio series"$-0.0414564479638009$"DOWN"$"organ + age + organ:age"$0.403159181628664$0.722461253478566$FALSE
Glyoxylate and dicarboxylate metabolism$"Glyoxylate and dicarboxylate metabolism"$0.012699534942182$"UP"$"organ + species + age"$0.804383904791777$0.937024660536032$FALSE
Propanoate metabolism$"Propanoate metabolism"$-0.0401649698340875$"DOWN"$"organ + species + age"$0.432142733200803$0.741439100505893$FALSE
Butanoate metabolism$"Butanoate metabolism"$0.0168753142282554$"UP"$"organ + species + age + organ:species + organ:age + species:age + organ:species:age"$0.728613366071941$0.930216228509195$FALSE
Nicotinate and nicotinamide metabolism$"Nicotinate and nicotinamide metabolism"$-0.0532088989441931$"DOWN"$"species + age + species:age"$0.265929382130795$0.611452755647537$FALSE
Porphyrin and chlorophyll metabolism$"Porphyrin and chlorophyll metabolism"$0.0281542232277527$"UP"$"organ + species + age + organ:species + organ:age + species:age + organ:species:age"$0.557424468019108$0.813440266034398$FALSE
Terpenoid backbone biosynthesis$"Terpenoid backbone biosynthesis"$-0.00990133232780288$"DOWN"$"organ + species + age"$0.845720961051358$0.944794661898166$FALSE
Nitrogen metabolism$"Nitrogen metabolism"$0.0620770487682252$"UP"$"species + age + species:age"$0.199429067910864$0.531948571760544$FALSE
Metabolism of xenobiotics by cytochrome P450$"Metabolism of xenobiotics by cytochrome P450"$-0.0793828557063851$"DOWN"$"species + age + species:age"$0.103745816563313$0.40374897864943$FALSE
Biosynthesis of unsaturated fatty acids$"Biosynthesis of unsaturated fatty acids"$0.068017848164907$"UP"$"organ + age + organ:age"$0.198768570909005$0.531948571760544$FALSE
ABC transporters$"ABC transporters"$0.125316427853193$"UP"$"age"$0.0224310892579302$0.158727649826558$FALSE
RNA transport$"RNA transport"$-0.0607855706385118$"DOWN"$"organ + species + age + organ:species + organ:age + species:age + organ:species:age"$0.203312830145731$0.535789105325221$FALSE
Proteasome$"Proteasome"$0.0928142282554048$"UP"$"organ + species + age"$0.0657700439545179$0.30692687178775$FALSE
Homologous recombination$"Homologous recombination"$-0.0356447963800905$"DOWN"$"organ + species + age + organ:age + species:age"$0.443598121540595$0.746963280640273$FALSE
Fanconi anemia pathway$"Fanconi anemia pathway"$-0.0528214555052791$"DOWN"$"organ + species + age"$0.289707801025433$0.627000458257942$FALSE
MAPK signaling pathway$"MAPK signaling pathway"$-0.00241075917546507$"DOWN"$"organ + species + age"$0.960031565203481$0.995437409526815$FALSE
Cytokine-cytokine receptor interaction$"Cytokine-cytokine receptor interaction"$0.0158421317244847$"UP"$"organ + species + age + organ:species + organ:age + species:age + organ:species:age"$0.753724310153656$0.930216228509195$FALSE
Cell cycle$"Cell cycle"$0.0297039969834087$"UP"$"organ + species + age + organ:species + organ:age + species:age + organ:species:age"$0.535323904560261$0.806193705128916$FALSE
Oocyte meiosis$"Oocyte meiosis"$0.0576860231271996$"UP"$"organ + species + age + organ:species + organ:age + species:age + organ:species:age"$0.208674839688327$0.543525163839364$FALSE
SNARE interactions in vesicular transport$"SNARE interactions in vesicular transport"$-0.000860985419808946$"DOWN"$"organ + species + age"$0.986641466834131$1$FALSE
Protein processing in endoplasmic reticulum$"Protein processing in endoplasmic reticulum"$-0.0508842383107089$"DOWN"$"organ + species + age + organ:species + organ:age + species:age + organ:species:age"$0.27964317910893$0.620284185723364$FALSE
Endocytosis$"Endocytosis"$0.106331699346405$"UP"$"organ + age + organ:age"$0.0164697628449056$0.13489793873564$FALSE
Phagosome$"Phagosome"$0.147529851684263$"UP"$"species + age + species:age"$0.000440846824562735$0.0128863108077443$TRUE
Peroxisome$"Peroxisome"$-0.00464932126696832$"DOWN"$"organ + species + age"$0.927234841963907$0.982035955555154$FALSE
Wnt signaling pathway$"Wnt signaling pathway"$0.0179945952740071$"UP"$"organ + species + age + organ:species + organ:age + species:age + organ:species:age"$0.695577888697625$0.911166357124374$FALSE
Hedgehog signaling pathway$"Hedgehog signaling pathway"$0.052046568627451$"UP"$"organ + species + age"$0.29999030498188$0.636071619345709$FALSE
VEGF signaling pathway$"VEGF signaling pathway"$0.1212267471091$"UP"$"organ + age + organ:age"$0.0210488616007853$0.158727649826558$FALSE
Focal adhesion$"Focal adhesion"$0.0455461287078934$"UP"$"species + age + species:age"$0.336652937129642$0.658604872637901$FALSE
Cell adhesion molecules (CAMs)$"Cell adhesion molecules (CAMs)"$0.0481290849673203$"UP"$"species + age + species:age"$0.320915387078404$0.642013806533691$FALSE
Gap junction$"Gap junction"$0.0921254399195576$"UP"$"species + age + species:age"$0.0477165618878676$0.257554454527285$FALSE
NOD-like receptor signaling pathway$"NOD-like receptor signaling pathway"$-0.0784357717445953$"DOWN"$"organ + species + age + organ:species + organ:age + species:age + organ:species:age"$0.105443371656213$0.40374897864943$FALSE
Intestinal immune network for IgA production$"Intestinal immune network for IgA production"$0.111669808949221$"UP"$"age"$0.040580893226205$0.226076145147646$FALSE
Phototransduction$"Phototransduction"$-8.60985419808835e-05$"DOWN"$"organ + species + age + organ:species + organ:age + species:age + organ:species:age"$0.998591657529821$1$FALSE
Regulation of actin cytoskeleton$"Regulation of actin cytoskeleton"$0.0485165284062343$"UP"$"organ + species + age"$0.282751769745471$0.624003905645177$FALSE
GnRH signaling pathway$"GnRH signaling pathway"$-0.00835155857214681$"DOWN"$"organ + species + age + organ:species + organ:age + species:age + organ:species:age"$0.866505826200649$0.953740132637058$FALSE
Progesterone-mediated oocyte maturation$"Progesterone-mediated oocyte maturation"$-0.0942779034690799$"DOWN"$"organ + species + age + organ:species + organ:age + species:age + organ:species:age"$0.0543299646235181$0.280719495544154$FALSE
Adipocytokine signaling pathway$"Adipocytokine signaling pathway"$0.119074283559578$"UP"$"organ + species + age + organ:species + organ:age + species:age + organ:species:age"$0.0147855472000899$0.127383175877698$FALSE
Herpes simplex infection$"Herpes simplex infection"$0.0582456636500754$"UP"$"organ + species + age"$0.228693755204323$0.575152134308144$FALSE
