# Supplementary material for: Transcriptomic alterations during ageing reflect the shift from cancer to degenerative diseases in the elderly
Source: Nat Commun. 2018 Jan 30;9:327. doi: 10.1038/s41467-017-02395-2 (PMC5790807; doi:10.1038/s41467-017-02395-2)
Supplement: Supplementary file 5 — Supplementary Data 2 [file 41467_2017_2395_MOESM5_ESM.zip › Supplementary Data S2/SpeciesComparison/kegg-2-3/drerio.csv]

KEGG pathway$"KEGG pathway"$"Diff"$"Direction of change"$"Interactions"$"P-value"$"FDR corrected p-value"
Glycolysis / Gluconeogenesis$"Glycolysis / Gluconeogenesis"$-0.168783068783069$"DOWN"$"organ + age + organ:age"$0.0873946144370511$0.362643037037667
Pentose phosphate pathway$"Pentose phosphate pathway"$-0.448809523809524$"DOWN"$"age"$8.42067603996715e-08$9.43115716476321e-06
Fructose and mannose metabolism$"Fructose and mannose metabolism"$-0.456481481481482$"DOWN"$"age"$4.05439224589925e-08$6.05455908720954e-06
Galactose metabolism$"Galactose metabolism"$-0.163029100529101$"DOWN"$"organ + age + organ:age"$0.143400461292084$0.455626997580524
Ascorbate and aldarate metabolism$"Ascorbate and aldarate metabolism"$-0.233994708994709$"DOWN"$"organ + age + organ:age"$0.0304667924892629$0.192241169509715
Synthesis and degradation of ketone bodies$"Synthesis and degradation of ketone bodies"$-0.0776785714285714$"DOWN"$"organ + age + organ:age"$0.499907004752547$0.779160184311685
Steroid biosynthesis$"Steroid biosynthesis"$-0.29537037037037$"DOWN"$"age"$0.00601878491785274$0.0842629888499384
Primary bile acid biosynthesis$"Primary bile acid biosynthesis"$0.128505291005291$"UP"$"organ + age + organ:age"$0.259744730697525$0.611452755647537
Steroid hormone biosynthesis$"Steroid hormone biosynthesis"$-0.166865079365079$"DOWN"$"organ + age"$0.164939698425044$0.480333320194536
Glycine, serine and threonine metabolism$"Glycine	serine and threonine metabolism"$0.26468253968254$"UP"$"age"$0.0171633538123471$0.13489793873564
Cysteine and methionine metabolism$"Cysteine and methionine metabolism"$0.00191798941798937$"UP"$"organ + age"$0.987722340628594$1
Valine, leucine and isoleucine degradation$"Valine	leucine and isoleucine degradation"$-0.075760582010582$"DOWN"$"organ + age + organ:age"$0.473548921665822$0.760278329081165
Lysine degradation$"Lysine degradation"$-0.126587301587302$"DOWN"$"organ + age + organ:age"$0.231137602815651$0.575275811452287
Arginine and proline metabolism$"Arginine and proline metabolism"$-0.0182208994708994$"DOWN"$"organ + age + organ:age"$0.874464082300923$0.957848187948199
Histidine metabolism$"Histidine metabolism"$-0.240707671957672$"DOWN"$"age"$0.0299884074185253$0.191925807478562
Phenylalanine metabolism$"Phenylalanine metabolism"$0.140013227513228$"UP"$"organ + age"$0.25853048829344$0.611452755647537
beta-Alanine metabolism$"beta-Alanine metabolism"$-0.126587301587302$"DOWN"$"organ + age"$0.3013026350894$0.636071619345709
Glutathione metabolism$"Glutathione metabolism"$0.0882275132275133$"UP"$"organ + age + organ:age"$0.384941489156951$0.716584226482928
Starch and sucrose metabolism$"Starch and sucrose metabolism"$-0.11412037037037$"DOWN"$"organ + age"$0.361174190373551$0.689379439064103
N-Glycan biosynthesis$"N-Glycan biosynthesis"$0.270436507936508$"UP"$"age"$0.0130304870360894$0.125520294336382
Other glycan degradation$"Other glycan degradation"$-0.119874338624339$"DOWN"$"organ + age + organ:age"$0.261616010892677$0.611452755647537
Other types of O-glycan biosynthesis$"Other types of O-glycan biosynthesis"$0.151521164021164$"UP"$"organ + age"$0.208115633867618$0.543525163839364
Glycosaminoglycan biosynthesis - chondroitin sulfate / dermatan sulfate$"Glycosaminoglycan biosynthesis - chondroitin sulfate / dermatan sulfate"$0.144808201058201$"UP"$"organ + age"$0.166182792785682$0.480333320194536
Glycosaminoglycan biosynthesis - heparan sulfate / heparin$"Glycosaminoglycan biosynthesis - heparan sulfate / heparin"$0.24837962962963$"UP"$"age"$0.0221099389170626$0.158727649826558
Ether lipid metabolism$"Ether lipid metabolism"$0.161111111111111$"UP"$"organ + age + organ:age"$0.0857053393143468$0.362226339743654
alpha-Linolenic acid metabolism$"alpha-Linolenic acid metabolism"$-0.272354497354497$"DOWN"$"organ + age + organ:age"$0.00874312427076385$0.105540647221483
Glycosphingolipid biosynthesis - ganglio series$"Glycosphingolipid biosynthesis - ganglio series"$-0.129464285714286$"DOWN"$"organ + age"$0.18916336529742$0.516738949105146
Glyoxylate and dicarboxylate metabolism$"Glyoxylate and dicarboxylate metabolism"$-0.219609788359788$"DOWN"$"organ + age"$0.0657674697310814$0.30692687178775
Propanoate metabolism$"Propanoate metabolism"$-0.000958994708994687$"DOWN"$"organ + age"$0.993912738407235$1
Butanoate metabolism$"Butanoate metabolism"$-0.0613756613756614$"DOWN"$"organ + age + organ:age"$0.566311284164396$0.823725504239122
Nicotinate and nicotinamide metabolism$"Nicotinate and nicotinamide metabolism"$0.241666666666667$"UP"$"age"$0.0290619670635169$0.190120815114955
Porphyrin and chlorophyll metabolism$"Porphyrin and chlorophyll metabolism"$0.0594576719576719$"UP"$"organ + age + organ:age"$0.538394753548353$0.806193705128916
Terpenoid backbone biosynthesis$"Terpenoid backbone biosynthesis"$-0.0134259259259259$"DOWN"$"organ + age + organ:age"$0.902886554301343$0.970673182972185
Nitrogen metabolism$"Nitrogen metabolism"$0.26276455026455$"UP"$"age"$0.016670373207761$0.13489793873564
Metabolism of xenobiotics by cytochrome P450$"Metabolism of xenobiotics by cytochrome P450"$0.0575396825396826$"UP"$"organ + age + organ:age"$0.603679640254709$0.837301792056067
Biosynthesis of unsaturated fatty acids$"Biosynthesis of unsaturated fatty acids"$0.226322751322751$"UP"$"organ + age + organ:age"$0.0292820005422587$0.190120815114955
ABC transporters$"ABC transporters"$0.332771164021164$"UP"$"age"$0.00118150878989521$0.0264657968936527
RNA transport$"RNA transport"$-0.195634920634921$"DOWN"$"organ + age"$0.0874228750001519$0.362643037037667
Proteasome$"Proteasome"$0.241666666666667$"UP"$"organ + age + organ:age"$0.0226753785466511$0.158727649826558
Homologous recombination$"Homologous recombination"$0.303042328042328$"UP"$"age"$0.00273381547784409$0.0528170457418576
Fanconi anemia pathway$"Fanconi anemia pathway"$0.0853505291005291$"UP"$"organ + age + organ:age"$0.43955412518442$0.743095275783473
MAPK signaling pathway$"MAPK signaling pathway"$0.092063492063492$"UP"$"organ + age"$0.393915898121871$0.721305911312058
Cytokine-cytokine receptor interaction$"Cytokine-cytokine receptor interaction"$0.283862433862434$"UP"$"age"$0.0096815033662249$0.108432837701719
Cell cycle$"Cell cycle"$0.255092592592593$"UP"$"organ + age + organ:age"$0.004883232104126$0.078131713666016
Oocyte meiosis$"Oocyte meiosis"$0.0498677248677248$"UP"$"organ + age + organ:age"$0.599909592151179$0.837257000883889
SNARE interactions in vesicular transport$"SNARE interactions in vesicular transport"$0.0498677248677248$"UP"$"organ + age"$0.690242646590034$0.911166357124374
Protein processing in endoplasmic reticulum$"Protein processing in endoplasmic reticulum"$-0.189880952380952$"DOWN"$"organ + age"$0.0976952180747998$0.394301420698291
Endocytosis$"Endocytosis"$0.113161375661376$"UP"$"organ + age"$0.317779952096321$0.642013806533691
Phagosome$"Phagosome"$0.397982804232804$"UP"$"age"$5.41414161163477e-06$0.000404255907002063
Peroxisome$"Peroxisome"$-0.16494708994709$"DOWN"$"organ + age"$0.166186751406592$0.480333320194536
Wnt signaling pathway$"Wnt signaling pathway"$0.26276455026455$"UP"$"age"$0.0125332260050231$0.124775227783341
Hedgehog signaling pathway$"Hedgehog signaling pathway"$0.0584986772486773$"UP"$"organ + age + organ:age"$0.599369611232267$0.837257000883889
VEGF signaling pathway$"VEGF signaling pathway"$0.299206349206349$"UP"$"age"$0.00555630760103068$0.0808797168922181
Focal adhesion$"Focal adhesion"$0.308796296296296$"UP"$"age"$0.00263799771416983$0.0528170457418576
Cell adhesion molecules (CAMs)$"Cell adhesion molecules (CAMs)"$0.312632275132275$"UP"$"age"$0.00331678650366461$0.0594368141456698
Gap junction$"Gap junction"$0.533201058201058$"UP"$"age"$2.50968268684973e-16$1.12433784370868e-13
NOD-like receptor signaling pathway$"NOD-like receptor signaling pathway"$-0.466071428571429$"DOWN"$"age"$1.32518127816882e-08$2.96840606309816e-06
Intestinal immune network for IgA production$"Intestinal immune network for IgA production"$0.354828042328042$"UP"$"age"$0.000500313435119629$0.0131847305255055
Phototransduction$"Phototransduction"$0.013425925925926$"UP"$"organ + age + organ:age"$0.88786739277606$0.968577146135497
Regulation of actin cytoskeleton$"Regulation of actin cytoskeleton"$0.133300264550265$"UP"$"organ + age"$0.224865737385623$0.574352280053651
GnRH signaling pathway$"GnRH signaling pathway"$0.166865079365079$"UP"$"organ + age"$0.156661685312764$0.471036476645088
Progesterone-mediated oocyte maturation$"Progesterone-mediated oocyte maturation"$-0.381679894179894$"DOWN"$"age"$8.36225191950946e-05$0.00374628885994024
Adipocytokine signaling pathway$"Adipocytokine signaling pathway"$0.0210978835978836$"UP"$"organ + age + organ:age"$0.844940028769188$0.944794661898166
Herpes simplex infection$"Herpes simplex infection"$0.135218253968254$"UP"$"organ + age"$0.240405099430422$0.587201409654981
