# Supplementary material for: Transcriptomic alterations during ageing reflect the shift from cancer to degenerative diseases in the elderly
Source: Nat Commun. 2018 Jan 30;9:327. doi: 10.1038/s41467-017-02395-2 (PMC5790807; doi:10.1038/s41467-017-02395-2)
Supplement: Supplementary file 5 — Supplementary Data 2 [file 41467_2017_2395_MOESM5_ESM.zip › Supplementary Data S2/SpeciesComparison/kegg-2-3/nfurzeri.csv]

KEGG pathway$"KEGG pathway"$"Diff"$"Direction of change"$"Interactions"$"P-value"$"FDR corrected p-value"
Glycolysis / Gluconeogenesis$"Glycolysis / Gluconeogenesis"$0.0814814814814815$"UP"$"organ + age + organ:age"$0.417879449391184$0.723485377203246
Pentose phosphate pathway$"Pentose phosphate pathway"$0.0592592592592593$"UP"$"organ + age + organ:age"$0.576916471834777$0.825746260006326
Fructose and mannose metabolism$"Fructose and mannose metabolism"$0.0814814814814815$"UP"$"organ + age + organ:age"$0.419607880062301$0.723485377203246
Galactose metabolism$"Galactose metabolism"$-0.0888888888888889$"DOWN"$"organ + age + organ:age"$0.322093771768665$0.642013806533691
Ascorbate and aldarate metabolism$"Ascorbate and aldarate metabolism"$-0.333333333333333$"DOWN"$"age"$0.000542958209680624$0.0135136265520511
Synthesis and degradation of ketone bodies$"Synthesis and degradation of ketone bodies"$0.00740740740740736$"UP"$"organ + age + organ:age"$0.947849955586139$0.989837649163962
Steroid biosynthesis$"Steroid biosynthesis"$0.037037037037037$"UP"$"organ + age"$0.725814384887521$0.930216228509195
Primary bile acid biosynthesis$"Primary bile acid biosynthesis"$-0.0296296296296297$"DOWN"$"organ + age"$0.800191669318305$0.937024660536032
Steroid hormone biosynthesis$"Steroid hormone biosynthesis"$0.037037037037037$"UP"$"organ + age"$0.763185193159992$0.933084297858884
Glycine, serine and threonine metabolism$"Glycine	serine and threonine metabolism"$0.0592592592592593$"UP"$"organ + age + organ:age"$0.589426973710611$0.832347840898025
Cysteine and methionine metabolism$"Cysteine and methionine metabolism"$-0.0888888888888889$"DOWN"$"organ + age"$0.468703221099192$0.758047086831906
Valine, leucine and isoleucine degradation$"Valine	leucine and isoleucine degradation"$-0.037037037037037$"DOWN"$"organ + age + organ:age"$0.732881556352122$0.930216228509195
Lysine degradation$"Lysine degradation"$0.037037037037037$"UP"$"organ + age + organ:age"$0.734659171111215$0.930216228509195
Arginine and proline metabolism$"Arginine and proline metabolism"$0$"DOWN"$"organ + age"$1$1
Histidine metabolism$"Histidine metabolism"$-0.266666666666667$"DOWN"$"age"$0.0131684237361829$0.125520294336382
Phenylalanine metabolism$"Phenylalanine metabolism"$-0.037037037037037$"DOWN"$"organ + age"$0.764379324362077$0.933084297858884
beta-Alanine metabolism$"beta-Alanine metabolism"$-0.148148148148148$"DOWN"$"organ + age + organ:age"$0.170318121832677$0.485771251790975
Glutathione metabolism$"Glutathione metabolism"$-0.155555555555556$"DOWN"$"organ + age"$0.195218696907476$0.530048340694239
Starch and sucrose metabolism$"Starch and sucrose metabolism"$-0.103703703703704$"DOWN"$"organ + age + organ:age"$0.218381383707201$0.562269309774862
N-Glycan biosynthesis$"N-Glycan biosynthesis"$0.0666666666666667$"UP"$"organ + age"$0.588078150884113$0.832347840898025
Other glycan degradation$"Other glycan degradation"$-0.0666666666666667$"DOWN"$"organ + age"$0.576285922630167$0.825746260006326
Other types of O-glycan biosynthesis$"Other types of O-glycan biosynthesis"$-0.0296296296296297$"DOWN"$"organ + age"$0.808656764729834$0.937024660536032
Glycosaminoglycan biosynthesis - chondroitin sulfate / dermatan sulfate$"Glycosaminoglycan biosynthesis - chondroitin sulfate / dermatan sulfate"$0.192592592592593$"UP"$"organ + age"$0.0794579732478119$0.345603611796308
Glycosaminoglycan biosynthesis - heparan sulfate / heparin$"Glycosaminoglycan biosynthesis - heparan sulfate / heparin"$-0.207407407407407$"DOWN"$"organ + age"$0.0692580339682936$0.316608155283628
Ether lipid metabolism$"Ether lipid metabolism"$-0.333333333333333$"DOWN"$"age"$0.000998176499630304$0.0235359511491777
alpha-Linolenic acid metabolism$"alpha-Linolenic acid metabolism"$-0.259259259259259$"DOWN"$"age"$0.014206740415506$0.127383175877698
Glycosphingolipid biosynthesis - ganglio series$"Glycosphingolipid biosynthesis - ganglio series"$-0.00740740740740736$"DOWN"$"organ + age"$0.952276845512651$0.989837649163962
Glyoxylate and dicarboxylate metabolism$"Glyoxylate and dicarboxylate metabolism"$0.0444444444444445$"UP"$"organ + age"$0.716043204813062$0.930216228509195
Propanoate metabolism$"Propanoate metabolism"$0.074074074074074$"UP"$"organ + age + organ:age"$0.496740247337508$0.779160184311685
Butanoate metabolism$"Butanoate metabolism"$-0.0222222222222222$"DOWN"$"organ + age + organ:age"$0.828317762689627$0.944794661898166
Nicotinate and nicotinamide metabolism$"Nicotinate and nicotinamide metabolism"$-0.37037037037037$"DOWN"$"age"$4.94106650347457e-05$0.00245955310395179
Porphyrin and chlorophyll metabolism$"Porphyrin and chlorophyll metabolism"$0.103703703703704$"UP"$"organ + age + organ:age"$0.3616164468305$0.689379439064103
Terpenoid backbone biosynthesis$"Terpenoid backbone biosynthesis"$0.118518518518518$"UP"$"organ + age"$0.323873036331728$0.642013806533691
Nitrogen metabolism$"Nitrogen metabolism"$-0.222222222222222$"DOWN"$"organ + age"$0.0568182293148519$0.285466723389913
Metabolism of xenobiotics by cytochrome P450$"Metabolism of xenobiotics by cytochrome P450"$-0.362962962962963$"DOWN"$"age"$0.000195004964825872$0.00794202038563553
Biosynthesis of unsaturated fatty acids$"Biosynthesis of unsaturated fatty acids"$0.037037037037037$"UP"$"organ + age + organ:age"$0.73811052712504$0.930216228509195
ABC transporters$"ABC transporters"$0.118518518518518$"UP"$"organ + age"$0.331701831607547$0.651765002456935
RNA transport$"RNA transport"$0.103703703703704$"UP"$"organ + age + organ:age"$0.244976926734342$0.5932414225783
Proteasome$"Proteasome"$0.207407407407407$"UP"$"organ + age"$0.0756979575309881$0.339070940891301
Homologous recombination$"Homologous recombination"$-0.288888888888889$"DOWN"$"organ + age + organ:age"$0.0028294845933138$0.0528170457418576
Fanconi anemia pathway$"Fanconi anemia pathway"$-0.0592592592592593$"DOWN"$"organ + age + organ:age"$0.593186254601715$0.833064081697706
MAPK signaling pathway$"MAPK signaling pathway"$0.0814814814814815$"UP"$"organ + age"$0.479744369008731$0.762147082680537
Cytokine-cytokine receptor interaction$"Cytokine-cytokine receptor interaction"$-0.0962962962962963$"DOWN"$"organ + age"$0.434555589734307$0.741439100505893
Cell cycle$"Cell cycle"$-0.0222222222222222$"DOWN"$"organ + age"$0.852360718259208$0.944794661898166
Oocyte meiosis$"Oocyte meiosis"$-0.0444444444444445$"DOWN"$"organ + age + organ:age"$0.650612963932756$0.872678466592439
SNARE interactions in vesicular transport$"SNARE interactions in vesicular transport"$0.074074074074074$"UP"$"organ + age"$0.548859553714999$0.806193705128916
Protein processing in endoplasmic reticulum$"Protein processing in endoplasmic reticulum"$0.037037037037037$"UP"$"organ + age + organ:age"$0.739717293381591$0.930216228509195
Endocytosis$"Endocytosis"$0.0592592592592593$"UP"$"organ + age + organ:age"$0.570642870523426$0.824670987079015
Phagosome$"Phagosome"$-0.140740740740741$"DOWN"$"organ + age"$0.237760648009066$0.585256979714624
Peroxisome$"Peroxisome"$0.140740740740741$"UP"$"organ + age + organ:age"$0.143126054816034$0.455626997580524
Wnt signaling pathway$"Wnt signaling pathway"$-0.0814814814814815$"DOWN"$"organ + age + organ:age"$0.352542137499714$0.679243319810756
Hedgehog signaling pathway$"Hedgehog signaling pathway"$0.185185185185185$"UP"$"organ + age"$0.115512557928343$0.420728666275592
VEGF signaling pathway$"VEGF signaling pathway"$0.185185185185185$"UP"$"organ + age"$0.117174838821105$0.423271927935418
Focal adhesion$"Focal adhesion"$-0.148148148148148$"DOWN"$"organ + age + organ:age"$0.17132111112271$0.485771251790975
Cell adhesion molecules (CAMs)$"Cell adhesion molecules (CAMs)"$-0.244444444444444$"DOWN"$"age"$0.0206282025347171$0.158727649826558
Gap junction$"Gap junction"$0.0814814814814815$"UP"$"organ + age"$0.500888689914655$0.779160184311685
NOD-like receptor signaling pathway$"NOD-like receptor signaling pathway"$0.17037037037037$"UP"$"organ + age"$0.1519535493331$0.461756733539335
Intestinal immune network for IgA production$"Intestinal immune network for IgA production"$-0.0148148148148148$"DOWN"$"organ + age"$0.903506065400449$0.970673182972185
Phototransduction$"Phototransduction"$-0.0518518518518518$"DOWN"$"organ + age"$0.657747153847687$0.87517268765164
Regulation of actin cytoskeleton$"Regulation of actin cytoskeleton"$-0.125925925925926$"DOWN"$"organ + age + organ:age"$0.233666125884246$0.57835593589029
GnRH signaling pathway$"GnRH signaling pathway"$-0.118518518518519$"DOWN"$"organ + age + organ:age"$0.275188872262688$0.620284185723364
Progesterone-mediated oocyte maturation$"Progesterone-mediated oocyte maturation"$0.074074074074074$"UP"$"organ + age"$0.546773864320926$0.806193705128916
Adipocytokine signaling pathway$"Adipocytokine signaling pathway"$0.362962962962963$"UP"$"age"$0.000218255714912516$0.00814821335673393
Herpes simplex infection$"Herpes simplex infection"$-0.0222222222222222$"DOWN"$"organ + age"$0.854111245689191$0.944794661898166
