# Supplementary material for: Transcriptomic alterations during ageing reflect the shift from cancer to degenerative diseases in the elderly
Source: Nat Commun. 2018 Jan 30;9:327. doi: 10.1038/s41467-017-02395-2 (PMC5790807; doi:10.1038/s41467-017-02395-2)
Supplement: Supplementary file 5 — Supplementary Data 2 [file 41467_2017_2395_MOESM5_ESM.zip › Supplementary Data S2/SpeciesComparison/kegg-1-5/nfurzeri.csv]

KEGG pathway$"KEGG pathway"$"Diff"$"Direction of change"$"Interactions"$"P-value"$"FDR corrected p-value"
Glycolysis / Gluconeogenesis$"Glycolysis / Gluconeogenesis"$0.340740740740741$"UP"$"age"$0.000381218797325478$0.0029893592819978
Pentose phosphate pathway$"Pentose phosphate pathway"$0.481481481481481$"UP"$"age"$3.88028916199602e-10$2.0487926775339e-08
Fructose and mannose metabolism$"Fructose and mannose metabolism"$0.444444444444444$"UP"$"age"$1.36727668238913e-07$4.01067826834145e-06
Ascorbate and aldarate metabolism$"Ascorbate and aldarate metabolism"$-0.37037037037037$"DOWN"$"age"$0.000125653754458381$0.00119900931965106
Fatty acid biosynthesis$"Fatty acid biosynthesis"$-0.340740740740741$"DOWN"$"age"$0.00058336948143455$0.00427804286385336
Fatty acid elongation$"Fatty acid elongation"$0.185185185185185$"UP"$"organ + age + organ:age"$0.0056553471626241$0.0257415801884959
Fatty acid degradation$"Fatty acid degradation"$-0.385185185185185$"DOWN"$"age"$4.57130204383877e-05$0.000548556245260652
Steroid biosynthesis$"Steroid biosynthesis"$-0.0518518518518518$"DOWN"$"organ + age + organ:age"$0.577451921349182$0.701444665197166
Primary bile acid biosynthesis$"Primary bile acid biosynthesis"$0.22962962962963$"UP"$"organ + age + organ:age"$0.0155696430311557$0.0533816332496768
Ubiquinone and other terpenoid-quinone biosynthesis$"Ubiquinone and other terpenoid-quinone biosynthesis"$0.437037037037037$"UP"$"age"$1.13000158004871e-07$3.44215865922529e-06
Purine metabolism$"Purine metabolism"$-0.103703703703704$"DOWN"$"organ + age + organ:age"$0.226936046743867$0.370584224785861
Alanine, aspartate and glutamate metabolism$"Alanine	aspartate and glutamate metabolism"$-0.133333333333333$"DOWN"$"organ + age + organ:age"$0.137980340208214$0.263962389963541
Cysteine and methionine metabolism$"Cysteine and methionine metabolism"$0.22962962962963$"UP"$"organ + age + organ:age"$0.00831766783697106$0.0341326058387621
Valine, leucine and isoleucine degradation$"Valine	leucine and isoleucine degradation"$-0.340740740740741$"DOWN"$"age"$0.000594540526398979$0.00428069179007265
Arginine and proline metabolism$"Arginine and proline metabolism"$-0.296296296296296$"DOWN"$"age"$0.0038890967096917$0.0196188827648142
Tryptophan metabolism$"Tryptophan metabolism"$0.125925925925926$"UP"$"organ + age + organ:age"$0.248485739347352$0.396775616054643
Selenocompound metabolism$"Selenocompound metabolism"$-0.0444444444444445$"DOWN"$"organ + age + organ:age"$0.680279547334448$0.777462339810797
Glutathione metabolism$"Glutathione metabolism"$-0.362962962962963$"DOWN"$"age"$0.000228102360066464$0.0019425491308886
Starch and sucrose metabolism$"Starch and sucrose metabolism"$0.0518518518518519$"UP"$"organ + age"$0.674246815873211$0.774674814759274
N-Glycan biosynthesis$"N-Glycan biosynthesis"$-0.42962962962963$"DOWN"$"age"$7.97367720542871e-07$1.91368252930289e-05
Other glycan degradation$"Other glycan degradation"$0.555555555555556$"UP"$"age"$1.23189660943457e-21$4.84102137323554e-19
Mucin type O-Glycan biosynthesis$"Mucin type O-Glycan biosynthesis"$0.474074074074074$"UP"$"age"$2.76199251175536e-10$1.56249862093589e-08
Glycosaminoglycan degradation$"Glycosaminoglycan degradation"$0.555555555555556$"UP"$"age"$1.83372021713466e-21$4.84102137323554e-19
Glycosaminoglycan biosynthesis - chondroitin sulfate / dermatan sulfate$"Glycosaminoglycan biosynthesis - chondroitin sulfate / dermatan sulfate"$0.207407407407407$"UP"$"organ + age + organ:age"$0.0103855447688712$0.0395449589276251
Glycosaminoglycan biosynthesis - heparan sulfate / heparin$"Glycosaminoglycan biosynthesis - heparan sulfate / heparin"$0.148148148148148$"UP"$"organ + age + organ:age"$0.13793686872354$0.263962389963541
Glycerolipid metabolism$"Glycerolipid metabolism"$0.0814814814814815$"UP"$"organ + age + organ:age"$0.46849825945064$0.614322221001502
Inositol phosphate metabolism$"Inositol phosphate metabolism"$0.4$"UP"$"organ + age + organ:age"$4.50930271699766e-06$8.71065305332232e-05
Glycosylphosphatidylinositol(GPI)-anchor biosynthesis$"Glycosylphosphatidylinositol(GPI)-anchor biosynthesis"$0.281481481481481$"UP"$"organ + age + organ:age"$0.00217949791134004$0.0127863877465282
Glycerophospholipid metabolism$"Glycerophospholipid metabolism"$-0.074074074074074$"DOWN"$"organ + age"$0.544232691877727$0.671389862877196
Ether lipid metabolism$"Ether lipid metabolism"$-0.0666666666666667$"DOWN"$"organ + age"$0.589242859063301$0.710320158870829
alpha-Linolenic acid metabolism$"alpha-Linolenic acid metabolism"$-0.162962962962963$"DOWN"$"organ + age + organ:age"$0.136329175787015$0.262881569581049
Glycosphingolipid biosynthesis - ganglio series$"Glycosphingolipid biosynthesis - ganglio series"$0.555555555555556$"UP"$"age"$2.71115339370525e-21$5.3680837195364e-19
Pyruvate metabolism$"Pyruvate metabolism"$-0.355555555555556$"DOWN"$"age"$0.000308684302407878$0.00252039141759834
Propanoate metabolism$"Propanoate metabolism"$-0.281481481481481$"DOWN"$"age"$0.00771564697934799$0.0325042149342745
Nicotinate and nicotinamide metabolism$"Nicotinate and nicotinamide metabolism"$0$"DOWN"$"organ + age + organ:age"$1$1
Retinol metabolism$"Retinol metabolism"$0.0962962962962963$"UP"$"organ + age"$0.418073948904813$0.571873173631454
Porphyrin and chlorophyll metabolism$"Porphyrin and chlorophyll metabolism"$0.148148148148148$"UP"$"organ + age + organ:age"$0.108604125802384$0.226161604262475
Nitrogen metabolism$"Nitrogen metabolism"$-0.0814814814814815$"DOWN"$"organ + age + organ:age"$0.444537853764032$0.595039434216434
Sulfur metabolism$"Sulfur metabolism"$-0.155555555555556$"DOWN"$"organ + age"$0.186782156020014$0.325572936867318
Metabolism of xenobiotics by cytochrome P450$"Metabolism of xenobiotics by cytochrome P450"$0.237037037037037$"UP"$"age"$0.0305768891651258$0.0867989111784216
Drug metabolism - cytochrome P450$"Drug metabolism - cytochrome P450"$0.0592592592592593$"UP"$"organ + age"$0.633074909941546$0.748447539521559
Biosynthesis of unsaturated fatty acids$"Biosynthesis of unsaturated fatty acids"$-0.525925925925926$"DOWN"$"age"$6.53007834110581e-15$5.74646894017312e-13
ABC transporters$"ABC transporters"$0.00740740740740736$"UP"$"organ + age"$0.95207862238724$0.96921114258444
RNA degradation$"RNA degradation"$-0.074074074074074$"DOWN"$"organ + age + organ:age"$0.387881424260567$0.538339715706366
Basal transcription factors$"Basal transcription factors"$0.437037037037037$"UP"$"age"$2.45385353880796e-07$6.94090000977108e-06
DNA replication$"DNA replication"$-0.42962962962963$"DOWN"$"age"$1.22209254137818e-06$2.84675674344564e-05
Spliceosome$"Spliceosome"$-0.0444444444444445$"DOWN"$"organ + age"$0.714005414453825$0.7975913797566
Protein export$"Protein export"$0.348148148148148$"UP"$"age"$0.000513407101787264$0.00387255642490965
PPAR signaling pathway$"PPAR signaling pathway"$-0.488888888888889$"DOWN"$"age"$1.56766617984371e-10$9.55070472643245e-09
Base excision repair$"Base excision repair"$-0.533333333333333$"DOWN"$"age"$3.40618665745956e-16$3.85385690386854e-14
Nucleotide excision repair$"Nucleotide excision repair"$-0.459259259259259$"DOWN"$"age"$3.44546690951041e-08$1.24036808742375e-06
Mismatch repair$"Mismatch repair"$-0.525925925925926$"DOWN"$"age"$3.55131157261573e-15$3.51579845688957e-13
Homologous recombination$"Homologous recombination"$-0.503703703703704$"DOWN"$"age"$5.51379176598756e-12$3.63910256555179e-10
Fanconi anemia pathway$"Fanconi anemia pathway"$-0.548148148148148$"DOWN"$"age"$1.49170370030569e-19$2.36285866128422e-17
ErbB signaling pathway$"ErbB signaling pathway"$-0.207407407407407$"DOWN"$"organ + age"$0.0780772753211823$0.17380331618521
Calcium signaling pathway$"Calcium signaling pathway"$0.4$"UP"$"age"$6.74200070484953e-06$0.000124178245540484
Neuroactive ligand-receptor interaction$"Neuroactive ligand-receptor interaction"$0.17037037037037$"UP"$"organ + age"$0.117267417253656$0.235128593582013
Cell cycle$"Cell cycle"$-0.303703703703704$"DOWN"$"age"$0.0029458270378728$0.0160903104413466
Oocyte meiosis$"Oocyte meiosis"$-0.237037037037037$"DOWN"$"organ + age + organ:age"$0.0120633234188549$0.044608822429649
p53 signaling pathway$"p53 signaling pathway"$0.555555555555556$"UP"$"age"$1.83372021713467e-21$4.84102137323554e-19
Ubiquitin mediated proteolysis$"Ubiquitin mediated proteolysis"$0$"DOWN"$"organ + age + organ:age"$1$1
SNARE interactions in vesicular transport$"SNARE interactions in vesicular transport"$0.177777777777778$"UP"$"organ + age + organ:age"$0.0145602624220896$0.0512521237257555
Regulation of autophagy$"Regulation of autophagy"$0.503703703703704$"UP"$"age"$3.1966102022526e-12$2.30155934562187e-10
Lysosome$"Lysosome"$0.414814814814815$"UP"$"age"$2.48331944403788e-06$5.04304871712307e-05
Endocytosis$"Endocytosis"$-0.111111111111111$"DOWN"$"organ + age"$0.336954101609232$0.489608271582058
Phagosome$"Phagosome"$-0.133333333333333$"DOWN"$"organ + age + organ:age"$0.192330860786579$0.331865014690567
Peroxisome$"Peroxisome"$-0.192592592592593$"DOWN"$"organ + age + organ:age"$0.039755161948162$0.1042585704071
Apoptosis$"Apoptosis"$0.437037037037037$"UP"$"age"$3.06530812496555e-07$8.37146218956109e-06
Vascular smooth muscle contraction$"Vascular smooth muscle contraction"$0.377777777777778$"UP"$"age"$8.32883941281049e-05$0.000891410920938637
Wnt signaling pathway$"Wnt signaling pathway"$-0.133333333333333$"DOWN"$"organ + age + organ:age"$0.147416199077446$0.275362334125795
Dorso-ventral axis formation$"Dorso-ventral axis formation"$0.118518518518518$"UP"$"organ + age + organ:age"$0.277550636999551$0.428499229051939
Notch signaling pathway$"Notch signaling pathway"$0.214814814814815$"UP"$"organ + age + organ:age"$0.0137752008273408$0.0495907229784269
Hedgehog signaling pathway$"Hedgehog signaling pathway"$0.281481481481481$"UP"$"organ + age + organ:age"$0.000619641932295445$0.00434297708299108
TGF-beta signaling pathway$"TGF-beta signaling pathway"$-0.177777777777778$"DOWN"$"organ + age + organ:age"$0.0175537364856792$0.0579273304027415
Focal adhesion$"Focal adhesion"$-0.0666666666666667$"DOWN"$"organ + age + organ:age"$0.462805333701612$0.607863721876744
ECM-receptor interaction$"ECM-receptor interaction"$-0.348148148148148$"DOWN"$"age"$0.000431013980274254$0.0033142045861865
Cell adhesion molecules (CAMs)$"Cell adhesion molecules (CAMs)"$-0.074074074074074$"DOWN"$"organ + age + organ:age"$0.437314756689579$0.588036141423
Adherens junction$"Adherens junction"$-0.140740740740741$"DOWN"$"organ + age + organ:age"$0.0549476637870875$0.135611940933223
Tight junction$"Tight junction"$0.0814814814814815$"UP"$"organ + age + organ:age"$0.375979752456418$0.527971567279225
Gap junction$"Gap junction"$-0.0962962962962963$"DOWN"$"organ + age + organ:age"$0.33003208910429$0.484047064019625
Toll-like receptor signaling pathway$"Toll-like receptor signaling pathway"$0.118518518518519$"UP"$"organ + age + organ:age"$0.129065224188001$0.251153949771245
RIG-I-like receptor signaling pathway$"RIG-I-like receptor signaling pathway"$0.511111111111111$"UP"$"age"$2.37559822293451e-13$1.88147379256413e-11
Cytosolic DNA-sensing pathway$"Cytosolic DNA-sensing pathway"$0.525925925925926$"UP"$"age"$3.05383050647485e-16$3.85385690386854e-14
Intestinal immune network for IgA production$"Intestinal immune network for IgA production"$0.385185185185185$"UP"$"age"$1.63342472063353e-05$0.00025873447574835
Regulation of actin cytoskeleton$"Regulation of actin cytoskeleton"$-0.155555555555556$"DOWN"$"organ + age + organ:age"$0.113564504787677$0.23062330203036
Melanogenesis$"Melanogenesis"$-0.133333333333333$"DOWN"$"organ + age + organ:age"$0.210489252360533$0.35319383023208
Salmonella infection$"Salmonella infection"$-0.266666666666667$"DOWN"$"organ + age + organ:age"$0.00151028977263049$0.00913091221315534
Herpes simplex infection$"Herpes simplex infection"$-0.207407407407407$"DOWN"$"organ + age + organ:age"$0.0393991813587402$0.104013838787074
