# Supplementary material for: Transcriptomic alterations during ageing reflect the shift from cancer to degenerative diseases in the elderly
Source: Nat Commun. 2018 Jan 30;9:327. doi: 10.1038/s41467-017-02395-2 (PMC5790807; doi:10.1038/s41467-017-02395-2)
Supplement: Supplementary file 5 — Supplementary Data 2 [file 41467_2017_2395_MOESM5_ESM.zip › Supplementary Data S2/SpeciesComparison/kegg-1-5/hsapiens.csv]

KEGG pathway$"KEGG pathway"$"Diff"$"Direction of change"$"Interactions"$"P-value"$"FDR corrected p-value"
Glycolysis / Gluconeogenesis$"Glycolysis / Gluconeogenesis"$-0.0115079365079365$"DOWN"$"organ + age + organ:age"$0.880648583519075$0.921365492928808
Pentose phosphate pathway$"Pentose phosphate pathway"$0.11490231990232$"UP"$"organ + age + organ:age"$0.142012639720453$0.269721848102155
Fructose and mannose metabolism$"Fructose and mannose metabolism"$0.0486874236874237$"UP"$"organ + age"$0.556170491025473$0.682925626189418
Ascorbate and aldarate metabolism$"Ascorbate and aldarate metabolism"$-0.026025641025641$"DOWN"$"organ + age"$0.746741333628833$0.823703532359381
Fatty acid biosynthesis$"Fatty acid biosynthesis"$-0.000885225885225882$"DOWN"$"organ + age + organ:age"$0.991183661567829$0.993692987293317
Fatty acid elongation$"Fatty acid elongation"$-0.100738705738706$"DOWN"$"organ + age"$0.216133489508032$0.35811239265766
Fatty acid degradation$"Fatty acid degradation"$0.0874603174603175$"UP"$"organ + age + organ:age"$0.264230987102984$0.413578936335105
Steroid biosynthesis$"Steroid biosynthesis"$-0.0161111111111111$"DOWN"$"organ + age"$0.845507687734585$0.897643550517147
Primary bile acid biosynthesis$"Primary bile acid biosynthesis"$-0.0223076923076923$"DOWN"$"organ + age"$0.780331022292251$0.851270206137001
Ubiquinone and other terpenoid-quinone biosynthesis$"Ubiquinone and other terpenoid-quinone biosynthesis"$0.129420024420024$"UP"$"organ + age + organ:age"$0.0716513081627582$0.163797669126931
Purine metabolism$"Purine metabolism"$-0.144291819291819$"DOWN"$"organ + age"$0.0638253117748857$0.149494837668096
Alanine, aspartate and glutamate metabolism$"Alanine	aspartate and glutamate metabolism"$0.0686935286935287$"UP"$"organ + age"$0.385340790184551$0.536672633057711
Cysteine and methionine metabolism$"Cysteine and methionine metabolism"$-0.0913553113553114$"DOWN"$"organ + age + organ:age"$0.209516586729694$0.352750166101519
Valine, leucine and isoleucine degradation$"Valine	leucine and isoleucine degradation"$-0.156862026862027$"DOWN"$"age"$0.0468969966024756$0.120592276977794
Arginine and proline metabolism$"Arginine and proline metabolism"$-0.203247863247863$"DOWN"$"age"$0.00850994291395311$0.0347416226177879
Tryptophan metabolism$"Tryptophan metabolism"$0.152081807081807$"UP"$"organ + age"$0.0575933108460589$0.140350468277165
Selenocompound metabolism$"Selenocompound metabolism"$0.130482295482296$"UP"$"organ + age"$0.0950471418901788$0.202903871636177
Glutathione metabolism$"Glutathione metabolism"$0.175805860805861$"UP"$"age"$0.0232986518601345$0.0712452983522258
Starch and sucrose metabolism$"Starch and sucrose metabolism"$0.186782661782662$"UP"$"age"$0.0145432903601982$0.0512521237257555
N-Glycan biosynthesis$"N-Glycan biosynthesis"$0.118266178266178$"UP"$"organ + age + organ:age"$0.101171366758282$0.214245247252832
Other glycan degradation$"Other glycan degradation"$0.13473137973138$"UP"$"organ + age"$0.0918910417136218$0.197765502818447
Mucin type O-Glycan biosynthesis$"Mucin type O-Glycan biosynthesis"$-0.00407203907203907$"DOWN"$"organ + age + organ:age"$0.958185567940287$0.974175827739034
Glycosaminoglycan degradation$"Glycosaminoglycan degradation"$0.296019536019536$"UP"$"age"$3.3630531826635e-05$0.000436645593552376
Glycosaminoglycan biosynthesis - chondroitin sulfate / dermatan sulfate$"Glycosaminoglycan biosynthesis - chondroitin sulfate / dermatan sulfate"$-0.0642673992673993$"DOWN"$"organ + age"$0.431478671916567$0.583158887641503
Glycosaminoglycan biosynthesis - heparan sulfate / heparin$"Glycosaminoglycan biosynthesis - heparan sulfate / heparin"$-0.0554151404151405$"DOWN"$"organ + age"$0.495554539211519$0.637706418448773
Glycerolipid metabolism$"Glycerolipid metabolism"$-0.0327533577533578$"DOWN"$"organ + age"$0.69149230948241$0.785741619957057
Inositol phosphate metabolism$"Inositol phosphate metabolism"$-0.00566544566544563$"DOWN"$"organ + age + organ:age"$0.94152955014134$0.966697034774264
Glycosylphosphatidylinositol(GPI)-anchor biosynthesis$"Glycosylphosphatidylinositol(GPI)-anchor biosynthesis"$-0.00938339438339436$"DOWN"$"organ + age + organ:age"$0.905464860490615$0.939879645489603
Glycerophospholipid metabolism$"Glycerophospholipid metabolism"$0.0106227106227106$"UP"$"organ + age"$0.897439508840346$0.936458617920361
Ether lipid metabolism$"Ether lipid metabolism"$-0.060018315018315$"DOWN"$"organ + age"$0.462744972036685$0.607863721876744
alpha-Linolenic acid metabolism$"alpha-Linolenic acid metabolism"$-0.116141636141636$"DOWN"$"organ + age"$0.145957752221013$0.27341279744983
Glycosphingolipid biosynthesis - ganglio series$"Glycosphingolipid biosynthesis - ganglio series"$0.293894993894994$"UP"$"age"$2.66137947657603e-05$0.000376395097401467
Pyruvate metabolism$"Pyruvate metabolism"$-0.223431013431013$"DOWN"$"age"$0.0032957166730993$0.0174013840339643
Propanoate metabolism$"Propanoate metabolism"$0.0331074481074481$"UP"$"organ + age + organ:age"$0.651103054592196$0.765094390559375
Nicotinate and nicotinamide metabolism$"Nicotinate and nicotinamide metabolism"$-0.0662148962148962$"DOWN"$"organ + age"$0.421118221036952$0.574431618581708
Retinol metabolism$"Retinol metabolism"$0.0426678876678876$"UP"$"organ + age + organ:age"$0.587839030183634$0.709708097416826
Porphyrin and chlorophyll metabolism$"Porphyrin and chlorophyll metabolism"$-0.00123931623931622$"DOWN"$"organ + age"$0.98802981932956$0.991786586703436
Nitrogen metabolism$"Nitrogen metabolism"$0.190323565323565$"UP"$"age"$0.0137653057560471$0.0495907229784269
Sulfur metabolism$"Sulfur metabolism"$0.00849816849816853$"UP"$"organ + age"$0.91750875902755$0.947414520403937
Metabolism of xenobiotics by cytochrome P450$"Metabolism of xenobiotics by cytochrome P450"$0.184481074481075$"UP"$"age"$0.0166423799927695$0.0563280553601428
Drug metabolism - cytochrome P450$"Drug metabolism - cytochrome P450"$0.0863980463980464$"UP"$"organ + age"$0.292915322405766$0.446425870344654
Biosynthesis of unsaturated fatty acids$"Biosynthesis of unsaturated fatty acids"$-0.182887667887668$"DOWN"$"age"$0.0190128176953735$0.0614618433254524
ABC transporters$"ABC transporters"$-0.202539682539683$"DOWN"$"age"$0.00763250508255821$0.0323259038790701
RNA degradation$"RNA degradation"$-0.241843711843712$"DOWN"$"organ + age + organ:age"$0.000605192854546881$0.00431813280001018
Basal transcription factors$"Basal transcription factors"$-0.172087912087912$"DOWN"$"age"$0.0280503124337389$0.0813767305770009
DNA replication$"DNA replication"$-0.11490231990232$"DOWN"$"organ + age"$0.152869819514019$0.282880600596035
Spliceosome$"Spliceosome"$-0.28486568986569$"DOWN"$"age"$5.06481200317583e-05$0.000598706135300784
Protein export$"Protein export"$0.0626739926739927$"UP"$"organ + age + organ:age"$0.433577467408788$0.584997196231278
PPAR signaling pathway$"PPAR signaling pathway"$0.210506715506716$"UP"$"age"$0.00644529904963373$0.0285177477503347
Base excision repair$"Base excision repair"$-0.104102564102564$"DOWN"$"organ + age"$0.191709362621868$0.331865014690567
Nucleotide excision repair$"Nucleotide excision repair"$0.0628510378510378$"UP"$"organ + age"$0.440762270244128$0.591667318700592
Mismatch repair$"Mismatch repair"$-0.129774114774115$"DOWN"$"organ + age"$0.107593707490071$0.224839620929119
Homologous recombination$"Homologous recombination"$-0.0612576312576312$"DOWN"$"organ + age"$0.450304313153531$0.599396665575793
Fanconi anemia pathway$"Fanconi anemia pathway"$-0.175805860805861$"DOWN"$"age"$0.0230995068115392$0.0709101139330972
ErbB signaling pathway$"ErbB signaling pathway"$-0.142698412698413$"DOWN"$"organ + age"$0.0760555223961511$0.170668313984757
Calcium signaling pathway$"Calcium signaling pathway"$0.189084249084249$"UP"$"age"$0.0148302483224709$0.0517425404026298
Neuroactive ligand-receptor interaction$"Neuroactive ligand-receptor interaction"$-0.0901159951159951$"DOWN"$"organ + age + organ:age"$0.244662542932256$0.394530740611665
Cell cycle$"Cell cycle"$-0.0300976800976802$"DOWN"$"organ + age"$0.710057939082814$0.796564187042256
Oocyte meiosis$"Oocyte meiosis"$-0.00336385836385833$"DOWN"$"organ + age"$0.966887436452169$0.978785147351516
p53 signaling pathway$"p53 signaling pathway"$-0.0288583638583638$"DOWN"$"organ + age"$0.724361674313357$0.804620541453266
Ubiquitin mediated proteolysis$"Ubiquitin mediated proteolysis"$-0.0621428571428572$"DOWN"$"organ + age"$0.42309152868575$0.57498950332425
SNARE interactions in vesicular transport$"SNARE interactions in vesicular transport"$0.0856898656898658$"UP"$"organ + age"$0.297300754352402$0.449355338639508
Regulation of autophagy$"Regulation of autophagy"$0.186251526251526$"UP"$"age"$0.0174334259112698$0.0577710180825343
Lysosome$"Lysosome"$0.153144078144078$"UP"$"age"$0.0392146658711474$0.103872961103507
Endocytosis$"Endocytosis"$-0.305934065934066$"DOWN"$"age"$5.77221284246875e-07$1.52386419041175e-05
Phagosome$"Phagosome"$0.159163614163614$"UP"$"organ + age + organ:age"$0.000806396447747056$0.00532221655513057
Peroxisome$"Peroxisome"$-0.0697557997557998$"DOWN"$"organ + age"$0.388121183924666$0.538339715706366
Apoptosis$"Apoptosis"$-0.0184126984126984$"DOWN"$"organ + age"$0.82362856606144$0.884437965599491
Vascular smooth muscle contraction$"Vascular smooth muscle contraction"$0.146593406593407$"UP"$"organ + age"$0.06555454605413$0.152703530808444
Wnt signaling pathway$"Wnt signaling pathway"$0.0417826617826617$"UP"$"organ + age"$0.599762182149819$0.719714618579782
Dorso-ventral axis formation$"Dorso-ventral axis formation"$-0.044969474969475$"DOWN"$"organ + age"$0.585211387844926$0.70761438041707
Notch signaling pathway$"Notch signaling pathway"$0.0185897435897436$"UP"$"organ + age + organ:age"$0.809176355176582$0.876699963474491
Hedgehog signaling pathway$"Hedgehog signaling pathway"$-0.19970695970696$"DOWN"$"age"$0.00986934589729455$0.0388881689087427
TGF-beta signaling pathway$"TGF-beta signaling pathway"$0.0470940170940171$"UP"$"organ + age"$0.564780012931749$0.690286682472137
Focal adhesion$"Focal adhesion"$0.026025641025641$"UP"$"organ + age + organ:age"$0.703735926239409$0.793958480885487
ECM-receptor interaction$"ECM-receptor interaction"$0.106758241758242$"UP"$"organ + age"$0.18814704145267$0.32678170357569
Cell adhesion molecules (CAMs)$"Cell adhesion molecules (CAMs)"$-0.0862210012210013$"DOWN"$"organ + age"$0.283245379392445$0.433911066470292
Adherens junction$"Adherens junction"$0.218650793650794$"UP"$"age"$0.00297494348823802$0.0161380496074282
Tight junction$"Tight junction"$0.289291819291819$"UP"$"age"$3.67044511753194e-05$0.000463264239783083
Gap junction$"Gap junction"$-0.0647985347985348$"DOWN"$"organ + age"$0.429398242341168$0.581339158861889
Toll-like receptor signaling pathway$"Toll-like receptor signaling pathway"$0.0616117216117216$"UP"$"organ + age"$0.453923609664196$0.602190115333406
RIG-I-like receptor signaling pathway$"RIG-I-like receptor signaling pathway"$-0.0253174603174602$"DOWN"$"organ + age + organ:age"$0.75005968323701$0.825793965696551
Cytosolic DNA-sensing pathway$"Cytosolic DNA-sensing pathway"$0.0515201465201466$"UP"$"organ + age"$0.531709455108976$0.663582938967193
Intestinal immune network for IgA production$"Intestinal immune network for IgA production"$-0.170494505494506$"DOWN"$"organ + age + organ:age"$0.027823270802482$0.0810148179248742
Regulation of actin cytoskeleton$"Regulation of actin cytoskeleton"$0.0931257631257631$"UP"$"organ + age"$0.0664416963403264$0.154316197951726
Melanogenesis$"Melanogenesis"$-0.0099145299145299$"DOWN"$"organ + age"$0.904716120948423$0.939879645489603
Salmonella infection$"Salmonella infection"$0.308589743589744$"UP"$"age"$2.25335998057673e-06$4.95739195726881e-05
Herpes simplex infection$"Herpes simplex infection"$-0.23458485958486$"DOWN"$"organ + age + organ:age"$0.000307741811882666$0.00252039141759834
