# Supplementary material for: Transcriptomic alterations during ageing reflect the shift from cancer to degenerative diseases in the elderly
Source: Nat Commun. 2018 Jan 30;9:327. doi: 10.1038/s41467-017-02395-2 (PMC5790807; doi:10.1038/s41467-017-02395-2)
Supplement: Supplementary file 5 — Supplementary Data 2 [file 41467_2017_2395_MOESM5_ESM.zip › Supplementary Data S2/SpeciesComparison/kegg-1-5/mmusculus.csv]

KEGG pathway$"KEGG pathway"$"Diff"$"Direction of change"$"Interactions"$"P-value"$"FDR corrected p-value"
Glycolysis / Gluconeogenesis$"Glycolysis / Gluconeogenesis"$0.0737401185770751$"UP"$"organ + age"$0.444776950828445$0.595039434216434
Pentose phosphate pathway$"Pentose phosphate pathway"$0.193058300395257$"UP"$"age"$0.0302157158768999$0.0867059672989302
Fructose and mannose metabolism$"Fructose and mannose metabolism"$0.126111660079051$"UP"$"organ + age + organ:age"$0.148121091564352$0.276028010632863
Ascorbate and aldarate metabolism$"Ascorbate and aldarate metabolism"$-0.113636363636364$"DOWN"$"organ + age + organ:age"$0.171007402214891$0.307813323986804
Fatty acid biosynthesis$"Fatty acid biosynthesis"$0.227766798418972$"UP"$"age"$0.0101812961401579$0.0395449589276251
Fatty acid elongation$"Fatty acid elongation"$-0.079298418972332$"DOWN"$"organ + age + organ:age"$0.319125254553029$0.475088724823306
Fatty acid degradation$"Fatty acid degradation"$0.155508893280632$"UP"$"organ + age"$0.0981667069929704$0.208600040049966
Steroid biosynthesis$"Steroid biosynthesis"$0.119071146245059$"UP"$"organ + age"$0.21530252766853$0.35810425183787
Primary bile acid biosynthesis$"Primary bile acid biosynthesis"$-0.190340909090909$"DOWN"$"age"$0.00169545538420414$0.010096245596163
Ubiquinone and other terpenoid-quinone biosynthesis$"Ubiquinone and other terpenoid-quinone biosynthesis"$-0.0463191699604743$"DOWN"$"organ + age"$0.622259686426821$0.738875069940093
Purine metabolism$"Purine metabolism"$-0.216526679841897$"DOWN"$"age"$0.0138998119112465$0.0498129006050101
Alanine, aspartate and glutamate metabolism$"Alanine	aspartate and glutamate metabolism"$0.220973320158103$"UP"$"organ + age + organ:age"$0.00388465526907858$0.0196188827648142
Cysteine and methionine metabolism$"Cysteine and methionine metabolism"$0.0177865612648221$"UP"$"organ + age"$0.857663844939072$0.904487037538941
Valine, leucine and isoleucine degradation$"Valine	leucine and isoleucine degradation"$0.0618824110671937$"UP"$"organ + age + organ:age"$0.486584271724697$0.629697292820196
Arginine and proline metabolism$"Arginine and proline metabolism"$0.0518774703557312$"UP"$"organ + age"$0.595352930373045$0.716595016497646
Tryptophan metabolism$"Tryptophan metabolism"$-0.175148221343874$"DOWN"$"organ + age + organ:age"$0.0297955399152208$0.0858111549558358
Selenocompound metabolism$"Selenocompound metabolism"$-0.324110671936759$"DOWN"$"age"$6.32351089923697e-05$0.000705383187633194
Glutathione metabolism$"Glutathione metabolism"$0.18651185770751$"UP"$"age"$0.0382209241633644$0.102492261996841
Starch and sucrose metabolism$"Starch and sucrose metabolism"$0.203063241106719$"UP"$"age"$0.0253959995398115$0.0753440079635101
N-Glycan biosynthesis$"N-Glycan biosynthesis"$-0.190834980237154$"DOWN"$"age"$0.0347560652503653$0.0959122079382904
Other glycan degradation$"Other glycan degradation"$0.29594861660079$"UP"$"age"$0.000343785776893652$0.00272278335299773
Mucin type O-Glycan biosynthesis$"Mucin type O-Glycan biosynthesis"$-0.170948616600791$"DOWN"$"organ + age + organ:age"$0.0330006207889319$0.0920299002282891
Glycosaminoglycan degradation$"Glycosaminoglycan degradation"$-0.0408843873517787$"DOWN"$"organ + age"$0.669251400812439$0.774674814759274
Glycosaminoglycan biosynthesis - chondroitin sulfate / dermatan sulfate$"Glycosaminoglycan biosynthesis - chondroitin sulfate / dermatan sulfate"$-0.104249011857708$"DOWN"$"organ + age + organ:age"$0.118134367695528$0.236268735391056
Glycosaminoglycan biosynthesis - heparan sulfate / heparin$"Glycosaminoglycan biosynthesis - heparan sulfate / heparin"$-0.00407608695652173$"DOWN"$"organ + age"$0.966727614245584$0.978785147351516
Glycerolipid metabolism$"Glycerolipid metabolism"$0.113018774703557$"UP"$"organ + age + organ:age"$0.202769154529295$0.345361656746671
Inositol phosphate metabolism$"Inositol phosphate metabolism"$-0.109930830039526$"DOWN"$"organ + age"$0.253627764085826$0.404021178561986
Glycosylphosphatidylinositol(GPI)-anchor biosynthesis$"Glycosylphosphatidylinositol(GPI)-anchor biosynthesis"$0.0172924901185771$"UP"$"organ + age"$0.853055883561701$0.900827013041156
Glycerophospholipid metabolism$"Glycerophospholipid metabolism"$-0.24703557312253$"DOWN"$"age"$0.0036829262312557$0.0188185650009969
Ether lipid metabolism$"Ether lipid metabolism"$-0.131052371541502$"DOWN"$"organ + age + organ:age"$0.107276881028786$0.224770607869837
alpha-Linolenic acid metabolism$"alpha-Linolenic acid metabolism"$-0.104990118577075$"DOWN"$"organ + age + organ:age"$0.0787491107768013$0.174215909874935
Glycosphingolipid biosynthesis - ganglio series$"Glycosphingolipid biosynthesis - ganglio series"$-0.113636363636364$"DOWN"$"organ + age"$0.224308378471102$0.367810011902926
Pyruvate metabolism$"Pyruvate metabolism"$0.135869565217391$"UP"$"organ + age"$0.156080707097915$0.287478883771044
Propanoate metabolism$"Propanoate metabolism"$0.0584239130434783$"UP"$"organ + age + organ:age"$0.508947113159162$0.649447190151304
Nicotinate and nicotinamide metabolism$"Nicotinate and nicotinamide metabolism"$0.120800395256917$"UP"$"organ + age"$0.195526224237053$0.336206890325441
Retinol metabolism$"Retinol metabolism"$-0.0563241106719368$"DOWN"$"organ + age + organ:age"$0.522910737062389$0.656822074889402
Porphyrin and chlorophyll metabolism$"Porphyrin and chlorophyll metabolism"$0.0684288537549407$"UP"$"organ + age"$0.470051010370002$0.615339504484367
Nitrogen metabolism$"Nitrogen metabolism"$-0.0323616600790514$"DOWN"$"organ + age + organ:age"$0.710987958796988$0.796564187042256
Sulfur metabolism$"Sulfur metabolism"$-0.131299407114624$"DOWN"$"organ + age"$0.167123823191021$0.303582724695617
Metabolism of xenobiotics by cytochrome P450$"Metabolism of xenobiotics by cytochrome P450"$0.371541501976285$"UP"$"age"$5.9922563535722e-07$1.53092484904167e-05
Drug metabolism - cytochrome P450$"Drug metabolism - cytochrome P450"$0.401432806324111$"UP"$"age"$3.87835942608401e-08$1.33550463715588e-06
Biosynthesis of unsaturated fatty acids$"Biosynthesis of unsaturated fatty acids"$-0.21578557312253$"DOWN"$"organ + age + organ:age"$0.012100899648667$0.044608822429649
ABC transporters$"ABC transporters"$0.259881422924901$"UP"$"organ + age + organ:age"$0.00122769908034034$0.00753750133046163
RNA degradation$"RNA degradation"$-0.215044466403162$"DOWN"$"age"$0.0140712292577893$0.0502000611358971
Basal transcription factors$"Basal transcription factors"$-0.280755928853755$"DOWN"$"age"$0.000848948638547631$0.00555675472503904
DNA replication$"DNA replication"$-0.0985671936758893$"DOWN"$"organ + age"$0.294924582604575$0.447471780503492
Spliceosome$"Spliceosome"$-0.0318675889328063$"DOWN"$"organ + age + organ:age"$0.698600695701047$0.79154756937801
Protein export$"Protein export"$-0.275074110671937$"DOWN"$"age"$0.00112246142111789$0.00694523004316694
PPAR signaling pathway$"PPAR signaling pathway"$-0.0679347826086957$"DOWN"$"organ + age + organ:age"$0.453360869926137$0.602190115333406
Base excision repair$"Base excision repair"$-0.171689723320158$"DOWN"$"organ + age + organ:age"$0.0385550363118374$0.102492261996841
Nucleotide excision repair$"Nucleotide excision repair"$-0.170207509881423$"DOWN"$"organ + age"$0.060101668107544$0.144115221395729
Mismatch repair$"Mismatch repair"$-0.0839920948616601$"DOWN"$"organ + age + organ:age"$0.326468539199072$0.479767841138949
Homologous recombination$"Homologous recombination"$-0.0182806324110672$"DOWN"$"organ + age + organ:age"$0.824135377035889$0.884437965599491
Fanconi anemia pathway$"Fanconi anemia pathway"$-0.074604743083004$"DOWN"$"organ + age + organ:age"$0.35938339868648$0.511927431222467
ErbB signaling pathway$"ErbB signaling pathway"$-0.0632411067193676$"DOWN"$"organ + age + organ:age"$0.478096093610169$0.622697063822602
Calcium signaling pathway$"Calcium signaling pathway"$0.235671936758893$"UP"$"organ + age + organ:age"$0.000580521970591751$0.00427804286385336
Neuroactive ligand-receptor interaction$"Neuroactive ligand-receptor interaction"$0.190587944664032$"UP"$"age"$0.0322932074374808$0.0906958166329248
Cell cycle$"Cell cycle"$-0.243083003952569$"DOWN"$"organ + age + organ:age"$0.00317368671734501$0.0169835127036301
Oocyte meiosis$"Oocyte meiosis"$-0.140933794466403$"DOWN"$"organ + age"$0.104569123979766$0.220096805885986
p53 signaling pathway$"p53 signaling pathway"$-0.183423913043478$"DOWN"$"organ + age + organ:age"$0.017327797151709$0.0576622493451829
Ubiquitin mediated proteolysis$"Ubiquitin mediated proteolysis"$-0.17971837944664$"DOWN"$"organ + age"$0.0509429424865972$0.128903547761613
SNARE interactions in vesicular transport$"SNARE interactions in vesicular transport"$-0.085350790513834$"DOWN"$"organ + age"$0.382336519971787$0.535947829765761
Regulation of autophagy$"Regulation of autophagy"$-0.21096837944664$"DOWN"$"organ + age + organ:age"$0.0092704152567394$0.0369789770872648
Lysosome$"Lysosome"$0.227025691699605$"UP"$"organ + age + organ:age"$0.00482771438017182$0.0233143279822932
Endocytosis$"Endocytosis"$0.224184782608696$"UP"$"organ + age + organ:age"$0.000206386015789219$0.00177671439679414
Phagosome$"Phagosome"$0.193922924901186$"UP"$"age"$0.0254000632907288$0.0753440079635101
Peroxisome$"Peroxisome"$0.0146986166007905$"UP"$"organ + age + organ:age"$0.867235599836191$0.910942433780189
Apoptosis$"Apoptosis"$0.187994071146245$"UP"$"organ + age + organ:age"$0.0305527912787717$0.0867989111784216
Vascular smooth muscle contraction$"Vascular smooth muscle contraction"$-0.0212450592885376$"DOWN"$"organ + age + organ:age"$0.795503247769596$0.863066537306192
Wnt signaling pathway$"Wnt signaling pathway"$-0.137845849802372$"DOWN"$"organ + age + organ:age"$0.0760680742886605$0.170668313984757
Dorso-ventral axis formation$"Dorso-ventral axis formation"$-0.0553359683794466$"DOWN"$"organ + age + organ:age"$0.514724031060797$0.652313145405684
Notch signaling pathway$"Notch signaling pathway"$-0.0701581027667985$"DOWN"$"organ + age + organ:age"$0.423256162169239$0.57498950332425
Hedgehog signaling pathway$"Hedgehog signaling pathway"$-0.18552371541502$"DOWN"$"organ + age + organ:age"$0.0147292932297372$0.0516177001679286
TGF-beta signaling pathway$"TGF-beta signaling pathway"$0.127346837944664$"UP"$"organ + age + organ:age"$0.109164556538702$0.226289414204793
Focal adhesion$"Focal adhesion"$0.00926383399209479$"UP"$"organ + age + organ:age"$0.917014649397944$0.947414520403937
ECM-receptor interaction$"ECM-receptor interaction"$0.0854743083003953$"UP"$"organ + age"$0.383886343014485$0.536222193417059
Cell adhesion molecules (CAMs)$"Cell adhesion molecules (CAMs)"$0.312747035573123$"UP"$"age"$0.000125364730777015$0.00119900931965106
Adherens junction$"Adherens junction"$-0.0370553359683795$"DOWN"$"organ + age + organ:age"$0.673224375329899$0.774674814759274
Tight junction$"Tight junction"$-0.0754693675889327$"DOWN"$"organ + age + organ:age"$0.326218822857591$0.479767841138949
Gap junction$"Gap junction"$-0.00778162055335974$"DOWN"$"organ + age + organ:age"$0.926966791600851$0.954691416057054
Toll-like receptor signaling pathway$"Toll-like receptor signaling pathway"$-0.0310029644268774$"DOWN"$"organ + age"$0.750929635427482$0.825793965696551
RIG-I-like receptor signaling pathway$"RIG-I-like receptor signaling pathway"$-0.0948616600790514$"DOWN"$"organ + age + organ:age"$0.280478204653569$0.432176533240519
Cytosolic DNA-sensing pathway$"Cytosolic DNA-sensing pathway"$-0.0915266798418972$"DOWN"$"organ + age + organ:age"$0.310791632320769$0.467072054645254
Intestinal immune network for IgA production$"Intestinal immune network for IgA production"$0.239624505928854$"UP"$"organ + age + organ:age"$9.36588851449052e-05$0.000963348532919025
Regulation of actin cytoskeleton$"Regulation of actin cytoskeleton"$0.202075098814229$"UP"$"age"$0.0198085391058091$0.0626920311741165
Melanogenesis$"Melanogenesis"$-0.00963438735177863$"DOWN"$"organ + age"$0.919978567533255$0.948727897768669
Salmonella infection$"Salmonella infection"$0.24901185770751$"UP"$"organ + age + organ:age"$0.00278333283659264$0.0154906954961823
Herpes simplex infection$"Herpes simplex infection"$0.205533596837945$"UP"$"age"$0.0167439498079015$0.0564306733951404
