# Supplementary material for: Transcriptomic alterations during ageing reflect the shift from cancer to degenerative diseases in the elderly
Source: Nat Commun. 2018 Jan 30;9:327. doi: 10.1038/s41467-017-02395-2 (PMC5790807; doi:10.1038/s41467-017-02395-2)
Supplement: Supplementary file 5 — Supplementary Data 2 [file 41467_2017_2395_MOESM5_ESM.zip › Supplementary Data S2/SpeciesComparison/kegg-1-5/liver.csv]

KEGG pathway$"KEGG pathway"$"Diff"$"Direction of change"$"Interactions"$"P-value"$"FDR corrected p-value"
Glycolysis / Gluconeogenesis$"Glycolysis / Gluconeogenesis"$0.217378917378917$"UP"$"age + species + age:species"$0.0360642383314073$0.0991766554113701
Pentose phosphate pathway$"Pentose phosphate pathway"$0.135612535612536$"UP"$"age"$0.267196226381768$0.415829092988323
Fructose and mannose metabolism$"Fructose and mannose metabolism"$-0.034900284900285$"DOWN"$"age + species + age:species"$0.764735441468806$0.837718491899439
Ascorbate and aldarate metabolism$"Ascorbate and aldarate metabolism"$-0.201424501424501$"DOWN"$"age"$0.0897433070693204$0.194198631690988
Fatty acid biosynthesis$"Fatty acid biosynthesis"$-0.195441595441595$"DOWN"$"age + species + age:species"$0.0619362027115403$0.146866684274072
Fatty acid elongation$"Fatty acid elongation"$-0.0478632478632479$"DOWN"$"age + species + age:species"$0.669909353655013$0.774674814759274
Fatty acid degradation$"Fatty acid degradation"$-0.235327635327635$"DOWN"$"age"$0.0440051665500692$0.114645039169917
Steroid biosynthesis$"Steroid biosynthesis"$0.123646723646724$"UP"$"age + species + age:species"$0.262136444262715$0.412141586390414
Primary bile acid biosynthesis$"Primary bile acid biosynthesis"$-0.268233618233618$"DOWN"$"age"$0.0192629989589932$0.0617663772288364
Ubiquinone and other terpenoid-quinone biosynthesis$"Ubiquinone and other terpenoid-quinone biosynthesis"$0.148575498575499$"UP"$"age"$0.21162035943698$0.354075785754251
Purine metabolism$"Purine metabolism"$-0.212393162393162$"DOWN"$"age"$0.0706717930649167$0.162237855383809
Alanine, aspartate and glutamate metabolism$"Alanine	aspartate and glutamate metabolism"$0.32008547008547$"UP"$"age"$0.00335715761041512$0.0174754475233288
Cysteine and methionine metabolism$"Cysteine and methionine metabolism"$0.347008547008547$"UP"$"age"$0.0009883068659116$0.0062619123024159
Valine, leucine and isoleucine degradation$"Valine	leucine and isoleucine degradation"$-0.199430199430199$"DOWN"$"age"$0.0924270524598691$0.198380015035817
Arginine and proline metabolism$"Arginine and proline metabolism"$-0.222364672364672$"DOWN"$"age + species + age:species"$0.0243192860399393$0.0732352644244559
Tryptophan metabolism$"Tryptophan metabolism"$-0.176495726495726$"DOWN"$"age"$0.144477042091334$0.272442422229372
Selenocompound metabolism$"Selenocompound metabolism"$-0.0997150997150997$"DOWN"$"age + species + age:species"$0.326508669664007$0.479767841138949
Glutathione metabolism$"Glutathione metabolism"$-0.0887464387464387$"DOWN"$"age"$0.476144364665655$0.621262498871827
Starch and sucrose metabolism$"Starch and sucrose metabolism"$0.161538461538462$"UP"$"age"$0.186200491612548$0.325542581362336
N-Glycan biosynthesis$"N-Glycan biosynthesis"$0.00398860398860401$"UP"$"age"$0.974656905051465$0.982097034097659
Other glycan degradation$"Other glycan degradation"$0.307122507122507$"UP"$"age"$0.00519561617737827$0.0247887229667686
Mucin type O-Glycan biosynthesis$"Mucin type O-Glycan biosynthesis"$0.0757834757834758$"UP"$"age + species + age:species"$0.371655656595121$0.52375672602017
Glycosaminoglycan degradation$"Glycosaminoglycan degradation"$0.235327635327635$"UP"$"age + species + age:species"$0.0270922239138887$0.0797659529360589
Glycosaminoglycan biosynthesis - chondroitin sulfate / dermatan sulfate$"Glycosaminoglycan biosynthesis - chondroitin sulfate / dermatan sulfate"$0.239316239316239$"UP"$"age"$0.0128517235639721$0.0469058297818707
Glycosaminoglycan biosynthesis - heparan sulfate / heparin$"Glycosaminoglycan biosynthesis - heparan sulfate / heparin"$0.171509971509971$"UP"$"age"$0.153594246937427$0.283558609730635
Glycerolipid metabolism$"Glycerolipid metabolism"$-0.0937321937321938$"DOWN"$"age"$0.448165186667873$0.597553582223831
Inositol phosphate metabolism$"Inositol phosphate metabolism"$-0.00398860398860401$"DOWN"$"age"$0.974168443699381$0.982097034097659
Glycosylphosphatidylinositol(GPI)-anchor biosynthesis$"Glycosylphosphatidylinositol(GPI)-anchor biosynthesis"$-0.153561253561254$"DOWN"$"age"$0.195696182373773$0.336206890325441
Glycerophospholipid metabolism$"Glycerophospholipid metabolism"$-0.258262108262108$"DOWN"$"age"$0.0248616950770376$0.0743036320792974
Ether lipid metabolism$"Ether lipid metabolism"$-0.0528490028490028$"DOWN"$"age + species + age:species"$0.620131521470754$0.737453701208464
alpha-Linolenic acid metabolism$"alpha-Linolenic acid metabolism"$-0.203418803418803$"DOWN"$"age"$0.0889535769287136$0.193017076513811
Glycosphingolipid biosynthesis - ganglio series$"Glycosphingolipid biosynthesis - ganglio series"$0.163532763532764$"UP"$"age + species + age:species"$0.139597736537454$0.26577261379246
Pyruvate metabolism$"Pyruvate metabolism"$-0.275213675213675$"DOWN"$"age + species + age:species"$0.0103010157379748$0.0395449589276251
Propanoate metabolism$"Propanoate metabolism"$-0.0727920227920228$"DOWN"$"age"$0.558462222300552$0.683619907360181
Nicotinate and nicotinamide metabolism$"Nicotinate and nicotinamide metabolism"$0.0807692307692308$"UP"$"age"$0.515630638686035$0.652363363960607
Retinol metabolism$"Retinol metabolism"$-0.127635327635328$"DOWN"$"age + species + age:species"$0.192182625828953$0.331865014690567
Porphyrin and chlorophyll metabolism$"Porphyrin and chlorophyll metabolism"$-0.0887464387464387$"DOWN"$"age + species + age:species"$0.445570491924467$0.595095834071126
Nitrogen metabolism$"Nitrogen metabolism"$-0.367948717948718$"DOWN"$"age"$0.000274887861629947$0.00231607645117998
Sulfur metabolism$"Sulfur metabolism"$-0.306125356125356$"DOWN"$"age"$0.00538809425855805$0.0253989651568963
Metabolism of xenobiotics by cytochrome P450$"Metabolism of xenobiotics by cytochrome P450"$0.115669515669516$"UP"$"age"$0.34921187997713$0.502865107167068
Drug metabolism - cytochrome P450$"Drug metabolism - cytochrome P450"$0.00199430199430195$"UP"$"age"$0.987351587361393$0.991786586703436
Biosynthesis of unsaturated fatty acids$"Biosynthesis of unsaturated fatty acids"$-0.0468660968660969$"DOWN"$"age + species + age:species"$0.666759494497366$0.774674814759274
ABC transporters$"ABC transporters"$-0.165527065527066$"DOWN"$"age"$0.173089127488259$0.31085394324422
RNA degradation$"RNA degradation"$-0.284188034188034$"DOWN"$"age"$0.0103129376166256$0.0395449589276251
Basal transcription factors$"Basal transcription factors"$0.118660968660969$"UP"$"age + species + age:species"$0.255979368602443$0.406283887641552
DNA replication$"DNA replication"$-0.136609686609687$"DOWN"$"age + species + age:species"$0.220093368804517$0.363912208962792
Spliceosome$"Spliceosome"$0.025925925925926$"UP"$"age"$0.83614778861198$0.892491979219256
Protein export$"Protein export"$0.100712250712251$"UP"$"age"$0.417954683353785$0.571873173631454
PPAR signaling pathway$"PPAR signaling pathway"$-0.253276353276353$"DOWN"$"age + species + age:species"$0.0054197286761559$0.0253989651568963
Base excision repair$"Base excision repair"$-0.181481481481481$"DOWN"$"age + species + age:species"$0.094109509632864$0.201445220619536
Nucleotide excision repair$"Nucleotide excision repair"$-0.208404558404558$"DOWN"$"age"$0.0774387558902006$0.173252809788246
Mismatch repair$"Mismatch repair"$-0.172507122507123$"DOWN"$"age + species + age:species"$0.12067367809465$0.238933882627407
Homologous recombination$"Homologous recombination"$-0.136609686609687$"DOWN"$"age + species + age:species"$0.196671939483429$0.337151896257308
Fanconi anemia pathway$"Fanconi anemia pathway"$0.0249287749287749$"UP"$"age + species + age:species"$0.79015737905416$0.859621764025954
ErbB signaling pathway$"ErbB signaling pathway"$-0.0588319088319088$"DOWN"$"age"$0.636280616620789$0.749902155303073
Calcium signaling pathway$"Calcium signaling pathway"$0.223361823361823$"UP"$"age"$0.0549639306055109$0.135611940933223
Neuroactive ligand-receptor interaction$"Neuroactive ligand-receptor interaction"$0.234330484330484$"UP"$"age"$0.0235062562907713$0.0714522276551681
Cell cycle$"Cell cycle"$0.121652421652422$"UP"$"age"$0.324668827166648$0.479734535664151
Oocyte meiosis$"Oocyte meiosis"$0.0787749287749288$"UP"$"age"$0.523301425827288$0.656822074889402
p53 signaling pathway$"p53 signaling pathway"$0.316096866096866$"UP"$"age + species + age:species"$0.00197523343245475$0.0116745140186878
Ubiquitin mediated proteolysis$"Ubiquitin mediated proteolysis"$0.00897435897435894$"UP"$"age"$0.942285493492086$0.966697034774264
SNARE interactions in vesicular transport$"SNARE interactions in vesicular transport"$0.19045584045584$"UP"$"age"$0.110479583482469$0.22721009041028
Regulation of autophagy$"Regulation of autophagy"$0.111680911680912$"UP"$"age + species + age:species"$0.206374664886407$0.349249432884688
Lysosome$"Lysosome"$0.209401709401709$"UP"$"age"$0.0737830393016966$0.16700604032846
Endocytosis$"Endocytosis"$0.0967236467236467$"UP"$"age"$0.414811361758176$0.569377120472227
Phagosome$"Phagosome"$0.0777777777777778$"UP"$"age"$0.524353441203017$0.657101147836692
Peroxisome$"Peroxisome"$-0.244301994301994$"DOWN"$"age"$0.0327479108660213$0.0916478636250491
Apoptosis$"Apoptosis"$0.144586894586895$"UP"$"age"$0.236088897807829$0.383160670212707
Vascular smooth muscle contraction$"Vascular smooth muscle contraction"$0.0329059829059828$"UP"$"age"$0.793267387336445$0.86182135908157
Wnt signaling pathway$"Wnt signaling pathway"$0.384900284900285$"UP"$"age"$0.000106049735003705$0.00103693074225845
Dorso-ventral axis formation$"Dorso-ventral axis formation"$0.0438746438746439$"UP"$"age"$0.720953200291017$0.804218217789417
Notch signaling pathway$"Notch signaling pathway"$0.396866096866097$"UP"$"age"$3.80780435284818e-05$0.000471215788664962
Hedgehog signaling pathway$"Hedgehog signaling pathway"$0.289173789173789$"UP"$"age"$0.007833554562229$0.0328263238798168
TGF-beta signaling pathway$"TGF-beta signaling pathway"$0.434757834757835$"UP"$"age"$2.68745257426396e-06$5.32115609704265e-05
Focal adhesion$"Focal adhesion"$0.0698005698005698$"UP"$"age"$0.573112650599277$0.69724304036041
ECM-receptor interaction$"ECM-receptor interaction"$-0.163532763532764$"DOWN"$"age"$0.179828388747126$0.317871887344033
Cell adhesion molecules (CAMs)$"Cell adhesion molecules (CAMs)"$0.372934472934473$"UP"$"age"$0.000204776273147027$0.00177671439679414
Adherens junction$"Adherens junction"$0.360968660968661$"UP"$"age + species + age:species"$0.000159191059544887$0.00141662156359046
Tight junction$"Tight junction"$0.304131054131054$"UP"$"age"$0.0059843197508705$0.0270833213867968
Gap junction$"Gap junction"$-0.0478632478632479$"DOWN"$"age + species + age:species"$0.690021839805$0.785197265985
Toll-like receptor signaling pathway$"Toll-like receptor signaling pathway"$0.249287749287749$"UP"$"age"$0.0312287632975562$0.0880184360557455
RIG-I-like receptor signaling pathway$"RIG-I-like receptor signaling pathway"$0.127635327635328$"UP"$"age + species + age:species"$0.18339266333579$0.32277108747099
Cytosolic DNA-sensing pathway$"Cytosolic DNA-sensing pathway"$0.317094017094017$"UP"$"age"$0.0036730901055783$0.0188185650009969
Intestinal immune network for IgA production$"Intestinal immune network for IgA production"$0.413817663817664$"UP"$"age"$9.67748858027392e-06$0.00017419479444493
Regulation of actin cytoskeleton$"Regulation of actin cytoskeleton"$0.246296296296296$"UP"$"age + species + age:species"$0.02583356698839$0.0763439740850929
Melanogenesis$"Melanogenesis"$0.173504273504274$"UP"$"age"$0.149424031017581$0.277802423863672
Salmonella infection$"Salmonella infection"$0.22037037037037$"UP"$"age"$0.0616523793987618$0.146632686137596
Herpes simplex infection$"Herpes simplex infection"$0.17051282051282$"UP"$"age + species + age:species"$0.123631542758102$0.242366786793112
