# Supplementary material for: Transcriptomic alterations during ageing reflect the shift from cancer to degenerative diseases in the elderly
Source: Nat Commun. 2018 Jan 30;9:327. doi: 10.1038/s41467-017-02395-2 (PMC5790807; doi:10.1038/s41467-017-02395-2)
Supplement: Supplementary file 5 — Supplementary Data 2 [file 41467_2017_2395_MOESM5_ESM.zip › Supplementary Data S2/SpeciesComparison/kegg-1-5/brain.csv]

KEGG pathway$"KEGG pathway"$"Diff"$"Direction of change"$"Interactions"$"P-value"$"FDR corrected p-value"
Glycolysis / Gluconeogenesis$"Glycolysis / Gluconeogenesis"$0.0234567901234568$"UP"$"age"$0.817888968254348$0.88132366014153
Pentose phosphate pathway$"Pentose phosphate pathway"$0.303703703703704$"UP"$"age"$0.000285522466643778$0.00238035572191445
Fructose and mannose metabolism$"Fructose and mannose metabolism"$0.274074074074074$"UP"$"age"$0.00267984613807022$0.0150527527755434
Ascorbate and aldarate metabolism$"Ascorbate and aldarate metabolism"$-0.32716049382716$"DOWN"$"age"$0.000154539214121001$0.00139085292708901
Fatty acid biosynthesis$"Fatty acid biosynthesis"$-0.28641975308642$"DOWN"$"age + species + age:species"$0.000701452706683632$0.00486283720082085
Fatty acid elongation$"Fatty acid elongation"$-0.0913580246913581$"DOWN"$"age + species + age:species"$0.266464727479916$0.415829092988323
Fatty acid degradation$"Fatty acid degradation"$-0.119753086419753$"DOWN"$"age + species + age:species"$0.180207673506908$0.317871887344033
Steroid biosynthesis$"Steroid biosynthesis"$-0.181481481481482$"DOWN"$"age"$0.0277628146414521$0.0810148179248742
Primary bile acid biosynthesis$"Primary bile acid biosynthesis"$0.151851851851852$"UP"$"age + species + age:species"$0.0494436508809659$0.125510806082452
Ubiquinone and other terpenoid-quinone biosynthesis$"Ubiquinone and other terpenoid-quinone biosynthesis"$0.117283950617284$"UP"$"age + species + age:species"$0.215676424402353$0.35810425183787
Purine metabolism$"Purine metabolism"$-0.149382716049383$"DOWN"$"age"$0.113446291933048$0.23062330203036
Alanine, aspartate and glutamate metabolism$"Alanine	aspartate and glutamate metabolism"$-0.193827160493827$"DOWN"$"age + species + age:species"$0.00722942780940574$0.030783370027147
Cysteine and methionine metabolism$"Cysteine and methionine metabolism"$-0.206172839506173$"DOWN"$"age"$0.0380622703776878$0.102492261996841
Valine, leucine and isoleucine degradation$"Valine	leucine and isoleucine degradation"$-0.0962962962962963$"DOWN"$"age"$0.346253761862202$0.499513623670062
Arginine and proline metabolism$"Arginine and proline metabolism"$-0.0432098765432098$"DOWN"$"age"$0.672784136238446$0.774674814759274
Tryptophan metabolism$"Tryptophan metabolism"$0.0481481481481482$"UP"$"age + species + age:species"$0.605398688728974$0.725370183432592
Selenocompound metabolism$"Selenocompound metabolism"$-0.324691358024691$"DOWN"$"age"$5.27867973591433e-05$0.000614810933947669
Glutathione metabolism$"Glutathione metabolism"$0.123456790123457$"UP"$"age + species + age:species"$0.114532715353602$0.231402833061359
Starch and sucrose metabolism$"Starch and sucrose metabolism"$0.0777777777777778$"UP"$"age"$0.455653853101427$0.602467198090702
N-Glycan biosynthesis$"N-Glycan biosynthesis"$-0.240740740740741$"DOWN"$"age"$0.0125933862726679$0.0461757496664491
Other glycan degradation$"Other glycan degradation"$0.366666666666667$"UP"$"age"$1.5888065533075e-05$0.00025873447574835
Mucin type O-Glycan biosynthesis$"Mucin type O-Glycan biosynthesis"$0.0703703703703704$"UP"$"age + species + age:species"$0.29324147516276$0.446425870344654
Glycosaminoglycan degradation$"Glycosaminoglycan degradation"$0.238271604938272$"UP"$"age + species + age:species"$0.0102328161223385$0.0395449589276251
Glycosaminoglycan biosynthesis - chondroitin sulfate / dermatan sulfate$"Glycosaminoglycan biosynthesis - chondroitin sulfate / dermatan sulfate"$-0.0407407407407407$"DOWN"$"age + species + age:species"$0.627293610201538$0.743737334250925
Glycosaminoglycan biosynthesis - heparan sulfate / heparin$"Glycosaminoglycan biosynthesis - heparan sulfate / heparin"$0.103703703703704$"UP"$"age + species + age:species"$0.281962070207444$0.433619339037467
Glycerolipid metabolism$"Glycerolipid metabolism"$0.104938271604938$"UP"$"age"$0.313565256942446$0.470347885413669
Inositol phosphate metabolism$"Inositol phosphate metabolism"$0.0925925925925926$"UP"$"age + species + age:species"$0.335920830148745$0.489061208598908
Glycosylphosphatidylinositol(GPI)-anchor biosynthesis$"Glycosylphosphatidylinositol(GPI)-anchor biosynthesis"$0.259259259259259$"UP"$"age"$0.00650391315579613$0.028617217885503
Glycerophospholipid metabolism$"Glycerophospholipid metabolism"$0.0493827160493827$"UP"$"age + species + age:species"$0.607222767191677$0.725370183432592
Ether lipid metabolism$"Ether lipid metabolism"$-0.249382716049383$"DOWN"$"age"$0.00886231456837564$0.0359946314777103
alpha-Linolenic acid metabolism$"alpha-Linolenic acid metabolism"$-0.216049382716049$"DOWN"$"age + species + age:species"$0.000613779002456011$0.00434029437451036
Glycosphingolipid biosynthesis - ganglio series$"Glycosphingolipid biosynthesis - ganglio series"$0.037037037037037$"UP"$"age + species + age:species"$0.694228751466492$0.787720875589487
Pyruvate metabolism$"Pyruvate metabolism"$-0.228395061728395$"DOWN"$"age"$0.0191008688422179$0.0614954801749453
Propanoate metabolism$"Propanoate metabolism"$-0.177777777777778$"DOWN"$"age"$0.0702173876247951$0.161663287787319
Nicotinate and nicotinamide metabolism$"Nicotinate and nicotinamide metabolism"$0.0567901234567901$"UP"$"age + species + age:species"$0.537234070449355$0.666791824734224
Retinol metabolism$"Retinol metabolism"$-0.181481481481482$"DOWN"$"age"$0.0637707455034139$0.149494837668096
Porphyrin and chlorophyll metabolism$"Porphyrin and chlorophyll metabolism"$0.12716049382716$"UP"$"age"$0.21491940468833$0.35810425183787
Nitrogen metabolism$"Nitrogen metabolism"$-0.0728395061728395$"DOWN"$"age"$0.481132514057197$0.624683526448032
Sulfur metabolism$"Sulfur metabolism"$-0.303703703703704$"DOWN"$"age"$0.00071837367739399$0.00486283720082085
Metabolism of xenobiotics by cytochrome P450$"Metabolism of xenobiotics by cytochrome P450"$0.359259259259259$"UP"$"age"$1.59740079069906e-05$0.00025873447574835
Drug metabolism - cytochrome P450$"Drug metabolism - cytochrome P450"$0.222222222222222$"UP"$"age"$0.0240784345824165$0.0727867182796713
Biosynthesis of unsaturated fatty acids$"Biosynthesis of unsaturated fatty acids"$-0.338271604938272$"DOWN"$"age"$0.000144071108763224$0.00131154388667211
ABC transporters$"ABC transporters"$0.225925925925926$"UP"$"age"$0.0217851345939916$0.067662065091927
RNA degradation$"RNA degradation"$0.176543209876543$"UP"$"age + species + age:species"$0.020285829833564$0.0635034673050699
Basal transcription factors$"Basal transcription factors"$0.116049382716049$"UP"$"age"$0.246496942384067$0.3951934784781
DNA replication$"DNA replication"$0.0358024691358025$"UP"$"age + species + age:species"$0.663593701799966$0.774674814759274
Spliceosome$"Spliceosome"$0.153086419753086$"UP"$"age"$0.119953869262552$0.238702171999852
Protein export$"Protein export"$0.0567901234567901$"UP"$"age + species + age:species"$0.550383990050293$0.677922426313892
PPAR signaling pathway$"PPAR signaling pathway"$-0.240740740740741$"DOWN"$"age + species + age:species"$0.00560248716157854$0.0256483805316197
Base excision repair$"Base excision repair"$0.0432098765432098$"UP"$"age + species + age:species"$0.596596306315671$0.717001934145692
Nucleotide excision repair$"Nucleotide excision repair"$-0.0567901234567901$"DOWN"$"age + species + age:species"$0.506866531824317$0.648797079229374
Mismatch repair$"Mismatch repair"$0.104938271604938$"UP"$"age + species + age:species"$0.17931168828196$0.317706615479447
Homologous recombination$"Homologous recombination"$0.0913580246913581$"UP"$"age + species + age:species"$0.25404361985337$0.404021178561986
Fanconi anemia pathway$"Fanconi anemia pathway"$0.0333333333333334$"UP"$"age + species + age:species"$0.703437015576202$0.793958480885487
ErbB signaling pathway$"ErbB signaling pathway"$-0.0481481481481481$"DOWN"$"age"$0.638633728490454$0.751557077213135
Calcium signaling pathway$"Calcium signaling pathway"$0.00123456790123461$"UP"$"age"$0.985576927674821$0.991786586703436
Neuroactive ligand-receptor interaction$"Neuroactive ligand-receptor interaction"$0.118518518518518$"UP"$"age"$0.2399428463632$0.38861908858825
Cell cycle$"Cell cycle"$-0.260493827160494$"DOWN"$"age"$0.00412854905739596$0.0206950054016304
Oocyte meiosis$"Oocyte meiosis"$-0.230864197530864$"DOWN"$"age + species + age:species"$0.000200719658449496$0.00176633299435557
p53 signaling pathway$"p53 signaling pathway"$0.0185185185185185$"UP"$"age + species + age:species"$0.837335938408803$0.892557285625534
Ubiquitin mediated proteolysis$"Ubiquitin mediated proteolysis"$0.0555555555555556$"UP"$"age"$0.527822058318461$0.660402954483762
SNARE interactions in vesicular transport$"SNARE interactions in vesicular transport"$-0.249382716049383$"DOWN"$"age"$0.0103642606571435$0.0395449589276251
Regulation of autophagy$"Regulation of autophagy"$0.159259259259259$"UP"$"age + species + age:species"$0.0719717031012273$0.163797669126931
Lysosome$"Lysosome"$0.396296296296296$"UP"$"age"$6.67254710784036e-07$1.65145540919049e-05
Endocytosis$"Endocytosis"$-0.117283950617284$"DOWN"$"age"$0.110651682010736$0.22721009041028
Phagosome$"Phagosome"$-0.148148148148148$"DOWN"$"age + species + age:species"$0.074858668042407$0.168911866352098
Peroxisome$"Peroxisome"$-0.0209876543209876$"DOWN"$"age + species + age:species"$0.83255249106954$0.889853674665419
Apoptosis$"Apoptosis"$0.159259259259259$"UP"$"age + species + age:species"$0.0918781496348683$0.197765502818447
Vascular smooth muscle contraction$"Vascular smooth muscle contraction"$0.0506172839506173$"UP"$"age + species + age:species"$0.539663585422522$0.666791824734224
Wnt signaling pathway$"Wnt signaling pathway"$-0.267901234567901$"DOWN"$"age"$0.00263578120569975$0.0150182641360734
Dorso-ventral axis formation$"Dorso-ventral axis formation"$0.375308641975309$"UP"$"age"$5.34929855895535e-06$0.000100872487111729
Notch signaling pathway$"Notch signaling pathway"$-0.0691358024691358$"DOWN"$"age"$0.507077515205786$0.648797079229374
Hedgehog signaling pathway$"Hedgehog signaling pathway"$0.174074074074074$"UP"$"age + species + age:species"$0.0385640076705287$0.102492261996841
TGF-beta signaling pathway$"TGF-beta signaling pathway"$-0.17037037037037$"DOWN"$"age"$0.0982421905790877$0.208600040049966
Focal adhesion$"Focal adhesion"$-0.0185185185185185$"DOWN"$"age + species + age:species"$0.829849978863666$0.888163761162193
ECM-receptor interaction$"ECM-receptor interaction"$-0.217283950617284$"DOWN"$"age + species + age:species"$0.0219423889357809$0.0678842657700721
Cell adhesion molecules (CAMs)$"Cell adhesion molecules (CAMs)"$-0.0382716049382716$"DOWN"$"age + species + age:species"$0.633156378130612$0.748447539521559
Adherens junction$"Adherens junction"$-0.339506172839506$"DOWN"$"age"$6.30826510475287e-05$0.000705383187633194
Tight junction$"Tight junction"$-0.24320987654321$"DOWN"$"age + species + age:species"$0.00111168116034414$0.00693268881096505
Gap junction$"Gap junction"$-0.340740740740741$"DOWN"$"age"$0.000103772138968367$0.00102734417578683
Toll-like receptor signaling pathway$"Toll-like receptor signaling pathway"$0.21358024691358$"UP"$"age"$0.0273404573055537$0.0801986747629574
RIG-I-like receptor signaling pathway$"RIG-I-like receptor signaling pathway"$0.183950617283951$"UP"$"age + species + age:species"$0.031207237479422$0.0880184360557455
Cytosolic DNA-sensing pathway$"Cytosolic DNA-sensing pathway"$0.0716049382716049$"UP"$"age + species + age:species"$0.457689662417551$0.604150354391167
Intestinal immune network for IgA production$"Intestinal immune network for IgA production"$0.345679012345679$"UP"$"age"$2.92729694205111e-05$0.000392952403068556
Regulation of actin cytoskeleton$"Regulation of actin cytoskeleton"$-0.0283950617283951$"DOWN"$"age"$0.767131386599544$0.839182400810551
Melanogenesis$"Melanogenesis"$-0.161728395061728$"DOWN"$"age"$0.0485426848556716$0.124018730340942
Salmonella infection$"Salmonella infection"$-0.195061728395062$"DOWN"$"age + species + age:species"$0.0230836725134997$0.0709101139330972
Herpes simplex infection$"Herpes simplex infection"$0.281481481481481$"UP"$"age"$0.000315740246245611$0.00255169668394412
