# Supplementary material for: Transcriptomic alterations during ageing reflect the shift from cancer to degenerative diseases in the elderly
Source: Nat Commun. 2018 Jan 30;9:327. doi: 10.1038/s41467-017-02395-2 (PMC5790807; doi:10.1038/s41467-017-02395-2)
Supplement: Supplementary file 5 — Supplementary Data 2 [file 41467_2017_2395_MOESM5_ESM.zip › Supplementary Data S2/SpeciesComparison/kegg-1-5/blood.csv]

KEGG pathway$"KEGG pathway"$"Diff"$"Direction of change"$"Interactions"$"P-value"$"FDR corrected p-value"
Glycolysis / Gluconeogenesis$"Glycolysis / Gluconeogenesis"$0.176068376068376$"UP"$"age"$0.0639883206685412$0.149494837668096
Pentose phosphate pathway$"Pentose phosphate pathway"$0.351452991452991$"UP"$"age"$2.09390215893798e-05$0.000325170688211545
Fructose and mannose metabolism$"Fructose and mannose metabolism"$0.22991452991453$"UP"$"age"$0.0136782527793317$0.0495907229784269
Ascorbate and aldarate metabolism$"Ascorbate and aldarate metabolism"$0.0935042735042735$"UP"$"age"$0.323032640947707$0.47906344445171
Fatty acid biosynthesis$"Fatty acid biosynthesis"$0.181196581196581$"UP"$"age"$0.0588906077672879$0.143071660588012
Fatty acid elongation$"Fatty acid elongation"$0.0763247863247863$"UP"$"age + species + age:species"$0.414511038915162$0.569377120472227
Fatty acid degradation$"Fatty acid degradation"$0.268119658119658$"UP"$"age"$0.00279693113125514$0.0154906954961823
Steroid biosynthesis$"Steroid biosynthesis"$0.0424786324786324$"UP"$"age"$0.670215368122858$0.774674814759274
Primary bile acid biosynthesis$"Primary bile acid biosynthesis"$0.0715384615384616$"UP"$"age"$0.383336405587751$0.536222193417059
Ubiquinone and other terpenoid-quinone biosynthesis$"Ubiquinone and other terpenoid-quinone biosynthesis"$-0.083076923076923$"DOWN"$"age"$0.369351117602206$0.521436871908997
Purine metabolism$"Purine metabolism"$-0.201282051282051$"DOWN"$"age"$0.0305063115811262$0.0867989111784216
Alanine, aspartate and glutamate metabolism$"Alanine	aspartate and glutamate metabolism"$-0.100940170940171$"DOWN"$"age"$0.283247501723663$0.433911066470292
Cysteine and methionine metabolism$"Cysteine and methionine metabolism"$-0.259230769230769$"DOWN"$"age"$0.00444714823466848$0.022013383761609
Valine, leucine and isoleucine degradation$"Valine	leucine and isoleucine degradation"$-0.0942735042735043$"DOWN"$"age"$0.338382167318408$0.489942735861388
Arginine and proline metabolism$"Arginine and proline metabolism"$-0.116153846153846$"DOWN"$"age"$0.235130690344963$0.382389130910084
Tryptophan metabolism$"Tryptophan metabolism"$-0.0878632478632479$"DOWN"$"age + species + age:species"$0.337532975105813$0.489608271582058
Selenocompound metabolism$"Selenocompound metabolism"$-0.0597435897435897$"DOWN"$"age"$0.533984510928752$0.664362792293097
Glutathione metabolism$"Glutathione metabolism"$0.221282051282051$"UP"$"age"$0.01782458992596$0.0585770756073042
Starch and sucrose metabolism$"Starch and sucrose metabolism"$0.198290598290598$"UP"$"age"$0.0363439068001298$0.0995999106771722
N-Glycan biosynthesis$"N-Glycan biosynthesis"$-0.172735042735043$"DOWN"$"age"$0.0719696389208972$0.163797669126931
Other glycan degradation$"Other glycan degradation"$0.218632478632479$"UP"$"age"$0.0194331025289314$0.0620605532375552
Mucin type O-Glycan biosynthesis$"Mucin type O-Glycan biosynthesis"$-0.106752136752137$"DOWN"$"age"$0.277380566429855$0.428499229051939
Glycosaminoglycan degradation$"Glycosaminoglycan degradation"$0.0381196581196581$"UP"$"age + species + age:species"$0.684303371806413$0.779810461108891
Glycosaminoglycan biosynthesis - chondroitin sulfate / dermatan sulfate$"Glycosaminoglycan biosynthesis - chondroitin sulfate / dermatan sulfate"$0.130854700854701$"UP"$"age + species + age:species"$0.162091171163577$0.296480848871947
Glycosaminoglycan biosynthesis - heparan sulfate / heparin$"Glycosaminoglycan biosynthesis - heparan sulfate / heparin"$0.0231623931623932$"UP"$"age"$0.813266128962486$0.878726840570654
Glycerolipid metabolism$"Glycerolipid metabolism"$0.17991452991453$"UP"$"age + species + age:species"$0.0493541534711975$0.125510806082452
Inositol phosphate metabolism$"Inositol phosphate metabolism"$0.0815384615384616$"UP"$"age + species + age:species"$0.385564050769997$0.536672633057711
Glycosylphosphatidylinositol(GPI)-anchor biosynthesis$"Glycosylphosphatidylinositol(GPI)-anchor biosynthesis"$-0.131111111111111$"DOWN"$"age"$0.177076574474951$0.315866322036398
Glycerophospholipid metabolism$"Glycerophospholipid metabolism"$-0.0717948717948718$"DOWN"$"age + species + age:species"$0.435688760118886$0.586846085058091
Ether lipid metabolism$"Ether lipid metabolism"$-0.0407692307692307$"DOWN"$"age + species + age:species"$0.668820275266869$0.774674814759274
alpha-Linolenic acid metabolism$"alpha-Linolenic acid metabolism"$-0.126324786324786$"DOWN"$"age + species + age:species"$0.165571269529996$0.301453897627028
Glycosphingolipid biosynthesis - ganglio series$"Glycosphingolipid biosynthesis - ganglio series"$0.179059829059829$"UP"$"age"$0.0534146419673404$0.133452354694428
Pyruvate metabolism$"Pyruvate metabolism"$-0.100940170940171$"DOWN"$"age + species + age:species"$0.244784178719505$0.394530740611665
Propanoate metabolism$"Propanoate metabolism"$-0.12$"DOWN"$"age + species + age:species"$0.201229356595104$0.343477694877849
Nicotinate and nicotinamide metabolism$"Nicotinate and nicotinamide metabolism"$0.0622222222222222$"UP"$"age"$0.534342296326645$0.664362792293097
Retinol metabolism$"Retinol metabolism"$-0.168547008547008$"DOWN"$"age"$0.0783601332347936$0.173840967848618
Porphyrin and chlorophyll metabolism$"Porphyrin and chlorophyll metabolism"$-0.094957264957265$"DOWN"$"age"$0.315486622303005$0.470556318011261
Nitrogen metabolism$"Nitrogen metabolism"$0.00384615384615383$"UP"$"age + species + age:species"$0.9685069341651$0.978785147351516
Sulfur metabolism$"Sulfur metabolism"$0.108461538461538$"UP"$"age"$0.268161755570598$0.416439432180222
Metabolism of xenobiotics by cytochrome P450$"Metabolism of xenobiotics by cytochrome P450"$0.352222222222222$"UP"$"age"$1.60249098719925e-05$0.00025873447574835
Drug metabolism - cytochrome P450$"Drug metabolism - cytochrome P450"$0.267008547008547$"UP"$"age"$0.00323168386208711$0.0171778095219664
Biosynthesis of unsaturated fatty acids$"Biosynthesis of unsaturated fatty acids"$-0.23965811965812$"DOWN"$"age"$0.00895354064691838$0.0361796132263232
ABC transporters$"ABC transporters"$-0.0736752136752137$"DOWN"$"age + species + age:species"$0.356013226162009$0.508040495712272
RNA degradation$"RNA degradation"$-0.163931623931624$"DOWN"$"age"$0.084896715984484$0.184720327087119
Basal transcription factors$"Basal transcription factors"$-0.324017094017094$"DOWN"$"age"$0.000139475718221001$0.0012844740561748
DNA replication$"DNA replication"$-0.205299145299145$"DOWN"$"age"$0.029685524905419$0.0858063347631089
Spliceosome$"Spliceosome"$-0.227521367521367$"DOWN"$"age"$0.0120742107287001$0.044608822429649
Protein export$"Protein export"$-0.196837606837607$"DOWN"$"age"$0.0383679814068059$0.102492261996841
PPAR signaling pathway$"PPAR signaling pathway"$0.0899145299145299$"UP"$"age + species + age:species"$0.35126876091301$0.504510777902375
Base excision repair$"Base excision repair"$-0.266581196581197$"DOWN"$"age"$0.00256920396346179$0.0147449966598676
Nucleotide excision repair$"Nucleotide excision repair"$-0.144017094017094$"DOWN"$"age"$0.136419602396226$0.262881569581049
Mismatch repair$"Mismatch repair"$-0.183675213675214$"DOWN"$"age"$0.0534089543678922$0.133452354694428
Homologous recombination$"Homologous recombination"$-0.175897435897436$"DOWN"$"age"$0.0602299725782653$0.144115221395729
Fanconi anemia pathway$"Fanconi anemia pathway"$-0.232393162393162$"DOWN"$"age"$0.010885984203837$0.0408611350210376
ErbB signaling pathway$"ErbB signaling pathway"$0.0894871794871795$"UP"$"age"$0.366662644267574$0.51949340654726
Calcium signaling pathway$"Calcium signaling pathway"$0.173418803418803$"UP"$"age"$0.0695143508574241$0.16051127078449
Neuroactive ligand-receptor interaction$"Neuroactive ligand-receptor interaction"$0.155384615384615$"UP"$"age"$0.109430360657116$0.226289414204793
Cell cycle$"Cell cycle"$-0.0905982905982906$"DOWN"$"age + species + age:species"$0.315198648468113$0.470556318011261
Oocyte meiosis$"Oocyte meiosis"$-0.0587179487179487$"DOWN"$"age"$0.53894265420124$0.666791824734224
p53 signaling pathway$"p53 signaling pathway"$-0.126837606837607$"DOWN"$"age + species + age:species"$0.160731976639098$0.294675290505013
Ubiquitin mediated proteolysis$"Ubiquitin mediated proteolysis"$-0.192564102564103$"DOWN"$"age"$0.0347365156823439$0.0959122079382904
SNARE interactions in vesicular transport$"SNARE interactions in vesicular transport"$0.0497435897435898$"UP"$"age"$0.617952898204284$0.735967962974124
Regulation of autophagy$"Regulation of autophagy"$0.00649572649572655$"UP"$"age + species + age:species"$0.945001256768345$0.96822897200586
Lysosome$"Lysosome"$0.218376068376068$"UP"$"age + species + age:species"$0.00691606702426836$0.02993183105585
Endocytosis$"Endocytosis"$-0.0323931623931624$"DOWN"$"age + species + age:species"$0.660662508318662$0.772887306629808
Phagosome$"Phagosome"$0.0766666666666667$"UP"$"age"$0.135858908655463$0.262881569581049
Peroxisome$"Peroxisome"$0.157094017094017$"UP"$"age + species + age:species"$0.0837198426888597$0.183166064667339
Apoptosis$"Apoptosis"$0.092991452991453$"UP"$"age + species + age:species"$0.307749883668813$0.463380052976615
Vascular smooth muscle contraction$"Vascular smooth muscle contraction"$0.0413675213675214$"UP"$"age"$0.674906088616034$0.774674814759274
Wnt signaling pathway$"Wnt signaling pathway"$-0.0339316239316239$"DOWN"$"age"$0.728866695395842$0.806895895595573
Dorso-ventral axis formation$"Dorso-ventral axis formation"$-0.211709401709402$"DOWN"$"age + species + age:species"$0.019737860725395$0.0626920311741165
Notch signaling pathway$"Notch signaling pathway"$0.0769230769230769$"UP"$"age + species + age:species"$0.38969152307578$0.539572878104926
Hedgehog signaling pathway$"Hedgehog signaling pathway"$-0.217008547008547$"DOWN"$"age"$0.0199998017638734$0.0628565198293165
TGF-beta signaling pathway$"TGF-beta signaling pathway"$0.168632478632479$"UP"$"age + species + age:species"$0.0596273190410723$0.14397816061137
Focal adhesion$"Focal adhesion"$-0.0584615384615385$"DOWN"$"age"$0.518736078707577$0.653162121361527
ECM-receptor interaction$"ECM-receptor interaction"$0.238376068376068$"UP"$"age"$0.00942193738015926$0.0373108720254307
Cell adhesion molecules (CAMs)$"Cell adhesion molecules (CAMs)"$0.0221367521367521$"UP"$"age"$0.819614857180331$0.881976857183182
Adherens junction$"Adherens junction"$0.0602564102564103$"UP"$"age"$0.532039351318393$0.663582938967193
Tight junction$"Tight junction"$0.287350427350427$"UP"$"age"$0.000707163202660171$0.00486283720082085
Gap junction$"Gap junction"$0.133076923076923$"UP"$"age"$0.174125746714535$0.312008125334641
Toll-like receptor signaling pathway$"Toll-like receptor signaling pathway"$0.081965811965812$"UP"$"age + species + age:species"$0.39285355528484$0.543001772749726
RIG-I-like receptor signaling pathway$"RIG-I-like receptor signaling pathway"$-0.0370940170940171$"DOWN"$"age + species + age:species"$0.678573171020413$0.777462339810797
Cytosolic DNA-sensing pathway$"Cytosolic DNA-sensing pathway"$0.0182051282051282$"UP"$"age + species + age:species"$0.851088405813632$0.899949288924428
Intestinal immune network for IgA production$"Intestinal immune network for IgA production"$-0.147350427350427$"DOWN"$"age + species + age:species"$0.111023112359568$0.22721009041028
Regulation of actin cytoskeleton$"Regulation of actin cytoskeleton"$0.191282051282051$"UP"$"age"$0.0164032356303869$0.0557569211127313
Melanogenesis$"Melanogenesis"$-0.0199145299145299$"DOWN"$"age"$0.841574093108213$0.894666686901617
Salmonella infection$"Salmonella infection"$0.38965811965812$"UP"$"age"$1.48495099893334e-08$5.88040595577605e-07
Herpes simplex infection$"Herpes simplex infection"$0.0111111111111111$"UP"$"age"$0.910654436233553$0.942795181041796
