# Supplementary material for: Transcriptomic alterations during ageing reflect the shift from cancer to degenerative diseases in the elderly
Source: Nat Commun. 2018 Jan 30;9:327. doi: 10.1038/s41467-017-02395-2 (PMC5790807; doi:10.1038/s41467-017-02395-2)
Supplement: Supplementary file 5 — Supplementary Data 2 [file 41467_2017_2395_MOESM5_ESM.zip › Supplementary Data S2/SpeciesComparison/kegg-1-5/skin.csv]

KEGG pathway$"KEGG pathway"$"Diff"$"Direction of change"$"Interactions"$"P-value"$"FDR corrected p-value"
Glycolysis / Gluconeogenesis$"Glycolysis / Gluconeogenesis"$-0.0908831908831909$"DOWN"$"age + species + age:species"$0.209779454840676$0.352750166101519
Pentose phosphate pathway$"Pentose phosphate pathway"$-0.0165242165242165$"DOWN"$"age + species + age:species"$0.825664405155051$0.884879849638431
Fructose and mannose metabolism$"Fructose and mannose metabolism"$0.0318681318681318$"UP"$"age + species + age:species"$0.660393940092567$0.772887306629808
Ascorbate and aldarate metabolism$"Ascorbate and aldarate metabolism"$-0.259371184371184$"DOWN"$"age + species + age:species"$0.000389002961126358$0.00302049358051054
Fatty acid biosynthesis$"Fatty acid biosynthesis"$-0.0531135531135531$"DOWN"$"age"$0.518122287451064$0.653162121361527
Fatty acid elongation$"Fatty acid elongation"$-0.0920634920634921$"DOWN"$"age + species + age:species"$0.211908992989286$0.354075785754251
Fatty acid degradation$"Fatty acid degradation"$-0.159045584045584$"DOWN"$"age"$0.0457069352615927$0.118300303030005
Steroid biosynthesis$"Steroid biosynthesis"$0.0159340659340659$"UP"$"age"$0.848071880210937$0.899160547693524
Primary bile acid biosynthesis$"Primary bile acid biosynthesis"$-0.0525234025234025$"DOWN"$"age + species + age:species"$0.473443982255805$0.618758471859072
Ubiquinone and other terpenoid-quinone biosynthesis$"Ubiquinone and other terpenoid-quinone biosynthesis"$0.209798534798535$"UP"$"age + species + age:species"$0.00242089998736443$0.0140981822793575
Purine metabolism$"Purine metabolism"$-0.0935388685388686$"DOWN"$"age + species + age:species"$0.199943738789373$0.342020391190461
Alanine, aspartate and glutamate metabolism$"Alanine	aspartate and glutamate metabolism"$0.119210419210419$"UP"$"age + species + age:species"$0.131587603535773$0.255434759804736
Cysteine and methionine metabolism$"Cysteine and methionine metabolism"$0.145177045177045$"UP"$"age + species + age:species"$0.0345771980877235$0.0959122079382904
Valine, leucine and isoleucine degradation$"Valine	leucine and isoleucine degradation"$-0.141636141636142$"DOWN"$"age + species + age:species"$0.063764797881337$0.149494837668096
Arginine and proline metabolism$"Arginine and proline metabolism"$-0.241961741961742$"DOWN"$"age"$0.00153537106274776$0.00921222637648654
Tryptophan metabolism$"Tryptophan metabolism"$0.0708180708180708$"UP"$"age + species + age:species"$0.361706271190894$0.51338954620643
Selenocompound metabolism$"Selenocompound metabolism"$-0.0354090354090354$"DOWN"$"age + species + age:species"$0.65316739045518$0.766383071467411
Glutathione metabolism$"Glutathione metabolism"$0.0805555555555555$"UP"$"age"$0.323609776239476$0.47906344445171
Starch and sucrose metabolism$"Starch and sucrose metabolism"$0.126587301587302$"UP"$"age + species + age:species"$0.0845614707839245$0.184497754437653
N-Glycan biosynthesis$"N-Glycan biosynthesis"$0.14547212047212$"UP"$"age + species + age:species"$0.016842939340429$0.0565237625322873
Other glycan degradation$"Other glycan degradation"$0.190913715913716$"UP"$"age"$0.0150713352461547$0.0518978152824111
Mucin type O-Glycan biosynthesis$"Mucin type O-Glycan biosynthesis"$0.0389499389499389$"UP"$"age + species + age:species"$0.606551511804889$0.725370183432592
Glycosaminoglycan degradation$"Glycosaminoglycan degradation"$0.357926332926333$"UP"$"age"$8.99988692925011e-08$2.85116417918644e-06
Glycosaminoglycan biosynthesis - chondroitin sulfate / dermatan sulfate$"Glycosaminoglycan biosynthesis - chondroitin sulfate / dermatan sulfate"$-0.204487179487179$"DOWN"$"age"$0.00548016295302326$0.0255311121105554
Glycosaminoglycan biosynthesis - heparan sulfate / heparin$"Glycosaminoglycan biosynthesis - heparan sulfate / heparin"$0.00914733414733415$"UP"$"age + species + age:species"$0.897063999597719$0.936458617920361
Glycerolipid metabolism$"Glycerolipid metabolism"$0.0655067155067155$"UP"$"age"$0.426437348982215$0.578319144510127
Inositol phosphate metabolism$"Inositol phosphate metabolism"$0.0416056166056166$"UP"$"age + species + age:species"$0.580253073993168$0.703767893725251
Glycosylphosphatidylinositol(GPI)-anchor biosynthesis$"Glycosylphosphatidylinositol(GPI)-anchor biosynthesis"$0.203897028897029$"UP"$"age"$0.0070103632550752$0.0301750418370628
Glycerophospholipid metabolism$"Glycerophospholipid metabolism"$-0.00501628001628002$"DOWN"$"age"$0.951444599041959$0.96921114258444
Ether lipid metabolism$"Ether lipid metabolism"$-0.00501628001628002$"DOWN"$"age"$0.951920263318267$0.96921114258444
alpha-Linolenic acid metabolism$"alpha-Linolenic acid metabolism"$-0.0941290191290192$"DOWN"$"age + species + age:species"$0.220963212263951$0.36458930023552
Glycosphingolipid biosynthesis - ganglio series$"Glycosphingolipid biosynthesis - ganglio series"$0.166422466422466$"UP"$"age + species + age:species"$0.0104628943996815$0.0396488629882666
Pyruvate metabolism$"Pyruvate metabolism"$-0.14989824989825$"DOWN"$"age + species + age:species"$0.0547507866727017$0.135611940933223
Propanoate metabolism$"Propanoate metabolism"$0.131308506308506$"UP"$"age + species + age:species"$0.0781237128307258$0.17380331618521
Nicotinate and nicotinamide metabolism$"Nicotinate and nicotinamide metabolism"$-0.159045584045584$"DOWN"$"age"$0.0471781031769652$0.120922516880765
Retinol metabolism$"Retinol metabolism"$0.201241351241351$"UP"$"age"$0.0102533567049855$0.0395449589276251
Porphyrin and chlorophyll metabolism$"Porphyrin and chlorophyll metabolism"$0.106522181522182$"UP"$"age + species + age:species"$0.138387525428021$0.264103422021669
Nitrogen metabolism$"Nitrogen metabolism"$0.371794871794872$"UP"$"age"$1.91353473104156e-08$7.21675955707102e-07
Sulfur metabolism$"Sulfur metabolism"$-0.108587708587709$"DOWN"$"age"$0.178697102346705$0.317327589817468
Metabolism of xenobiotics by cytochrome P450$"Metabolism of xenobiotics by cytochrome P450"$0.202126577126577$"UP"$"age"$0.00912241370450918$0.03667488149224
Drug metabolism - cytochrome P450$"Drug metabolism - cytochrome P450"$0.128357753357753$"UP"$"age"$0.11390956689884$0.230732421953661
Biosynthesis of unsaturated fatty acids$"Biosynthesis of unsaturated fatty acids"$-0.308943833943834$"DOWN"$"age"$2.21663926989225e-05$0.000337611211875897
ABC transporters$"ABC transporters"$-0.0634411884411885$"DOWN"$"age + species + age:species"$0.41142986580919$0.566699919514572
RNA degradation$"RNA degradation"$-0.259076109076109$"DOWN"$"age + species + age:species"$6.53088919417526e-05$0.000718397811359278
Basal transcription factors$"Basal transcription factors"$-0.0097374847374847$"DOWN"$"age + species + age:species"$0.904455186902233$0.939879645489603
DNA replication$"DNA replication"$-0.0537037037037037$"DOWN"$"age"$0.514767318028476$0.652313145405684
Spliceosome$"Spliceosome"$-0.192979242979243$"DOWN"$"age + species + age:species"$0.00479435339761929$0.0232952631344446
Protein export$"Protein export"$0.0988502238502239$"UP"$"age + species + age:species"$0.206014746350714$0.349249432884688
PPAR signaling pathway$"PPAR signaling pathway"$-0.0817358567358567$"DOWN"$"age + species + age:species"$0.288558478425247$0.441193658132811
Base excision repair$"Base excision repair"$-0.0811457061457061$"DOWN"$"age + species + age:species"$0.261555545100241$0.412141586390414
Nucleotide excision repair$"Nucleotide excision repair"$0.0855718355718356$"UP"$"age + species + age:species"$0.26021603901732$0.412141586390414
Mismatch repair$"Mismatch repair"$-0.152553927553927$"DOWN"$"age + species + age:species"$0.0450770638171996$0.117052572272859
Homologous recombination$"Homologous recombination"$-0.0510480260480261$"DOWN"$"age + species + age:species"$0.509357991807758$0.649447190151304
Fanconi anemia pathway$"Fanconi anemia pathway"$-0.203306878306878$"DOWN"$"age + species + age:species"$0.00556853777642526$0.0256411739472605
ErbB signaling pathway$"ErbB signaling pathway"$-0.189143264143264$"DOWN"$"age + species + age:species"$0.00532914472394878$0.0252735486309427
Calcium signaling pathway$"Calcium signaling pathway"$0.268813593813594$"UP"$"age + species + age:species"$0.000134766063071841$0.00126767821563211
Neuroactive ligand-receptor interaction$"Neuroactive ligand-receptor interaction"$-0.0324582824582825$"DOWN"$"age + species + age:species"$0.679950255732429$0.777462339810797
Cell cycle$"Cell cycle"$-0.0826210826210826$"DOWN"$"age + species + age:species"$0.267243697387697$0.415829092988323
Oocyte meiosis$"Oocyte meiosis"$0.00649165649165651$"UP"$"age + species + age:species"$0.935489842229668$0.96221812343623
p53 signaling pathway$"p53 signaling pathway"$0.00501628001627996$"UP"$"age + species + age:species"$0.949079574746793$0.96921114258444
Ubiquitin mediated proteolysis$"Ubiquitin mediated proteolysis"$-0.0327533577533577$"DOWN"$"age + species + age:species"$0.673690247796165$0.774674814759274
SNARE interactions in vesicular transport$"SNARE interactions in vesicular transport"$0.0973748473748474$"UP"$"age + species + age:species"$0.226899501425034$0.370584224785861
Regulation of autophagy$"Regulation of autophagy"$0.339041514041514$"UP"$"age"$1.53400147980367e-06$3.47122620572716e-05
Lysosome$"Lysosome"$0.197995522995523$"UP"$"age + species + age:species"$0.00829587206307114$0.0341326058387621
Endocytosis$"Endocytosis"$-0.130128205128205$"DOWN"$"age + species + age:species"$0.0613518969251365$0.146357537243097
Phagosome$"Phagosome"$0.298026048026048$"UP"$"age"$1.13991038232321e-05$0.000200624227288885
Peroxisome$"Peroxisome"$-0.20507733007733$"DOWN"$"age"$0.00825553612377022$0.0341326058387621
Apoptosis$"Apoptosis"$0.228093203093203$"UP"$"age"$0.0033292012663593$0.017461770880507
Vascular smooth muscle contraction$"Vascular smooth muscle contraction"$0.290649165649166$"UP"$"age"$8.28963113427722e-05$0.000891410920938637
Wnt signaling pathway$"Wnt signaling pathway"$-0.0421957671957672$"DOWN"$"age + species + age:species"$0.557325152471727$0.683284087860074
Dorso-ventral axis formation$"Dorso-ventral axis formation"$-0.01003256003256$"DOWN"$"age"$0.903849843098853$0.939879645489603
Notch signaling pathway$"Notch signaling pathway"$-0.0115079365079365$"DOWN"$"age + species + age:species"$0.880643338167146$0.921365492928808
Hedgehog signaling pathway$"Hedgehog signaling pathway"$-0.207142857142857$"DOWN"$"age + species + age:species"$0.00676434557674718$0.0294360532790317
TGF-beta signaling pathway$"TGF-beta signaling pathway"$-0.0271469271469271$"DOWN"$"age + species + age:species"$0.713095708103619$0.7975913797566
Focal adhesion$"Focal adhesion"$-0.144586894586895$"DOWN"$"age + species + age:species"$0.0198683078594738$0.0626920311741165
ECM-receptor interaction$"ECM-receptor interaction"$-0.157570207570208$"DOWN"$"age + species + age:species"$0.0420752191632147$0.109978790684046
Cell adhesion molecules (CAMs)$"Cell adhesion molecules (CAMs)"$0.0135734635734636$"UP"$"age"$0.871025143986676$0.91371114442046
Adherens junction$"Adherens junction"$0.0312779812779813$"UP"$"age + species + age:species"$0.669833807380319$0.774674814759274
Tight junction$"Tight junction"$-0.0126882376882377$"DOWN"$"age + species + age:species"$0.858915583058728$0.904602582157596
Gap junction$"Gap junction"$-0.0262617012617012$"DOWN"$"age + species + age:species"$0.724078370269417$0.804620541453266
Toll-like receptor signaling pathway$"Toll-like receptor signaling pathway"$-0.0601953601953602$"DOWN"$"age + species + age:species"$0.421394912116126$0.574431618581708
RIG-I-like receptor signaling pathway$"RIG-I-like receptor signaling pathway"$0.100030525030525$"UP"$"age + species + age:species"$0.177048198488449$0.315866322036398
Cytosolic DNA-sensing pathway$"Cytosolic DNA-sensing pathway"$0.127177452177452$"UP"$"age + species + age:species"$0.0821942098942698$0.180827261767394
Intestinal immune network for IgA production$"Intestinal immune network for IgA production"$0.0616707366707366$"UP"$"age + species + age:species"$0.367997979185768$0.520454284848444
Regulation of actin cytoskeleton$"Regulation of actin cytoskeleton"$-0.0274420024420024$"DOWN"$"age + species + age:species"$0.584060517197633$0.707302644679702
Melanogenesis$"Melanogenesis"$0.0153439153439153$"UP"$"age + species + age:species"$0.849483027204437$0.899452617039992
Salmonella infection$"Salmonella infection"$0.0318681318681318$"UP"$"age + species + age:species"$0.667722077034596$0.774674814759274
Herpes simplex infection$"Herpes simplex infection"$-0.269108669108669$"DOWN"$"age + species + age:species"$2.32069428876316e-06$4.96754020729843e-05
