# Supplementary material for: Transcriptomic alterations during ageing reflect the shift from cancer to degenerative diseases in the elderly
Source: Nat Commun. 2018 Jan 30;9:327. doi: 10.1038/s41467-017-02395-2 (PMC5790807; doi:10.1038/s41467-017-02395-2)
Supplement: Supplementary file 5 — Supplementary Data 2 [file 41467_2017_2395_MOESM5_ESM.zip › Supplementary Data S2/SpeciesComparison/kegg-1-5/all.csv]

KEGG pathway$"KEGG pathway"$"Diff"$"Direction of change"$"Interactions"$"P-value"$"FDR corrected p-value"$"Cross-species regulation"
Glycolysis / Gluconeogenesis$"Glycolysis / Gluconeogenesis"$0.0535992069543999$"UP"$"organ + species + age + organ:species + organ:age + species:age + organ:species:age"$0.246178558810284$0.3951934784781$FALSE
Pentose phosphate pathway$"Pentose phosphate pathway"$0.171783531399209$"UP"$"organ + species + age + organ:age + species:age"$0.000103044276168543$0.00102734417578683$TRUE
Fructose and mannose metabolism$"Fructose and mannose metabolism"$0.123144085592614$"UP"$"organ + species + age + organ:species + organ:age + species:age + organ:species:age"$0.0062540801296093$0.0279843585460484$FALSE
Ascorbate and aldarate metabolism$"Ascorbate and aldarate metabolism"$-0.177110193451508$"DOWN"$"organ + age + organ:age"$8.82067077467692e-05$0.000919206743887384$FALSE
Fatty acid biosynthesis$"Fatty acid biosynthesis"$-0.0715535951009491$"DOWN"$"organ + species + age + organ:age + species:age"$0.114885017016912$0.231524003759274$FALSE
Fatty acid elongation$"Fatty acid elongation"$-0.04263441301721$"DOWN"$"organ + species + age + organ:species + organ:age + species:age + organ:species:age"$0.333094984637165$0.486736582717038$FALSE
Fatty acid degradation$"Fatty acid degradation"$-0.0577855726704286$"DOWN"$"species + age + species:age"$0.209311235251954$0.352750166101519$FALSE
Steroid biosynthesis$"Steroid biosynthesis"$-0.00288241573890496$"DOWN"$"organ + species + age + organ:species + organ:age + species:age + organ:species:age"$0.951215639964159$0.96921114258444$FALSE
Primary bile acid biosynthesis$"Primary bile acid biosynthesis"$-0.0135067045201253$"DOWN"$"organ + species + age + organ:age + species:age"$0.751764456145471$0.825793965696551$FALSE
Ubiquinone and other terpenoid-quinone biosynthesis$"Ubiquinone and other terpenoid-quinone biosynthesis"$0.106187456740301$"UP"$"species + age + species:age"$0.0182342064889793$0.0592597519466648$FALSE
Purine metabolism$"Purine metabolism"$-0.152960723126195$"DOWN"$"organ + species + age + organ:species + organ:age + species:age + organ:species:age"$0.000875875419193899$0.00568601091804564$FALSE
Alanine, aspartate and glutamate metabolism$"Alanine	aspartate and glutamate metabolism"$0.0296925775155148$"UP"$"organ + species + age + organ:species + organ:age + species:age + organ:species:age"$0.501168968750869$0.643315758915216$FALSE
Cysteine and methionine metabolism$"Cysteine and methionine metabolism"$0.00176323600145473$"UP"$"organ + species + age + organ:species + organ:age + species:age + organ:species:age"$0.968414767065168$0.978785147351516$FALSE
Valine, leucine and isoleucine degradation$"Valine	leucine and isoleucine degradation"$-0.129698149951314$"DOWN"$"organ + species + age + organ:species + organ:age + species:age + organ:species:age"$0.00637679951845351$0.0283731753854785$FALSE
Arginine and proline metabolism$"Arginine and proline metabolism"$-0.163144202907052$"DOWN"$"organ + species + age + organ:species + organ:age + species:age + organ:species:age"$0.000489318662638525$0.003726349815478$TRUE
Tryptophan metabolism$"Tryptophan metabolism"$-0.0160301380790934$"DOWN"$"organ + species + age + organ:species + organ:age + species:age + organ:species:age"$0.729466491472766$0.806895895595573$FALSE
Selenocompound metabolism$"Selenocompound metabolism"$-0.116785349772997$"DOWN"$"organ + species + age + organ:species + organ:age + species:age + organ:species:age"$0.00929143489945164$0.0369789770872648$TRUE
Glutathione metabolism$"Glutathione metabolism"$0.0956766696777372$"UP"$"species + age + species:age"$0.0377682879955317$0.102090389394065$FALSE
Starch and sucrose metabolism$"Starch and sucrose metabolism"$0.139374831360495$"UP"$"organ + species + age + organ:species + organ:age + species:age + organ:species:age"$0.00337593872609761$0.0174754475233288$FALSE
N-Glycan biosynthesis$"N-Glycan biosynthesis"$-0.0434685186705928$"DOWN"$"organ + species + age + organ:age + species:age"$0.332371587804151$0.486577259779829$FALSE
Other glycan degradation$"Other glycan degradation"$0.256703933553102$"UP"$"species + age + species:age"$4.28493019884207e-09$2.12104044842682e-07$TRUE
Mucin type O-Glycan biosynthesis$"Mucin type O-Glycan biosynthesis"$0.0162492227918489$"UP"$"organ + species + age + organ:species + organ:age + species:age + organ:species:age"$0.70080646775901$0.79291246066448$FALSE
Glycosaminoglycan degradation$"Glycosaminoglycan degradation"$0.230962799591746$"UP"$"species + age + species:age"$7.62148116885825e-08$2.51508878572322e-06$TRUE
Glycosaminoglycan biosynthesis - chondroitin sulfate / dermatan sulfate$"Glycosaminoglycan biosynthesis - chondroitin sulfate / dermatan sulfate"$-0.00872115531258427$"DOWN"$"organ + species + age + organ:species + organ:age + species:age + organ:species:age"$0.841180951746965$0.894666686901617$FALSE
Glycosaminoglycan biosynthesis - heparan sulfate / heparin$"Glycosaminoglycan biosynthesis - heparan sulfate / heparin"$0.0615654438591758$"UP"$"organ + species + age + organ:species + organ:age + species:age + organ:species:age"$0.186042095829911$0.325542581362336$FALSE
Glycerolipid metabolism$"Glycerolipid metabolism"$0.0750959045529733$"UP"$"organ + species + age + organ:age + species:age"$0.119297922182258$0.237994847275437$FALSE
Inositol phosphate metabolism$"Inositol phosphate metabolism"$0.0549348318297533$"UP"$"organ + species + age + organ:species + organ:age + species:age + organ:species:age"$0.245087278258762$0.394530740611665$FALSE
Glycosylphosphatidylinositol(GPI)-anchor biosynthesis$"Glycosylphosphatidylinositol(GPI)-anchor biosynthesis"$0.071791156837672$"UP"$"organ + age + organ:age"$0.123496905860428$0.242366786793112$FALSE
Glycerophospholipid metabolism$"Glycerophospholipid metabolism"$-0.0529894651634777$"DOWN"$"organ + species + age + organ:species + organ:age + species:age + organ:species:age"$0.262792299402978$0.412141586390414$FALSE
Ether lipid metabolism$"Ether lipid metabolism"$-0.0764130524043594$"DOWN"$"organ + species + age + organ:species + organ:age + species:age + organ:species:age"$0.104768302801789$0.220096805885986$FALSE
alpha-Linolenic acid metabolism$"alpha-Linolenic acid metabolism"$-0.147932333032226$"DOWN"$"organ + species + age + organ:species + organ:age + species:age + organ:species:age"$0.000788451077677293$0.00529197672474929$FALSE
Glycosphingolipid biosynthesis - ganglio series$"Glycosphingolipid biosynthesis - ganglio series"$0.140161424666534$"UP"$"species + age + species:age"$0.000800215252256965$0.00532221655513057$TRUE
Pyruvate metabolism$"Pyruvate metabolism"$-0.176714257223637$"DOWN"$"species + age + species:age"$8.75667009738474e-05$0.000919206743887384$TRUE
Propanoate metabolism$"Propanoate metabolism"$-0.0347183280346312$"DOWN"$"organ + species + age + organ:species + organ:age + species:age + organ:species:age"$0.461604569836319$0.607863721876744$FALSE
Nicotinate and nicotinamide metabolism$"Nicotinate and nicotinamide metabolism"$-0.0150112621860373$"DOWN"$"organ + species + age + organ:species + organ:age + species:age + organ:species:age"$0.7561841764595$0.829498431794909$FALSE
Retinol metabolism$"Retinol metabolism"$-0.0319494140143827$"DOWN"$"organ + species + age + organ:species + organ:age + species:age + organ:species:age"$0.495993881015712$0.637706418448773$FALSE
Porphyrin and chlorophyll metabolism$"Porphyrin and chlorophyll metabolism"$0.0276601048791075$"UP"$"organ + species + age + organ:species + organ:age + species:age + organ:species:age"$0.554677572786092$0.68215005845743$FALSE
Nitrogen metabolism$"Nitrogen metabolism"$0.0544781853802748$"UP"$"organ + age + organ:age"$0.223048054400167$0.366502197271644$FALSE
Sulfur metabolism$"Sulfur metabolism"$-0.13226117713307$"DOWN"$"organ + age + organ:age"$0.00460649149586712$0.0226605047498556$FALSE
Metabolism of xenobiotics by cytochrome P450$"Metabolism of xenobiotics by cytochrome P450"$0.259132342417381$"UP"$"age"$4.61698270630821e-09$2.15097076670359e-07$TRUE
Drug metabolism - cytochrome P450$"Drug metabolism - cytochrome P450"$0.161652843115402$"UP"$"species + age + species:age"$0.000574555405732285$0.00427804286385336$FALSE
Biosynthesis of unsaturated fatty acids$"Biosynthesis of unsaturated fatty acids"$-0.253037564083012$"DOWN"$"organ + species + age + organ:age + species:age"$1.05663235662897e-08$4.40448856026392e-07$TRUE
ABC transporters$"ABC transporters"$-0.0191474759798689$"DOWN"$"organ + species + age + organ:species + organ:age + species:age + organ:species:age"$0.681606648761595$0.777856578990178$FALSE
RNA degradation$"RNA degradation"$-0.142845872291503$"DOWN"$"organ + species + age + organ:species + organ:age + species:age + organ:species:age"$0.000715786529131638$0.00486283720082085$FALSE
Basal transcription factors$"Basal transcription factors"$-0.0373156696894686$"DOWN"$"species + age + species:age"$0.403739381321867$0.557075940778604$FALSE
DNA replication$"DNA replication"$-0.0854826315974707$"DOWN"$"species + age + species:age"$0.0594371248407925$0.143957806953846$FALSE
Spliceosome$"Spliceosome"$-0.0867628254009221$"DOWN"$"organ + species + age + organ:species + organ:age + species:age + organ:species:age"$0.0562584242196853$0.137520592537009$FALSE
Protein export$"Protein export"$0.0166953109419177$"UP"$"species + age + species:age"$0.723473100823842$0.804620541453266$FALSE
PPAR signaling pathway$"PPAR signaling pathway"$-0.104141786229631$"DOWN"$"species + age + species:age"$0.0170094611614726$0.0568417436282122$FALSE
Base excision repair$"Base excision repair"$-0.116516113138044$"DOWN"$"organ + species + age + organ:age + species:age"$0.00613606441327567$0.0276122898597405$FALSE
Nucleotide excision repair$"Nucleotide excision repair"$-0.0534487511878086$"DOWN"$"species + age + species:age"$0.234669046906961$0.382389130910084$FALSE
Mismatch repair$"Mismatch repair"$-0.10631415633322$"DOWN"$"species + age + species:age"$0.0161436091771073$0.0551109416735732$FALSE
Homologous recombination$"Homologous recombination"$-0.0649150643469691$"DOWN"$"species + age + species:age"$0.144389355824796$0.272442422229372$FALSE
Fanconi anemia pathway$"Fanconi anemia pathway"$-0.118461479804319$"DOWN"$"organ + species + age + organ:age + species:age"$0.00551682715339996$0.0255516204999577$TRUE
ErbB signaling pathway$"ErbB signaling pathway"$-0.0663985054140613$"DOWN"$"organ + species + age + organ:species + organ:age + species:age + organ:species:age"$0.159830329245328$0.293702136339443$FALSE
Calcium signaling pathway$"Calcium signaling pathway"$0.177738412266398$"UP"$"species + age + species:age"$2.50802664625005e-05$0.000367843908116673$TRUE
Neuroactive ligand-receptor interaction$"Neuroactive ligand-receptor interaction"$0.0934488685022466$"UP"$"organ + species + age + organ:species + organ:age + species:age + organ:species:age"$0.0464536285295663$0.119841282721226$FALSE
Cell cycle$"Cell cycle"$-0.0889378350793632$"DOWN"$"organ + species + age + organ:species + organ:age + species:age + organ:species:age"$0.0524437349391449$0.131858533561279$FALSE
Oocyte meiosis$"Oocyte meiosis"$-0.0499645123825389$"DOWN"$"species + age + species:age"$0.274465693664007$0.425394969436191$FALSE
p53 signaling pathway$"p53 signaling pathway"$0.0289640548562312$"UP"$"organ + species + age + organ:species + organ:age + species:age + organ:species:age"$0.517738238531156$0.653162121361527$FALSE
Ubiquitin mediated proteolysis$"Ubiquitin mediated proteolysis"$-0.0453980478877535$"DOWN"$"organ + species + age"$0.334300087858038$0.487597918201779$FALSE
SNARE interactions in vesicular transport$"SNARE interactions in vesicular transport"$0.0244503818584954$"UP"$"organ + species + age + organ:species + organ:age + species:age + organ:species:age"$0.612185868302621$0.730197601951319$FALSE
Regulation of autophagy$"Regulation of autophagy"$0.177548362877019$"UP"$"species + age + species:age"$3.68505645281997e-05$0.000463264239783083$TRUE
Lysosome$"Lysosome"$0.248948862636525$"UP"$"organ + species + age + organ:species + organ:age + species:age + organ:species:age"$9.64785664563778e-09$4.24505692408062e-07$TRUE
Endocytosis$"Endocytosis"$-0.0640017714480121$"DOWN"$"organ + species + age + organ:age + species:age"$0.108797438414145$0.226161604262475$FALSE
Phagosome$"Phagosome"$0.106021163524595$"UP"$"organ + species + age + organ:age + species:age"$0.00721983207931107$0.030783370027147$FALSE
Peroxisome$"Peroxisome"$-0.0812698701329173$"DOWN"$"organ + species + age + organ:species + organ:age + species:age + organ:species:age"$0.082920295088504$0.181919317756496$FALSE
Apoptosis$"Apoptosis"$0.164881043159982$"UP"$"organ + species + age + organ:species + organ:age + species:age + organ:species:age"$0.000338010284634189$0.00270408227707351$TRUE
Vascular smooth muscle contraction$"Vascular smooth muscle contraction"$0.131136718245915$"UP"$"organ + species + age + organ:species + organ:age + species:age + organ:species:age"$0.00418106119264019$0.02082641801617$FALSE
Wnt signaling pathway$"Wnt signaling pathway"$-0.016824650109689$"DOWN"$"organ + species + age + organ:species + organ:age + species:age + organ:species:age"$0.707562498135665$0.796564187042256$FALSE
Dorso-ventral axis formation$"Dorso-ventral axis formation"$0.0351063455379453$"UP"$"organ + age + organ:age"$0.454963691953906$0.602467198090702$FALSE
Notch signaling pathway$"Notch signaling pathway"$0.0678001196607266$"UP"$"organ + species + age + organ:species + organ:age + species:age + organ:species:age"$0.13709303456959$0.263538066454164$FALSE
Hedgehog signaling pathway$"Hedgehog signaling pathway"$-0.0392715946551543$"DOWN"$"organ + species + age + organ:species + organ:age + species:age + organ:species:age"$0.374659716271512$0.527052389497402$FALSE
TGF-beta signaling pathway$"TGF-beta signaling pathway"$0.0688717870508324$"UP"$"organ + species + age + organ:species + organ:age + species:age + organ:species:age"$0.120451380735574$0.238933882627407$FALSE
Focal adhesion$"Focal adhesion"$-0.0582870918923992$"DOWN"$"organ + species + age + organ:species + organ:age + species:age + organ:species:age"$0.169073818514432$0.305382045657556$FALSE
ECM-receptor interaction$"ECM-receptor interaction"$-0.0739397707675884$"DOWN"$"species + age + species:age"$0.110959342110095$0.22721009041028$FALSE
Cell adhesion molecules (CAMs)$"Cell adhesion molecules (CAMs)"$0.0659840921622224$"UP"$"organ + species + age + organ:species + organ:age + species:age + organ:species:age"$0.150850715616383$0.279798048637413$FALSE
Adherens junction$"Adherens junction"$0.0126963550404148$"UP"$"organ + species + age + organ:species + organ:age + species:age + organ:species:age"$0.77027545742115$0.841459534175932$FALSE
Tight junction$"Tight junction"$0.064703898358771$"UP"$"organ + species + age + organ:species + organ:age + species:age + organ:species:age"$0.122852914009124$0.242038576853797$FALSE
Gap junction$"Gap junction"$-0.0605201722175948$"DOWN"$"organ + species + age + organ:species + organ:age + species:age + organ:species:age"$0.187040007922512$0.325572936867318$FALSE
Toll-like receptor signaling pathway$"Toll-like receptor signaling pathway"$0.0890962095705118$"UP"$"organ + species + age + organ:species + organ:age + species:age + organ:species:age"$0.055595035324078$0.136332044778993$FALSE
RIG-I-like receptor signaling pathway$"RIG-I-like receptor signaling pathway"$0.0894921457983834$"UP"$"organ + species + age + organ:species + organ:age + species:age + organ:species:age"$0.0365301131682445$0.099676403996265$FALSE
Cytosolic DNA-sensing pathway$"Cytosolic DNA-sensing pathway"$0.120486033716169$"UP"$"organ + species + age + organ:species + organ:age + species:age + organ:species:age"$0.00794380988657062$0.0331131443692839$FALSE
Intestinal immune network for IgA production$"Intestinal immune network for IgA production"$0.133728780751047$"UP"$"organ + species + age + organ:species + organ:age + species:age + organ:species:age"$0.00148312819853344$0.00903567333260374$TRUE
Regulation of actin cytoskeleton$"Regulation of actin cytoskeleton"$0.0735042409169296$"UP"$"organ + species + age + organ:species + organ:age + species:age + organ:species:age"$0.0626236217749021$0.148053458046933$FALSE
Melanogenesis$"Melanogenesis"$-0.00553782804049696$"DOWN"$"organ + species + age + organ:species + organ:age + species:age + organ:species:age"$0.907356932914818$0.940610851922167$FALSE
Salmonella infection$"Salmonella infection"$0.102217536162176$"UP"$"organ + species + age + organ:species + organ:age + species:age + organ:species:age"$0.0149717542171832$0.0518978152824111$FALSE
Herpes simplex infection$"Herpes simplex infection"$-0.00161805938456849$"DOWN"$"organ + species + age + organ:species + organ:age + species:age + organ:species:age"$0.968898428691399$0.978785147351516$FALSE
