# Supplementary material for: Transcriptomic alterations during ageing reflect the shift from cancer to degenerative diseases in the elderly
Source: Nat Commun. 2018 Jan 30;9:327. doi: 10.1038/s41467-017-02395-2 (PMC5790807; doi:10.1038/s41467-017-02395-2)
Supplement: Supplementary file 5 — Supplementary Data 2 [file 41467_2017_2395_MOESM5_ESM.zip › Supplementary Data S2/SpeciesComparison/kegg-1-5/drerio.csv]

KEGG pathway$"KEGG pathway"$"Diff"$"Direction of change"$"Interactions"$"P-value"$"FDR corrected p-value"
Glycolysis / Gluconeogenesis$"Glycolysis / Gluconeogenesis"$-0.144808201058201$"DOWN"$"organ + age + organ:age"$0.168305792837691$0.305030178323688
Pentose phosphate pathway$"Pentose phosphate pathway"$-0.0680886243386243$"DOWN"$"organ + age + organ:age"$0.478816302863592$0.622697063822602
Fructose and mannose metabolism$"Fructose and mannose metabolism"$-0.0652116402116402$"DOWN"$"organ + age + organ:age"$0.487432529631987$0.629766008920935
Ascorbate and aldarate metabolism$"Ascorbate and aldarate metabolism"$-0.377843915343915$"DOWN"$"age"$9.83728153086836e-05$0.000998862432365095
Fatty acid biosynthesis$"Fatty acid biosynthesis"$-0.398941798941799$"DOWN"$"age"$2.79241113413884e-05$0.000381308554868614
Fatty acid elongation$"Fatty acid elongation"$-0.105489417989418$"DOWN"$"organ + age + organ:age"$0.351628723992565$0.504510777902375
Fatty acid degradation$"Fatty acid degradation"$-0.340443121693122$"DOWN"$"age"$0.000942486661511516$0.00601975351546065
Steroid biosynthesis$"Steroid biosynthesis"$-0.115079365079365$"DOWN"$"organ + age + organ:age"$0.261344209222215$0.412141586390414
Primary bile acid biosynthesis$"Primary bile acid biosynthesis"$0.0268518518518518$"UP"$"organ + age + organ:age"$0.81789506338892$0.88132366014153
Ubiquinone and other terpenoid-quinone biosynthesis$"Ubiquinone and other terpenoid-quinone biosynthesis"$-0.0460317460317461$"DOWN"$"organ + age"$0.711074343735953$0.796564187042256
Purine metabolism$"Purine metabolism"$-0.122751322751323$"DOWN"$"organ + age"$0.295515061479147$0.447510379907236
Alanine, aspartate and glutamate metabolism$"Alanine	aspartate and glutamate metabolism"$-0.176455026455026$"DOWN"$"organ + age"$0.146027289547068$0.27341279744983
Cysteine and methionine metabolism$"Cysteine and methionine metabolism"$-0.0728835978835979$"DOWN"$"organ + age + organ:age"$0.489402538271418$0.631281450017856
Valine, leucine and isoleucine degradation$"Valine	leucine and isoleucine degradation"$-0.154398148148148$"DOWN"$"organ + age"$0.203540856257247$0.345932099046651
Arginine and proline metabolism$"Arginine and proline metabolism"$-0.27906746031746$"DOWN"$"organ + age + organ:age"$0.00666455959170385$0.0291620508101075
Tryptophan metabolism$"Tryptophan metabolism"$-0.252215608465608$"DOWN"$"age"$0.0244469449479873$0.073340834843962
Selenocompound metabolism$"Selenocompound metabolism"$-0.364417989417989$"DOWN"$"age"$2.57729546034423e-05$0.00037113054628957
Glutathione metabolism$"Glutathione metabolism"$0.269477513227513$"UP"$"age"$0.0150166675936284$0.0518978152824111
Starch and sucrose metabolism$"Starch and sucrose metabolism"$0.0364417989417989$"UP"$"organ + age + organ:age"$0.728689661760508$0.806895895595573
N-Glycan biosynthesis$"N-Glycan biosynthesis"$0.261805555555556$"UP"$"age"$0.0182567922663967$0.0592597519466648
Other glycan degradation$"Other glycan degradation"$0.13042328042328$"UP"$"organ + age"$0.293671563698945$0.446425870344654
Mucin type O-Glycan biosynthesis$"Mucin type O-Glycan biosynthesis"$-0.126587301587302$"DOWN"$"organ + age + organ:age"$0.177722917747312$0.31630685585589
Glycosaminoglycan degradation$"Glycosaminoglycan degradation"$0.187003968253968$"UP"$"organ + age"$0.11323848701061$0.23062330203036
Glycosaminoglycan biosynthesis - chondroitin sulfate / dermatan sulfate$"Glycosaminoglycan biosynthesis - chondroitin sulfate / dermatan sulfate"$0.0268518518518518$"UP"$"organ + age"$0.812941011749805$0.878726840570654
Glycosaminoglycan biosynthesis - heparan sulfate / heparin$"Glycosaminoglycan biosynthesis - heparan sulfate / heparin"$0.307837301587302$"UP"$"age"$0.00301627503666499$0.0162509512179501
Glycerolipid metabolism$"Glycerolipid metabolism"$0.225363756613757$"UP"$"organ + age"$0.0556000637166851$0.136332044778993
Inositol phosphate metabolism$"Inositol phosphate metabolism"$0.0748015873015873$"UP"$"organ + age"$0.538439640522826$0.666791824734224
Glycosylphosphatidylinositol(GPI)-anchor biosynthesis$"Glycosylphosphatidylinositol(GPI)-anchor biosynthesis"$0.101653439153439$"UP"$"organ + age + organ:age"$0.352953158021862$0.505495300458073
Glycerophospholipid metabolism$"Glycerophospholipid metabolism"$0.142890211640212$"UP"$"organ + age + organ:age"$0.0738031743875771$0.16700604032846
Ether lipid metabolism$"Ether lipid metabolism"$-0.0345238095238095$"DOWN"$"organ + age + organ:age"$0.74373145924858$0.821527636994248
alpha-Linolenic acid metabolism$"alpha-Linolenic acid metabolism"$-0.26276455026455$"DOWN"$"age"$0.0181602284459396$0.0592597519466648
Glycosphingolipid biosynthesis - ganglio series$"Glycosphingolipid biosynthesis - ganglio series"$-0.203306878306878$"DOWN"$"organ + age"$0.0685094606506601$0.158653487822581
Pyruvate metabolism$"Pyruvate metabolism"$-0.383597883597884$"DOWN"$"age"$6.05075058409485e-05$0.000694520936609148
Propanoate metabolism$"Propanoate metabolism"$-0.059457671957672$"DOWN"$"organ + age"$0.634778679688389$0.749246966189574
Nicotinate and nicotinamide metabolism$"Nicotinate and nicotinamide metabolism"$-0.139054232804233$"DOWN"$"organ + age"$0.262499778928452$0.412141586390414
Retinol metabolism$"Retinol metabolism"$-0.276190476190476$"DOWN"$"age"$0.0108313920644356$0.0408498215001572
Porphyrin and chlorophyll metabolism$"Porphyrin and chlorophyll metabolism"$-0.102612433862434$"DOWN"$"organ + age + organ:age"$0.322216970761932$0.478791446235366
Nitrogen metabolism$"Nitrogen metabolism"$0.0584986772486772$"UP"$"organ + age + organ:age"$0.570661689350244$0.695329319946758
Sulfur metabolism$"Sulfur metabolism"$-0.391269841269841$"DOWN"$"age"$3.1911130648403e-05$0.000421226924558919
Metabolism of xenobiotics by cytochrome P450$"Metabolism of xenobiotics by cytochrome P450"$0.257010582010582$"UP"$"age"$0.0208509754854877$0.0650156400964814
Drug metabolism - cytochrome P450$"Drug metabolism - cytochrome P450"$0.0460317460317461$"UP"$"organ + age"$0.709625060776531$0.796564187042256
Biosynthesis of unsaturated fatty acids$"Biosynthesis of unsaturated fatty acids"$-0.168783068783069$"DOWN"$"organ + age"$0.169271108640994$0.305382045657556
ABC transporters$"ABC transporters"$-0.113161375661376$"DOWN"$"organ + age"$0.361534084514678$0.51338954620643
RNA degradation$"RNA degradation"$0.0958994708994709$"UP"$"organ + age"$0.341585504885378$0.493678320929233
Basal transcription factors$"Basal transcription factors"$0.118915343915344$"UP"$"organ + age"$0.315147796820929$0.470556318011261
DNA replication$"DNA replication"$0.350033068783069$"UP"$"age"$0.000592284250319547$0.00428069179007265
Spliceosome$"Spliceosome"$0.180291005291005$"UP"$"organ + age"$0.126510319406637$0.247397957950756
Protein export$"Protein export"$0.0345238095238096$"UP"$"organ + age"$0.784677209219231$0.854834043606095
PPAR signaling pathway$"PPAR signaling pathway"$-0.391269841269841$"DOWN"$"age"$1.39939021061874e-05$0.000240938488436966
Base excision repair$"Base excision repair"$0.375925925925926$"UP"$"organ + age + organ:age"$2.28354803063343e-05$0.000341239630238052
Nucleotide excision repair$"Nucleotide excision repair"$0.315509259259259$"UP"$"age"$0.00267842128601938$0.0150527527755434
Mismatch repair$"Mismatch repair"$0.340443121693122$"UP"$"age"$0.00089363578376418$0.00575414260765228
Homologous recombination$"Homologous recombination"$0.309755291005291$"UP"$"age"$0.00291155169866543$0.0160135343426599
Fanconi anemia pathway$"Fanconi anemia pathway"$0.373048941798942$"UP"$"age"$0.000136051323647385$0.00126767821563211
ErbB signaling pathway$"ErbB signaling pathway"$0.227281746031746$"UP"$"organ + age"$0.0541319767804706$0.134819262924946
Calcium signaling pathway$"Calcium signaling pathway"$-0.16494708994709$"DOWN"$"organ + age"$0.116582085846504$0.234347746168606
Neuroactive ligand-receptor interaction$"Neuroactive ligand-receptor interaction"$0.23015873015873$"UP"$"age"$0.0396680315223116$0.1042585704071
Cell cycle$"Cell cycle"$0.255092592592593$"UP"$"organ + age + organ:age"$0.0144610480479372$0.0512521237257555
Oocyte meiosis$"Oocyte meiosis"$0.191798941798942$"UP"$"organ + age"$0.0602262667226253$0.144115221395729
p53 signaling pathway$"p53 signaling pathway"$-0.0709656084656085$"DOWN"$"organ + age"$0.569139395624084$0.694542991270069
Ubiquitin mediated proteolysis$"Ubiquitin mediated proteolysis"$0.149603174603175$"UP"$"organ + age"$0.128621926781509$0.250907798056539
SNARE interactions in vesicular transport$"SNARE interactions in vesicular transport"$-0.0863095238095238$"DOWN"$"organ + age"$0.48610284717638$0.629697292820196
Regulation of autophagy$"Regulation of autophagy"$0.425793650793651$"UP"$"age"$2.47804240560118e-06$5.04304871712307e-05
Lysosome$"Lysosome"$0.303042328042328$"UP"$"age"$0.00476627776660519$0.0232952631344446
Endocytosis$"Endocytosis"$0.0210978835978836$"UP"$"organ + age"$0.863800850519321$0.90853953998845
Phagosome$"Phagosome"$0.111243386243386$"UP"$"organ + age"$0.300920954934022$0.453960754871897
Peroxisome$"Peroxisome"$-0.138095238095238$"DOWN"$"organ + age"$0.248401997105781$0.396775616054643
Apoptosis$"Apoptosis"$0.21385582010582$"UP"$"organ + age + organ:age"$0.0371148537462672$0.100667685503574
Vascular smooth muscle contraction$"Vascular smooth muscle contraction"$0.0815145502645503$"UP"$"organ + age"$0.512639625414499$0.651702380944275
Wnt signaling pathway$"Wnt signaling pathway"$0.174537037037037$"UP"$"organ + age"$0.143592150686322$0.272069338142505
Dorso-ventral axis formation$"Dorso-ventral axis formation"$0.249338624338624$"UP"$"age"$0.0235467568409077$0.0714522276551681
Notch signaling pathway$"Notch signaling pathway"$0.228240740740741$"UP"$"organ + age"$0.0523958844545607$0.131858533561279
Hedgehog signaling pathway$"Hedgehog signaling pathway"$0.176455026455026$"UP"$"organ + age"$0.14528507327409$0.273315387251971
TGF-beta signaling pathway$"TGF-beta signaling pathway"$0.277149470899471$"UP"$"age"$0.0121097182100689$0.044608822429649
Focal adhesion$"Focal adhesion"$-0.323181216931217$"DOWN"$"age"$0.00100541351177174$0.00631974207399377
ECM-receptor interaction$"ECM-receptor interaction"$-0.398941798941799$"DOWN"$"age"$2.76864639510221e-05$0.000381308554868614
Cell adhesion molecules (CAMs)$"Cell adhesion molecules (CAMs)"$0.13234126984127$"UP"$"organ + age + organ:age"$0.22237413409575$0.366154499384271
Adherens junction$"Adherens junction"$-0.163029100529101$"DOWN"$"organ + age"$0.164583490388872$0.30034590872808
Tight junction$"Tight junction"$-0.184126984126984$"DOWN"$"organ + age + organ:age"$0.0817273683586642$0.180301046629699
Gap junction$"Gap junction"$-0.0968584656084657$"DOWN"$"organ + age + organ:age"$0.35485231085752$0.50729788844613
Toll-like receptor signaling pathway$"Toll-like receptor signaling pathway"$0.300165343915344$"UP"$"age"$0.00504416576632449$0.0242119956783575
RIG-I-like receptor signaling pathway$"RIG-I-like receptor signaling pathway"$0.168783068783069$"UP"$"organ + age + organ:age"$0.0366235272259004$0.099676403996265
Cytosolic DNA-sensing pathway$"Cytosolic DNA-sensing pathway"$0.167824074074074$"UP"$"organ + age + organ:age"$0.121363333494503$0.239700149944255
Intestinal immune network for IgA production$"Intestinal immune network for IgA production"$0.317427248677249$"UP"$"age"$0.00245960737926254$0.0142190441195324
Regulation of actin cytoskeleton$"Regulation of actin cytoskeleton"$0.0719246031746031$"UP"$"organ + age"$0.510045646810747$0.649447190151304
Melanogenesis$"Melanogenesis"$0.141931216931217$"UP"$"organ + age + organ:age"$0.102378321143254$0.216223014254553
Salmonella infection$"Salmonella infection"$-0.156316137566138$"DOWN"$"organ + age"$0.183883318954367$0.322917047919864
Herpes simplex infection$"Herpes simplex infection"$0.355787037037037$"UP"$"age"$4.2242831664149e-05$0.000514712656584708
