# Supplementary material for: Transcriptomic alterations during ageing reflect the shift from cancer to degenerative diseases in the elderly
Source: Nat Commun. 2018 Jan 30;9:327. doi: 10.1038/s41467-017-02395-2 (PMC5790807; doi:10.1038/s41467-017-02395-2)
Supplement: Supplementary file 5 — Supplementary Data 2 [file 41467_2017_2395_MOESM5_ESM.zip › Supplementary Data S2/SpeciesComparison/kegg-1-4+5/hsapiens.csv]

KEGG pathway$"KEGG pathway"$"Diff"$"Direction of change"$"Interactions"$"P-value"$"FDR corrected p-value"
Glycolysis / Gluconeogenesis$"Glycolysis / Gluconeogenesis"$0.0599901646920901$"UP"$"organ + age + organ:age"$0.142455768100409$0.242648443874355
Pentose phosphate pathway$"Pentose phosphate pathway"$0.144404160701604$"UP"$"organ + age + organ:age"$0.0358374490265406$0.0871085439842191
Pentose and glucuronate interconversions$"Pentose and glucuronate interconversions"$0.102603115735365$"UP"$"organ + age"$0.0731249033331036$0.150777664457731
Fructose and mannose metabolism$"Fructose and mannose metabolism"$0.0939720694164196$"UP"$"organ + age"$0.291200661218571$0.411761444525622
Ascorbate and aldarate metabolism$"Ascorbate and aldarate metabolism"$-0.0890067184452886$"DOWN"$"organ + age"$0.0606958005120534$0.131786813050869
Fatty acid biosynthesis$"Fatty acid biosynthesis"$-0.0107486670198735$"DOWN"$"organ + age + organ:age"$0.986919170645394$0.989865229368391
Fatty acid elongation$"Fatty acid elongation"$-0.0855197636144334$"DOWN"$"organ + age + organ:age"$0.348137628175707$0.470303570720124
Fatty acid degradation$"Fatty acid degradation"$0.0223758891231076$"UP"$"organ + age"$0.147741305224781$0.249103061467606
Primary bile acid biosynthesis$"Primary bile acid biosynthesis"$-0.0102185044695698$"DOWN"$"organ + age"$0.98837894524021$0.989865229368391
Purine metabolism$"Purine metabolism"$-0.0729746029241019$"DOWN"$"organ + age"$0.0579786993464134$0.127860310479177
Pyrimidine metabolism$"Pyrimidine metabolism"$0.0316522190032803$"UP"$"age"$0.0193464284287559$0.0550629116818437
Alanine, aspartate and glutamate metabolism$"Alanine	aspartate and glutamate metabolism"$0.0347574567979168$"UP"$"organ + age + organ:age"$0.533263000540851$0.644561085953189
Cysteine and methionine metabolism$"Cysteine and methionine metabolism"$-0.078479204946399$"DOWN"$"organ + age + organ:age"$0.458212052190788$0.579068741478301
Histidine metabolism$"Histidine metabolism"$0.00997614444657374$"UP"$"organ + age"$0.200489799249789$0.311811131497322
Tryptophan metabolism$"Tryptophan metabolism"$0.101324666614061$"UP"$"organ + age"$0.114272467493747$0.208508118769413
Selenocompound metabolism$"Selenocompound metabolism"$0.110149600951404$"UP"$"organ + age"$0.214299247465864$0.329615008804308
Starch and sucrose metabolism$"Starch and sucrose metabolism"$0.130323043365535$"UP"$"organ + age"$0.116794706712789$0.211373028996514
N-Glycan biosynthesis$"N-Glycan biosynthesis"$0.163765697038699$"UP"$"organ + age + organ:age"$0.0245523280102277$0.0670157805525069
Other glycan degradation$"Other glycan degradation"$0.1362699524298$"UP"$"organ + age"$0.137184694815108$0.238141925665946
Mucin type O-Glycan biosynthesis$"Mucin type O-Glycan biosynthesis"$-0.0765130592598438$"DOWN"$"organ + age"$0.0595251216485554$0.130407009927427
Glycosaminoglycan degradation$"Glycosaminoglycan degradation"$0.249712620193663$"UP"$"age"$0.000195921707923421$0.00144982063863331
Glycosaminoglycan biosynthesis - chondroitin sulfate / dermatan sulfate$"Glycosaminoglycan biosynthesis - chondroitin sulfate / dermatan sulfate"$-0.0366811894804478$"DOWN"$"organ + age"$0.840047681207128$0.883841636151576
Glycosaminoglycan biosynthesis - heparan sulfate / heparin$"Glycosaminoglycan biosynthesis - heparan sulfate / heparin"$-0.0282531196807611$"DOWN"$"organ + age"$0.73334443975787$0.812657898300734
Ether lipid metabolism$"Ether lipid metabolism"$-0.108156189762262$"DOWN"$"organ + age"$0.100804866536636$0.192919658371838
alpha-Linolenic acid metabolism$"alpha-Linolenic acid metabolism"$-0.134331072245832$"DOWN"$"organ + age"$0.128622563721077$0.229905655805347
Sphingolipid metabolism$"Sphingolipid metabolism"$-0.10020981050828$"DOWN"$"age"$0.00165341424145855$0.00917644904009494
Propanoate metabolism$"Propanoate metabolism"$0.0496383622098725$"UP"$"organ + age + organ:age"$0.711534769955272$0.796440599647414
Butanoate metabolism$"Butanoate metabolism"$0.064558651125565$"UP"$"organ + age"$0.225434182684729$0.340451622829999
Nicotinate and nicotinamide metabolism$"Nicotinate and nicotinamide metabolism"$-0.0478297505382647$"DOWN"$"organ + age"$0.727251169380486$0.808596458776968
Retinol metabolism$"Retinol metabolism"$0.0583845295397414$"UP"$"organ + age"$0.620190831708138$0.722110304051784
Porphyrin and chlorophyll metabolism$"Porphyrin and chlorophyll metabolism"$0.0447578372467902$"UP"$"organ + age"$0.292281066856891$0.41241353925146
Nitrogen metabolism$"Nitrogen metabolism"$0.14328021609496$"UP"$"organ + age"$0.0812301460448625$0.163441925274557
Metabolism of xenobiotics by cytochrome P450$"Metabolism of xenobiotics by cytochrome P450"$0.23190521750403$"UP"$"age"$0.000290546643027071$0.00203688488690557
Drug metabolism - cytochrome P450$"Drug metabolism - cytochrome P450"$0.160312066711005$"UP"$"age"$0.0136462109610127$0.0426795502455849
Biosynthesis of unsaturated fatty acids$"Biosynthesis of unsaturated fatty acids"$-0.139932618277328$"DOWN"$"age"$0.0185365208325367$0.0534429561665344
ABC transporters$"ABC transporters"$-0.201361795605956$"DOWN"$"age"$0.00839567079104766$0.0297421103555199
mRNA surveillance pathway$"mRNA surveillance pathway"$-0.115021037413624$"DOWN"$"organ + age"$0.132902242655353$0.233517702562822
RNA degradation$"RNA degradation"$-0.196341913629651$"DOWN"$"organ + age + organ:age"$0.00518485449058122$0.0209279581256188
Basal transcription factors$"Basal transcription factors"$-0.206951223636302$"DOWN"$"age"$0.00317518927765477$0.0143855514212114
DNA replication$"DNA replication"$-0.0626955084487832$"DOWN"$"organ + age"$0.352349215908257$0.475029509706273
PPAR signaling pathway$"PPAR signaling pathway"$0.184190587976688$"UP"$"age"$0.0216386231813234$0.0601681590088068
Nucleotide excision repair$"Nucleotide excision repair"$0.0546794506881897$"UP"$"organ + age"$0.6546632584408$0.746585154317761
Mismatch repair$"Mismatch repair"$-0.119931857379581$"DOWN"$"organ + age"$0.193755739690449$0.305062228448792
Homologous recombination$"Homologous recombination"$-0.0385170666546426$"DOWN"$"organ + age"$0.777448146748007$0.840552704113917
Fanconi anemia pathway$"Fanconi anemia pathway"$-0.141816967456122$"DOWN"$"organ + age"$0.0848788933121965$0.169757786624393
MAPK signaling pathway$"MAPK signaling pathway"$0.0521407294473064$"UP"$"organ + age"$0.483696644213458$0.604144376931529
ErbB signaling pathway$"ErbB signaling pathway"$-0.128117567156271$"DOWN"$"organ + age"$0.166720705275526$0.272667608331778
Calcium signaling pathway$"Calcium signaling pathway"$0.0786518864627837$"UP"$"age"$0.00795512748190558$0.02868628274421
Neuroactive ligand-receptor interaction$"Neuroactive ligand-receptor interaction"$-0.0703116721714331$"DOWN"$"organ + age + organ:age"$0.328583252049593$0.452141417076506
Oocyte meiosis$"Oocyte meiosis"$-0.0869587762509723$"DOWN"$"age"$0.00989983919735317$0.0332994591183698
p53 signaling pathway$"p53 signaling pathway"$-0.0611050207978718$"DOWN"$"organ + age"$0.452127223853028$0.573615084505371
Ubiquitin mediated proteolysis$"Ubiquitin mediated proteolysis"$-0.109637615402825$"DOWN"$"organ + age + organ:age"$0.132139442355021$0.233517702562822
Regulation of autophagy$"Regulation of autophagy"$0.171106176235191$"UP"$"age"$0.0348562992056468$0.085034048611578
Protein processing in endoplasmic reticulum$"Protein processing in endoplasmic reticulum"$-0.0932419598471441$"DOWN"$"organ + age"$0.163808564828313$0.271217677314871
Lysosome$"Lysosome"$0.147897174533034$"UP"$"organ + age"$0.063385252262929$0.134014533355907
Endocytosis$"Endocytosis"$-0.215533797950649$"DOWN"$"age"$2.06083202753745e-05$0.000254169283396285
mTOR signaling pathway$"mTOR signaling pathway"$-0.0898155950220379$"DOWN"$"organ + age + organ:age"$0.327357444357771$0.452141417076506
Wnt signaling pathway$"Wnt signaling pathway"$-0.0238512557630959$"DOWN"$"organ + age"$0.129665585203804$0.230901817501962
Dorso-ventral axis formation$"Dorso-ventral axis formation"$-0.105993126557022$"DOWN"$"organ + age"$0.0622560325466078$0.133319992527462
Notch signaling pathway$"Notch signaling pathway"$0.00259628174634496$"UP"$"organ + age + organ:age"$0.830576322864174$0.876646324924786
Hedgehog signaling pathway$"Hedgehog signaling pathway"$-0.210550269977793$"DOWN"$"age"$0.00565090303671313$0.0226716953159695
TGF-beta signaling pathway$"TGF-beta signaling pathway"$-0.0686787715164974$"DOWN"$"age"$0.0107000522296082$0.0354539044025825
Focal adhesion$"Focal adhesion"$0.0119544081342787$"UP"$"organ + age + organ:age"$0.927059030783945$0.948419837944865
Cell adhesion molecules (CAMs)$"Cell adhesion molecules (CAMs)"$-0.0823721128157726$"DOWN"$"organ + age"$0.468234410076148$0.589497385842561
Adherens junction$"Adherens junction"$0.118432254737293$"UP"$"age"$0.00335216936746427$0.0149835221391356
Tight junction$"Tight junction"$0.210865338007688$"UP"$"age"$0.000177839006829793$0.00134591793805275
Toll-like receptor signaling pathway$"Toll-like receptor signaling pathway"$0.0333972111688516$"UP"$"organ + age"$0.484404049972127$0.604144376931529
RIG-I-like receptor signaling pathway$"RIG-I-like receptor signaling pathway"$0.00243571823110994$"UP"$"organ + age"$0.806263070758876$0.857781477836121
Cytosolic DNA-sensing pathway$"Cytosolic DNA-sensing pathway"$0.0896671495079528$"UP"$"organ + age"$0.35372163901084$0.475916387032767
Jak-STAT signaling pathway$"Jak-STAT signaling pathway"$-0.0622016999019288$"DOWN"$"organ + age"$0.0627386701329247$0.133922930476051
Intestinal immune network for IgA production$"Intestinal immune network for IgA production"$-0.128514431693928$"DOWN"$"organ + age"$0.132848706776118$0.233517702562822
Regulation of actin cytoskeleton$"Regulation of actin cytoskeleton"$0.0649858106660955$"UP"$"organ + age"$0.177607915462594$0.282982946646143
Adipocytokine signaling pathway$"Adipocytokine signaling pathway"$-0.0299587283425957$"DOWN"$"organ + age"$0.402590807619119$0.522661750242365
Herpes simplex infection$"Herpes simplex infection"$-0.161378450812188$"DOWN"$"organ + age + organ:age"$0.00438932102920111$0.0181570671145835
