# Supplementary material for: Transcriptomic alterations during ageing reflect the shift from cancer to degenerative diseases in the elderly
Source: Nat Commun. 2018 Jan 30;9:327. doi: 10.1038/s41467-017-02395-2 (PMC5790807; doi:10.1038/s41467-017-02395-2)
Supplement: Supplementary file 5 — Supplementary Data 2 [file 41467_2017_2395_MOESM5_ESM.zip › Supplementary Data S2/SpeciesComparison/kegg-1-4+5/drerio.csv]

KEGG pathway$"KEGG pathway"$"Diff"$"Direction of change"$"Interactions"$"P-value"$"FDR corrected p-value"
Glycolysis / Gluconeogenesis$"Glycolysis / Gluconeogenesis"$-0.122318158032444$"DOWN"$"organ + age + organ:age"$0.413153956463013$0.535331780164138
Pentose phosphate pathway$"Pentose phosphate pathway"$-0.0336734693877551$"DOWN"$"organ + age + organ:age"$0.685216586595786$0.770868659920259
Pentose and glucuronate interconversions$"Pentose and glucuronate interconversions"$-0.297880690737834$"DOWN"$"age"$3.73498123907386e-05$0.000421609746647999
Fructose and mannose metabolism$"Fructose and mannose metabolism"$-0.0670591313448456$"DOWN"$"organ + age + organ:age"$0.635108397987167$0.734344085172662
Ascorbate and aldarate metabolism$"Ascorbate and aldarate metabolism"$-0.170957613814757$"DOWN"$"age"$0.00181775074662779$0.00972099208698611
Fatty acid biosynthesis$"Fatty acid biosynthesis"$-0.31025641025641$"DOWN"$"age"$0.00295481813946974$0.0137616005656423
Fatty acid elongation$"Fatty acid elongation"$-0.191391941391941$"DOWN"$"age"$0.0340498781916429$0.0836797744488347
Fatty acid degradation$"Fatty acid degradation"$-0.340188383045526$"DOWN"$"age"$0.000501348666142368$0.00330592288763185
Primary bile acid biosynthesis$"Primary bile acid biosynthesis"$-0.0342490842490842$"DOWN"$"organ + age"$0.636575437828394$0.734764716800192
Purine metabolism$"Purine metabolism"$-0.0178440607012035$"DOWN"$"organ + age + organ:age"$0.1645224348877$0.271217677314871
Pyrimidine metabolism$"Pyrimidine metabolism"$0.0483516483516484$"UP"$"organ + age"$0.548518614303769$0.658222337164523
Alanine, aspartate and glutamate metabolism$"Alanine	aspartate and glutamate metabolism"$-0.224489795918367$"DOWN"$"age"$0.00459882578084631$0.0189062837657015
Cysteine and methionine metabolism$"Cysteine and methionine metabolism"$-0.0601517530088958$"DOWN"$"organ + age + organ:age"$0.591668217919187$0.698672044564146
Histidine metabolism$"Histidine metabolism"$0.130088958660387$"UP"$"organ + age"$0.277727593398249$0.398634864662142
Tryptophan metabolism$"Tryptophan metabolism"$-0.239167974882261$"DOWN"$"age"$0.0406747325832319$0.0956747090793818
Selenocompound metabolism$"Selenocompound metabolism"$-0.235138670852957$"DOWN"$"age"$0.000122571170116728$0.00100780739873754
Starch and sucrose metabolism$"Starch and sucrose metabolism"$0.0690737833594977$"UP"$"organ + age + organ:age"$0.741964325927958$0.815426140376271
N-Glycan biosynthesis$"N-Glycan biosynthesis"$0.145054945054945$"UP"$"organ + age + organ:age"$0.0190524580629964$0.0546936942670499
Other glycan degradation$"Other glycan degradation"$0.130952380952381$"UP"$"organ + age"$0.359248198363987$0.481407042475685
Mucin type O-Glycan biosynthesis$"Mucin type O-Glycan biosynthesis"$-0.0043171114599686$"DOWN"$"organ + age + organ:age"$0.051652544946463$0.117810256624467
Glycosaminoglycan degradation$"Glycosaminoglycan degradation"$0.216431187859759$"UP"$"age"$0.0303492035100845$0.0771472119760164
Glycosaminoglycan biosynthesis - chondroitin sulfate / dermatan sulfate$"Glycosaminoglycan biosynthesis - chondroitin sulfate / dermatan sulfate"$0.0771323914181057$"UP"$"organ + age + organ:age"$0.506916445626101$0.624041317536013
Glycosaminoglycan biosynthesis - heparan sulfate / heparin$"Glycosaminoglycan biosynthesis - heparan sulfate / heparin"$0.19570905285191$"UP"$"organ + age + organ:age"$0.0330641190845493$0.0827845989109392
Ether lipid metabolism$"Ether lipid metabolism"$-0.0466248037676609$"DOWN"$"organ + age + organ:age"$0.802398286567727$0.856405863548247
alpha-Linolenic acid metabolism$"alpha-Linolenic acid metabolism"$-0.307378335949764$"DOWN"$"age"$0.00191040829607539$0.0100978724221128
Sphingolipid metabolism$"Sphingolipid metabolism"$0.214704343275772$"UP"$"age"$0.0407982242921087$0.0956747090793818
Propanoate metabolism$"Propanoate metabolism"$-0.0368393511250655$"DOWN"$"organ + age"$0.939906777583772$0.958178579412168
Butanoate metabolism$"Butanoate metabolism"$-0.235714285714286$"DOWN"$"age"$0.000148615443435089$0.00115090564334615
Nicotinate and nicotinamide metabolism$"Nicotinate and nicotinamide metabolism"$-0.176138147566719$"DOWN"$"organ + age"$0.203852800388085$0.315734802461545
Retinol metabolism$"Retinol metabolism"$-0.161459968602826$"DOWN"$"age"$0.0429994778794887$0.100214653691867
Porphyrin and chlorophyll metabolism$"Porphyrin and chlorophyll metabolism"$-0.139874411302983$"DOWN"$"organ + age + organ:age"$0.183871463813835$0.290875047268442
Nitrogen metabolism$"Nitrogen metabolism"$0.181894296180011$"UP"$"organ + age + organ:age"$0.0038875127072191$0.0166301451678016
Metabolism of xenobiotics by cytochrome P450$"Metabolism of xenobiotics by cytochrome P450"$0.227080062794348$"UP"$"organ + age + organ:age"$0.0382417444864958$0.0922789921304573
Drug metabolism - cytochrome P450$"Drug metabolism - cytochrome P450"$0.134118262689691$"UP"$"age"$0.0274413333935723$0.0716703060396831
Biosynthesis of unsaturated fatty acids$"Biosynthesis of unsaturated fatty acids"$-0.217582417582418$"DOWN"$"age"$0.0271248466601225$0.071403746544038
ABC transporters$"ABC transporters"$-0.155128205128205$"DOWN"$"organ + age + organ:age"$0.245942704882103$0.363188118517695
mRNA surveillance pathway$"mRNA surveillance pathway"$-0.0621664050235479$"DOWN"$"organ + age"$0.0569277228187239$0.125959679060698
RNA degradation$"RNA degradation"$0.225353218210361$"UP"$"age"$8.70472169228827e-05$0.000816527415079435
Basal transcription factors$"Basal transcription factors"$0.215279958137101$"UP"$"age"$0.00731727874881819$0.0267764156412797
DNA replication$"DNA replication"$0.273417059131345$"UP"$"organ + age + organ:age"$0.00302801585315654$0.0138127298507004
PPAR signaling pathway$"PPAR signaling pathway"$-0.254997383568812$"DOWN"$"organ + age + organ:age"$0.0010453677913222$0.00621620490196949
Nucleotide excision repair$"Nucleotide excision repair"$0.318315018315018$"UP"$"organ + age + organ:age"$0.000105231280594889$0.00092215832731837
Mismatch repair$"Mismatch repair"$0.251255886970173$"UP"$"organ + age + organ:age"$0.00685076580268327$0.0252077901910887
Homologous recombination$"Homologous recombination"$0.237441130298273$"UP"$"organ + age + organ:age"$0.000712053666574773$0.00461164316792458
Fanconi anemia pathway$"Fanconi anemia pathway"$0.211250654107797$"UP"$"age"$0.00223907240603593$0.0111285240479099
MAPK signaling pathway$"MAPK signaling pathway"$0.283490319204605$"UP"$"age"$0.00157839584492382$0.00883371119932153
ErbB signaling pathway$"ErbB signaling pathway"$0.21268969126112$"UP"$"organ + age + organ:age"$0.0212034873075479$0.0593397426258125
Calcium signaling pathway$"Calcium signaling pathway"$-0.234850863422292$"DOWN"$"age"$0.00339917471815001$0.015092335748586
Neuroactive ligand-receptor interaction$"Neuroactive ligand-receptor interaction"$0.150811093668237$"UP"$"organ + age + organ:age"$0.047689686257705$0.109521831198729
Oocyte meiosis$"Oocyte meiosis"$0.101596023024594$"UP"$"organ + age"$0.394575154773813$0.51628104730719
p53 signaling pathway$"p53 signaling pathway"$0.0952642595499738$"UP"$"age"$0.000862567713625326$0.00531916756735618
Ubiquitin mediated proteolysis$"Ubiquitin mediated proteolysis"$0.14476713762428$"UP"$"organ + age"$0.267534530541966$0.386954192408845
Regulation of autophagy$"Regulation of autophagy"$0.36753008895866$"UP"$"age"$4.18836901640974e-05$0.000464908960821482
Protein processing in endoplasmic reticulum$"Protein processing in endoplasmic reticulum"$-0.0900837257980115$"DOWN"$"organ + age"$0.196921136491302$0.308587004478134
Lysosome$"Lysosome"$0.128074306645735$"UP"$"age"$0.00356010819325428$0.0154969415471069
Endocytosis$"Endocytosis"$-0.110518053375196$"DOWN"$"age"$0.0172210523616009$0.0498661777079399
mTOR signaling pathway$"mTOR signaling pathway"$0.152537938252224$"UP"$"age"$0.0167420258758554$0.048837479519281
Wnt signaling pathway$"Wnt signaling pathway"$0.210962846677132$"UP"$"age"$0.0339865972191259$0.0836797744488347
Dorso-ventral axis formation$"Dorso-ventral axis formation"$0.114835164835165$"UP"$"organ + age + organ:age"$0.267846670721438$0.386954192408845
Notch signaling pathway$"Notch signaling pathway"$0.224201988487703$"UP"$"organ + age"$0.0741782132084305$0.152008276913276
Hedgehog signaling pathway$"Hedgehog signaling pathway"$0.289246467817896$"UP"$"age"$1.98380476022048e-06$3.77489705801954e-05
TGF-beta signaling pathway$"TGF-beta signaling pathway"$0.273992673992674$"UP"$"age"$0.00988518322184066$0.0332994591183698
Focal adhesion$"Focal adhesion"$-0.194845630559916$"DOWN"$"organ + age + organ:age"$0.000938889104491853$0.0056845467599234
Cell adhesion molecules (CAMs)$"Cell adhesion molecules (CAMs)"$0.13152799581371$"UP"$"organ + age + organ:age"$0.282715155622574$0.403186924292578
Adherens junction$"Adherens junction"$-0.13469387755102$"DOWN"$"organ + age"$0.397455346360114$0.519029922893796
Tight junction$"Tight junction"$-0.157142857142857$"DOWN"$"organ + age"$0.167529534020756$0.272667608331778
Toll-like receptor signaling pathway$"Toll-like receptor signaling pathway"$0.335871271585557$"UP"$"age"$0.000166723110442955$0.00127629415580469
RIG-I-like receptor signaling pathway$"RIG-I-like receptor signaling pathway"$0.0529565672422816$"UP"$"organ + age + organ:age"$0.530754076419568$0.642694936173514
Cytosolic DNA-sensing pathway$"Cytosolic DNA-sensing pathway"$0.21902145473574$"UP"$"organ + age + organ:age"$0.0318443658994909$0.0803346503373519
Jak-STAT signaling pathway$"Jak-STAT signaling pathway"$0.410989010989011$"UP"$"age"$1.07890729317159e-06$2.24547580391338e-05
Intestinal immune network for IgA production$"Intestinal immune network for IgA production"$0.347095761381476$"UP"$"age"$0.000144258351252867$0.00114376264207631
Regulation of actin cytoskeleton$"Regulation of actin cytoskeleton"$0.146781789638933$"UP"$"organ + age"$0.120508152500065$0.217502519146458
Adipocytokine signaling pathway$"Adipocytokine signaling pathway"$-0.0141025641025641$"DOWN"$"organ + age + organ:age"$0.980412523334545$0.987828654373385
Herpes simplex infection$"Herpes simplex infection"$0.393432757718472$"UP"$"organ + age + organ:age"$6.54187002404536e-07$1.40544691484329e-05
