# Supplementary material for: Transcriptomic alterations during ageing reflect the shift from cancer to degenerative diseases in the elderly
Source: Nat Commun. 2018 Jan 30;9:327. doi: 10.1038/s41467-017-02395-2 (PMC5790807; doi:10.1038/s41467-017-02395-2)
Supplement: Supplementary file 5 — Supplementary Data 2 [file 41467_2017_2395_MOESM5_ESM.zip › Supplementary Data S2/SpeciesComparison/kegg-1-4+5/liver.csv]

KEGG pathway$"KEGG pathway"$"Diff"$"Direction of change"$"Interactions"$"P-value"$"FDR corrected p-value"
Glycolysis / Gluconeogenesis$"Glycolysis / Gluconeogenesis"$0.176894899971823$"UP"$"age"$0.20085131443296$0.311811131497322
Pentose phosphate pathway$"Pentose phosphate pathway"$0.182347140039448$"UP"$"age + species + age:species"$0.139750273147074$0.240464419859927
Pentose and glucuronate interconversions$"Pentose and glucuronate interconversions"$0.00545224006762468$"UP"$"age + species + age:species"$0.111458851016883$0.205059654080784
Fructose and mannose metabolism$"Fructose and mannose metabolism"$-0.0442237249929557$"DOWN"$"age + species + age:species"$0.809729423989957$0.860095369022825
Ascorbate and aldarate metabolism$"Ascorbate and aldarate metabolism"$-0.117223161453931$"DOWN"$"age"$0.332496123324549$0.455642835666975
Fatty acid biosynthesis$"Fatty acid biosynthesis"$-0.20991124260355$"DOWN"$"age"$0.0269268277567993$0.0711637590715411
Fatty acid elongation$"Fatty acid elongation"$-0.0681530008453086$"DOWN"$"age + species + age:species"$0.399890827490322$0.520467574672704
Fatty acid degradation$"Fatty acid degradation"$-0.195371935756551$"DOWN"$"age"$0.108961875920148$0.204524032940086
Primary bile acid biosynthesis$"Primary bile acid biosynthesis"$-0.226873767258383$"DOWN"$"age"$0.038874789687811$0.093131690403173
Purine metabolism$"Purine metabolism"$-0.236566638489715$"DOWN"$"age"$0.0546295951863268$0.122091645617764
Pyrimidine metabolism$"Pyrimidine metabolism"$0.0157509157509158$"UP"$"age"$0.526398323522827$0.639746867639056
Alanine, aspartate and glutamate metabolism$"Alanine	aspartate and glutamate metabolism"$0.276246830092984$"UP"$"age"$0.0164071130781032$0.0481371687665934
Cysteine and methionine metabolism$"Cysteine and methionine metabolism"$0.276246830092984$"UP"$"age"$0.0161704788222532$0.0478646173138695
Histidine metabolism$"Histidine metabolism"$0.0590659340659341$"UP"$"age"$0.85496851808789$0.895246985609034
Tryptophan metabolism$"Tryptophan metabolism"$-0.156297548605241$"DOWN"$"age"$0.276651684564256$0.397948211489837
Selenocompound metabolism$"Selenocompound metabolism"$-0.0708791208791209$"DOWN"$"age + species + age:species"$0.652894988681202$0.746086815908262
Starch and sucrose metabolism$"Starch and sucrose metabolism"$0.124795717103409$"UP"$"age + species + age:species"$0.296966334604066$0.418138644495366
N-Glycan biosynthesis$"N-Glycan biosynthesis"$-0.0854184277261201$"DOWN"$"age"$0.382978656735595$0.504078627244873
Other glycan degradation$"Other glycan degradation"$0.282304874612567$"UP"$"age"$0.0128583854564221$0.0409745680094599
Mucin type O-Glycan biosynthesis$"Mucin type O-Glycan biosynthesis"$0.104198365736827$"UP"$"age + species + age:species"$0.138721182704961$0.239969630341569
Glycosaminoglycan degradation$"Glycosaminoglycan degradation"$0.244139194139194$"UP"$"age"$0.0394409172546704$0.0941492863498583
Glycosaminoglycan biosynthesis - chondroitin sulfate / dermatan sulfate$"Glycosaminoglycan biosynthesis - chondroitin sulfate / dermatan sulfate"$0.183558748943364$"UP"$"age"$0.0343009506376978$0.0839868864878924
Glycosaminoglycan biosynthesis - heparan sulfate / heparin$"Glycosaminoglycan biosynthesis - heparan sulfate / heparin"$0.126916032685263$"UP"$"age"$0.449609550677711$0.573615084505371
Ether lipid metabolism$"Ether lipid metabolism"$-0.0708791208791209$"DOWN"$"age"$0.75858924996331$0.829326894396919
alpha-Linolenic acid metabolism$"alpha-Linolenic acid metabolism"$-0.266553958861651$"DOWN"$"age"$0.0239853137949754$0.0660091693696432
Sphingolipid metabolism$"Sphingolipid metabolism"$0.228085376162299$"UP"$"age"$0.0695018071501099$0.144377400835711
Propanoate metabolism$"Propanoate metabolism"$-0.0321076359537898$"DOWN"$"age"$0.775350081223398$0.840552704113917
Butanoate metabolism$"Butanoate metabolism"$-0.226267962806424$"DOWN"$"age + species + age:species"$0.058741927206065$0.12911591920541
Nicotinate and nicotinamide metabolism$"Nicotinate and nicotinamide metabolism"$0.134185686108763$"UP"$"age"$0.415432381392605$0.537238768946554
Retinol metabolism$"Retinol metabolism"$-0.123887010425472$"DOWN"$"age + species + age:species"$0.280019332723427$0.401059947513553
Porphyrin and chlorophyll metabolism$"Porphyrin and chlorophyll metabolism"$-0.100563539025078$"DOWN"$"age"$0.599200357655431$0.702583517955136
Nitrogen metabolism$"Nitrogen metabolism"$-0.234749225133841$"DOWN"$"age"$0.00229181774745661$0.0113063008874526
Metabolism of xenobiotics by cytochrome P450$"Metabolism of xenobiotics by cytochrome P450"$0.0308960270498732$"UP"$"age"$0.460444085456841$0.58078742597397
Drug metabolism - cytochrome P450$"Drug metabolism - cytochrome P450"$-0.0599746407438715$"DOWN"$"age"$0.798106992260901$0.854564721616977
Biosynthesis of unsaturated fatty acids$"Biosynthesis of unsaturated fatty acids"$-0.087235841081995$"DOWN"$"age + species + age:species"$0.250066791929417$0.367647866280335
ABC transporters$"ABC transporters"$-0.0820865032403494$"DOWN"$"age"$0.321103451406307$0.447395185432219
mRNA surveillance pathway$"mRNA surveillance pathway"$-0.0021203155818541$"DOWN"$"age"$0.801770299217192$0.856405863548247
RNA degradation$"RNA degradation"$-0.164173006480699$"DOWN"$"age + species + age:species"$0.0152708074865249$0.0456069855875587
Basal transcription factors$"Basal transcription factors"$0.130247957171034$"UP"$"age + species + age:species"$0.38126542801689$0.504078627244873
DNA replication$"DNA replication"$-0.150239504085658$"DOWN"$"age + species + age:species"$0.247980982335104$0.365387907599954
PPAR signaling pathway$"PPAR signaling pathway"$-0.252014652014652$"DOWN"$"age + species + age:species"$0.00906057571935081$0.0317508682698382
Nucleotide excision repair$"Nucleotide excision repair"$-0.209608340377571$"DOWN"$"age"$0.07382577208209$0.151752975946518
Mismatch repair$"Mismatch repair"$-0.154480135249366$"DOWN"$"age + species + age:species"$0.223731617686395$0.339419720681411
Homologous recombination$"Homologous recombination"$-0.167807833192449$"DOWN"$"age + species + age:species"$0.133238328789598$0.233517702562822
Fanconi anemia pathway$"Fanconi anemia pathway"$-0.0866300366300367$"DOWN"$"age + species + age:species"$0.20854859433745$0.322258384753461
MAPK signaling pathway$"MAPK signaling pathway"$0.269582981121443$"UP"$"age"$0.0209744645850024$0.0591906500576762
ErbB signaling pathway$"ErbB signaling pathway"$0.0593688362919133$"UP"$"age"$0.0473933973620547$0.109218002225358
Calcium signaling pathway$"Calcium signaling pathway"$0.202641589180051$"UP"$"age"$0.126107917979075$0.226822100250094
Neuroactive ligand-receptor interaction$"Neuroactive ligand-receptor interaction"$0.218695407156946$"UP"$"age + species + age:species"$0.026167175268669$0.0697093549157343
Oocyte meiosis$"Oocyte meiosis"$0.000605804451958292$"UP"$"age"$0.444120976456298$0.568816481384413
p53 signaling pathway$"p53 signaling pathway"$0.347125950972105$"UP"$"age"$7.93730756586491e-05$0.000755178119838004
Ubiquitin mediated proteolysis$"Ubiquitin mediated proteolysis"$0.0908706677937448$"UP"$"age"$0.370868742394233$0.49202904867442
Regulation of autophagy$"Regulation of autophagy"$0.0960200056353903$"UP"$"age + species + age:species"$0.449955062840694$0.573615084505371
Protein processing in endoplasmic reticulum$"Protein processing in endoplasmic reticulum"$-0.236263736263736$"DOWN"$"age"$0.0126702208660675$0.0407650584386521
Lysosome$"Lysosome"$0.137517610594534$"UP"$"age"$0.227986146072356$0.343526636389567
Endocytosis$"Endocytosis"$0.0923851789236405$"UP"$"age"$0.632707906031728$0.734117535569914
mTOR signaling pathway$"mTOR signaling pathway"$0.159023668639053$"UP"$"age"$0.132484854135846$0.233517702562822
Wnt signaling pathway$"Wnt signaling pathway"$0.386806142575373$"UP"$"age"$3.46288263781339e-05$0.000397634454617882
Dorso-ventral axis formation$"Dorso-ventral axis formation"$0.0551282051282051$"UP"$"age"$0.820995015084938$0.869288839501699
Notch signaling pathway$"Notch signaling pathway"$0.400436742744435$"UP"$"age"$1.13985947220511e-05$0.000158155501768459
Hedgehog signaling pathway$"Hedgehog signaling pathway"$0.25625528317836$"UP"$"age"$0.0288425590690392$0.0747437522956424
TGF-beta signaling pathway$"TGF-beta signaling pathway"$0.37741617357002$"UP"$"age"$5.7598011702641e-05$0.000581216299908469
Focal adhesion$"Focal adhesion"$0.0748168498168498$"UP"$"age"$0.773741609950697$0.840552704113917
Cell adhesion molecules (CAMs)$"Cell adhesion molecules (CAMs)"$0.376810369118061$"UP"$"age"$5.47556570318254e-05$0.000561034885895319
Adherens junction$"Adherens junction"$0.346217244294167$"UP"$"age"$0.000713212081525874$0.00461164316792458
Tight junction$"Tight junction"$0.24928853198084$"UP"$"age"$0.026526112829446$0.070384028463789
Toll-like receptor signaling pathway$"Toll-like receptor signaling pathway"$0.321379261763877$"UP"$"age"$0.000411657708217113$0.00282369318070362
RIG-I-like receptor signaling pathway$"RIG-I-like receptor signaling pathway"$0.0908706677937448$"UP"$"age + species + age:species"$0.492558790316183$0.61088296899549
Cytosolic DNA-sensing pathway$"Cytosolic DNA-sensing pathway"$0.270188785573401$"UP"$"age"$0.00793773646739662$0.02868628274421
Jak-STAT signaling pathway$"Jak-STAT signaling pathway"$0.214151873767258$"UP"$"age + species + age:species"$0.00953075435430309$0.0325763114539
Intestinal immune network for IgA production$"Intestinal immune network for IgA production"$0.373478444632291$"UP"$"age"$0.000111155336486648$0.000944672509285412
Regulation of actin cytoskeleton$"Regulation of actin cytoskeleton"$0.202035784728092$"UP"$"age"$0.0904791134072205$0.178281329968074
Adipocytokine signaling pathway$"Adipocytokine signaling pathway"$-0.00908706677937443$"DOWN"$"age + species + age:species"$0.518367694118265$0.634619272578611
Herpes simplex infection$"Herpes simplex infection"$0.176289095519865$"UP"$"age + species + age:species"$0.168267848384926$0.272667608331778
