# Supplementary material for: Transcriptomic alterations during ageing reflect the shift from cancer to degenerative diseases in the elderly
Source: Nat Commun. 2018 Jan 30;9:327. doi: 10.1038/s41467-017-02395-2 (PMC5790807; doi:10.1038/s41467-017-02395-2)
Supplement: Supplementary file 5 — Supplementary Data 2 [file 41467_2017_2395_MOESM5_ESM.zip › Supplementary Data S2/SpeciesComparison/kegg-1-4+5/mmusculus.csv]

KEGG pathway$"KEGG pathway"$"Diff"$"Direction of change"$"Interactions"$"P-value"$"FDR corrected p-value"
Glycolysis / Gluconeogenesis$"Glycolysis / Gluconeogenesis"$0.0891267823086004$"UP"$"organ + age"$0.521155823661406$0.636861979006416
Pentose phosphate pathway$"Pentose phosphate pathway"$0.204766824085006$"UP"$"organ + age + organ:age"$0.014481996093048$0.0440411388035159
Pentose and glucuronate interconversions$"Pentose and glucuronate interconversions"$0.052328353464717$"UP"$"organ + age + organ:age"$0.286356534260478$0.407507375678373
Fructose and mannose metabolism$"Fructose and mannose metabolism"$0.119454409227137$"UP"$"organ + age + organ:age"$0.288247169970195$0.409323273347867
Ascorbate and aldarate metabolism$"Ascorbate and aldarate metabolism"$-0.00830987194623556$"DOWN"$"organ + age + organ:age"$0.0249932282550954$0.0679407755832391
Fatty acid biosynthesis$"Fatty acid biosynthesis"$0.153766687857597$"UP"$"organ + age"$0.0525086824583371$0.118144535531258
Fatty acid elongation$"Fatty acid elongation"$0.00607914812460264$"UP"$"organ + age + organ:age"$0.076586390410691$0.156461766912639
Fatty acid degradation$"Fatty acid degradation"$0.241463082372173$"UP"$"age"$0.000859564892844895$0.00531916756735618
Primary bile acid biosynthesis$"Primary bile acid biosynthesis"$-0.147670511306875$"DOWN"$"organ + age + organ:age"$0.00970281778498509$0.0329697788000004
Purine metabolism$"Purine metabolism"$-0.231160884569976$"DOWN"$"age"$0.00820275059464878$0.0293711392260005
Pyrimidine metabolism$"Pyrimidine metabolism"$-0.207576514394696$"DOWN"$"organ + age + organ:age"$0.00013562099507795$0.00108823593640861
Alanine, aspartate and glutamate metabolism$"Alanine	aspartate and glutamate metabolism"$0.218593906093906$"UP"$"organ + age + organ:age"$0.00660129795005356$0.0246752756254829
Cysteine and methionine metabolism$"Cysteine and methionine metabolism"$0.0570281990736536$"UP"$"organ + age"$0.282357807334742$0.403186924292578
Histidine metabolism$"Histidine metabolism"$0.133928571428571$"UP"$"organ + age + organ:age"$0.131279135862293$0.233151745291433
Tryptophan metabolism$"Tryptophan metabolism"$-0.159948006538916$"DOWN"$"organ + age + organ:age"$0.0558518118879992$0.124405708084975
Selenocompound metabolism$"Selenocompound metabolism"$-0.328580510398692$"DOWN"$"age"$1.21583222424509e-05$0.00016525393088719
Starch and sucrose metabolism$"Starch and sucrose metabolism"$0.165039505948597$"UP"$"organ + age + organ:age"$0.014787787601951$0.044721572816898
N-Glycan biosynthesis$"N-Glycan biosynthesis"$-0.111297793115975$"DOWN"$"organ + age"$0.0724195639355402$0.149787048388415
Other glycan degradation$"Other glycan degradation"$0.269491871764599$"UP"$"age"$0.00077958116316797$0.00494477194923684
Mucin type O-Glycan biosynthesis$"Mucin type O-Glycan biosynthesis"$-0.156355008627736$"DOWN"$"organ + age + organ:age"$0.0943104146913426$0.183121679838001
Glycosaminoglycan degradation$"Glycosaminoglycan degradation"$-0.0116985287439832$"DOWN"$"organ + age"$0.850848773144012$0.892386272305373
Glycosaminoglycan biosynthesis - chondroitin sulfate / dermatan sulfate$"Glycosaminoglycan biosynthesis - chondroitin sulfate / dermatan sulfate"$-0.0272965670692943$"DOWN"$"organ + age + organ:age"$0.0619927421849535$0.133184407403803
Glycosaminoglycan biosynthesis - heparan sulfate / heparin$"Glycosaminoglycan biosynthesis - heparan sulfate / heparin"$0.021132276814095$"UP"$"organ + age"$0.878898186445734$0.911754193415668
Ether lipid metabolism$"Ether lipid metabolism"$-0.150769684860594$"DOWN"$"organ + age + organ:age"$0.105879777820423$0.202051381170206
alpha-Linolenic acid metabolism$"alpha-Linolenic acid metabolism"$-0.0974025974025974$"DOWN"$"organ + age + organ:age"$0.0884544626809549$0.174809116158801
Sphingolipid metabolism$"Sphingolipid metabolism"$0.295698619562256$"UP"$"age"$4.26764165363814e-05$0.000465942514970983
Propanoate metabolism$"Propanoate metabolism"$0.0251169285260195$"UP"$"organ + age + organ:age"$0.944719181990086$0.960584694970072
Butanoate metabolism$"Butanoate metabolism"$-0.114379938243575$"DOWN"$"organ + age"$0.260240251437765$0.380923093313299
Nicotinate and nicotinamide metabolism$"Nicotinate and nicotinamide metabolism"$-0.0532138316229225$"DOWN"$"age"$7.80400410753114e-06$0.000115499260791461
Retinol metabolism$"Retinol metabolism"$-0.0967895740623013$"DOWN"$"organ + age + organ:age"$0.0633648117256416$0.134014533355907
Porphyrin and chlorophyll metabolism$"Porphyrin and chlorophyll metabolism"$0.0552572427572428$"UP"$"organ + age"$0.503243468889186$0.620666944963329
Nitrogen metabolism$"Nitrogen metabolism"$-0.0779561347743166$"DOWN"$"organ + age + organ:age"$0.242783212965451$0.359909397101598
Metabolism of xenobiotics by cytochrome P450$"Metabolism of xenobiotics by cytochrome P450"$0.244187630551267$"UP"$"age"$3.00920355222693e-06$5.1387937584183e-05
Drug metabolism - cytochrome P450$"Drug metabolism - cytochrome P450"$0.284425801471256$"UP"$"age"$5.41028402951199e-07$1.33453672727962e-05
Biosynthesis of unsaturated fatty acids$"Biosynthesis of unsaturated fatty acids"$-0.17854304786123$"DOWN"$"organ + age + organ:age"$0.0258549505965307$0.0697093549157343
ABC transporters$"ABC transporters"$0.22744868767596$"UP"$"organ + age + organ:age"$0.00678989686622955$0.0251226184050493
mRNA surveillance pathway$"mRNA surveillance pathway"$-0.130863454727091$"DOWN"$"organ + age"$0.263443828083318$0.384087499820508
RNA degradation$"RNA degradation"$-0.203251294160385$"DOWN"$"organ + age + organ:age"$0.0156782093193678$0.0466146759227631
Basal transcription factors$"Basal transcription factors"$-0.278516937607847$"DOWN"$"age"$0.000453351781820553$0.00302224630341777
DNA replication$"DNA replication"$-0.109850376895831$"DOWN"$"organ + age"$0.382176049385636$0.504078627244873
PPAR signaling pathway$"PPAR signaling pathway"$-0.0725070384161293$"DOWN"$"organ + age + organ:age"$0.577388695966794$0.686680127703366
Nucleotide excision repair$"Nucleotide excision repair"$-0.191671964399237$"DOWN"$"age"$0.0338693894015474$0.0836797744488347
Mismatch repair$"Mismatch repair"$-0.0372752247752248$"DOWN"$"organ + age"$0.367802221439968$0.489912558958038
Homologous recombination$"Homologous recombination"$-0.0154107256379984$"DOWN"$"organ + age + organ:age"$0.948708603403136$0.963170624796476
Fanconi anemia pathway$"Fanconi anemia pathway"$-0.0793694941422214$"DOWN"$"organ + age + organ:age"$0.541832371458199$0.651372489875741
MAPK signaling pathway$"MAPK signaling pathway"$0.185235219326128$"UP"$"age"$0.0311099349923455$0.0787802916536203
ErbB signaling pathway$"ErbB signaling pathway"$0.00701571156116609$"UP"$"organ + age + organ:age"$0.16696773267323$0.272667608331778
Calcium signaling pathway$"Calcium signaling pathway"$0.238414994096812$"UP"$"organ + age + organ:age"$0.000252976039505505$0.00180434268294599
Neuroactive ligand-receptor interaction$"Neuroactive ligand-receptor interaction"$0.211612251384979$"UP"$"organ + age + organ:age"$0.00144775027967455$0.00845790952862501
Oocyte meiosis$"Oocyte meiosis"$-0.142136272818091$"DOWN"$"organ + age"$0.136361794762996$0.238141925665946
p53 signaling pathway$"p53 signaling pathway"$-0.167678911997094$"DOWN"$"organ + age + organ:age"$0.00914540456385019$0.0317508682698382
Ubiquitin mediated proteolysis$"Ubiquitin mediated proteolysis"$-0.139547952047952$"DOWN"$"organ + age"$0.115122980512152$0.209486079292605
Regulation of autophagy$"Regulation of autophagy"$-0.238261738261738$"DOWN"$"organ + age + organ:age"$0.00269653944109524$0.0127840002422347
Protein processing in endoplasmic reticulum$"Protein processing in endoplasmic reticulum"$-0.0092634638089184$"DOWN"$"organ + age + organ:age"$0.739099260604059$0.815426140376271
Lysosome$"Lysosome"$0.191518708564163$"UP"$"organ + age + organ:age"$0.0103453947590503$0.0344501645476374
Endocytosis$"Endocytosis"$0.221590909090909$"UP"$"organ + age + organ:age"$2.89721604380328e-05$0.000338516821960173
mTOR signaling pathway$"mTOR signaling pathway"$0.0405957678684952$"UP"$"organ + age"$0.321912418078382$0.447585950814618
Wnt signaling pathway$"Wnt signaling pathway"$-0.0875942239578603$"DOWN"$"organ + age + organ:age"$0.0212054936110261$0.0593397426258125
Dorso-ventral axis formation$"Dorso-ventral axis formation"$-0.038909953682681$"DOWN"$"organ + age + organ:age"$0.752810212936005$0.824624345091085
Notch signaling pathway$"Notch signaling pathway"$-0.0271943965125783$"DOWN"$"organ + age + organ:age"$0.529696797421994$0.642583000151271
Hedgehog signaling pathway$"Hedgehog signaling pathway"$-0.202570157115612$"DOWN"$"organ + age + organ:age"$0.00663194344889104$0.0246752756254829
TGF-beta signaling pathway$"TGF-beta signaling pathway"$0.0920556716011262$"UP"$"organ + age + organ:age"$0.424649845641834$0.547034423979616
Focal adhesion$"Focal adhesion"$0.0308555081282354$"UP"$"organ + age + organ:age"$0.906000143068748$0.934049683101836
Cell adhesion molecules (CAMs)$"Cell adhesion molecules (CAMs)"$0.369908500590319$"UP"$"age"$7.29488313085932e-08$2.11234441963144e-06
Adherens junction$"Adherens junction"$0.0417877576968486$"UP"$"organ + age + organ:age"$0.109325158748755$0.204524032940086
Tight junction$"Tight junction"$-0.0500806012169649$"DOWN"$"organ + age + organ:age"$0.389193837720606$0.510242314806936
Toll-like receptor signaling pathway$"Toll-like receptor signaling pathway"$0.0144401053491963$"UP"$"organ + age"$0.843897815761011$0.886492027282071
RIG-I-like receptor signaling pathway$"RIG-I-like receptor signaling pathway"$-0.13523976023976$"DOWN"$"organ + age + organ:age"$0.183525689039518$0.290875047268442
Cytosolic DNA-sensing pathway$"Cytosolic DNA-sensing pathway"$-0.0896035782399418$"DOWN"$"organ + age"$0.483658615385329$0.604144376931529
Jak-STAT signaling pathway$"Jak-STAT signaling pathway"$0.146887203705386$"UP"$"organ + age"$0.0915565617852102$0.179120258216489
Intestinal immune network for IgA production$"Intestinal immune network for IgA production"$0.289619471437653$"UP"$"organ + age + organ:age"$2.3402118151403e-06$4.32939185800956e-05
Regulation of actin cytoskeleton$"Regulation of actin cytoskeleton"$0.212157161020797$"UP"$"age"$0.0129882387916082$0.0411912715962432
Adipocytokine signaling pathway$"Adipocytokine signaling pathway"$0.132651439469621$"UP"$"organ + age + organ:age"$0.0524702639306623$0.118144535531258
Herpes simplex infection$"Herpes simplex infection"$0.236507810371447$"UP"$"organ + age + organ:age"$0.00212461965826447$0.0108015014687339
