# Supplementary material for: Transcriptomic alterations during ageing reflect the shift from cancer to degenerative diseases in the elderly
Source: Nat Commun. 2018 Jan 30;9:327. doi: 10.1038/s41467-017-02395-2 (PMC5790807; doi:10.1038/s41467-017-02395-2)
Supplement: Supplementary file 5 — Supplementary Data 2 [file 41467_2017_2395_MOESM5_ESM.zip › Supplementary Data S2/SpeciesComparison/kegg-1-4+5/nfurzeri.csv]

KEGG pathway$"KEGG pathway"$"Diff"$"Direction of change"$"Interactions"$"P-value"$"FDR corrected p-value"
Glycolysis / Gluconeogenesis$"Glycolysis / Gluconeogenesis"$0.267857142857143$"UP"$"age"$0.00838167183550346$0.0297421103555199
Pentose phosphate pathway$"Pentose phosphate pathway"$0.428571428571429$"UP"$"age"$1.12798195482131e-08$4.17353323283884e-07
Pentose and glucuronate interconversions$"Pentose and glucuronate interconversions"$0.182142857142857$"UP"$"organ + age + organ:age"$0.0803080979627198$0.162076343161125
Fructose and mannose metabolism$"Fructose and mannose metabolism"$0.407142857142857$"UP"$"age"$5.91431010379736e-07$1.40544691484329e-05
Ascorbate and aldarate metabolism$"Ascorbate and aldarate metabolism"$-0.339285714285714$"DOWN"$"age"$0.000254666985280665$0.00180434268294599
Fatty acid biosynthesis$"Fatty acid biosynthesis"$-0.235714285714286$"DOWN"$"organ + age + organ:age"$0.01138229857432$0.03697858951462
Fatty acid elongation$"Fatty acid elongation"$0.185714285714286$"UP"$"organ + age + organ:age"$0.00936501212954429$0.0323165703537642
Fatty acid degradation$"Fatty acid degradation"$-0.378571428571429$"DOWN"$"age"$1.77209480221467e-05$0.000231414732995092
Primary bile acid biosynthesis$"Primary bile acid biosynthesis"$0.189285714285714$"UP"$"organ + age + organ:age"$0.0917117238015357$0.179120258216489
Purine metabolism$"Purine metabolism"$-0.0750000000000001$"DOWN"$"organ + age + organ:age"$0.627772907459451$0.729662751078524
Pyrimidine metabolism$"Pyrimidine metabolism"$-0.228571428571429$"DOWN"$"organ + age + organ:age"$0.00363110787852365$0.0157033626434854
Alanine, aspartate and glutamate metabolism$"Alanine	aspartate and glutamate metabolism"$-0.0142857142857142$"DOWN"$"organ + age + organ:age"$0.00915340346517859$0.0317508682698382
Cysteine and methionine metabolism$"Cysteine and methionine metabolism"$0.192857142857143$"UP"$"organ + age + organ:age"$0.0111992024996941$0.0367422111566318
Histidine metabolism$"Histidine metabolism"$-0.271428571428571$"DOWN"$"age"$0.00155809193076478$0.00881320146298606
Tryptophan metabolism$"Tryptophan metabolism"$0.121428571428571$"UP"$"organ + age + organ:age"$0.385782072426531$0.506766982714142
Selenocompound metabolism$"Selenocompound metabolism"$-0.103571428571429$"DOWN"$"organ + age + organ:age"$0.425732033709579$0.547369757626602
Starch and sucrose metabolism$"Starch and sucrose metabolism"$0.0571428571428572$"UP"$"organ + age"$0.838040780798724$0.883125253183466
N-Glycan biosynthesis$"N-Glycan biosynthesis"$-0.396428571428571$"DOWN"$"age"$3.16258085510898e-06$5.26569712375645e-05
Other glycan degradation$"Other glycan degradation"$0.517857142857143$"UP"$"age"$4.75007937629292e-22$3.16355286461108e-19
Mucin type O-Glycan biosynthesis$"Mucin type O-Glycan biosynthesis"$0.442857142857143$"UP"$"age"$3.10474070354679e-09$1.59058254504782e-07
Glycosaminoglycan degradation$"Glycosaminoglycan degradation"$0.5$"UP"$"age"$2.74526403459113e-21$9.14172923518846e-19
Glycosaminoglycan biosynthesis - chondroitin sulfate / dermatan sulfate$"Glycosaminoglycan biosynthesis - chondroitin sulfate / dermatan sulfate"$0.157142857142857$"UP"$"organ + age + organ:age"$0.00397498327613279$0.0167553092525597
Glycosaminoglycan biosynthesis - heparan sulfate / heparin$"Glycosaminoglycan biosynthesis - heparan sulfate / heparin"$0.157142857142857$"UP"$"organ + age + organ:age"$0.0695873058082032$0.144377400835711
Ether lipid metabolism$"Ether lipid metabolism"$0.0321428571428571$"UP"$"organ + age"$0.604192015336692$0.707191357142771
alpha-Linolenic acid metabolism$"alpha-Linolenic acid metabolism"$-0.207142857142857$"DOWN"$"organ + age"$0.098860097310562$0.189781686965473
Sphingolipid metabolism$"Sphingolipid metabolism"$0.353571428571429$"UP"$"age"$0.00011144806062146$0.000944672509285412
Propanoate metabolism$"Propanoate metabolism"$-0.189285714285714$"DOWN"$"organ + age"$0.0774011321386476$0.157642672796145
Butanoate metabolism$"Butanoate metabolism"$-0.121428571428571$"DOWN"$"organ + age + organ:age"$0.0261319444241176$0.0697093549157343
Nicotinate and nicotinamide metabolism$"Nicotinate and nicotinamide metabolism"$0.0964285714285714$"UP"$"organ + age + organ:age"$0.00207241465284856$0.0106171396830549
Retinol metabolism$"Retinol metabolism"$0.103571428571429$"UP"$"organ + age + organ:age"$0.454849907631927$0.575912620689854
Porphyrin and chlorophyll metabolism$"Porphyrin and chlorophyll metabolism"$-0.0214285714285714$"DOWN"$"organ + age + organ:age"$0.029010535236378$0.0748876607264642
Nitrogen metabolism$"Nitrogen metabolism"$-0.121428571428571$"DOWN"$"organ + age + organ:age"$0.338347431234795$0.46081674683512
Metabolism of xenobiotics by cytochrome P450$"Metabolism of xenobiotics by cytochrome P450"$0.232142857142857$"UP"$"organ + age"$0.052217760087337$0.118144535531258
Drug metabolism - cytochrome P450$"Drug metabolism - cytochrome P450"$0.0642857142857143$"UP"$"organ + age"$0.78862374663683$0.8498760764727
Biosynthesis of unsaturated fatty acids$"Biosynthesis of unsaturated fatty acids"$-0.503571428571429$"DOWN"$"age"$1.82986459160999e-14$1.52336227251532e-12
ABC transporters$"ABC transporters"$0.107142857142857$"UP"$"organ + age"$0.16424898669743$0.271217677314871
mRNA surveillance pathway$"mRNA surveillance pathway"$0.135714285714286$"UP"$"organ + age"$0.195790492809311$0.307538840120286
RNA degradation$"RNA degradation"$0$"DOWN"$"organ + age + organ:age"$0.67302127009943$0.759715535400373
Basal transcription factors$"Basal transcription factors"$0.267857142857143$"UP"$"age"$4.53903174535033e-06$7.19760748191267e-05
DNA replication$"DNA replication"$-0.425$"DOWN"$"age"$1.58881501225362e-07$4.40896165900381e-06
PPAR signaling pathway$"PPAR signaling pathway"$-0.428571428571429$"DOWN"$"age"$5.49667012052633e-08$1.66399195466842e-06
Nucleotide excision repair$"Nucleotide excision repair"$-0.489285714285714$"DOWN"$"age"$4.58572926232954e-17$6.10819137742295e-15
Mismatch repair$"Mismatch repair"$-0.521428571428571$"DOWN"$"age"$2.72084746698852e-17$4.53021103253589e-15
Homologous recombination$"Homologous recombination"$-0.5$"DOWN"$"organ + age + organ:age"$1.32961566898334e-16$1.4758733925715e-14
Fanconi anemia pathway$"Fanconi anemia pathway"$-0.532142857142857$"DOWN"$"age"$3.68641655591275e-20$8.18384475412631e-18
MAPK signaling pathway$"MAPK signaling pathway"$0.264285714285714$"UP"$"age"$6.34436265654489e-07$1.40544691484329e-05
ErbB signaling pathway$"ErbB signaling pathway"$-0.0714285714285714$"DOWN"$"age"$0.000746874539228105$0.00478286964544152
Calcium signaling pathway$"Calcium signaling pathway"$0.389285714285714$"UP"$"age"$4.97055596049239e-06$7.69858202253007e-05
Neuroactive ligand-receptor interaction$"Neuroactive ligand-receptor interaction"$0.221428571428571$"UP"$"organ + age + organ:age"$0.00301247603758203$0.0138127298507004
Oocyte meiosis$"Oocyte meiosis"$-0.264285714285714$"DOWN"$"organ + age + organ:age"$0.00438690511046792$0.0181570671145835
p53 signaling pathway$"p53 signaling pathway"$0.514285714285714$"UP"$"age"$1.76585362761667e-16$1.68008359427529e-14
Ubiquitin mediated proteolysis$"Ubiquitin mediated proteolysis"$0.025$"UP"$"organ + age"$0.936887305158343$0.957004517232295
Regulation of autophagy$"Regulation of autophagy"$0.421428571428571$"UP"$"organ + age + organ:age"$5.02304523545675e-09$2.2302320845428e-07
Protein processing in endoplasmic reticulum$"Protein processing in endoplasmic reticulum"$-0.267857142857143$"DOWN"$"age"$5.87275429154076e-05$0.000583769307188977
Lysosome$"Lysosome"$0.357142857142857$"UP"$"age"$1.48065531021472e-06$2.9882316260697e-05
Endocytosis$"Endocytosis"$-0.0750000000000001$"DOWN"$"organ + age"$0.670611632152965$0.758280724981111
mTOR signaling pathway$"mTOR signaling pathway"$0.146428571428571$"UP"$"organ + age + organ:age"$0.168207298677344$0.272667608331778
Wnt signaling pathway$"Wnt signaling pathway"$-0.00714285714285712$"DOWN"$"organ + age + organ:age"$0.0111320681738588$0.0367027594247029
Dorso-ventral axis formation$"Dorso-ventral axis formation"$0.253571428571429$"UP"$"age"$0.000131519949430071$0.00106819861366375
Notch signaling pathway$"Notch signaling pathway"$0.285714285714286$"UP"$"organ + age + organ:age"$0.000925594219848885$0.00565546560017759
Hedgehog signaling pathway$"Hedgehog signaling pathway"$0.389285714285714$"UP"$"organ + age + organ:age"$2.49487957853367e-08$8.30794899651713e-07
TGF-beta signaling pathway$"TGF-beta signaling pathway"$-0.153571428571429$"DOWN"$"organ + age + organ:age"$0.106727768735513$0.203067602256798
Focal adhesion$"Focal adhesion"$-0.0642857142857142$"DOWN"$"organ + age + organ:age"$0.210859955057407$0.325075764046835
Cell adhesion molecules (CAMs)$"Cell adhesion molecules (CAMs)"$0.0214285714285714$"UP"$"organ + age + organ:age"$0.027352543669899$0.0716703060396831
Adherens junction$"Adherens junction"$0.110714285714286$"UP"$"organ + age + organ:age"$2.3834889051354e-05$0.000283464930503602
Tight junction$"Tight junction"$0.210714285714286$"UP"$"organ + age + organ:age"$0.0047356339660409$0.019349277431799
Toll-like receptor signaling pathway$"Toll-like receptor signaling pathway"$0.153571428571429$"UP"$"organ + age + organ:age"$5.07891320499931e-05$0.000534207287962486
RIG-I-like receptor signaling pathway$"RIG-I-like receptor signaling pathway"$0.5$"UP"$"age"$2.25948897472545e-14$1.65661893615706e-12
Cytosolic DNA-sensing pathway$"Cytosolic DNA-sensing pathway"$0.478571428571429$"UP"$"age"$2.48741582005564e-14$1.65661893615706e-12
Jak-STAT signaling pathway$"Jak-STAT signaling pathway"$0.342857142857143$"UP"$"age"$6.7746178821618e-09$2.81816939081978e-07
Intestinal immune network for IgA production$"Intestinal immune network for IgA production"$0.371428571428571$"UP"$"age"$1.74285359800135e-05$0.000231414732995092
Regulation of actin cytoskeleton$"Regulation of actin cytoskeleton"$-0.0142857142857142$"DOWN"$"organ + age + organ:age"$0.137307056239825$0.238141925665946
Adipocytokine signaling pathway$"Adipocytokine signaling pathway"$0.271428571428571$"UP"$"age"$6.29842239782709e-07$1.40544691484329e-05
Herpes simplex infection$"Herpes simplex infection"$-0.121428571428571$"DOWN"$"organ + age + organ:age"$0.113706061324929$0.208044606709897
