# Supplementary material for: Transcriptomic alterations during ageing reflect the shift from cancer to degenerative diseases in the elderly
Source: Nat Commun. 2018 Jan 30;9:327. doi: 10.1038/s41467-017-02395-2 (PMC5790807; doi:10.1038/s41467-017-02395-2)
Supplement: Supplementary file 5 — Supplementary Data 2 [file 41467_2017_2395_MOESM5_ESM.zip › Supplementary Data S2/SpeciesComparison/kegg-1-4+5/skin.csv]

KEGG pathway$"KEGG pathway"$"Diff"$"Direction of change"$"Interactions"$"P-value"$"FDR corrected p-value"
Glycolysis / Gluconeogenesis$"Glycolysis / Gluconeogenesis"$-0.0394579428867736$"DOWN"$"age + species + age:species"$0.56949294276$0.678501430909052
Pentose phosphate pathway$"Pentose phosphate pathway"$0.0406225693544205$"UP"$"age + species + age:species"$0.198461116026598$0.310270195478203
Pentose and glucuronate interconversions$"Pentose and glucuronate interconversions"$0.0617351568576614$"UP"$"age + species + age:species"$0.660196049363438$0.749834116313175
Fructose and mannose metabolism$"Fructose and mannose metabolism"$0.0872374902774176$"UP"$"age + species + age:species"$0.144405171406857$0.245341439175935
Ascorbate and aldarate metabolism$"Ascorbate and aldarate metabolism"$-0.189893838660691$"DOWN"$"age + species + age:species"$0.00258283010236189$0.0124649626679204
Fatty acid biosynthesis$"Fatty acid biosynthesis"$-0.00695789658876261$"DOWN"$"age + species + age:species"$0.365392486838417$0.488060320335747
Fatty acid elongation$"Fatty acid elongation"$-0.0570766509870736$"DOWN"$"age + species + age:species"$0.160617518251132$0.268098413922942
Fatty acid degradation$"Fatty acid degradation"$-0.160987212489351$"DOWN"$"age"$0.0605406767251332$0.131786813050869
Primary bile acid biosynthesis$"Primary bile acid biosynthesis"$-0.00745560020741509$"DOWN"$"age"$0.595881672568872$0.701161120019202
Purine metabolism$"Purine metabolism"$-0.0787964369050705$"DOWN"$"age + species + age:species"$0.450693971908135$0.573615084505371
Pyrimidine metabolism$"Pyrimidine metabolism"$-0.0808867921034113$"DOWN"$"age + species + age:species"$0.400119216565202$0.520467574672704
Alanine, aspartate and glutamate metabolism$"Alanine	aspartate and glutamate metabolism"$0.0439671376717656$"UP"$"age + species + age:species"$0.0859486737683265$0.170871094715539
Cysteine and methionine metabolism$"Cysteine and methionine metabolism"$0.123739073669395$"UP"$"age + species + age:species"$0.0617303616359445$0.133049905661939
Histidine metabolism$"Histidine metabolism"$0.0308377162117116$"UP"$"age + species + age:species"$0.891947182573546$0.921221103985438
Tryptophan metabolism$"Tryptophan metabolism"$0.00984457757694723$"UP"$"age + species + age:species"$0.263555536663622$0.384087499820508
Selenocompound metabolism$"Selenocompound metabolism"$-0.0359142931219675$"DOWN"$"age + species + age:species"$0.856264759508941$0.895246985609034
Starch and sucrose metabolism$"Starch and sucrose metabolism"$0.108499388866254$"UP"$"age + species + age:species"$0.234604916243722$0.35111657127712
N-Glycan biosynthesis$"N-Glycan biosynthesis"$0.111525426867662$"UP"$"age + species + age:species"$0.0143373487466559$0.043890729645009
Other glycan degradation$"Other glycan degradation"$0.186808076225045$"UP"$"age"$0.0197127130377426$0.0558666675878151
Mucin type O-Glycan biosynthesis$"Mucin type O-Glycan biosynthesis"$0.0466746453572355$"UP"$"age + species + age:species"$0.640153493844432$0.737616309516248
Glycosaminoglycan degradation$"Glycosaminoglycan degradation"$0.339901709322567$"UP"$"age"$3.3321505482273e-08$1.05676774529494e-06
Glycosaminoglycan biosynthesis - chondroitin sulfate / dermatan sulfate$"Glycosaminoglycan biosynthesis - chondroitin sulfate / dermatan sulfate"$-0.133941997851772$"DOWN"$"age + species + age:species"$0.0279078269080882$0.0726039559405732
Glycosaminoglycan biosynthesis - heparan sulfate / heparin$"Glycosaminoglycan biosynthesis - heparan sulfate / heparin"$0.0265773732360458$"UP"$"age + species + age:species"$0.370741738556029$0.49202904867442
Ether lipid metabolism$"Ether lipid metabolism"$0.0287473610133708$"UP"$"age + species + age:species"$0.769421770389524$0.837631937454378
alpha-Linolenic acid metabolism$"alpha-Linolenic acid metabolism"$-0.115895264639431$"DOWN"$"age + species + age:species"$0.170037092445936$0.274865785361635
Sphingolipid metabolism$"Sphingolipid metabolism"$0.107394486832846$"UP"$"age + species + age:species"$0.264989476337818$0.385334042010889
Propanoate metabolism$"Propanoate metabolism"$0.103811020778547$"UP"$"age + species + age:species"$0.126352851640818$0.226822100250094
Butanoate metabolism$"Butanoate metabolism"$-0.0334257750287048$"DOWN"$"age + species + age:species"$0.358155478294479$0.48091038012928
Nicotinate and nicotinamide metabolism$"Nicotinate and nicotinamide metabolism"$-0.149251361161524$"DOWN"$"age + species + age:species"$0.0295471407582541$0.0759783619497963
Retinol metabolism$"Retinol metabolism"$0.228286695803548$"UP"$"age"$0.00270652257380644$0.0127840002422347
Porphyrin and chlorophyll metabolism$"Porphyrin and chlorophyll metabolism"$0.0772137393977554$"UP"$"age + species + age:species"$0.365678828599907$0.488060320335747
Nitrogen metabolism$"Nitrogen metabolism"$0.267684914256084$"UP"$"age"$2.80266001492505e-06$4.91203044721075e-05
Metabolism of xenobiotics by cytochrome P450$"Metabolism of xenobiotics by cytochrome P450"$0.228147338790326$"UP"$"age"$0.00176201683527327$0.0095406765226992
Drug metabolism - cytochrome P450$"Drug metabolism - cytochrome P450"$0.182637319900737$"UP"$"age"$0.0140687722953288$0.0435804760404139
Biosynthesis of unsaturated fatty acids$"Biosynthesis of unsaturated fatty acids"$-0.28271556353939$"DOWN"$"age + species + age:species"$1.87945346744557e-06$3.68151767446692e-05
ABC transporters$"ABC transporters"$-0.0372979091818216$"DOWN"$"age + species + age:species"$0.290838620937347$0.411761444525622
mRNA surveillance pathway$"mRNA surveillance pathway"$-0.118433553094559$"DOWN"$"age"$0.0976392479168468$0.188486200326435
RNA degradation$"RNA degradation"$-0.18323456424312$"DOWN"$"age + species + age:species"$0.00182451052683673$0.00972099208698611
Basal transcription factors$"Basal transcription factors"$-0.0364816752472314$"DOWN"$"age + species + age:species"$0.490168225015341$0.609052309440704
DNA replication$"DNA replication"$-0.0509449424052743$"DOWN"$"age"$0.769715834417537$0.837631937454378
PPAR signaling pathway$"PPAR signaling pathway"$-0.0580322419348865$"DOWN"$"age + species + age:species"$0.634001263813003$0.734338855129495
Nucleotide excision repair$"Nucleotide excision repair"$0.028966350605578$"UP"$"age + species + age:species"$0.0465598720126134$0.108044859792336
Mismatch repair$"Mismatch repair"$-0.180666413570873$"DOWN"$"age + species + age:species"$0.0136497660695339$0.0426795502455849
Homologous recombination$"Homologous recombination"$-0.0861524963887552$"DOWN"$"age + species + age:species"$0.0856515998549281$0.17079031587839
Fanconi anemia pathway$"Fanconi anemia pathway"$-0.216670293344198$"DOWN"$"age + species + age:species"$0.0026764991472378$0.0127840002422347
MAPK signaling pathway$"MAPK signaling pathway"$0.091627236193933$"UP"$"age + species + age:species"$0.0296844654234156$0.0760378998922877
ErbB signaling pathway$"ErbB signaling pathway"$-0.128347809178118$"DOWN"$"age + species + age:species"$0.00201585685702435$0.0104657364282344
Calcium signaling pathway$"Calcium signaling pathway"$0.184349420348902$"UP"$"age + species + age:species"$0.000225210995403923$0.00164824750482431
Neuroactive ligand-receptor interaction$"Neuroactive ligand-receptor interaction"$0.0721670247046187$"UP"$"age + species + age:species"$0.00202714714600937$0.0104657364282344
Oocyte meiosis$"Oocyte meiosis"$-0.0699373124930552$"DOWN"$"age"$0.14089698742272$0.241227232965377
p53 signaling pathway$"p53 signaling pathway"$0.0241585336493945$"UP"$"age + species + age:species"$0.110910419068977$0.205059654080784
Ubiquitin mediated proteolysis$"Ubiquitin mediated proteolysis"$0.0157373884217933$"UP"$"age + species + age:species"$0.382837228894348$0.504078627244873
Regulation of autophagy$"Regulation of autophagy"$0.245696368384014$"UP"$"age"$4.77256576072095e-05$0.00051266593494196
Protein processing in endoplasmic reticulum$"Protein processing in endoplasmic reticulum"$-0.173111272639727$"DOWN"$"age + species + age:species"$0.0254913809621946$0.0690132508976487
Lysosome$"Lysosome"$0.147847836956924$"UP"$"age + species + age:species"$0.0143666352291471$0.043890729645009
Endocytosis$"Endocytosis"$-0.129283491981184$"DOWN"$"age + species + age:species"$0.0953435468409694$0.184589541267691
mTOR signaling pathway$"mTOR signaling pathway"$-0.0045191488573651$"DOWN"$"age"$0.985132636939593$0.989865229368391
Wnt signaling pathway$"Wnt signaling pathway"$-0.0527466295047965$"DOWN"$"age + species + age:species"$0.580036184518983$0.688599106755157
Dorso-ventral axis formation$"Dorso-ventral axis formation"$0.0325796788769955$"UP"$"age + species + age:species"$0.421937271571244$0.544593455167536
Notch signaling pathway$"Notch signaling pathway"$0.0167726119485907$"UP"$"age + species + age:species"$0.955047032890213$0.966581043124465
Hedgehog signaling pathway$"Hedgehog signaling pathway"$-0.120722989740361$"DOWN"$"age + species + age:species"$0.00222853745485209$0.0111285240479099
TGF-beta signaling pathway$"TGF-beta signaling pathway"$-0.0358446146153562$"DOWN"$"age + species + age:species"$0.803808837603124$0.856538697349889
Focal adhesion$"Focal adhesion"$-0.122375365754287$"DOWN"$"age + species + age:species"$0.0361576812877419$0.0875673299550405
Cell adhesion molecules (CAMs)$"Cell adhesion molecules (CAMs)"$0.104049918515501$"UP"$"age + species + age:species"$0.0404411915896989$0.0955100482224803
Adherens junction$"Adherens junction"$0.0507657691025594$"UP"$"age + species + age:species"$0.694168118724903$0.779622204166586
Tight junction$"Tight junction"$0.0179471924886107$"UP"$"age + species + age:species"$0.736265976620919$0.814540100381282
Toll-like receptor signaling pathway$"Toll-like receptor signaling pathway"$-0.0073062891218193$"DOWN"$"age + species + age:species"$0.240180523109723$0.357852859935292
RIG-I-like receptor signaling pathway$"RIG-I-like receptor signaling pathway"$0.147718434016075$"UP"$"age + species + age:species"$0.00796841187339166$0.02868628274421
Cytosolic DNA-sensing pathway$"Cytosolic DNA-sensing pathway"$0.188112059705915$"UP"$"age + species + age:species"$0.00408770308118299$0.0171220770570306
Jak-STAT signaling pathway$"Jak-STAT signaling pathway"$0.110241351531538$"UP"$"age + species + age:species"$0.170993768569139$0.275742977886311
Intestinal immune network for IgA production$"Intestinal immune network for IgA production"$0.114621143375681$"UP"$"age + species + age:species"$0.0397196560044427$0.0944760389248529
Regulation of actin cytoskeleton$"Regulation of actin cytoskeleton"$0.0714901477832512$"UP"$"age + species + age:species"$0.00023674141387813$0.00171380197437864
Adipocytokine signaling pathway$"Adipocytokine signaling pathway"$0.151759787399533$"UP"$"age + species + age:species"$0.0527244481230821$0.118230580639639
Herpes simplex infection$"Herpes simplex infection"$-0.153023954590911$"DOWN"$"age + species + age:species"$1.79608195282792e-07$4.78476232233358e-06
