# Supplementary material for: Transcriptomic alterations during ageing reflect the shift from cancer to degenerative diseases in the elderly
Source: Nat Commun. 2018 Jan 30;9:327. doi: 10.1038/s41467-017-02395-2 (PMC5790807; doi:10.1038/s41467-017-02395-2)
Supplement: Supplementary file 5 — Supplementary Data 2 [file 41467_2017_2395_MOESM5_ESM.zip › Supplementary Data S2/SpeciesComparison/kegg-1-4+5/brain.csv]

KEGG pathway$"KEGG pathway"$"Diff"$"Direction of change"$"Interactions"$"P-value"$"FDR corrected p-value"
Glycolysis / Gluconeogenesis$"Glycolysis / Gluconeogenesis"$0.0417903525046383$"UP"$"age"$0.870545840267505$0.9061433500283
Pentose phosphate pathway$"Pentose phosphate pathway"$0.333776540919398$"UP"$"age"$2.0581904450274e-05$0.000254169283396285
Pentose and glucuronate interconversions$"Pentose and glucuronate interconversions"$-0.185734900020614$"DOWN"$"age"$0.0338095836301904$0.0836797744488347
Fructose and mannose metabolism$"Fructose and mannose metabolism"$0.259482580911152$"UP"$"age"$0.00578094289587443$0.0230545387344454
Ascorbate and aldarate metabolism$"Ascorbate and aldarate metabolism"$-0.225886415172129$"DOWN"$"age"$0.00156149815710564$0.00881320146298606
Fatty acid biosynthesis$"Fatty acid biosynthesis"$-0.229983508554937$"DOWN"$"age + species + age:species"$0.00641748562247$0.0244231167118001
Fatty acid elongation$"Fatty acid elongation"$-0.015842094413523$"DOWN"$"age + species + age:species"$0.324257765967843$0.449907650280382
Fatty acid degradation$"Fatty acid degradation"$-0.0854926819212533$"DOWN"$"age + species + age:species"$0.34791359268029$0.470303570720124
Primary bile acid biosynthesis$"Primary bile acid biosynthesis"$0.0385126777983921$"UP"$"age + species + age:species"$0.0941361819247245$0.183121679838001
Purine metabolism$"Purine metabolism"$-0.0136569779426923$"DOWN"$"age + species + age:species"$0.0138789293356125$0.0431933034463454
Pyrimidine metabolism$"Pyrimidine metabolism"$-0.246645021645022$"DOWN"$"age + species + age:species"$0.000415498395959392$0.00282369318070362
Alanine, aspartate and glutamate metabolism$"Alanine	aspartate and glutamate metabolism"$-0.138208616780045$"DOWN"$"age + species + age:species"$0.109045978612999$0.204524032940086
Cysteine and methionine metabolism$"Cysteine and methionine metabolism"$-0.148041640898784$"DOWN"$"age"$0.145450164227151$0.246488064568148
Histidine metabolism$"Histidine metabolism"$-0.174263038548753$"DOWN"$"age + species + age:species"$0.0470731972785947$0.10885676870675
Tryptophan metabolism$"Tryptophan metabolism"$0.0767522160379303$"UP"$"age + species + age:species"$0.609315883493432$0.711372773389143
Selenocompound metabolism$"Selenocompound metabolism"$-0.294717584003298$"DOWN"$"age"$9.12332574526244e-05$0.000821099317073619
Starch and sucrose metabolism$"Starch and sucrose metabolism"$0.0827612863327149$"UP"$"age"$0.647756606528805$0.742523063594121
N-Glycan biosynthesis$"N-Glycan biosynthesis"$-0.168527107812822$"DOWN"$"age"$0.0658984116925786$0.138449028981884
Other glycan degradation$"Other glycan degradation"$0.337600494743352$"UP"$"age"$1.09991345990906e-05$0.000155860077510518
Mucin type O-Glycan biosynthesis$"Mucin type O-Glycan biosynthesis"$0.0559936095650382$"UP"$"age + species + age:species"$0.562612306206851$0.672710585159359
Glycosaminoglycan degradation$"Glycosaminoglycan degradation"$0.190105132962276$"UP"$"age + species + age:species"$0.033644679926113$0.0836797744488347
Glycosaminoglycan biosynthesis - chondroitin sulfate / dermatan sulfate$"Glycosaminoglycan biosynthesis - chondroitin sulfate / dermatan sulfate"$0.0409709338280766$"UP"$"age + species + age:species"$0.441753098876917$0.566873918790033
Glycosaminoglycan biosynthesis - heparan sulfate / heparin$"Glycosaminoglycan biosynthesis - heparan sulfate / heparin"$0.0688311688311689$"UP"$"age + species + age:species"$0.646063355413684$0.741858956388817
Ether lipid metabolism$"Ether lipid metabolism"$-0.241728509585653$"DOWN"$"age + species + age:species"$0.00345555436655063$0.0152231945844387
alpha-Linolenic acid metabolism$"alpha-Linolenic acid metabolism"$-0.186281179138322$"DOWN"$"age + species + age:species"$0.0014901428517699$0.00862987077633699
Sphingolipid metabolism$"Sphingolipid metabolism"$0.251834673263245$"UP"$"age"$0.00154500198557526$0.00881320146298606
Propanoate metabolism$"Propanoate metabolism"$-0.13356524427953$"DOWN"$"age"$0.146051600299377$0.246879101013668
Butanoate metabolism$"Butanoate metabolism"$-0.152685013399299$"DOWN"$"age + species + age:species"$0.154556954061258$0.258630480916578
Nicotinate and nicotinamide metabolism$"Nicotinate and nicotinamide metabolism"$-0.0406977942692228$"DOWN"$"age + species + age:species"$0.00595436610980594$0.0232037722398575
Retinol metabolism$"Retinol metabolism"$-0.175355596784168$"DOWN"$"age"$0.113060947073345$0.207434134299855
Porphyrin and chlorophyll metabolism$"Porphyrin and chlorophyll metabolism"$0.0600907029478459$"UP"$"age"$0.220314091489266$0.335764725244511
Nitrogen metabolism$"Nitrogen metabolism"$-0.0483457019171305$"DOWN"$"age"$0.790074394080718$0.85006388765389
Metabolism of xenobiotics by cytochrome P450$"Metabolism of xenobiotics by cytochrome P450"$0.299907235621521$"UP"$"age"$0.000453790736248914$0.00302224630341777
Drug metabolism - cytochrome P450$"Drug metabolism - cytochrome P450"$0.233534322820037$"UP"$"age + species + age:species"$0.00953810920947522$0.0325763114539
Biosynthesis of unsaturated fatty acids$"Biosynthesis of unsaturated fatty acids"$-0.249649556792414$"DOWN"$"age"$0.00602674047244426$0.0232037722398575
ABC transporters$"ABC transporters"$0.140120593692022$"UP"$"age"$0.111420776071924$0.205059654080784
mRNA surveillance pathway$"mRNA surveillance pathway"$0.0666460523603381$"UP"$"age + species + age:species"$0.00244236537720038$0.0118731046804048
RNA degradation$"RNA degradation"$0.154596990311276$"UP"$"age + species + age:species"$0.0607485759859111$0.131786813050869
Basal transcription factors$"Basal transcription factors"$0.0286796536796536$"UP"$"age + species + age:species"$0.536047026972548$0.646752391238617
DNA replication$"DNA replication"$-0.00218511647083075$"DOWN"$"age + species + age:species"$0.959398231118439$0.968120033219516
PPAR signaling pathway$"PPAR signaling pathway"$-0.112806637806638$"DOWN"$"age + species + age:species"$0.0163407393672763$0.0481371687665934
Nucleotide excision repair$"Nucleotide excision repair"$-0.0469800041228613$"DOWN"$"age + species + age:species"$0.714505230796678$0.798423630386892
Mismatch repair$"Mismatch repair"$0.0811224489795919$"UP"$"age + species + age:species"$0.306273145072458$0.429427188670014
Homologous recombination$"Homologous recombination"$0.0822150072150072$"UP"$"age + species + age:species"$0.342844314399803$0.465039334807065
Fanconi anemia pathway$"Fanconi anemia pathway"$-0.0341424448567306$"DOWN"$"age + species + age:species"$0.871791529377071$0.9061433500283
MAPK signaling pathway$"MAPK signaling pathway"$0.223701298701299$"UP"$"age"$0.00192567501238948$0.0100984217185149
ErbB signaling pathway$"ErbB signaling pathway"$-0.00682848897134608$"DOWN"$"age + species + age:species"$0.52346309416498$0.637894778554277
Calcium signaling pathway$"Calcium signaling pathway"$-0.00027313955885383$"DOWN"$"age + species + age:species"$0.986187548444214$0.989865229368391
Neuroactive ligand-receptor interaction$"Neuroactive ligand-receptor interaction"$0.0161152339723769$"UP"$"age + species + age:species"$0.151320889024219$0.253853179068338
Oocyte meiosis$"Oocyte meiosis"$-0.219057926200783$"DOWN"$"age + species + age:species"$9.36316749180975e-05$0.000831449273272706
p53 signaling pathway$"p53 signaling pathway"$0.0628220985363842$"UP"$"age + species + age:species"$0.588129953042645$0.695727440011371
Ubiquitin mediated proteolysis$"Ubiquitin mediated proteolysis"$0.0120181405895691$"UP"$"age"$0.479266535620095$0.601113959930289
Regulation of autophagy$"Regulation of autophagy"$0.153231292517007$"UP"$"age + species + age:species"$0.110668462097512$0.205059654080784
Protein processing in endoplasmic reticulum$"Protein processing in endoplasmic reticulum"$-0.0712894248608534$"DOWN"$"age"$0.555308009616128$0.665171105043779
Lysosome$"Lysosome"$0.338693052978767$"UP"$"age"$4.19820575023285e-07$1.07538654986734e-05
Endocytosis$"Endocytosis"$-0.0871315192743765$"DOWN"$"age + species + age:species"$0.265771367548393$0.385629043109434
mTOR signaling pathway$"mTOR signaling pathway"$0.0581787260358689$"UP"$"age + species + age:species"$0.720721523058409$0.802676478857693
Wnt signaling pathway$"Wnt signaling pathway"$-0.134657802514945$"DOWN"$"age"$0.00300729344337017$0.0138127298507004
Dorso-ventral axis formation$"Dorso-ventral axis formation"$0.221243042671614$"UP"$"age + species + age:species"$0.000119568474278686$0.000995407548370058
Notch signaling pathway$"Notch signaling pathway"$-0.0243094207379922$"DOWN"$"age"$0.740927495126954$0.815426140376271
Hedgehog signaling pathway$"Hedgehog signaling pathway"$0.220150484436199$"UP"$"age + species + age:species"$0.00011205574809842$0.000944672509285412
TGF-beta signaling pathway$"TGF-beta signaling pathway"$-0.178086992372707$"DOWN"$"age"$0.109668285609422$0.204591255506652
Focal adhesion$"Focal adhesion"$-0.043975468975469$"DOWN"$"age + species + age:species"$0.818831689258022$0.868378829690832
Cell adhesion molecules (CAMs)$"Cell adhesion molecules (CAMs)"$-0.0273139558853845$"DOWN"$"age + species + age:species"$0.926183921702468$0.948419837944865
Adherens junction$"Adherens junction"$-0.163610595753453$"DOWN"$"age + species + age:species"$0.00599376641855485$0.0232037722398575
Tight junction$"Tight junction"$-0.162791177076891$"DOWN"$"age + species + age:species"$0.0059513046308219$0.0232037722398575
Toll-like receptor signaling pathway$"Toll-like receptor signaling pathway"$0.208951762523191$"UP"$"age"$0.0323879767717536$0.0813977076603317
RIG-I-like receptor signaling pathway$"RIG-I-like receptor signaling pathway"$0.0570861678004536$"UP"$"age + species + age:species"$0.175037392135547$0.280903381113914
Cytosolic DNA-sensing pathway$"Cytosolic DNA-sensing pathway"$0.0655534941249226$"UP"$"age + species + age:species"$0.659421099880105$0.749834116313175
Jak-STAT signaling pathway$"Jak-STAT signaling pathway"$0.267676767676768$"UP"$"age"$0.00102178039304338$0.0061306823582603
Intestinal immune network for IgA production$"Intestinal immune network for IgA production"$0.33678107606679$"UP"$"age"$2.00048668487807e-05$0.000254169283396285
Regulation of actin cytoskeleton$"Regulation of actin cytoskeleton"$0.0355081426509998$"UP"$"age"$0.49410246417489$0.610968427238335
Adipocytokine signaling pathway$"Adipocytokine signaling pathway"$0.180545248402391$"UP"$"age + species + age:species"$0.014854861918738$0.044721572816898
Herpes simplex infection$"Herpes simplex infection"$0.32394351680066$"UP"$"age + species + age:species"$9.88588214797934e-06$0.000143130380664223
