# Supplementary material for: Transcriptomic alterations during ageing reflect the shift from cancer to degenerative diseases in the elderly
Source: Nat Commun. 2018 Jan 30;9:327. doi: 10.1038/s41467-017-02395-2 (PMC5790807; doi:10.1038/s41467-017-02395-2)
Supplement: Supplementary file 5 — Supplementary Data 2 [file 41467_2017_2395_MOESM5_ESM.zip › Supplementary Data S2/SpeciesComparison/kegg-1-4+5/fibroblasts.csv]

KEGG pathway$"KEGG pathway"$"Diff"$"Direction of change"$"Interactions"$"P-value"$"FDR corrected p-value"
Pentose phosphate pathway$"Pentose phosphate pathway"$-0.382083333333333$"DOWN"$"organ + age + organ:age"$5.59058086896435e-08$9.73175188301201e-08
Pentose and glucuronate interconversions$"Pentose and glucuronate interconversions"$0.399583333333333$"UP"$"organ + age + organ:age"$1.32382176202491e-09$2.70520099196394e-09
Fructose and mannose metabolism$"Fructose and mannose metabolism"$-0.275625$"DOWN"$"age"$1.1121440560803e-08$2.09083082543096e-08
Fatty acid biosynthesis$"Fatty acid biosynthesis"$-0.035$"DOWN"$"organ + age + organ:age"$0.202180791863663$0.231768224819321
Fatty acid elongation$"Fatty acid elongation"$-0.56$"DOWN"$"organ + age"$8.23270762753342e-33$4.83671573117588e-32
Fatty acid degradation$"Fatty acid degradation"$-0.21875$"DOWN"$"organ + age + organ:age"$0.000135270811388025$0.000186992003977563
Cysteine and methionine metabolism$"Cysteine and methionine metabolism"$-0.508958333333333$"DOWN"$"organ + age + organ:age"$4.6235856302472e-21$1.67160403555091e-20
Tryptophan metabolism$"Tryptophan metabolism"$-0.0233333333333333$"DOWN"$"organ + age + organ:age"$2.43434366835412e-07$3.94531560043599e-07
Selenocompound metabolism$"Selenocompound metabolism"$0.231875$"UP"$"organ + age + organ:age"$2.12511895512039e-06$3.22195454485994e-06
Starch and sucrose metabolism$"Starch and sucrose metabolism"$0.138541666666667$"UP"$"organ + age + organ:age"$1.81101644997071e-07$3.03992046959369e-07
N-Glycan biosynthesis$"N-Glycan biosynthesis"$0.545416666666667$"UP"$"organ + age + organ:age"$7.21811853356107e-33$4.83671573117588e-32
Other glycan degradation$"Other glycan degradation"$0.56$"UP"$"organ + age"$1.32949330533043e-31$6.94290948339227e-31
Mucin type O-Glycan biosynthesis$"Mucin type O-Glycan biosynthesis"$0.326666666666667$"UP"$"organ + age + organ:age"$4.06995224480762e-14$1.00677766055768e-13
Glycosaminoglycan biosynthesis - chondroitin sulfate / dermatan sulfate$"Glycosaminoglycan biosynthesis - chondroitin sulfate / dermatan sulfate"$0.56$"UP"$"organ + age + organ:age"$7.11334612136239e-25$3.03933879730939e-24
Glycosaminoglycan biosynthesis - heparan sulfate / heparin$"Glycosaminoglycan biosynthesis - heparan sulfate / heparin"$0.421458333333333$"UP"$"organ + age + organ:age"$2.43060195707834e-08$4.39378046087238e-08
Ether lipid metabolism$"Ether lipid metabolism"$0.11375$"UP"$"organ + age + organ:age"$0.126333648896658$0.152248243542126
Sphingolipid metabolism$"Sphingolipid metabolism"$0.538125$"UP"$"age"$6.13166141748968e-16$1.60104492567786e-15
Propanoate metabolism$"Propanoate metabolism"$-0.545416666666667$"DOWN"$"organ + age + organ:age"$2.44579313307204e-21$9.57935643786549e-21
Butanoate metabolism$"Butanoate metabolism"$0.0204166666666667$"UP"$"organ + age + organ:age"$0.889574204253471$0.889574204253471
Nicotinate and nicotinamide metabolism$"Nicotinate and nicotinamide metabolism"$-0.144375$"DOWN"$"organ + age + organ:age"$0.0149595752078169$0.019002703642362
Retinol metabolism$"Retinol metabolism"$0.457916666666667$"UP"$"organ + age + organ:age"$6.00795209062406e-13$1.344636896473e-12
Porphyrin and chlorophyll metabolism$"Porphyrin and chlorophyll metabolism"$-0.4725$"DOWN"$"age"$2.814159480265e-13$6.61327477862276e-13
Metabolism of xenobiotics by cytochrome P450$"Metabolism of xenobiotics by cytochrome P450"$-0.0875$"DOWN"$"organ + age + organ:age"$0.313860414196021$0.34305673179565
Drug metabolism - cytochrome P450$"Drug metabolism - cytochrome P450"$0.0729166666666667$"UP"$"organ + age + organ:age"$0.567722129604194$0.592954224253269
Biosynthesis of unsaturated fatty acids$"Biosynthesis of unsaturated fatty acids"$0.145833333333333$"UP"$"organ + age + organ:age"$1.34069801134389e-05$1.96915020416134e-05
mRNA surveillance pathway$"mRNA surveillance pathway"$-0.457916666666667$"DOWN"$"organ + age + organ:age"$1.7775942936566e-19$5.96763798584717e-19
Basal transcription factors$"Basal transcription factors"$-0.336875$"DOWN"$"organ + age + organ:age"$0.000242783046588599$0.000326022948276118
DNA replication$"DNA replication"$-0.56$"DOWN"$"age"$5.75219839297606e-37$9.01177748232916e-36
PPAR signaling pathway$"PPAR signaling pathway"$0.189583333333333$"UP"$"organ + age + organ:age"$2.23768003079014e-05$3.18699883173141e-05
Nucleotide excision repair$"Nucleotide excision repair"$-0.548333333333333$"DOWN"$"organ + age + organ:age"$1.317477024061e-26$6.19214201308668e-26
Mismatch repair$"Mismatch repair"$-0.56$"DOWN"$"age"$1.18629776258215e-39$2.78779974206804e-38
Homologous recombination$"Homologous recombination"$-0.494375$"DOWN"$"age"$7.54645351044732e-35$6.4907089135542e-34
Fanconi anemia pathway$"Fanconi anemia pathway"$-0.56$"DOWN"$"organ + age + organ:age"$5.21304579460666e-36$6.12532880866283e-35
ErbB signaling pathway$"ErbB signaling pathway"$0.385$"UP"$"organ + age + organ:age"$2.752276963843e-10$5.87986442275551e-10
Calcium signaling pathway$"Calcium signaling pathway"$0.06125$"UP"$"age"$0.0340612134798296$0.0421283429882103
Neuroactive ligand-receptor interaction$"Neuroactive ligand-receptor interaction"$0.399583333333333$"UP"$"age"$4.76897138019435e-16$1.31848032275961e-15
Oocyte meiosis$"Oocyte meiosis"$-0.56$"DOWN"$"age"$8.0252158910758e-50$3.77185146880563e-48
Ubiquitin mediated proteolysis$"Ubiquitin mediated proteolysis"$-0.430208333333333$"DOWN"$"age"$3.38365803917342e-07$5.3010642613717e-07
Regulation of autophagy$"Regulation of autophagy"$0.466666666666667$"UP"$"age"$4.57130689195103e-09$8.9521426634041e-09
mTOR signaling pathway$"mTOR signaling pathway"$-0.34125$"DOWN"$"organ + age + organ:age"$1.07340033594017e-16$3.15311348682424e-16
Dorso-ventral axis formation$"Dorso-ventral axis formation"$-0.0860416666666667$"DOWN"$"organ + age + organ:age"$0.372107261554054$0.397478211205466
Notch signaling pathway$"Notch signaling pathway"$0.175$"UP"$"organ + age + organ:age"$0.00323845402478728$0.00422798164347228
Hedgehog signaling pathway$"Hedgehog signaling pathway"$0.51625$"UP"$"organ + age + organ:age"$5.99878775010783e-18$1.87962016170045e-17
TGF-beta signaling pathway$"TGF-beta signaling pathway"$-0.00437500000000007$"DOWN"$"organ + age + organ:age"$0.164105858538549$0.192824383782795
Cytosolic DNA-sensing pathway$"Cytosolic DNA-sensing pathway"$0.0320833333333334$"UP"$"organ + age + organ:age"$0.778283497970914$0.795202704448543
Jak-STAT signaling pathway$"Jak-STAT signaling pathway"$0.42875$"UP"$"organ + age + organ:age"$8.28601137900537e-35$6.4907089135542e-34
Intestinal immune network for IgA production$"Intestinal immune network for IgA production"$-0.074375$"DOWN"$"organ + age + organ:age"$0.240358696620996$0.268972827171114
