# Supplementary material for: Transcriptomic alterations during ageing reflect the shift from cancer to degenerative diseases in the elderly
Source: Nat Commun. 2018 Jan 30;9:327. doi: 10.1038/s41467-017-02395-2 (PMC5790807; doi:10.1038/s41467-017-02395-2)
Supplement: Supplementary file 5 — Supplementary Data 2 [file 41467_2017_2395_MOESM5_ESM.zip › Supplementary Data S2/SpeciesComparison/kegg-1-4+5/blood.csv]

KEGG pathway$"KEGG pathway"$"Diff"$"Direction of change"$"Interactions"$"P-value"$"FDR corrected p-value"
Glycolysis / Gluconeogenesis$"Glycolysis / Gluconeogenesis"$0.196287196638367$"UP"$"age"$0.0404055324495988$0.0955100482224803
Pentose phosphate pathway$"Pentose phosphate pathway"$0.250064424148872$"UP"$"age"$0.00171286914907528$0.00942785829160445
Pentose and glucuronate interconversions$"Pentose and glucuronate interconversions"$0.202384015093045$"UP"$"age + species + age:species"$0.0127778625227544$0.0409137328853578
Fructose and mannose metabolism$"Fructose and mannose metabolism"$0.198722129319955$"UP"$"age"$0.0384690471924233$0.0924923661738408
Ascorbate and aldarate metabolism$"Ascorbate and aldarate metabolism"$0.0383327973587171$"UP"$"age"$0.584765288186444$0.692978081729843
Fatty acid biosynthesis$"Fatty acid biosynthesis"$0.11365759797616$"UP"$"age"$0.12876097539849$0.229905655805347
Fatty acid elongation$"Fatty acid elongation"$0.0294026026927365$"UP"$"age + species + age:species"$0.25353808807123$0.371930323029602
Fatty acid degradation$"Fatty acid degradation"$0.208714840065175$"UP"$"age"$0.00500214010816447$0.0203135689758386
Primary bile acid biosynthesis$"Primary bile acid biosynthesis"$0.0716945373467112$"UP"$"age"$0.598329132182446$0.702583517955136
Purine metabolism$"Purine metabolism"$-0.143174041677386$"DOWN"$"age"$0.056763042635803$0.125959679060698
Pyrimidine metabolism$"Pyrimidine metabolism"$0.00344052825658175$"UP"$"age + species + age:species"$0.594088011226341$0.700287815003085
Alanine, aspartate and glutamate metabolism$"Alanine	aspartate and glutamate metabolism"$-0.00879105565560412$"DOWN"$"age"$0.190714788268058$0.300985898072338
Cysteine and methionine metabolism$"Cysteine and methionine metabolism"$-0.179539919389418$"DOWN"$"age"$0.011489122493751$0.0371444445671756
Histidine metabolism$"Histidine metabolism"$0.123561765714776$"UP"$"age"$0.241842061159253$0.359524135562639
Tryptophan metabolism$"Tryptophan metabolism"$-0.0893968141668811$"DOWN"$"age + species + age:species"$0.494462435858052$0.610968427238335
Selenocompound metabolism$"Selenocompound metabolism"$-0.0903960852414029$"DOWN"$"age"$0.508804404026507$0.625209839634047
Starch and sucrose metabolism$"Starch and sucrose metabolism"$0.147335562987737$"UP"$"age"$0.0653548542216603$0.137741559846917
N-Glycan biosynthesis$"N-Glycan biosynthesis"$-0.0338550510247835$"DOWN"$"age"$0.0142840323634338$0.043890729645009
Other glycan degradation$"Other glycan degradation"$0.215829903095789$"UP"$"age"$0.0243044215837152$0.0666121184146269
Mucin type O-Glycan biosynthesis$"Mucin type O-Glycan biosynthesis"$-0.139385665894863$"DOWN"$"age"$0.149006715520362$0.250602203375155
Glycosaminoglycan degradation$"Glycosaminoglycan degradation"$0.0542515650458794$"UP"$"age + species + age:species"$0.797717665634833$0.854564721616977
Glycosaminoglycan biosynthesis - chondroitin sulfate / dermatan sulfate$"Glycosaminoglycan biosynthesis - chondroitin sulfate / dermatan sulfate"$0.120431137981305$"UP"$"age + species + age:species"$0.31633052818857$0.442596915490731
Glycosaminoglycan biosynthesis - heparan sulfate / heparin$"Glycosaminoglycan biosynthesis - heparan sulfate / heparin"$0.0563386502015264$"UP"$"age"$0.52391658238617$0.637894778554277
Ether lipid metabolism$"Ether lipid metabolism"$-0.106194687419604$"DOWN"$"age + species + age:species"$0.16806955584633$0.272667608331777
alpha-Linolenic acid metabolism$"alpha-Linolenic acid metabolism"$-0.162653503130092$"DOWN"$"age + species + age:species"$0.0487012184056143$0.111460520474705
Sphingolipid metabolism$"Sphingolipid metabolism"$0.0710684118000171$"UP"$"age + species + age:species"$0.00590798981584018$0.0232037722398575
Propanoate metabolism$"Propanoate metabolism"$-0.0771715547551668$"DOWN"$"age + species + age:species"$0.336632494710756$0.459420576797876
Butanoate metabolism$"Butanoate metabolism"$0.0435378612468914$"UP"$"age"$0.865754257394271$0.903749742044803
Nicotinate and nicotinamide metabolism$"Nicotinate and nicotinamide metabolism"$-0.023868664780036$"DOWN"$"age"$0.16404193288697$0.271217677314871
Retinol metabolism$"Retinol metabolism"$-0.145640596861333$"DOWN"$"age"$0.199460636704059$0.311102538746847
Porphyrin and chlorophyll metabolism$"Porphyrin and chlorophyll metabolism"$-0.0872970800102907$"DOWN"$"age"$0.516058729385134$0.632956010627071
Nitrogen metabolism$"Nitrogen metabolism"$-0.0201814810050596$"DOWN"$"age + species + age:species"$0.952438394004292$0.965485495292022
Metabolism of xenobiotics by cytochrome P450$"Metabolism of xenobiotics by cytochrome P450"$0.324971807735186$"UP"$"age"$5.13352348792779e-05$0.000534207287962486
Drug metabolism - cytochrome P450$"Drug metabolism - cytochrome P450"$0.260284816911071$"UP"$"age"$0.00347436272798001$0.0152231945844387
Biosynthesis of unsaturated fatty acids$"Biosynthesis of unsaturated fatty acids"$-0.247819226481434$"DOWN"$"age"$0.00620452991022578$0.0237483731046573
ABC transporters$"ABC transporters"$-0.0826485721636223$"DOWN"$"age + species + age:species"$0.452174053101081$0.573615084505371
mRNA surveillance pathway$"mRNA surveillance pathway"$-0.141004738015608$"DOWN"$"age"$0.216167192454437$0.330200344437283
RNA degradation$"RNA degradation"$-0.107870680044593$"DOWN"$"age"$0.215724640275486$0.330200344437283
Basal transcription factors$"Basal transcription factors"$-0.309577973587171$"DOWN"$"age"$0.000146243529660833$0.00114586106769547
DNA replication$"DNA replication"$-0.157676121258897$"DOWN"$"age"$0.0790205195653485$0.15996251073107
PPAR signaling pathway$"PPAR signaling pathway"$0.0315782308549867$"UP"$"age + species + age:species"$0.327929167444172$0.452141417076508
Nucleotide excision repair$"Nucleotide excision repair"$-0.1301392462053$"DOWN"$"age"$0.243182025068648$0.359909397101598
Mismatch repair$"Mismatch repair"$-0.134560072034988$"DOWN"$"age"$0.11143223349092$0.205059654080785
Homologous recombination$"Homologous recombination"$-0.114618922047852$"DOWN"$"age"$0.236996004232486$0.353899862822501
Fanconi anemia pathway$"Fanconi anemia pathway"$-0.140992089014664$"DOWN"$"age"$0.0669811673268837$0.139841559372114
MAPK signaling pathway$"MAPK signaling pathway"$0.167611911499871$"UP"$"age"$0.0881217389573131$0.174669875433246
ErbB signaling pathway$"ErbB signaling pathway"$0.0730606294485893$"UP"$"age + species + age:species"$0.660889829242993$0.749834116313175
Calcium signaling pathway$"Calcium signaling pathway"$0.0996361804304948$"UP"$"age + species + age:species"$0.177289459107125$0.282982946646143
Neuroactive ligand-receptor interaction$"Neuroactive ligand-receptor interaction"$0.143104472172198$"UP"$"age"$0.222330315019706$0.338063903660102
Oocyte meiosis$"Oocyte meiosis"$-0.112006903353057$"DOWN"$"age"$0.140024915871386$0.240464419859927
p53 signaling pathway$"p53 signaling pathway"$-0.144647650287282$"DOWN"$"age + species + age:species"$0.168212829213483$0.272667608331777
Ubiquitin mediated proteolysis$"Ubiquitin mediated proteolysis"$-0.283609574650545$"DOWN"$"age"$7.5296026535195e-05$0.000726770343078838
Regulation of autophagy$"Regulation of autophagy"$0.00961956521739132$"UP"$"age + species + age:species"$0.991339922972759$0.991339922972759
Protein processing in endoplasmic reticulum$"Protein processing in endoplasmic reticulum"$0.0623406011491296$"UP"$"age + species + age:species"$0.718220421506209$0.801230821981802
Lysosome$"Lysosome"$0.176289126146986$"UP"$"age + species + age:species"$0.0135016237725926$0.0426164996803159
Endocytosis$"Endocytosis"$0.00106884057971013$"UP"$"age + species + age:species"$0.731917971543946$0.81242894841378
mTOR signaling pathway$"mTOR signaling pathway"$-0.017310157790927$"DOWN"$"age"$0.0221982473115401$0.061344534064256
Wnt signaling pathway$"Wnt signaling pathway"$-0.0532775919732442$"DOWN"$"age"$0.792979217299493$0.851813159228165
Dorso-ventral axis formation$"Dorso-ventral axis formation"$-0.203130306148701$"DOWN"$"age + species + age:species"$0.0299332406912671$0.0763813727984058
Notch signaling pathway$"Notch signaling pathway"$0.0747176485721637$"UP"$"age + species + age:species"$0.643706551324844$0.740429297378836
Hedgehog signaling pathway$"Hedgehog signaling pathway"$-0.223482548666495$"DOWN"$"age"$0.0192337234142803$0.0549770806605607
TGF-beta signaling pathway$"TGF-beta signaling pathway"$0.0380924663407941$"UP"$"age + species + age:species"$0.0611152757234086$0.132151862440877
Focal adhesion$"Focal adhesion"$0.0250070748649344$"UP"$"age + species + age:species"$0.232298565157502$0.348447847736254
Cell adhesion molecules (CAMs)$"Cell adhesion molecules (CAMs)"$0.021319891089958$"UP"$"age + species + age:species"$0.956421782911445$0.966581043124465
Adherens junction$"Adherens junction"$0.0390917374153161$"UP"$"age"$0.826201776753459$0.873413306853657
Tight junction$"Tight junction"$0.241273368493268$"UP"$"age"$0.00214782826844679$0.0108367698998906
Toll-like receptor signaling pathway$"Toll-like receptor signaling pathway"$0.0244758168253152$"UP"$"age"$0.334965099370482$0.458083688256142
RIG-I-like receptor signaling pathway$"RIG-I-like receptor signaling pathway"$-0.0547828230854987$"DOWN"$"age + species + age:species"$0.779292808320184$0.841181540261333
Cytosolic DNA-sensing pathway$"Cytosolic DNA-sensing pathway"$0.0358093216705257$"UP"$"age"$0.910319255504642$0.937051969344809
Jak-STAT signaling pathway$"Jak-STAT signaling pathway"$0.0851341008489838$"UP"$"age"$0.331196307159885$0.454797403233987
Intestinal immune network for IgA production$"Intestinal immune network for IgA production"$-0.0534546779864505$"DOWN"$"age"$0.231811880864166$0.348447847736254
Regulation of actin cytoskeleton$"Regulation of actin cytoskeleton"$0.150719170740074$"UP"$"age"$0.051877889956926$0.117920391506187
Adipocytokine signaling pathway$"Adipocytokine signaling pathway"$-0.0733705299717005$"DOWN"$"age"$0.670322288075899$0.758280724981111
Herpes simplex infection$"Herpes simplex infection"$0.0304587942715033$"UP"$"age"$0.923005989083844$0.94758046955447
