# Supplementary material for: Transcriptomic alterations during ageing reflect the shift from cancer to degenerative diseases in the elderly
Source: Nat Commun. 2018 Jan 30;9:327. doi: 10.1038/s41467-017-02395-2 (PMC5790807; doi:10.1038/s41467-017-02395-2)
Supplement: Supplementary file 5 — Supplementary Data 2 [file 41467_2017_2395_MOESM5_ESM.zip › Supplementary Data S2/SpeciesComparison/kegg-1-4+5/all.csv]

KEGG pathway$"KEGG pathway"$"Diff"$"Direction of change"$"Interactions"$"P-value"$"FDR corrected p-value"$"Cross-species regulation"
Glycolysis / Gluconeogenesis$"Glycolysis / Gluconeogenesis"$0.0744019114373661$"UP"$"organ + species + age + organ:species + organ:age + species:age + organ:species:age"$0.116634166171513$0.211373028996514$FALSE
Pentose phosphate pathway$"Pentose phosphate pathway"$0.182556282371623$"UP"$"organ + species + age + organ:species + organ:age + species:age + organ:species:age"$4.20255170158808e-06$6.82658398355526e-05$TRUE
Pentose and glucuronate interconversions$"Pentose and glucuronate interconversions"$0.0316933096584827$"UP"$"organ + species + age + organ:species + organ:age + species:age + organ:species:age"$0.471312894885309$0.592253562252105$FALSE
Fructose and mannose metabolism$"Fructose and mannose metabolism"$0.131023911798444$"UP"$"organ + species + age + organ:species + organ:age + species:age + organ:species:age"$0.0039203195065238$0.0166301451678016$FALSE
Ascorbate and aldarate metabolism$"Ascorbate and aldarate metabolism"$-0.12856687953604$"DOWN"$"organ + species + age + organ:species + organ:age + species:age + organ:species:age"$0.000860233384765291$0.00531916756735618$TRUE
Fatty acid biosynthesis$"Fatty acid biosynthesis"$-0.0615100129259772$"DOWN"$"organ + species + age + organ:species + organ:age + species:age + organ:species:age"$0.270935048904586$0.390568706862455$FALSE
Fatty acid elongation$"Fatty acid elongation"$-0.028162816542182$"DOWN"$"organ + species + age + organ:species + organ:age + species:age + organ:species:age"$0.709784579756752$0.795819074272722$FALSE
Fatty acid degradation$"Fatty acid degradation"$-0.0577919515099077$"DOWN"$"species + age + species:age"$0.304697164158357$0.428118800273135$FALSE
Primary bile acid biosynthesis$"Primary bile acid biosynthesis"$-0.0149304657194325$"DOWN"$"organ + species + age + organ:age + species:age"$0.889361301707406$0.921173603323689$FALSE
Purine metabolism$"Purine metabolism"$-0.107124694850752$"DOWN"$"organ + species + age + organ:species + organ:age + species:age + organ:species:age"$0.00234295698951379$0.0114735981986484$FALSE
Pyrimidine metabolism$"Pyrimidine metabolism"$-0.080425976500574$"DOWN"$"organ + species + age + organ:species + organ:age + species:age + organ:species:age"$0.108474167213052$0.204524032940086$FALSE
Alanine, aspartate and glutamate metabolism$"Alanine	aspartate and glutamate metabolism"$0.029690563222677$"UP"$"organ + species + age + organ:age + species:age"$0.741955118868335$0.815426140376271$FALSE
Cysteine and methionine metabolism$"Cysteine and methionine metabolism"$0.0133480214386422$"UP"$"organ + species + age + organ:species + organ:age + species:age + organ:species:age"$0.679968819078738$0.766259278352689$FALSE
Histidine metabolism$"Histidine metabolism"$0.0128078557303277$"UP"$"organ + species + age + organ:species + organ:age + species:age + organ:species:age"$0.892173591697609$0.921221103985438$FALSE
Tryptophan metabolism$"Tryptophan metabolism"$-0.0282691735850982$"DOWN"$"organ + species + age + organ:species + organ:age + species:age + organ:species:age"$0.653106026538313$0.746086815908262$FALSE
Selenocompound metabolism$"Selenocompound metabolism"$-0.113351091744361$"DOWN"$"organ + species + age + organ:species + organ:age + species:age + organ:species:age"$0.00910494961895484$0.0317508682698382$TRUE
Starch and sucrose metabolism$"Starch and sucrose metabolism"$0.115101747504542$"UP"$"organ + species + age + organ:species + organ:age + species:age + organ:species:age"$0.00651933254105918$0.0246697470019626$FALSE
N-Glycan biosynthesis$"N-Glycan biosynthesis"$-0.0210819870395854$"DOWN"$"organ + species + age + organ:species + organ:age + species:age + organ:species:age"$0.777377980303136$0.840552704113912$FALSE
Other glycan degradation$"Other glycan degradation"$0.24394522853485$"UP"$"species + age + species:age"$6.63566374312964e-10$4.01759277538576e-08$TRUE
Mucin type O-Glycan biosynthesis$"Mucin type O-Glycan biosynthesis"$0.0122270983843945$"UP"$"organ + species + age + organ:species + organ:age + species:age + organ:species:age"$0.940914100503841$0.958178579412168$FALSE
Glycosaminoglycan degradation$"Glycosaminoglycan degradation"$0.218626038249791$"UP"$"species + age + species:age"$2.247484822057e-08$7.87802574468402e-07$TRUE
Glycosaminoglycan biosynthesis - chondroitin sulfate / dermatan sulfate$"Glycosaminoglycan biosynthesis - chondroitin sulfate / dermatan sulfate"$0.0228734442994984$"UP"$"organ + species + age + organ:species + organ:age + species:age + organ:species:age"$0.60990068108889$0.711372773389143$FALSE
Glycosaminoglycan biosynthesis - heparan sulfate / heparin$"Glycosaminoglycan biosynthesis - heparan sulfate / heparin"$0.0605602695547563$"UP"$"organ + species + age + organ:species + organ:age + species:age + organ:species:age"$0.178650228907186$0.283964325661542$FALSE
Ether lipid metabolism$"Ether lipid metabolism"$-0.0824293514465042$"DOWN"$"organ + species + age + organ:species + organ:age + species:age + organ:species:age"$0.0988802483138423$0.189781686965473$FALSE
alpha-Linolenic acid metabolism$"alpha-Linolenic acid metabolism"$-0.168928541641057$"DOWN"$"organ + species + age + organ:species + organ:age + species:age + organ:species:age"$2.14573851828723e-05$0.000259829427850781$FALSE
Sphingolipid metabolism$"Sphingolipid metabolism"$0.151208646824372$"UP"$"species + age + species:age"$0.00018939947639163$0.00141730394693063$TRUE
Propanoate metabolism$"Propanoate metabolism"$-0.0176779826620754$"DOWN"$"organ + species + age + organ:species + organ:age + species:age + organ:species:age"$0.75074344050911$0.823715208202747$FALSE
Butanoate metabolism$"Butanoate metabolism"$-0.0738695805812897$"DOWN"$"organ + species + age + organ:species + organ:age + species:age + organ:species:age"$0.107433931259646$0.203269881303763$FALSE
Nicotinate and nicotinamide metabolism$"Nicotinate and nicotinamide metabolism"$-0.0452078593747433$"DOWN"$"organ + species + age + organ:species + organ:age + species:age + organ:species:age"$0.224307844806703$0.339520510548328$FALSE
Retinol metabolism$"Retinol metabolism"$-0.0154896406303681$"DOWN"$"organ + species + age + organ:species + organ:age + species:age + organ:species:age"$0.923392980091368$0.94758046955447$FALSE
Porphyrin and chlorophyll metabolism$"Porphyrin and chlorophyll metabolism"$0.00199954899816829$"UP"$"organ + species + age + organ:species + organ:age + species:age + organ:species:age"$0.541066816661298$0.651372489875741$FALSE
Nitrogen metabolism$"Nitrogen metabolism"$0.0392493111109444$"UP"$"organ + species + age + organ:age + species:age"$0.565902456281623$0.675431963949034$FALSE
Metabolism of xenobiotics by cytochrome P450$"Metabolism of xenobiotics by cytochrome P450"$0.234440442115157$"UP"$"species + age + species:age"$7.1935254720625e-09$2.81816939081978e-07$TRUE
Drug metabolism - cytochrome P450$"Drug metabolism - cytochrome P450"$0.17177593573028$"UP"$"species + age + species:age"$6.32521636602498e-05$0.000619499132319505$TRUE
Biosynthesis of unsaturated fatty acids$"Biosynthesis of unsaturated fatty acids"$-0.233010302841768$"DOWN"$"organ + species + age + organ:age + species:age"$1.95485282949995e-09$1.08494332037247e-07$TRUE
ABC transporters$"ABC transporters"$-0.0164938781970664$"DOWN"$"organ + species + age + organ:species + organ:age + species:age + organ:species:age"$0.759593702075256$0.829326894396919$FALSE
mRNA surveillance pathway$"mRNA surveillance pathway"$-0.0626626283880144$"DOWN"$"age"$0.0261482224572947$0.0697093549157343$FALSE
RNA degradation$"RNA degradation"$-0.0854475872869408$"DOWN"$"organ + species + age + organ:species + organ:age + species:age + organ:species:age"$0.00291787279071314$0.0136852343564433$FALSE
Basal transcription factors$"Basal transcription factors"$-0.0613781269641131$"DOWN"$"species + age + species:age"$0.171757963493807$0.276306289098733$FALSE
DNA replication$"DNA replication"$-0.0835190459420442$"DOWN"$"organ + species + age + organ:species + organ:age + species:age + organ:species:age"$0.091657899698591$0.179120258216489$FALSE
PPAR signaling pathway$"PPAR signaling pathway"$-0.081067992059336$"DOWN"$"organ + species + age + organ:species + organ:age + species:age + organ:species:age"$0.0817131214452524$0.163918490610055$FALSE
Nucleotide excision repair$"Nucleotide excision repair"$-0.0684138877706693$"DOWN"$"organ + species + age + organ:species + organ:age + species:age + organ:species:age"$0.0661459853048301$0.138532157902569$FALSE
Mismatch repair$"Mismatch repair"$-0.105969893594086$"DOWN"$"organ + species + age + organ:species + organ:age + species:age + organ:species:age"$0.014907190938966$0.044721572816898$FALSE
Homologous recombination$"Homologous recombination"$-0.0694279985426468$"DOWN"$"organ + species + age + organ:species + organ:age + species:age + organ:species:age"$0.107022114702907$0.203067602256798$FALSE
Fanconi anemia pathway$"Fanconi anemia pathway"$-0.134586824844527$"DOWN"$"organ + species + age + organ:species + organ:age + species:age + organ:species:age"$0.00138102198821608$0.00813947472700806$FALSE
MAPK signaling pathway$"MAPK signaling pathway"$0.170426720364081$"UP"$"species + age + species:age"$2.62068409701129e-06$4.71723137462033e-05$TRUE
ErbB signaling pathway$"ErbB signaling pathway"$-0.0188405811034204$"DOWN"$"organ + species + age + organ:species + organ:age + species:age + organ:species:age"$0.00658966911342172$0.0246752756254829$FALSE
Calcium signaling pathway$"Calcium signaling pathway"$0.124908210174313$"UP"$"species + age + species:age"$9.02133580369544e-05$0.000821099317073619$TRUE
Neuroactive ligand-receptor interaction$"Neuroactive ligand-receptor interaction"$0.102247922285409$"UP"$"organ + species + age + organ:species + organ:age + species:age + organ:species:age"$0.00602740630254555$0.0232037722398575$TRUE
Oocyte meiosis$"Oocyte meiosis"$-0.101684892368881$"DOWN"$"age"$0.00391254042820473$0.0166301451678016$TRUE
p53 signaling pathway$"p53 signaling pathway"$0.0459292921383412$"UP"$"organ + species + age + organ:species + organ:age + species:age + organ:species:age"$0.0430351215553663$0.100214653691867$FALSE
Ubiquitin mediated proteolysis$"Ubiquitin mediated proteolysis"$-0.0467989930232493$"DOWN"$"organ + age + organ:age"$0.485503855015738$0.604384238206507$FALSE
Regulation of autophagy$"Regulation of autophagy"$0.14046362912457$"UP"$"organ + species + age + organ:species + organ:age + species:age + organ:species:age"$0.000344072407449956$0.00238700232668407$TRUE
Protein processing in endoplasmic reticulum$"Protein processing in endoplasmic reticulum"$-0.1023483730551$"DOWN"$"species + age + species:age"$0.0216822194626331$0.0601681590088068$FALSE
Lysosome$"Lysosome"$0.195762994501396$"UP"$"organ + species + age + organ:species + organ:age + species:age + organ:species:age"$4.65241009359783e-09$2.21321794452583e-07$TRUE
Endocytosis$"Endocytosis"$-0.0494320253399949$"DOWN"$"organ + species + age + organ:age + species:age"$0.317519582420794$0.443329228285636$FALSE
mTOR signaling pathway$"mTOR signaling pathway"$0.0342665474161143$"UP"$"organ + species + age + organ:species + organ:age + species:age + organ:species:age"$0.137082351167797$0.238141925665946$FALSE
Wnt signaling pathway$"Wnt signaling pathway"$0.00390164556432937$"UP"$"organ + species + age + organ:species + organ:age + species:age + organ:species:age"$0.215319242203934$0.330200344437283$FALSE
Dorso-ventral axis formation$"Dorso-ventral axis formation"$0.0199542310901646$"UP"$"organ + species + age + organ:species + organ:age + species:age + organ:species:age"$0.872128960012223$0.9061433500283$FALSE
Notch signaling pathway$"Notch signaling pathway"$0.0875160496221094$"UP"$"organ + species + age + organ:species + organ:age + species:age + organ:species:age"$0.0781527805482913$0.158688267820616$FALSE
Hedgehog signaling pathway$"Hedgehog signaling pathway"$-0.00552042827723775$"DOWN"$"organ + species + age + organ:species + organ:age + species:age + organ:species:age"$0.0629680454977951$0.133983125563998$FALSE
TGF-beta signaling pathway$"TGF-beta signaling pathway"$0.0213338936822798$"UP"$"organ + species + age + organ:species + organ:age + species:age + organ:species:age"$0.342428434976456$0.465039334807065$FALSE
Focal adhesion$"Focal adhesion"$-0.0343564555741945$"DOWN"$"organ + species + age + organ:species + organ:age + species:age + organ:species:age"$0.162580339600218$0.270696265434363$FALSE
Cell adhesion molecules (CAMs)$"Cell adhesion molecules (CAMs)"$0.100550610245838$"UP"$"organ + species + age + organ:species + organ:age + species:age + organ:species:age"$0.0100360632084435$0.0335880306373035$TRUE
Adherens junction$"Adherens junction"$0.050293211204174$"UP"$"organ + species + age + organ:species + organ:age + species:age + organ:species:age"$0.324990210519865$0.449986445335197$FALSE
Tight junction$"Tight junction"$0.0725852825622061$"UP"$"organ + species + age + organ:species + organ:age + species:age + organ:species:age"$0.140090382741219$0.240464419859927$FALSE
Toll-like receptor signaling pathway$"Toll-like receptor signaling pathway"$0.105156635931771$"UP"$"organ + species + age + organ:species + organ:age + species:age + organ:species:age"$0.011362998819156$0.03697858951462$FALSE
RIG-I-like receptor signaling pathway$"RIG-I-like receptor signaling pathway"$0.0671887482670632$"UP"$"organ + species + age + organ:species + organ:age + species:age + organ:species:age"$0.175839491687443$0.281512263134224$FALSE
Cytosolic DNA-sensing pathway$"Cytosolic DNA-sensing pathway"$0.136627627353134$"UP"$"organ + species + age + organ:species + organ:age + species:age + organ:species:age"$0.00173286919212822$0.00945976132751963$FALSE
Jak-STAT signaling pathway$"Jak-STAT signaling pathway"$0.156889050300206$"UP"$"species + age + species:age"$9.06639722175545e-05$0.000821099317073619$FALSE
Intestinal immune network for IgA production$"Intestinal immune network for IgA production"$0.166624705492875$"UP"$"organ + species + age + organ:species + organ:age + species:age + organ:species:age"$6.8123278294223e-06$0.000103113871236256$TRUE
Regulation of actin cytoskeleton$"Regulation of actin cytoskeleton"$0.105398501479496$"UP"$"organ + species + age + organ:species + organ:age + species:age + organ:species:age"$0.00333007337009868$0.0149835221391356$FALSE
Adipocytokine signaling pathway$"Adipocytokine signaling pathway"$0.0745614701403838$"UP"$"organ + species + age + organ:species + organ:age + species:age + organ:species:age"$0.141310325108152$0.241314555184691$FALSE
Herpes simplex infection$"Herpes simplex infection"$0.0557882493943236$"UP"$"organ + species + age + organ:species + organ:age + species:age + organ:species:age"$0.0167924666815546$0.048837479519281$TRUE
