# Supplementary material for: Transcriptomic alterations during ageing reflect the shift from cancer to degenerative diseases in the elderly
Source: Nat Commun. 2018 Jan 30;9:327. doi: 10.1038/s41467-017-02395-2 (PMC5790807; doi:10.1038/s41467-017-02395-2)
Supplement: Supplementary file 5 — Supplementary Data 2 [file 41467_2017_2395_MOESM5_ESM.zip › Supplementary Data S2/SpeciesComparison/kegg-1-4/nfurzeri.csv]

KEGG pathway$"KEGG pathway"$"Diff"$"Direction of change"$"Interactions"$"P-value"$"FDR corrected p-value"
Glycolysis / Gluconeogenesis$"Glycolysis / Gluconeogenesis"$0.214814814814815$"UP"$"organ + age"$0.0599502521481232$0.165637626755757
Citrate cycle (TCA cycle)$"Citrate cycle (TCA cycle)"$-0.192592592592593$"DOWN"$"organ + age + organ:age"$0.0575945216490538$0.162028764207302
Pentose phosphate pathway$"Pentose phosphate pathway"$0.407407407407407$"UP"$"age"$3.96559286533883e-06$9.01180978648249e-05
Pentose and glucuronate interconversions$"Pentose and glucuronate interconversions"$0.155555555555556$"UP"$"organ + age + organ:age"$0.136456221816907$0.285146449727743
Fructose and mannose metabolism$"Fructose and mannose metabolism"$0.4$"UP"$"age"$8.49859558235025e-06$0.000160942153840758
Galactose metabolism$"Galactose metabolism"$0.0962962962962963$"UP"$"organ + age + organ:age"$0.37612950688168$0.547042754808716
Ascorbate and aldarate metabolism$"Ascorbate and aldarate metabolism"$-0.333333333333333$"DOWN"$"age"$0.00103201391516299$0.0078831987301106
Fatty acid elongation$"Fatty acid elongation"$0.2$"UP"$"organ + age + organ:age"$0.0243250734382123$0.0891592409489315
Fatty acid degradation$"Fatty acid degradation"$-0.4$"DOWN"$"age"$1.40619570672686e-05$0.000245813826425907
Steroid biosynthesis$"Steroid biosynthesis"$-0.214814814814815$"DOWN"$"age"$0.031384876861414$0.105662418766761
Primary bile acid biosynthesis$"Primary bile acid biosynthesis"$0.162962962962963$"UP"$"organ + age + organ:age"$0.103416141765238$0.231638334985932
Ubiquinone and other terpenoid-quinone biosynthesis$"Ubiquinone and other terpenoid-quinone biosynthesis"$0.311111111111111$"UP"$"age"$0.00217309930504168$0.0139108962555133
Purine metabolism$"Purine metabolism"$-0.0518518518518518$"DOWN"$"organ + age + organ:age"$0.546865268955837$0.690472439409535
Pyrimidine metabolism$"Pyrimidine metabolism"$-0.288888888888889$"DOWN"$"organ + age + organ:age"$0.00253576464190589$0.0160070143020309
Alanine, aspartate and glutamate metabolism$"Alanine	aspartate and glutamate metabolism"$0.103703703703704$"UP"$"organ + age"$0.397183127326073$0.565892574826646
Glycine, serine and threonine metabolism$"Glycine	serine and threonine metabolism"$0.207407407407407$"UP"$"organ + age"$0.0706108897949934$0.182802873171763
Cysteine and methionine metabolism$"Cysteine and methionine metabolism"$0.17037037037037$"UP"$"organ + age + organ:age"$0.0653361527039516$0.174019318283618
Valine, leucine and isoleucine degradation$"Valine	leucine and isoleucine degradation"$-0.192592592592593$"DOWN"$"organ + age"$0.103460026407358$0.231638334985932
Lysine degradation$"Lysine degradation"$-0.244444444444444$"DOWN"$"age"$0.0244239190257251$0.0891620176481289
Arginine and proline metabolism$"Arginine and proline metabolism"$-0.17037037037037$"DOWN"$"organ + age + organ:age"$0.0563393339165426$0.159540356791705
Histidine metabolism$"Histidine metabolism"$-0.192592592592593$"DOWN"$"organ + age"$0.0956236766951857$0.2217395972345
Selenocompound metabolism$"Selenocompound metabolism"$-0.17037037037037$"DOWN"$"organ + age + organ:age"$0.0555976877629051$0.1594268081277
Glutathione metabolism$"Glutathione metabolism"$-0.37037037037037$"DOWN"$"organ + age + organ:age"$4.13864265800364e-05$0.000587816590019579
Starch and sucrose metabolism$"Starch and sucrose metabolism"$0.0666666666666667$"UP"$"organ + age"$0.586509747598588$0.714661341242783
N-Glycan biosynthesis$"N-Glycan biosynthesis"$-0.392592592592593$"DOWN"$"age"$1.83731214430596e-05$0.000303657588940748
Other glycan degradation$"Other glycan degradation"$0.518518518518519$"UP"$"age"$6.08086602809626e-14$5.02500656321772e-12
Mucin type O-Glycan biosynthesis$"Mucin type O-Glycan biosynthesis"$0.444444444444444$"UP"$"age"$5.66811176911697e-08$2.57615679906366e-06
Glycosaminoglycan degradation$"Glycosaminoglycan degradation"$0.481481481481481$"UP"$"age"$5.73645501558111e-10$3.72459829225945e-08
Glycosaminoglycan biosynthesis - chondroitin sulfate / dermatan sulfate$"Glycosaminoglycan biosynthesis - chondroitin sulfate / dermatan sulfate"$0.118518518518518$"UP"$"organ + age + organ:age"$0.125610290704926$0.268658245295947
Glycosaminoglycan biosynthesis - heparan sulfate / heparin$"Glycosaminoglycan biosynthesis - heparan sulfate / heparin"$0.177777777777778$"UP"$"organ + age + organ:age"$0.0738383997123732$0.183623687357484
Ether lipid metabolism$"Ether lipid metabolism"$0.133333333333333$"UP"$"organ + age"$0.271985887786536$0.447079877030672
Arachidonic acid metabolism$"Arachidonic acid metabolism"$-0.118518518518518$"DOWN"$"organ + age"$0.332214636866518$0.512704762159023
alpha-Linolenic acid metabolism$"alpha-Linolenic acid metabolism"$-0.266666666666667$"DOWN"$"age"$0.0130523771330812$0.0538695454368654
Sphingolipid metabolism$"Sphingolipid metabolism"$0.392592592592593$"UP"$"age"$2.46605661215207e-05$0.000379939908550209
Butanoate metabolism$"Butanoate metabolism"$0.074074074074074$"UP"$"organ + age + organ:age"$0.510454738592517$0.663969254448547
Nicotinate and nicotinamide metabolism$"Nicotinate and nicotinamide metabolism"$0.2$"UP"$"organ + age + organ:age"$0.0192787059181545$0.0730180986650102
Folate biosynthesis$"Folate biosynthesis"$0.274074074074074$"UP"$"age"$0.00910926711442225$0.0422465500357644
Retinol metabolism$"Retinol metabolism"$0.118518518518518$"UP"$"organ + age"$0.324403065727404$0.505801692532092
Porphyrin and chlorophyll metabolism$"Porphyrin and chlorophyll metabolism"$-0.192592592592593$"DOWN"$"organ + age"$0.0948374082017411$0.22104411296252
Terpenoid backbone biosynthesis$"Terpenoid backbone biosynthesis"$-0.0740740740740741$"DOWN"$"organ + age + organ:age"$0.505928908424388$0.663878736381025
Nitrogen metabolism$"Nitrogen metabolism"$-0.17037037037037$"DOWN"$"organ + age"$0.153326750399247$0.307668909741536
Metabolism of xenobiotics by cytochrome P450$"Metabolism of xenobiotics by cytochrome P450"$0.244444444444444$"UP"$"age"$0.0275101069508307$0.0965509159007918
Drug metabolism - other enzymes$"Drug metabolism - other enzymes"$-0.0444444444444445$"DOWN"$"organ + age"$0.716903318446414$0.81764757398719
Biosynthesis of unsaturated fatty acids$"Biosynthesis of unsaturated fatty acids"$-0.518518518518519$"DOWN"$"age"$5.09131131761393e-14$5.02500656321772e-12
ABC transporters$"ABC transporters"$0.214814814814815$"UP"$"organ + age"$0.0640027641060064$0.172125776841301
mRNA surveillance pathway$"mRNA surveillance pathway"$0.0518518518518519$"UP"$"organ + age"$0.672313840857797$0.781549712645823
RNA degradation$"RNA degradation"$0.0740740740740741$"UP"$"organ + age + organ:age"$0.371571217583992$0.544437740511826
RNA polymerase$"RNA polymerase"$0.155555555555556$"UP"$"organ + age"$0.19472814725863$0.364964713109474
Basal transcription factors$"Basal transcription factors"$0.118518518518518$"UP"$"organ + age + organ:age"$0.262472034870237$0.439660382125146
DNA replication$"DNA replication"$-0.451851851851852$"DOWN"$"age"$8.40755586015436e-08$3.32281229429579e-06
Spliceosome$"Spliceosome"$-0.340740740740741$"DOWN"$"age"$0.000572345130813044$0.0051511061773174
PPAR signaling pathway$"PPAR signaling pathway"$-0.4$"DOWN"$"age"$1.66418610578698e-05$0.000280137994474141
Base excision repair$"Base excision repair"$-0.548148148148148$"DOWN"$"age"$2.07230500823764e-19$4.70931313122003e-17
Nucleotide excision repair$"Nucleotide excision repair"$-0.555555555555556$"DOWN"$"age"$8.21864992905135e-22$3.73537639275384e-19
Mismatch repair$"Mismatch repair"$-0.555555555555556$"DOWN"$"age"$3.58002116391245e-22$3.25423923799642e-19
Homologous recombination$"Homologous recombination"$-0.533333333333333$"DOWN"$"age"$3.40618665745956e-16$6.19244734326149e-14
Fanconi anemia pathway$"Fanconi anemia pathway"$-0.555555555555556$"DOWN"$"age"$1.83372021713466e-21$5.55617225791802e-19
MAPK signaling pathway$"MAPK signaling pathway"$0.42962962962963$"UP"$"age"$7.22282780327887e-07$2.1885168243935e-05
ErbB signaling pathway$"ErbB signaling pathway"$0.0592592592592593$"UP"$"organ + age"$0.631670300443278$0.753527956828005
Calcium signaling pathway$"Calcium signaling pathway"$0.407407407407407$"UP"$"age"$7.18745112684495e-06$0.000139643509406993
Cytokine-cytokine receptor interaction$"Cytokine-cytokine receptor interaction"$0.518518518518519$"UP"$"age"$5.09131131761393e-14$5.02500656321772e-12
Phosphatidylinositol signaling system$"Phosphatidylinositol signaling system"$0.185185185185185$"UP"$"organ + age"$0.118833017389323$0.257802417200227
Neuroactive ligand-receptor interaction$"Neuroactive ligand-receptor interaction"$0.288888888888889$"UP"$"organ + age + organ:age"$0.000771509904826607$0.00620621684502112
Cell cycle$"Cell cycle"$-0.325925925925926$"DOWN"$"age"$0.00133183681532141$0.00938480360563692
Oocyte meiosis$"Oocyte meiosis"$-0.311111111111111$"DOWN"$"organ + age + organ:age"$0.00177760097730448$0.0119691799138502
p53 signaling pathway$"p53 signaling pathway"$0.511111111111111$"UP"$"age"$7.19571984568252e-13$5.45075778310451e-11
Ubiquitin mediated proteolysis$"Ubiquitin mediated proteolysis"$0.0518518518518518$"UP"$"organ + age"$0.667326966357857$0.779817565372888
Regulation of autophagy$"Regulation of autophagy"$0.37037037037037$"UP"$"organ + age + organ:age"$5.25665037394051e-05$0.000702690469104694
Protein processing in endoplasmic reticulum$"Protein processing in endoplasmic reticulum"$-0.42962962962963$"DOWN"$"age"$3.26756142749176e-07$1.14238974522693e-05
Lysosome$"Lysosome"$0.325925925925926$"UP"$"age"$0.00131076783281584$0.00938179496086298
Endocytosis$"Endocytosis"$-0.0444444444444445$"DOWN"$"organ + age"$0.702454785713478$0.807245765124591
Phagosome$"Phagosome"$-0.325925925925926$"DOWN"$"age"$0.00126928737319925$0.0091570017637946
Peroxisome$"Peroxisome"$-0.207407407407407$"DOWN"$"organ + age"$0.0760377005756676$0.186967575534721
mTOR signaling pathway$"mTOR signaling pathway"$0.118518518518519$"UP"$"organ + age + organ:age"$0.253551541855565$0.431847631359467
Apoptosis$"Apoptosis"$0.444444444444444$"UP"$"age"$1.82845033025807e-07$6.64824540081833e-06
Vascular smooth muscle contraction$"Vascular smooth muscle contraction"$0.348148148148148$"UP"$"organ + age + organ:age"$0.000208539843307452$0.00241681548435489
Wnt signaling pathway$"Wnt signaling pathway"$0.118518518518518$"UP"$"organ + age + organ:age"$0.266249416331929$0.440037671719498
Dorso-ventral axis formation$"Dorso-ventral axis formation"$0.407407407407407$"UP"$"age"$4.30908327857291e-06$9.55355292737262e-05
Notch signaling pathway$"Notch signaling pathway"$0.377777777777778$"UP"$"organ + age + organ:age"$1.17986760621482e-05$0.000210294049813582
Hedgehog signaling pathway$"Hedgehog signaling pathway"$0.525925925925926$"UP"$"age"$2.3345299790526e-15$3.03155392994117e-13
TGF-beta signaling pathway$"TGF-beta signaling pathway"$-0.140740740740741$"DOWN"$"organ + age + organ:age"$0.135343701044846$0.284785704281863
VEGF signaling pathway$"VEGF signaling pathway"$0.392592592592593$"UP"$"age"$2.46605661215207e-05$0.000379939908550209
Focal adhesion$"Focal adhesion"$-0.0666666666666667$"DOWN"$"organ + age + organ:age"$0.510444845621251$0.663969254448547
ECM-receptor interaction$"ECM-receptor interaction"$-0.192592592592593$"DOWN"$"organ + age"$0.0999401484210333$0.228309700786989
Cell adhesion molecules (CAMs)$"Cell adhesion molecules (CAMs)"$0.118518518518518$"UP"$"organ + age + organ:age"$0.26451251907772$0.439660382125146
Adherens junction$"Adherens junction"$0.37037037037037$"UP"$"age"$0.000110908173515583$0.00136237202331979
Tight junction$"Tight junction"$0.355555555555556$"UP"$"age"$0.000232279725801143$0.00260669470065727
Gap junction$"Gap junction"$-0.2$"DOWN"$"organ + age"$0.089923650508713$0.211763208063265
Renin-angiotensin system$"Renin-angiotensin system"$-0.0148148148148148$"DOWN"$"organ + age"$0.880103429072531$0.931331800962667
Toll-like receptor signaling pathway$"Toll-like receptor signaling pathway"$0.2$"UP"$"organ + age + organ:age"$0.00544763444370647$0.0289584778323344
RIG-I-like receptor signaling pathway$"RIG-I-like receptor signaling pathway"$0.525925925925926$"UP"$"age"$2.3345299790526e-15$3.03155392994117e-13
Cytosolic DNA-sensing pathway$"Cytosolic DNA-sensing pathway"$0.466666666666667$"UP"$"age"$7.84584415299364e-09$4.45742020941951e-07
Jak-STAT signaling pathway$"Jak-STAT signaling pathway"$0.518518518518519$"UP"$"age"$6.08086602809615e-14$5.02500656321772e-12
Intestinal immune network for IgA production$"Intestinal immune network for IgA production"$0.385185185185185$"UP"$"age"$4.44090556146424e-05$0.000621043562364768
Regulation of actin cytoskeleton$"Regulation of actin cytoskeleton"$0.125925925925926$"UP"$"organ + age"$0.285826667164589$0.463130909897703
GnRH signaling pathway$"GnRH signaling pathway"$0.0666666666666667$"UP"$"organ + age + organ:age"$0.477110724446378$0.638724077351631
Progesterone-mediated oocyte maturation$"Progesterone-mediated oocyte maturation"$0.0222222222222222$"UP"$"organ + age"$0.855800950250308$0.917362103511238
Melanogenesis$"Melanogenesis"$0.340740740740741$"UP"$"age"$0.000617326327871227$0.00539566953879755
Adipocytokine signaling pathway$"Adipocytokine signaling pathway"$0.481481481481481$"UP"$"age"$7.61637785571022e-10$4.61552498056039e-08
Salmonella infection$"Salmonella infection"$-0.259259259259259$"DOWN"$"organ + age + organ:age"$0.0086596786166071$0.0409981659504992
Herpes simplex infection$"Herpes simplex infection"$-0.0444444444444445$"DOWN"$"organ + age + organ:age"$0.655836496590661$0.775234558388701
