# Supplementary material for: Transcriptomic alterations during ageing reflect the shift from cancer to degenerative diseases in the elderly
Source: Nat Commun. 2018 Jan 30;9:327. doi: 10.1038/s41467-017-02395-2 (PMC5790807; doi:10.1038/s41467-017-02395-2)
Supplement: Supplementary file 5 — Supplementary Data 2 [file 41467_2017_2395_MOESM5_ESM.zip › Supplementary Data S2/SpeciesComparison/kegg-1-4/hsapiens.csv]

KEGG pathway$"KEGG pathway"$"Diff"$"Direction of change"$"Interactions"$"P-value"$"FDR corrected p-value"
Glycolysis / Gluconeogenesis$"Glycolysis / Gluconeogenesis"$0.134149184149184$"UP"$"organ + age + organ:age"$0.0721420145355566$0.183241447382119
Citrate cycle (TCA cycle)$"Citrate cycle (TCA cycle)"$0.0754245754245754$"UP"$"organ + age"$0.364223564539216$0.539196862791233
Pentose phosphate pathway$"Pentose phosphate pathway"$0.187629037629038$"UP"$"age"$0.0180640153775854$0.0698731488435111
Pentose and glucuronate interconversions$"Pentose and glucuronate interconversions"$0.194838494838495$"UP"$"age"$0.0130095809052837$0.0538695454368654
Fructose and mannose metabolism$"Fructose and mannose metabolism"$0.147685647685648$"UP"$"organ + age"$0.0730266254879119$0.183623687357484
Galactose metabolism$"Galactose metabolism"$0.0771395271395272$"UP"$"organ + age"$0.353039697036116$0.531313053983162
Ascorbate and aldarate metabolism$"Ascorbate and aldarate metabolism"$-0.162604062604063$"DOWN"$"age"$0.0413375465974898$0.127808945092239
Fatty acid elongation$"Fatty acid elongation"$-0.0689310689310689$"DOWN"$"organ + age"$0.412739441441539$0.579876587743987
Fatty acid degradation$"Fatty acid degradation"$-0.0466533466533467$"DOWN"$"organ + age"$0.576414139585634$0.709012791452424
Steroid biosynthesis$"Steroid biosynthesis"$0.0158008658008658$"UP"$"organ + age"$0.852020851277143$0.914388375219508
Primary bile acid biosynthesis$"Primary bile acid biosynthesis"$-0.00194805194805192$"DOWN"$"organ + age"$0.981046731214041$0.989757468006175
Ubiquinone and other terpenoid-quinone biosynthesis$"Ubiquinone and other terpenoid-quinone biosynthesis"$0.118947718947719$"UP"$"organ + age"$0.133790450002923$0.28233915383109
Purine metabolism$"Purine metabolism"$-0.0032634032634033$"DOWN"$"organ + age"$0.967932109843877$0.983072947316295
Pyrimidine metabolism$"Pyrimidine metabolism"$0.147152847152847$"UP"$"organ + age"$0.0539705123311578$0.15525061933235
Alanine, aspartate and glutamate metabolism$"Alanine	aspartate and glutamate metabolism"$-0.00762570762570758$"DOWN"$"organ + age"$0.926755866716738$0.96043738333388
Glycine, serine and threonine metabolism$"Glycine	serine and threonine metabolism"$-0.0485014985014985$"DOWN"$"organ + age + organ:age"$0.547668458541556$0.690472439409535
Cysteine and methionine metabolism$"Cysteine and methionine metabolism"$-0.0691475191475191$"DOWN"$"organ + age"$0.400837339466072$0.567540718963644
Valine, leucine and isoleucine degradation$"Valine	leucine and isoleucine degradation"$-0.124608724608725$"DOWN"$"organ + age"$0.132038886590129$0.27977470375391
Lysine degradation$"Lysine degradation"$-0.0588911088911089$"DOWN"$"organ + age"$0.479844614554618$0.638982055323455
Arginine and proline metabolism$"Arginine and proline metabolism"$-0.132134532134532$"DOWN"$"organ + age"$0.108292269419939$0.240678906852628
Histidine metabolism$"Histidine metabolism"$-0.079054279054279$"DOWN"$"organ + age"$0.344768634011782$0.522883052357704
Selenocompound metabolism$"Selenocompound metabolism"$0.0943556443556444$"UP"$"organ + age"$0.241642953646236$0.422410470893132
Glutathione metabolism$"Glutathione metabolism"$0.226806526806527$"UP"$"age"$0.00330660603228203$0.0196451299564991
Starch and sucrose metabolism$"Starch and sucrose metabolism"$0.0731435231435231$"UP"$"organ + age"$0.372541556213813$0.544437740511826
N-Glycan biosynthesis$"N-Glycan biosynthesis"$0.221295371295371$"UP"$"organ + age + organ:age"$0.00383752893772927$0.0222599318853133
Other glycan degradation$"Other glycan degradation"$0.142607392607393$"UP"$"organ + age"$0.0816823394048861$0.198527397109737
Mucin type O-Glycan biosynthesis$"Mucin type O-Glycan biosynthesis"$-0.157792207792208$"DOWN"$"age"$0.0374438917134604$0.120558704699637
Glycosaminoglycan degradation$"Glycosaminoglycan degradation"$0.213486513486514$"UP"$"age"$0.00631395179393982$0.0328003544030466
Glycosaminoglycan biosynthesis - chondroitin sulfate / dermatan sulfate$"Glycosaminoglycan biosynthesis - chondroitin sulfate / dermatan sulfate"$-0.00754245754245758$"DOWN"$"organ + age"$0.928739779923521$0.96043738333388
Glycosaminoglycan biosynthesis - heparan sulfate / heparin$"Glycosaminoglycan biosynthesis - heparan sulfate / heparin"$8.32500832501082e-05$"UP"$"organ + age"$0.999204836499379$1
Ether lipid metabolism$"Ether lipid metabolism"$-0.167382617382617$"DOWN"$"age"$0.0338043623362088$0.1125573822843
Arachidonic acid metabolism$"Arachidonic acid metabolism"$0.213603063603064$"UP"$"age"$0.00676739958934877$0.0343662917693745
alpha-Linolenic acid metabolism$"alpha-Linolenic acid metabolism"$-0.156843156843157$"DOWN"$"age"$0.0462353152432643$0.138249676171471
Sphingolipid metabolism$"Sphingolipid metabolism"$-0.25$"DOWN"$"age"$0.00105129629146285$0.00789775478462587
Butanoate metabolism$"Butanoate metabolism"$0.129353979353979$"UP"$"organ + age"$0.115000384448801$0.251286897749904
Nicotinate and nicotinamide metabolism$"Nicotinate and nicotinamide metabolism"$-0.0287545787545788$"DOWN"$"organ + age"$0.734439158896794$0.834506494296482
Folate biosynthesis$"Folate biosynthesis"$0.214352314352314$"UP"$"age"$0.00602627084342903$0.0316640473796358
Retinol metabolism$"Retinol metabolism"$0.0817016317016317$"UP"$"organ + age"$0.324321946005695$0.505801692532092
Porphyrin and chlorophyll metabolism$"Porphyrin and chlorophyll metabolism"$0.0987512487512487$"UP"$"organ + age"$0.236976285462021$0.417464037761584
Terpenoid backbone biosynthesis$"Terpenoid backbone biosynthesis"$0.00106560106560111$"UP"$"organ + age"$0.989926269205236$0.995401525118981
Nitrogen metabolism$"Nitrogen metabolism"$0.0955044955044955$"UP"$"organ + age"$0.2490467492504$0.430860852918818
Metabolism of xenobiotics by cytochrome P450$"Metabolism of xenobiotics by cytochrome P450"$0.295954045954046$"UP"$"age"$6.1023050029623e-05$0.000803912354738077
Drug metabolism - other enzymes$"Drug metabolism - other enzymes"$0.110589410589411$"UP"$"organ + age"$0.182501258030906$0.347057831694756
Biosynthesis of unsaturated fatty acids$"Biosynthesis of unsaturated fatty acids"$-0.096003996003996$"DOWN"$"organ + age"$0.248478216434133$0.430860852918818
ABC transporters$"ABC transporters"$-0.208208458208458$"DOWN"$"age"$0.00702753243649272$0.0349072512829065
mRNA surveillance pathway$"mRNA surveillance pathway"$-0.1495337995338$"DOWN"$"organ + age"$0.0621111736476954$0.168699041807028
RNA degradation$"RNA degradation"$-0.158974358974359$"DOWN"$"organ + age + organ:age"$0.0393477150560771$0.123761498221364
RNA polymerase$"RNA polymerase"$0.117332667332667$"UP"$"organ + age"$0.158254129596043$0.316160447918249
Basal transcription factors$"Basal transcription factors"$-0.256027306027306$"DOWN"$"age"$0.00075130175824231$0.00609761873430589
DNA replication$"DNA replication"$-0.0100566100566101$"DOWN"$"organ + age"$0.904301587651647$0.942672182540536
Spliceosome$"Spliceosome"$-0.188011988011988$"DOWN"$"age"$0.0161391396668134$0.0646276561988254
PPAR signaling pathway$"PPAR signaling pathway"$0.167582417582418$"UP"$"age"$0.0374137801166273$0.120558704699637
Base excision repair$"Base excision repair"$-0.206976356976357$"DOWN"$"age"$0.00778248551368946$0.037420912282017
Nucleotide excision repair$"Nucleotide excision repair"$0.0457708957708958$"UP"$"organ + age"$0.584049954302272$0.712619340215793
Mismatch repair$"Mismatch repair"$-0.120579420579421$"DOWN"$"organ + age"$0.142621146292528$0.291987887342136
Homologous recombination$"Homologous recombination"$-0.0190309690309691$"DOWN"$"organ + age"$0.820578728207349$0.893300675377821
Fanconi anemia pathway$"Fanconi anemia pathway"$-0.113702963702964$"DOWN"$"organ + age"$0.166318018344387$0.328658866684887
MAPK signaling pathway$"MAPK signaling pathway"$0.0914918414918415$"UP"$"organ + age"$0.262925566033751$0.439660382125146
ErbB signaling pathway$"ErbB signaling pathway"$-0.123060273060273$"DOWN"$"organ + age"$0.138326710074508$0.286283672139926
Calcium signaling pathway$"Calcium signaling pathway"$-0.0363469863469863$"DOWN"$"organ + age"$0.665145196260214$0.779145597165638
Cytokine-cytokine receptor interaction$"Cytokine-cytokine receptor interaction"$-0.13996003996004$"DOWN"$"organ + age"$0.0850103304125051$0.204429604087215
Phosphatidylinositol signaling system$"Phosphatidylinositol signaling system"$-0.161505161505161$"DOWN"$"age"$0.0451979414472535$0.136189752329056
Neuroactive ligand-receptor interaction$"Neuroactive ligand-receptor interaction"$-0.0487845487845488$"DOWN"$"organ + age"$0.563118958531021$0.700239580444184
Cell cycle$"Cell cycle"$-0.130569430569431$"DOWN"$"organ + age + organ:age"$0.0973995937003967$0.224711245364621
Oocyte meiosis$"Oocyte meiosis"$-0.183832833832834$"DOWN"$"age"$0.0186389963202583$0.0711884355256926
p53 signaling pathway$"p53 signaling pathway"$-0.0993173493173493$"DOWN"$"organ + age"$0.226741817494142$0.403343076520891
Ubiquitin mediated proteolysis$"Ubiquitin mediated proteolysis"$-0.161055611055611$"DOWN"$"organ + age + organ:age"$0.0277287857478961$0.096944100941683
Regulation of autophagy$"Regulation of autophagy"$0.165284715284715$"UP"$"age"$0.0392560537695228$0.123761498221364
Protein processing in endoplasmic reticulum$"Protein processing in endoplasmic reticulum"$-0.0252913752913753$"DOWN"$"organ + age"$0.756142837963318$0.848560295936612
Lysosome$"Lysosome"$0.152980352980353$"UP"$"age"$0.0416167337527856$0.127995189688804
Endocytosis$"Endocytosis"$-0.131668331668332$"DOWN"$"organ + age"$0.0673345070899084$0.176389241915639
Phagosome$"Phagosome"$0.12044622044622$"UP"$"age"$0.0289070781473698$0.0999107758021259
Peroxisome$"Peroxisome"$-0.0170995670995671$"DOWN"$"organ + age"$0.837163567245204$0.905930574554632
mTOR signaling pathway$"mTOR signaling pathway"$-0.0756909756909757$"DOWN"$"organ + age"$0.357135589381675$0.534820841429889
Apoptosis$"Apoptosis"$-0.14998334998335$"DOWN"$"organ + age"$0.0682030419310271$0.178151049181907
Vascular smooth muscle contraction$"Vascular smooth muscle contraction"$0.0638861138861139$"UP"$"organ + age"$0.443457249589785$0.605259219034707
Wnt signaling pathway$"Wnt signaling pathway"$-0.0995337995337995$"DOWN"$"organ + age"$0.217764770297936$0.395674459895125
Dorso-ventral axis formation$"Dorso-ventral axis formation"$-0.177955377955378$"DOWN"$"age"$0.0248339251907747$0.0900322137996416
Notch signaling pathway$"Notch signaling pathway"$-0.0184981684981685$"DOWN"$"organ + age + organ:age"$0.819391673887003$0.893077975495546
Hedgehog signaling pathway$"Hedgehog signaling pathway"$-0.238311688311688$"DOWN"$"age"$0.00200028535999449$0.0129875670873928
TGF-beta signaling pathway$"TGF-beta signaling pathway"$-0.196070596070596$"DOWN"$"age"$0.0134625937148553$0.0551238634540697
VEGF signaling pathway$"VEGF signaling pathway"$0.0070429570429571$"UP"$"organ + age"$0.93312185418622$0.962022858922781
Focal adhesion$"Focal adhesion"$-0.00710955710955713$"DOWN"$"organ + age"$0.928651492470528$0.96043738333388
ECM-receptor interaction$"ECM-receptor interaction"$0.104928404928405$"UP"$"organ + age"$0.20317738446107$0.378398618657245
Cell adhesion molecules (CAMs)$"Cell adhesion molecules (CAMs)"$-0.0800199800199801$"DOWN"$"organ + age"$0.319250694786621$0.503426195510436
Adherens junction$"Adherens junction"$0.0155178155178155$"UP"$"organ + age"$0.84844457451529$0.912762336145834
Tight junction$"Tight junction"$0.137778887778888$"UP"$"organ + age"$0.0892067704470949$0.211169151917733
Gap junction$"Gap junction"$-0.0714951714951715$"DOWN"$"organ + age"$0.391045690959003$0.561549025405583
Renin-angiotensin system$"Renin-angiotensin system"$0.126556776556777$"UP"$"organ + age + organ:age"$0.103155097322977$0.231638334985932
Toll-like receptor signaling pathway$"Toll-like receptor signaling pathway"$0.00113220113220108$"UP"$"organ + age"$0.989313517950427$0.995401525118981
RIG-I-like receptor signaling pathway$"RIG-I-like receptor signaling pathway"$0.0322344322344323$"UP"$"organ + age"$0.700611717156763$0.806146899867719
Cytosolic DNA-sensing pathway$"Cytosolic DNA-sensing pathway"$0.136097236097236$"UP"$"organ + age"$0.0984515541463774$0.225991067472366
Jak-STAT signaling pathway$"Jak-STAT signaling pathway"$-0.152747252747253$"DOWN"$"organ + age"$0.0601586895031743$0.16570984472238
Intestinal immune network for IgA production$"Intestinal immune network for IgA production"$-0.0885114885114885$"DOWN"$"organ + age"$0.292367536891029$0.468852696020427
Regulation of actin cytoskeleton$"Regulation of actin cytoskeleton"$0.0386446886446887$"UP"$"organ + age"$0.479892268426951$0.638982055323455
GnRH signaling pathway$"GnRH signaling pathway"$-0.148434898434898$"DOWN"$"organ + age"$0.0652923158146905$0.174019318283618
Progesterone-mediated oocyte maturation$"Progesterone-mediated oocyte maturation"$-0.195271395271395$"DOWN"$"age"$0.0128445494652392$0.0538695454368654
Melanogenesis$"Melanogenesis"$-0.116849816849817$"DOWN"$"organ + age"$0.158842940305228$0.316640861266343
Adipocytokine signaling pathway$"Adipocytokine signaling pathway"$-0.102647352647353$"DOWN"$"organ + age"$0.219361849344191$0.395674459895125
Salmonella infection$"Salmonella infection"$0.151115551115551$"UP"$"organ + age"$0.0570298154650929$0.160994106390588
Herpes simplex infection$"Herpes simplex infection"$-0.0895104895104895$"DOWN"$"organ + age + organ:age"$0.262007220047456$0.439660382125146
