# Supplementary material for: Transcriptomic alterations during ageing reflect the shift from cancer to degenerative diseases in the elderly
Source: Nat Commun. 2018 Jan 30;9:327. doi: 10.1038/s41467-017-02395-2 (PMC5790807; doi:10.1038/s41467-017-02395-2)
Supplement: Supplementary file 5 — Supplementary Data 2 [file 41467_2017_2395_MOESM5_ESM.zip › Supplementary Data S2/SpeciesComparison/kegg-1-4/mmusculus.csv]

KEGG pathway$"KEGG pathway"$"Diff"$"Direction of change"$"Interactions"$"P-value"$"FDR corrected p-value"
Glycolysis / Gluconeogenesis$"Glycolysis / Gluconeogenesis"$0.107477839620697$"UP"$"organ + age"$0.273985119459217$0.448743195654826
Citrate cycle (TCA cycle)$"Citrate cycle (TCA cycle)"$0.0983366831581117$"UP"$"organ + age + organ:age"$0.277416271207635$0.452731401306536
Pentose phosphate pathway$"Pentose phosphate pathway"$0.227513227513228$"UP"$"organ + age + organ:age"$0.00829917492075258$0.039497120434367
Pentose and glucuronate interconversions$"Pentose and glucuronate interconversions"$-0.00120035387892536$"DOWN"$"organ + age + organ:age"$0.989797767491122$0.995401525118981
Fructose and mannose metabolism$"Fructose and mannose metabolism"$0.107477839620697$"UP"$"organ + age + organ:age"$0.252531534431345$0.431847631359467
Galactose metabolism$"Galactose metabolism"$0.197227375798804$"UP"$"age"$0.034856063340862$0.114450447636749
Ascorbate and aldarate metabolism$"Ascorbate and aldarate metabolism"$0.106000481000481$"UP"$"organ + age"$0.232622163306032$0.411388222655999
Fatty acid elongation$"Fatty acid elongation"$0.103230433587576$"UP"$"organ + age + organ:age"$0.22595847284526$0.402737748659492
Fatty acid degradation$"Fatty acid degradation"$0.345886586958016$"UP"$"age"$9.42098179303388e-06$0.000174768825507506
Steroid biosynthesis$"Steroid biosynthesis"$0.190579262007833$"UP"$"age"$0.0397055429514912$0.124028654786617
Primary bile acid biosynthesis$"Primary bile acid biosynthesis"$-0.118650364186078$"DOWN"$"organ + age + organ:age"$0.0721676987489534$0.183241447382119
Ubiquinone and other terpenoid-quinone biosynthesis$"Ubiquinone and other terpenoid-quinone biosynthesis"$-0.0951049611763897$"DOWN"$"organ + age"$0.327342129894978$0.50863930952912
Purine metabolism$"Purine metabolism"$-0.265001202501203$"DOWN"$"organ + age + organ:age"$0.00154789344640732$0.0105418547103633
Pyrimidine metabolism$"Pyrimidine metabolism"$-0.342654864976294$"DOWN"$"age"$2.88495756225461e-05$0.000437071070681573
Alanine, aspartate and glutamate metabolism$"Alanine	aspartate and glutamate metabolism"$0.240717120181406$"UP"$"age"$0.0071261435038174$0.0350144024052434
Glycine, serine and threonine metabolism$"Glycine	serine and threonine metabolism"$-0.0691588504088504$"DOWN"$"organ + age"$0.473926122756222$0.63742899825297
Cysteine and methionine metabolism$"Cysteine and methionine metabolism"$0.113941283584141$"UP"$"organ + age"$0.251287667896231$0.431847631359467
Valine, leucine and isoleucine degradation$"Valine	leucine and isoleucine degradation"$0.114402958152958$"UP"$"organ + age"$0.245233663653068$0.427044828085515
Lysine degradation$"Lysine degradation"$-0.031024531024531$"DOWN"$"organ + age"$0.736620968908739$0.83588809317533
Arginine and proline metabolism$"Arginine and proline metabolism"$-0.0682355012712156$"DOWN"$"organ + age"$0.495428173433311$0.653620043034658
Histidine metabolism$"Histidine metabolism"$0.159370061155775$"UP"$"organ + age"$0.0964638675372774$0.223118716517519
Selenocompound metabolism$"Selenocompound metabolism"$-0.357520786092215$"DOWN"$"age"$5.45948181768842e-06$0.000115410906332065
Glutathione metabolism$"Glutathione metabolism"$-0.040350357314643$"DOWN"$"organ + age"$0.682661630863151$0.786488494872756
Starch and sucrose metabolism$"Starch and sucrose metabolism"$0.126591166769738$"UP"$"organ + age + organ:age"$0.137170346694064$0.285326876761794
N-Glycan biosynthesis$"N-Glycan biosynthesis"$-0.0232683982683983$"DOWN"$"organ + age"$0.815382184291294$0.892990850025044
Other glycan degradation$"Other glycan degradation"$0.261123136123136$"UP"$"age"$0.00202949145870715$0.013083742808261
Mucin type O-Glycan biosynthesis$"Mucin type O-Glycan biosynthesis"$-0.143211451247165$"DOWN"$"organ + age"$0.0999639834028843$0.228309700786989
Glycosaminoglycan degradation$"Glycosaminoglycan degradation"$0.0289008280079709$"UP"$"organ + age"$0.767270663270031$0.854716952098601
Glycosaminoglycan biosynthesis - chondroitin sulfate / dermatan sulfate$"Glycosaminoglycan biosynthesis - chondroitin sulfate / dermatan sulfate"$0.05669363705078$"UP"$"organ + age + organ:age"$0.474039607061615$0.63742899825297
Glycosaminoglycan biosynthesis - heparan sulfate / heparin$"Glycosaminoglycan biosynthesis - heparan sulfate / heparin"$0.0578939909297053$"UP"$"organ + age"$0.561739427535534$0.699481013191508
Ether lipid metabolism$"Ether lipid metabolism"$-0.167680203394489$"DOWN"$"organ + age"$0.073329164543711$0.183623687357484
Arachidonic acid metabolism$"Arachidonic acid metabolism"$-0.120127722806294$"DOWN"$"organ + age"$0.224790470312406$0.401443099241605
alpha-Linolenic acid metabolism$"alpha-Linolenic acid metabolism"$-0.0969516594516595$"DOWN"$"organ + age + organ:age"$0.121355187949913$0.262023434314657
Sphingolipid metabolism$"Sphingolipid metabolism"$0.350965007215007$"UP"$"age"$3.21644912097884e-06$7.49680064351222e-05
Butanoate metabolism$"Butanoate metabolism"$-0.109047533154676$"DOWN"$"organ + age"$0.264121291382806$0.439660382125146
Nicotinate and nicotinamide metabolism$"Nicotinate and nicotinamide metabolism"$-0.243025493025493$"DOWN"$"age"$0.00398584870190956$0.0229312434812392
Folate biosynthesis$"Folate biosynthesis"$-0.0894725314368172$"DOWN"$"organ + age"$0.364803157994069$0.539196862791233
Retinol metabolism$"Retinol metabolism"$-0.153460626674912$"DOWN"$"organ + age + organ:age"$0.0871846672563072$0.208007513217804
Porphyrin and chlorophyll metabolism$"Porphyrin and chlorophyll metabolism"$0.0394270081770082$"UP"$"organ + age + organ:age"$0.662081971269332$0.7785672857488
Terpenoid backbone biosynthesis$"Terpenoid backbone biosynthesis"$0.112463924963925$"UP"$"organ + age"$0.251878520120315$0.431847631359467
Nitrogen metabolism$"Nitrogen metabolism"$-0.138964045214045$"DOWN"$"organ + age + organ:age"$0.11440225139637$0.250582280769399
Metabolism of xenobiotics by cytochrome P450$"Metabolism of xenobiotics by cytochrome P450"$0.115695646945647$"UP"$"organ + age"$0.212974248993802$0.391098166334072
Drug metabolism - other enzymes$"Drug metabolism - other enzymes"$0.0346255926613069$"UP"$"organ + age"$0.723095083348696$0.823675978400958
Biosynthesis of unsaturated fatty acids$"Biosynthesis of unsaturated fatty acids"$-0.141641757713186$"DOWN"$"organ + age + organ:age"$0.0744207678618175$0.183827385832587
ABC transporters$"ABC transporters"$0.197042705971277$"UP"$"organ + age + organ:age"$0.0251657875003654$0.0904177898728542
mRNA surveillance pathway$"mRNA surveillance pathway"$-0.178945062873634$"DOWN"$"organ + age"$0.0579310763117418$0.162028764207302
RNA degradation$"RNA degradation"$-0.203967824503539$"DOWN"$"organ + age + organ:age"$0.0184839028084583$0.0711884355256926
RNA polymerase$"RNA polymerase"$-0.00286238232666797$"DOWN"$"organ + age"$0.977400533125634$0.987492941607376
Basal transcription factors$"Basal transcription factors"$-0.29778009688724$"DOWN"$"age"$0.000442332387418161$0.00410285857309294
DNA replication$"DNA replication"$-0.127052841338556$"DOWN"$"organ + age"$0.17426375704215$0.337752143179775
Spliceosome$"Spliceosome"$-0.0301935168006597$"DOWN"$"organ + age"$0.76158247915499$0.851511037579195
PPAR signaling pathway$"PPAR signaling pathway"$-0.0806083797155225$"DOWN"$"organ + age + organ:age"$0.339858056569937$0.518340559433007
Base excision repair$"Base excision repair"$-0.0975056689342404$"DOWN"$"organ + age"$0.30317430021011$0.483483226124543
Nucleotide excision repair$"Nucleotide excision repair"$-0.228436576650862$"DOWN"$"age"$0.0073635442408594$0.0359863533061355
Mismatch repair$"Mismatch repair"$0.0122805435305436$"UP"$"organ + age"$0.899089739697296$0.941212466691365
Homologous recombination$"Homologous recombination"$-0.012742218099361$"DOWN"$"organ + age"$0.893308674051164$0.937664647474028
Fanconi anemia pathway$"Fanconi anemia pathway"$-0.0805160448017591$"DOWN"$"organ + age"$0.414605560184599$0.581599466370062
MAPK signaling pathway$"MAPK signaling pathway"$0.174512987012987$"UP"$"age"$0.041679401702845$0.127995189688804
ErbB signaling pathway$"ErbB signaling pathway"$0.0850404555761698$"UP"$"organ + age + organ:age"$0.334475268178589$0.512864318898668
Calcium signaling pathway$"Calcium signaling pathway"$0.264354858104858$"UP"$"organ + age + organ:age"$6.55453392653271e-05$0.000851153048459747
Cytokine-cytokine receptor interaction$"Cytokine-cytokine receptor interaction"$0.250689290867862$"UP"$"organ + age + organ:age"$0.000845075666480006$0.00667977200722022
Phosphatidylinositol signaling system$"Phosphatidylinositol signaling system"$0.003231721981722$"UP"$"organ + age + organ:age"$0.971109215756159$0.984100643391693
Neuroactive ligand-receptor interaction$"Neuroactive ligand-receptor interaction"$0.256691060262489$"UP"$"organ + age + organ:age"$0.000734445830292278$0.00608119218335189
Cell cycle$"Cell cycle"$-0.196027021919879$"DOWN"$"age"$0.0328045594005615$0.109629942996729
Oocyte meiosis$"Oocyte meiosis"$-0.151244588744589$"DOWN"$"organ + age"$0.0661371576189191$0.174763593824411
p53 signaling pathway$"p53 signaling pathway"$-0.147366522366522$"DOWN"$"organ + age + organ:age"$0.0592707447231182$0.164761794964264
Ubiquitin mediated proteolysis$"Ubiquitin mediated proteolysis"$-0.109232202982203$"DOWN"$"organ + age"$0.258355282022515$0.438143565967287
Regulation of autophagy$"Regulation of autophagy"$-0.287623256373256$"DOWN"$"organ + age + organ:age"$0.000365779611333855$0.00357520071723091
Protein processing in endoplasmic reticulum$"Protein processing in endoplasmic reticulum"$0.00581709956709958$"UP"$"organ + age + organ:age"$0.93557230409444$0.962022858922781
Lysosome$"Lysosome"$0.164633151240294$"UP"$"organ + age + organ:age"$0.0604828363068913$0.166099390341281
Endocytosis$"Endocytosis"$0.237854737854738$"UP"$"organ + age + organ:age"$2.22750907115524e-05$0.000361572454585735
Phagosome$"Phagosome"$0.343670549027692$"UP"$"age"$7.22029146548808e-06$0.000139643509406993
Peroxisome$"Peroxisome"$-0.0430280698137842$"DOWN"$"organ + age + organ:age"$0.614628956151222$0.739996981644318
mTOR signaling pathway$"mTOR signaling pathway"$0.109509207723493$"UP"$"organ + age"$0.266191978191328$0.440037671719498
Apoptosis$"Apoptosis"$0.144411805126091$"UP"$"organ + age + organ:age"$0.100804966244609$0.229079285790874
Vascular smooth muscle contraction$"Vascular smooth muscle contraction"$0.154845650381365$"UP"$"organ + age + organ:age"$0.0862189424925291$0.206788967614008
Wnt signaling pathway$"Wnt signaling pathway"$-0.0225297189582904$"DOWN"$"organ + age + organ:age"$0.78778595561791$0.871164761139514
Dorso-ventral axis formation$"Dorso-ventral axis formation"$-0.0239147426647426$"DOWN"$"organ + age"$0.806240834545553$0.886182489240517
Notch signaling pathway$"Notch signaling pathway"$0.0304705215419501$"UP"$"organ + age + organ:age"$0.73961005657389$0.837242268276048
Hedgehog signaling pathway$"Hedgehog signaling pathway"$-0.226866883116883$"DOWN"$"organ + age + organ:age"$0.00183243321018786$0.0121582612267209
TGF-beta signaling pathway$"TGF-beta signaling pathway"$0.0662041331684188$"UP"$"organ + age + organ:age"$0.436472888739993$0.598422105376552
VEGF signaling pathway$"VEGF signaling pathway"$0.14385779564351$"UP"$"organ + age + organ:age"$0.0883606600178118$0.209712375864728
Focal adhesion$"Focal adhesion"$0.0653731189445474$"UP"$"organ + age + organ:age"$0.430193697215172$0.595020433954649
ECM-receptor interaction$"ECM-receptor interaction"$0.182176784855356$"UP"$"organ + age"$0.0613425974209214$0.167448711878731
Cell adhesion molecules (CAMs)$"Cell adhesion molecules (CAMs)"$0.453364426578712$"UP"$"age"$2.9427088744757e-12$2.05763258992185e-10
Adherens junction$"Adherens junction"$0.143303786160929$"UP"$"organ + age"$0.138632306960662$0.286283672139926
Tight junction$"Tight junction"$-0.015235260770975$"DOWN"$"organ + age"$0.878315305762364$0.930522858902084
Gap junction$"Gap junction"$0.0284391534391534$"UP"$"organ + age + organ:age"$0.75765394448909$0.849207688706021
Renin-angiotensin system$"Renin-angiotensin system"$0.256321720607435$"UP"$"age"$0.00384467470406401$0.0222599318853133
Toll-like receptor signaling pathway$"Toll-like receptor signaling pathway"$0.0710055486841201$"UP"$"organ + age"$0.473716647596014$0.63742899825297
RIG-I-like receptor signaling pathway$"RIG-I-like receptor signaling pathway"$-0.180514756407614$"DOWN"$"organ + age"$0.0598426053861928$0.165637626755757
Cytosolic DNA-sensing pathway$"Cytosolic DNA-sensing pathway"$-0.0820857383357383$"DOWN"$"organ + age"$0.395958896257803$0.565428164217831
Jak-STAT signaling pathway$"Jak-STAT signaling pathway"$0.195196007696008$"UP"$"organ + age + organ:age"$0.0164212750489294$0.0654313797632147
Intestinal immune network for IgA production$"Intestinal immune network for IgA production"$0.376264773586202$"UP"$"age"$1.03384064141658e-06$2.8477610395384e-05
Regulation of actin cytoskeleton$"Regulation of actin cytoskeleton"$0.24505686112829$"UP"$"age"$0.00320230558567712$0.0192774554793411
GnRH signaling pathway$"GnRH signaling pathway"$0.17645202020202$"UP"$"organ + age + organ:age"$0.0382101173556488$0.121870163776438
Progesterone-mediated oocyte maturation$"Progesterone-mediated oocyte maturation"$0.030839861197004$"UP"$"organ + age"$0.760049281953594$0.85084334642342
Melanogenesis$"Melanogenesis"$-0.0209600254243111$"DOWN"$"organ + age + organ:age"$0.8165230310135$0.893077975495546
Adipocytokine signaling pathway$"Adipocytokine signaling pathway"$0.0565089672232529$"UP"$"organ + age + organ:age"$0.513769611611774$0.666984477801348
Salmonella infection$"Salmonella infection"$0.174420652099224$"UP"$"organ + age"$0.0578610007623378$0.162028764207302
Herpes simplex infection$"Herpes simplex infection"$0.285407218442933$"UP"$"age"$0.000326692036033225$0.00345305884597909
