# Supplementary material for: Transcriptomic alterations during ageing reflect the shift from cancer to degenerative diseases in the elderly
Source: Nat Commun. 2018 Jan 30;9:327. doi: 10.1038/s41467-017-02395-2 (PMC5790807; doi:10.1038/s41467-017-02395-2)
Supplement: Supplementary file 5 — Supplementary Data 2 [file 41467_2017_2395_MOESM5_ESM.zip › Supplementary Data S2/SpeciesComparison/kegg-1-4/liver.csv]

KEGG pathway$"KEGG pathway"$"Diff"$"Direction of change"$"Interactions"$"P-value"$"FDR corrected p-value"
Glycolysis / Gluconeogenesis$"Glycolysis / Gluconeogenesis"$0.145584045584046$"UP"$"age"$0.21489310737035$0.392962237352517
Citrate cycle (TCA cycle)$"Citrate cycle (TCA cycle)"$-0.375925925925926$"DOWN"$"age"$0.000229985573125423$0.00260669470065727
Pentose phosphate pathway$"Pentose phosphate pathway"$0.24031339031339$"UP"$"age"$0.0322999590578849$0.108341929090839
Pentose and glucuronate interconversions$"Pentose and glucuronate interconversions"$-0.147578347578348$"DOWN"$"age + species + age:species"$0.187370460743711$0.354095111883645
Fructose and mannose metabolism$"Fructose and mannose metabolism"$-0.0707977207977208$"DOWN"$"age + species + age:species"$0.530462006341628$0.678185603044359
Galactose metabolism$"Galactose metabolism"$-0.0558404558404558$"DOWN"$"age"$0.653409112278569$0.774379247798199
Ascorbate and aldarate metabolism$"Ascorbate and aldarate metabolism"$-0.0398860398860399$"DOWN"$"age"$0.75138833611546$0.845116208113431
Fatty acid elongation$"Fatty acid elongation"$-0.0817663817663817$"DOWN"$"age + species + age:species"$0.435904577200775$0.598422105376552
Fatty acid degradation$"Fatty acid degradation"$-0.163532763532764$"DOWN"$"age"$0.17050019187553$0.332075134354776
Steroid biosynthesis$"Steroid biosynthesis"$0.00797720797720791$"UP"$"age"$0.949611171848115$0.970974752767083
Primary bile acid biosynthesis$"Primary bile acid biosynthesis"$-0.204415954415954$"DOWN"$"age"$0.0869487546325443$0.207990573581534
Ubiquinone and other terpenoid-quinone biosynthesis$"Ubiquinone and other terpenoid-quinone biosynthesis"$0.0747863247863248$"UP"$"age"$0.545428148101086$0.690472439409535
Purine metabolism$"Purine metabolism"$-0.272222222222222$"DOWN"$"age"$0.0161340033044544$0.0646276561988254
Pyrimidine metabolism$"Pyrimidine metabolism"$-0.0518518518518519$"DOWN"$"age"$0.679457896287995$0.785785277004818
Alanine, aspartate and glutamate metabolism$"Alanine	aspartate and glutamate metabolism"$0.2502849002849$"UP"$"age"$0.031133829693477$0.105369751308051
Glycine, serine and threonine metabolism$"Glycine	serine and threonine metabolism"$0.102706552706553$"UP"$"age"$0.398784647847153$0.567179481353612
Cysteine and methionine metabolism$"Cysteine and methionine metabolism"$0.223361823361823$"UP"$"age"$0.056125888141606$0.159540356791705
Valine, leucine and isoleucine degradation$"Valine	leucine and isoleucine degradation"$-0.0727920227920228$"DOWN"$"age"$0.558550209009938$0.699481013191508
Lysine degradation$"Lysine degradation"$0.0727920227920228$"UP"$"age"$0.556279769157358$0.698423080337069
Arginine and proline metabolism$"Arginine and proline metabolism"$-0.221367521367521$"DOWN"$"age + species + age:species"$0.0490671627429285$0.144343206903955
Histidine metabolism$"Histidine metabolism"$0.0528490028490028$"UP"$"age"$0.672356298447782$0.781549712645823
Selenocompound metabolism$"Selenocompound metabolism"$-0.0638176638176638$"DOWN"$"age + species + age:species"$0.542489195936211$0.689682068679742
Glutathione metabolism$"Glutathione metabolism"$-0.244301994301994$"DOWN"$"age"$0.0356420040777006$0.116123948769283
Starch and sucrose metabolism$"Starch and sucrose metabolism"$0.0947293447293447$"UP"$"age + species + age:species"$0.333286478881866$0.512864318898668
N-Glycan biosynthesis$"N-Glycan biosynthesis"$-0.175498575498576$"DOWN"$"age"$0.147290761175306$0.29885558461686
Other glycan degradation$"Other glycan degradation"$0.273219373219373$"UP"$"age"$0.015700584143874$0.0634303599412509
Mucin type O-Glycan biosynthesis$"Mucin type O-Glycan biosynthesis"$0.127635327635328$"UP"$"age + species + age:species"$0.178982462584053$0.34251591260822
Glycosaminoglycan degradation$"Glycosaminoglycan degradation"$0.264245014245014$"UP"$"age"$0.0196486069913938$0.0741103060380785
Glycosaminoglycan biosynthesis - chondroitin sulfate / dermatan sulfate$"Glycosaminoglycan biosynthesis - chondroitin sulfate / dermatan sulfate"$0.135612535612536$"UP"$"age"$0.16790943890808$0.330651089146617
Glycosaminoglycan biosynthesis - heparan sulfate / heparin$"Glycosaminoglycan biosynthesis - heparan sulfate / heparin"$0.0867521367521367$"UP"$"age"$0.482529170259117$0.641255871002247
Ether lipid metabolism$"Ether lipid metabolism"$-0.0957264957264958$"DOWN"$"age"$0.443195074334378$0.605259219034707
Arachidonic acid metabolism$"Arachidonic acid metabolism"$-0.213390313390313$"DOWN"$"age"$0.0711905578688714$0.182802873171763
alpha-Linolenic acid metabolism$"alpha-Linolenic acid metabolism"$-0.354985754985755$"DOWN"$"age"$0.000749291730666091$0.00609761873430589
Sphingolipid metabolism$"Sphingolipid metabolism"$0.226353276353276$"UP"$"age"$0.052976103392785$0.152873898362037
Butanoate metabolism$"Butanoate metabolism"$-0.191452991452991$"DOWN"$"age"$0.110696168385121$0.244824372413807
Nicotinate and nicotinamide metabolism$"Nicotinate and nicotinamide metabolism"$0.196438746438746$"UP"$"age"$0.101340927227738$0.229722949750658
Folate biosynthesis$"Folate biosynthesis"$-0.0528490028490028$"DOWN"$"age"$0.671997841928326$0.781549712645823
Retinol metabolism$"Retinol metabolism"$-0.145584045584046$"DOWN"$"age + species + age:species"$0.21387117967907$0.391953432113457
Porphyrin and chlorophyll metabolism$"Porphyrin and chlorophyll metabolism"$-0.112678062678063$"DOWN"$"age"$0.364110358673485$0.539196862791233
Terpenoid backbone biosynthesis$"Terpenoid backbone biosynthesis"$-0.20042735042735$"DOWN"$"age"$0.0929033508689609$0.217652437989395
Nitrogen metabolism$"Nitrogen metabolism"$-0.120655270655271$"DOWN"$"age"$0.321305555697661$0.504433074489075
Metabolism of xenobiotics by cytochrome P450$"Metabolism of xenobiotics by cytochrome P450"$-0.0538461538461539$"DOWN"$"age"$0.667434615907709$0.779817565372888
Drug metabolism - other enzymes$"Drug metabolism - other enzymes"$0.0438746438746438$"UP"$"age"$0.726933538020166$0.827011997572379
Biosynthesis of unsaturated fatty acids$"Biosynthesis of unsaturated fatty acids"$-0.120655270655271$"DOWN"$"age + species + age:species"$0.215286242245934$0.392962237352517
ABC transporters$"ABC transporters"$-0.00997150997150997$"DOWN"$"age"$0.936967483181079$0.962022858922781
mRNA surveillance pathway$"mRNA surveillance pathway"$-0.0877492877492878$"DOWN"$"age"$0.48011522968748$0.638982055323455
RNA degradation$"RNA degradation"$-0.0468660968660969$"DOWN"$"age + species + age:species"$0.6608313951242$0.7785672857488
RNA polymerase$"RNA polymerase"$0.123646723646724$"UP"$"age"$0.309551882546045$0.49192772943069
Basal transcription factors$"Basal transcription factors"$0.140598290598291$"UP"$"age"$0.238720926373529$0.418482938654836
DNA replication$"DNA replication"$-0.163532763532764$"DOWN"$"age + species + age:species"$0.129310304086513$0.275276502142015
Spliceosome$"Spliceosome"$-0.0658119658119658$"DOWN"$"age + species + age:species"$0.575403509268875$0.708728712636053
PPAR signaling pathway$"PPAR signaling pathway"$-0.262250712250712$"DOWN"$"age + species + age:species"$0.00756752724716152$0.0365897992961161
Base excision repair$"Base excision repair"$-0.19045584045584$"DOWN"$"age + species + age:species"$0.0835159104154737$0.20136860097524
Nucleotide excision repair$"Nucleotide excision repair"$-0.217378917378917$"DOWN"$"age"$0.0625105724617933$0.169113423713601
Mismatch repair$"Mismatch repair"$-0.136609686609687$"DOWN"$"age + species + age:species"$0.20668403789847$0.38263908441896
Homologous recombination$"Homologous recombination"$-0.201424501424501$"DOWN"$"age + species + age:species"$0.0489850638794277$0.144343206903955
Fanconi anemia pathway$"Fanconi anemia pathway"$-0.19045584045584$"DOWN"$"age + species + age:species"$0.0735543347523953$0.183623687357484
MAPK signaling pathway$"MAPK signaling pathway"$0.234330484330484$"UP"$"age"$0.0452467603997522$0.136189752329056
ErbB signaling pathway$"ErbB signaling pathway"$0.184472934472934$"UP"$"age"$0.122720932537566$0.264344378380682
Calcium signaling pathway$"Calcium signaling pathway"$0.194444444444444$"UP"$"age"$0.104806406970064$0.234076225886456
Cytokine-cytokine receptor interaction$"Cytokine-cytokine receptor interaction"$0.111680911680912$"UP"$"age + species + age:species"$0.292452671775118$0.468852696020427
Phosphatidylinositol signaling system$"Phosphatidylinositol signaling system"$-0.0927350427350428$"DOWN"$"age"$0.456276571509207$0.6171955409254
Neuroactive ligand-receptor interaction$"Neuroactive ligand-receptor interaction"$0.231339031339031$"UP"$"age + species + age:species"$0.0219114307908992$0.0816290597906858
Cell cycle$"Cell cycle"$0.137606837606838$"UP"$"age"$0.264639115691799$0.439660382125146
Oocyte meiosis$"Oocyte meiosis"$-0.0817663817663817$"DOWN"$"age"$0.508369886628525$0.663969254448547
p53 signaling pathway$"p53 signaling pathway"$0.402849002849003$"UP"$"age"$3.25833088475307e-05$0.000485544717088613
Ubiquitin mediated proteolysis$"Ubiquitin mediated proteolysis"$0.175498575498576$"UP"$"age"$0.143009085541544$0.29203888128032
Regulation of autophagy$"Regulation of autophagy"$0.0747863247863248$"UP"$"age + species + age:species"$0.456275143519699$0.6171955409254
Protein processing in endoplasmic reticulum$"Protein processing in endoplasmic reticulum"$-0.350997150997151$"DOWN"$"age"$0.000623643936123794$0.00539897464701456
Lysosome$"Lysosome"$0.0787749287749288$"UP"$"age"$0.524718725020184$0.674638360740237
Endocytosis$"Endocytosis"$0.0977207977207977$"UP"$"age"$0.406386889475524$0.573611308281446
Phagosome$"Phagosome"$0.110683760683761$"UP"$"age"$0.352404315947245$0.531236356875698
Peroxisome$"Peroxisome"$-0.247293447293447$"DOWN"$"age"$0.0308036055330723$0.104975413185171
mTOR signaling pathway$"mTOR signaling pathway"$0.253276353276353$"UP"$"age"$0.0264532695912413$0.0935642881651296
Apoptosis$"Apoptosis"$0.147578347578348$"UP"$"age"$0.228553960741381$0.405772559206866
Vascular smooth muscle contraction$"Vascular smooth muscle contraction"$0.0638176638176638$"UP"$"age + species + age:species"$0.568109165919554$0.704517369469133
Wnt signaling pathway$"Wnt signaling pathway"$0.41980056980057$"UP"$"age"$6.71534623962802e-06$0.000135649994040486
Dorso-ventral axis formation$"Dorso-ventral axis formation"$0.0678062678062678$"UP"$"age"$0.569522793819624$0.705308201065447
Notch signaling pathway$"Notch signaling pathway"$0.432763532763533$"UP"$"age"$2.97869229582408e-06$7.12534551816865e-05
Hedgehog signaling pathway$"Hedgehog signaling pathway"$0.235327635327635$"UP"$"age"$0.040900033719515$0.126887817921635
TGF-beta signaling pathway$"TGF-beta signaling pathway"$0.349002849002849$"UP"$"age"$0.000979156050275296$0.0076072893136773
VEGF signaling pathway$"VEGF signaling pathway"$0.282193732193732$"UP"$"age"$0.0126107233981069$0.0538695454368654
Focal adhesion$"Focal adhesion"$0.0917378917378918$"UP"$"age"$0.454004108442864$0.616337891921928
ECM-receptor interaction$"ECM-receptor interaction"$-0.0169515669515669$"DOWN"$"age"$0.892741247763398$0.937664647474028
Cell adhesion molecules (CAMs)$"Cell adhesion molecules (CAMs)"$0.408831908831909$"UP"$"age"$1.10937983485086e-05$0.000201685253975886
Adherens junction$"Adherens junction"$0.354985754985755$"UP"$"age"$0.000683762923667692$0.00580878969732647
Tight junction$"Tight junction"$0.212393162393162$"UP"$"age"$0.0735701558191396$0.183623687357484
Gap junction$"Gap junction"$-0.00797720797720797$"DOWN"$"age"$0.949350953367187$0.970974752767083
Renin-angiotensin system$"Renin-angiotensin system"$0.14957264957265$"UP"$"age"$0.220643461816413$0.395674459895125
Toll-like receptor signaling pathway$"Toll-like receptor signaling pathway"$0.414814814814815$"UP"$"age"$1.45550723034359e-05$0.000249633221204212
RIG-I-like receptor signaling pathway$"RIG-I-like receptor signaling pathway"$0.0468660968660969$"UP"$"age + species + age:species"$0.654435323155186$0.774585558265708
Cytosolic DNA-sensing pathway$"Cytosolic DNA-sensing pathway"$0.238319088319088$"UP"$"age"$0.0400217931733148$0.124588390392271
Jak-STAT signaling pathway$"Jak-STAT signaling pathway"$0.28019943019943$"UP"$"age + species + age:species"$0.00326785140130476$0.0195426113406975
Intestinal immune network for IgA production$"Intestinal immune network for IgA production"$0.366951566951567$"UP"$"age"$0.000354233798096893$0.00353844530186897
Regulation of actin cytoskeleton$"Regulation of actin cytoskeleton"$0.174501424501424$"UP"$"age"$0.148842707553969$0.300662269259018
GnRH signaling pathway$"GnRH signaling pathway"$0.115669515669516$"UP"$"age"$0.345525211401366$0.522883052357704
Progesterone-mediated oocyte maturation$"Progesterone-mediated oocyte maturation"$0.19045584045584$"UP"$"age"$0.111045850519377$0.245001645927461
Melanogenesis$"Melanogenesis"$0.271225071225071$"UP"$"age + species + age:species"$0.00892915634268956$0.0418381603892001
Adipocytokine signaling pathway$"Adipocytokine signaling pathway"$0.0209401709401709$"UP"$"age"$0.867510776379411$0.924463418205023
Salmonella infection$"Salmonella infection"$0.217378917378917$"UP"$"age"$0.0666783089614349$0.175428144606934
Herpes simplex infection$"Herpes simplex infection"$0.205413105413105$"UP"$"age"$0.0766618061256186$0.187831756787567
