# Supplementary material for: Transcriptomic alterations during ageing reflect the shift from cancer to degenerative diseases in the elderly
Source: Nat Commun. 2018 Jan 30;9:327. doi: 10.1038/s41467-017-02395-2 (PMC5790807; doi:10.1038/s41467-017-02395-2)
Supplement: Supplementary file 5 — Supplementary Data 2 [file 41467_2017_2395_MOESM5_ESM.zip › Supplementary Data S2/SpeciesComparison/kegg-1-4/brain.csv]

KEGG pathway$"KEGG pathway"$"Diff"$"Direction of change"$"Interactions"$"P-value"$"FDR corrected p-value"
Glycolysis / Gluconeogenesis$"Glycolysis / Gluconeogenesis"$0.065359477124183$"UP"$"age"$0.529671200459448$0.678185603044359
Citrate cycle (TCA cycle)$"Citrate cycle (TCA cycle)"$-0.148420479302832$"DOWN"$"age + species + age:species"$0.141962708553132$0.291295941478098
Pentose phosphate pathway$"Pentose phosphate pathway"$0.390795206971678$"UP"$"age"$3.92142720664711e-07$1.32021382623786e-05
Pentose and glucuronate interconversions$"Pentose and glucuronate interconversions"$-0.253267973856209$"DOWN"$"age"$0.00964760189850573$0.0439303308606213
Fructose and mannose metabolism$"Fructose and mannose metabolism"$0.265522875816993$"UP"$"age"$0.00500659435685093$0.0272850409037086
Galactose metabolism$"Galactose metabolism"$0.115286855482934$"UP"$"age"$0.27018610086807$0.445733513047325
Ascorbate and aldarate metabolism$"Ascorbate and aldarate metabolism"$-0.133442265795207$"DOWN"$"age + species + age:species"$0.133870379869307$0.28233915383109
Fatty acid elongation$"Fatty acid elongation"$0.068082788671024$"UP"$"age"$0.515570058264216$0.666984477801348
Fatty acid degradation$"Fatty acid degradation"$-0.0626361655773421$"DOWN"$"age + species + age:species"$0.394737592769509$0.565065309964541
Steroid biosynthesis$"Steroid biosynthesis"$-0.118464052287582$"DOWN"$"age"$0.218724744852878$0.395674459895125
Primary bile acid biosynthesis$"Primary bile acid biosynthesis"$-0.0703522149600581$"DOWN"$"age + species + age:species"$0.424721672735887$0.591228178433263
Ubiquinone and other terpenoid-quinone biosynthesis$"Ubiquinone and other terpenoid-quinone biosynthesis"$0.00544662309368193$"UP"$"age"$0.959053282355587$0.976236767817725
Purine metabolism$"Purine metabolism"$0.130265068990559$"UP"$"age + species + age:species"$0.177831430928415$0.342476209139681
Pyrimidine metabolism$"Pyrimidine metabolism"$-0.248729121278141$"DOWN"$"age + species + age:species"$0.000407017377242125$0.00387414202728294
Alanine, aspartate and glutamate metabolism$"Alanine	aspartate and glutamate metabolism"$-0.0989469862018882$"DOWN"$"age + species + age:species"$0.291739659490983$0.468852696020427
Glycine, serine and threonine metabolism$"Glycine	serine and threonine metabolism"$-0.0190631808278868$"DOWN"$"age"$0.858072320442165$0.918713473830304
Cysteine and methionine metabolism$"Cysteine and methionine metabolism"$-0.0935003631082063$"DOWN"$"age"$0.379899163548078$0.549885891186628
Valine, leucine and isoleucine degradation$"Valine	leucine and isoleucine degradation"$0.0285947712418301$"UP"$"age + species + age:species"$0.773418340725817$0.859458767383579
Lysine degradation$"Lysine degradation"$-0.0540123456790124$"DOWN"$"age + species + age:species"$0.515830679751757$0.666984477801348
Arginine and proline metabolism$"Arginine and proline metabolism"$-0.0163398692810457$"DOWN"$"age + species + age:species"$0.868980244969042$0.924945014844098
Histidine metabolism$"Histidine metabolism"$-0.187000726216413$"DOWN"$"age"$0.0450852135852264$0.136189752329056
Selenocompound metabolism$"Selenocompound metabolism"$-0.280501089324619$"DOWN"$"age"$0.000502226525554929$0.00456523911729431
Glutathione metabolism$"Glutathione metabolism"$-0.250544662309368$"DOWN"$"age + species + age:species"$0.00507917947754244$0.0273193736395626
Starch and sucrose metabolism$"Starch and sucrose metabolism"$0.0944081336238199$"UP"$"age"$0.373776477075533$0.54536567842963
N-Glycan biosynthesis$"N-Glycan biosynthesis"$-0.101670297748729$"DOWN"$"age"$0.323228215879736$0.505704730180172
Other glycan degradation$"Other glycan degradation"$0.33042846768337$"UP"$"age"$0.000131739809997334$0.00159668649716769
Mucin type O-Glycan biosynthesis$"Mucin type O-Glycan biosynthesis"$0.0567356572258533$"UP"$"age + species + age:species"$0.45428645499196$0.616337891921928
Glycosaminoglycan degradation$"Glycosaminoglycan degradation"$0.157044299201162$"UP"$"age + species + age:species"$0.10819673959679$0.240678906852628
Glycosaminoglycan biosynthesis - chondroitin sulfate / dermatan sulfate$"Glycosaminoglycan biosynthesis - chondroitin sulfate / dermatan sulfate"$0.141158315177923$"UP"$"age + species + age:species"$0.137782342249198$0.285945545900734
Glycosaminoglycan biosynthesis - heparan sulfate / heparin$"Glycosaminoglycan biosynthesis - heparan sulfate / heparin"$0.0449346405228759$"UP"$"age + species + age:species"$0.629977511728266$0.75348626073815
Ether lipid metabolism$"Ether lipid metabolism"$-0.244190268700073$"DOWN"$"age"$0.0100908109762752$0.0449634665560497
Arachidonic acid metabolism$"Arachidonic acid metabolism"$-0.103939724037763$"DOWN"$"age"$0.329655378054107$0.510829949046511
alpha-Linolenic acid metabolism$"alpha-Linolenic acid metabolism"$-0.17156862745098$"DOWN"$"age + species + age:species"$0.01687567544123$0.0661206421382674
Sphingolipid metabolism$"Sphingolipid metabolism"$0.30183369644154$"UP"$"age"$0.000335400572308369$0.00350435770377365
Butanoate metabolism$"Butanoate metabolism"$-0.134803921568627$"DOWN"$"age + species + age:species"$0.168679347313192$0.330651089146617
Nicotinate and nicotinamide metabolism$"Nicotinate and nicotinamide metabolism"$-0.14297385620915$"DOWN"$"age + species + age:species"$0.026374818471481$0.0935642881651296
Folate biosynthesis$"Folate biosynthesis"$0.00680827886710239$"UP"$"age + species + age:species"$0.937578912997895$0.962022858922781
Retinol metabolism$"Retinol metabolism"$-0.183823529411765$"DOWN"$"age"$0.069997297510148$0.181792981247784
Porphyrin and chlorophyll metabolism$"Porphyrin and chlorophyll metabolism"$-0.00635439360929557$"DOWN"$"age + species + age:species"$0.950761047574775$0.971058193534237
Terpenoid backbone biosynthesis$"Terpenoid backbone biosynthesis"$-0.0921387073347857$"DOWN"$"age"$0.372382271639047$0.544437740511826
Nitrogen metabolism$"Nitrogen metabolism"$-0.0285947712418301$"DOWN"$"age"$0.790718433882403$0.872285262620273
Metabolism of xenobiotics by cytochrome P450$"Metabolism of xenobiotics by cytochrome P450"$0.257352941176471$"UP"$"age"$0.00493047668692288$0.0271624442934115
Drug metabolism - other enzymes$"Drug metabolism - other enzymes"$-0.0885076252723312$"DOWN"$"age + species + age:species"$0.319556561946668$0.503426195510436
Biosynthesis of unsaturated fatty acids$"Biosynthesis of unsaturated fatty acids"$-0.172476397966594$"DOWN"$"age"$0.0896283276297096$0.211615973546509
ABC transporters$"ABC transporters"$0.0594589687726943$"UP"$"age + species + age:species"$0.546494303940257$0.690472439409535
mRNA surveillance pathway$"mRNA surveillance pathway"$-0.119825708061002$"DOWN"$"age + species + age:species"$0.159546583504292$0.317347580755802
RNA degradation$"RNA degradation"$0.142519970951343$"UP"$"age + species + age:species"$0.0621718140872984$0.168699041807028
RNA polymerase$"RNA polymerase"$0.127541757443718$"UP"$"age"$0.220689715255037$0.395674459895125
Basal transcription factors$"Basal transcription factors"$-0.0585511982570807$"DOWN"$"age + species + age:species"$0.487918392919097$0.645586345216097
DNA replication$"DNA replication"$-0.0449346405228758$"DOWN"$"age + species + age:species"$0.559684085780864$0.699481013191508
Spliceosome$"Spliceosome"$-0.0871459694989107$"DOWN"$"age"$0.390832218549917$0.561549025405583
PPAR signaling pathway$"PPAR signaling pathway"$0.00816993464052285$"UP"$"age + species + age:species"$0.930055191183688$0.960704737256787
Base excision repair$"Base excision repair"$-0.0880537400145243$"DOWN"$"age + species + age:species"$0.346425728930885$0.523091341525207
Nucleotide excision repair$"Nucleotide excision repair"$-0.0408496732026144$"DOWN"$"age + species + age:species"$0.581162365327692$0.711372429953346
Mismatch repair$"Mismatch repair"$0.0571895424836601$"UP"$"age + species + age:species"$0.475703607123904$0.638621684262021
Homologous recombination$"Homologous recombination"$0.0717138707334786$"UP"$"age + species + age:species"$0.3375426963338$0.515674472214159
Fanconi anemia pathway$"Fanconi anemia pathway"$-0.111655773420479$"DOWN"$"age + species + age:species"$0.204143920146336$0.378707802883712
MAPK signaling pathway$"MAPK signaling pathway"$0.270061728395062$"UP"$"age"$0.00109533815987119$0.00809481615709685
ErbB signaling pathway$"ErbB signaling pathway"$0.041757443718228$"UP"$"age + species + age:species"$0.668739577116858$0.78033924980645
Calcium signaling pathway$"Calcium signaling pathway"$0$"DOWN"$"age + species + age:species"$1$1
Cytokine-cytokine receptor interaction$"Cytokine-cytokine receptor interaction"$0.246913580246914$"UP"$"age + species + age:species"$0.00886583085197083$0.04175668520436
Phosphatidylinositol signaling system$"Phosphatidylinositol signaling system"$0.0127087872185911$"UP"$"age + species + age:species"$0.897921772980508$0.941212466691365
Neuroactive ligand-receptor interaction$"Neuroactive ligand-receptor interaction"$-0.0880537400145243$"DOWN"$"age + species + age:species"$0.262819418944158$0.439660382125146
Cell cycle$"Cell cycle"$-0.211510530137981$"DOWN"$"age"$0.0258764689837949$0.092242001201057
Oocyte meiosis$"Oocyte meiosis"$-0.219226579520697$"DOWN"$"age + species + age:species"$0.00069194067659236$0.0058238340279857
p53 signaling pathway$"p53 signaling pathway"$0.117556281771968$"UP"$"age + species + age:species"$0.219578920818733$0.395674459895125
Ubiquitin mediated proteolysis$"Ubiquitin mediated proteolysis"$-0.0317719680464779$"DOWN"$"age"$0.744230403511447$0.840379424586218
Regulation of autophagy$"Regulation of autophagy"$0.165214233841685$"UP"$"age + species + age:species"$0.0395274512050075$0.123898114294317
Protein processing in endoplasmic reticulum$"Protein processing in endoplasmic reticulum"$-0.0953159041394335$"DOWN"$"age + species + age:species"$0.210216535575048$0.38756292304992
Lysosome$"Lysosome"$0.30319535221496$"UP"$"age"$0.000735897843969976$0.00608119218335189
Endocytosis$"Endocytosis"$-0.0635439360929557$"DOWN"$"age"$0.387085946032827$0.558509722133079
Phagosome$"Phagosome"$-0.00816993464052285$"DOWN"$"age + species + age:species"$0.926441781374817$0.96043738333388
Peroxisome$"Peroxisome"$-0.2260348583878$"DOWN"$"age"$0.0248603802681079$0.0900322137996416
mTOR signaling pathway$"mTOR signaling pathway"$0.0122549019607843$"UP"$"age + species + age:species"$0.903242966438887$0.942672182540536
Apoptosis$"Apoptosis"$0.07579883805374$"UP"$"age + species + age:species"$0.447275036122895$0.609554734386374
Vascular smooth muscle contraction$"Vascular smooth muscle contraction"$0.1529593318809$"UP"$"age"$0.136345353868717$0.285146449727743
Wnt signaling pathway$"Wnt signaling pathway"$0.000907770515613637$"UP"$"age"$0.992173031172816$0.99546760809926
Dorso-ventral axis formation$"Dorso-ventral axis formation"$0.073075526506899$"UP"$"age + species + age:species"$0.399806918285207$0.567179481353612
Notch signaling pathway$"Notch signaling pathway"$0.0199709513435004$"UP"$"age"$0.84958935233913$0.912856644534598
Hedgehog signaling pathway$"Hedgehog signaling pathway"$0.289124909222948$"UP"$"age + species + age:species"$7.38077358568047e-08$3.0496014497198e-06
TGF-beta signaling pathway$"TGF-beta signaling pathway"$-0.200617283950617$"DOWN"$"age + species + age:species"$0.0388432145732052$0.123456230933719
VEGF signaling pathway$"VEGF signaling pathway"$-0.0630900508351488$"DOWN"$"age + species + age:species"$0.538089296764787$0.686007252116678
Focal adhesion$"Focal adhesion"$-0.0721677559912854$"DOWN"$"age + species + age:species"$0.418487274475131$0.585238357689067
ECM-receptor interaction$"ECM-receptor interaction"$-0.134350036310821$"DOWN"$"age + species + age:species"$0.18640603097293$0.353006421154986
Cell adhesion molecules (CAMs)$"Cell adhesion molecules (CAMs)"$-0.0290486564996369$"DOWN"$"age + species + age:species"$0.763509046472507$0.85229183016238
Adherens junction$"Adherens junction"$0.00771604938271603$"UP"$"age"$0.941627273445427$0.964982177634603
Tight junction$"Tight junction"$-0.0830610021786493$"DOWN"$"age + species + age:species"$0.360836417913093$0.538588347919543
Gap junction$"Gap junction"$-0.231935366739288$"DOWN"$"age"$0.0191898545844091$0.0729856812436311
Renin-angiotensin system$"Renin-angiotensin system"$0.0735294117647058$"UP"$"age"$0.272808970379348$0.447623382806548
Toll-like receptor signaling pathway$"Toll-like receptor signaling pathway"$0.221496005809731$"UP"$"age + species + age:species"$0.0186030422017776$0.0711884355256926
RIG-I-like receptor signaling pathway$"RIG-I-like receptor signaling pathway"$-0.065359477124183$"DOWN"$"age + species + age:species"$0.431373449918717$0.595020433954649
Cytosolic DNA-sensing pathway$"Cytosolic DNA-sensing pathway"$0.0667211328976035$"UP"$"age + species + age:species"$0.431210220652931$0.595020433954649
Jak-STAT signaling pathway$"Jak-STAT signaling pathway"$0.279593318809005$"UP"$"age"$0.00119018912697205$0.00872485416465799
Intestinal immune network for IgA production$"Intestinal immune network for IgA production"$0.344045025417574$"UP"$"age"$8.63426629245704e-05$0.0011054293042033
Regulation of actin cytoskeleton$"Regulation of actin cytoskeleton"$0.102578068264343$"UP"$"age"$0.287005825622997$0.463389512417948
GnRH signaling pathway$"GnRH signaling pathway"$0.0413035584604213$"UP"$"age"$0.676058859973037$0.783848856779963
Progesterone-mediated oocyte maturation$"Progesterone-mediated oocyte maturation"$0.211056644880174$"UP"$"age"$0.0347344317863634$0.114450447636749
Melanogenesis$"Melanogenesis"$-0.0281408859840233$"DOWN"$"age"$0.743864642485302$0.840379424586218
Adipocytokine signaling pathway$"Adipocytokine signaling pathway"$0.1329883805374$"UP"$"age + species + age:species"$0.0832866317267974$0.201349862339518
Salmonella infection$"Salmonella infection"$-0.229665940450254$"DOWN"$"age + species + age:species"$0.00662265369746906$0.0338201809606707
Herpes simplex infection$"Herpes simplex infection"$0.384894698620189$"UP"$"age"$1.27599410342071e-07$4.83282766670593e-06
