# Supplementary material for: Transcriptomic alterations during ageing reflect the shift from cancer to degenerative diseases in the elderly
Source: Nat Commun. 2018 Jan 30;9:327. doi: 10.1038/s41467-017-02395-2 (PMC5790807; doi:10.1038/s41467-017-02395-2)
Supplement: Supplementary file 5 — Supplementary Data 2 [file 41467_2017_2395_MOESM5_ESM.zip › Supplementary Data S2/SpeciesComparison/kegg-1-4/blood.csv]

KEGG pathway$"KEGG pathway"$"Diff"$"Direction of change"$"Interactions"$"P-value"$"FDR corrected p-value"
Glycolysis / Gluconeogenesis$"Glycolysis / Gluconeogenesis"$0.223881578947368$"UP"$"age + species + age:species"$0.0126800827395364$0.0538695454368654
Citrate cycle (TCA cycle)$"Citrate cycle (TCA cycle)"$0.100657894736842$"UP"$"age"$0.311454532317439$0.494087556503582
Pentose phosphate pathway$"Pentose phosphate pathway"$0.154671052631579$"UP"$"age"$0.118041416102815$0.257133837249835
Pentose and glucuronate interconversions$"Pentose and glucuronate interconversions"$0.290986842105263$"UP"$"age"$0.000993613736335961$0.00765419395194397
Fructose and mannose metabolism$"Fructose and mannose metabolism"$0.173848684210526$"UP"$"age"$0.07610341358399$0.186967575534721
Galactose metabolism$"Galactose metabolism"$0.109671052631579$"UP"$"age"$0.274647946573731$0.449019754380435
Ascorbate and aldarate metabolism$"Ascorbate and aldarate metabolism"$-0.0186842105263157$"DOWN"$"age"$0.848497441191672$0.912762336145834
Fatty acid elongation$"Fatty acid elongation"$-0.0197368421052631$"DOWN"$"age + species + age:species"$0.835221562791569$0.904906317732462
Fatty acid degradation$"Fatty acid degradation"$0.161151315789474$"UP"$"age"$0.0938781444715019$0.219370779754743
Steroid biosynthesis$"Steroid biosynthesis"$0.0530263157894736$"UP"$"age"$0.601001260517509$0.729386042470515
Primary bile acid biosynthesis$"Primary bile acid biosynthesis"$0.0757894736842105$"UP"$"age"$0.366852104342832$0.540467686949164
Ubiquinone and other terpenoid-quinone biosynthesis$"Ubiquinone and other terpenoid-quinone biosynthesis"$-0.0264144736842105$"DOWN"$"age"$0.784432258914887$0.868991948434912
Purine metabolism$"Purine metabolism"$-0.094671052631579$"DOWN"$"age + species + age:species"$0.316063088824034$0.500524996064542
Pyrimidine metabolism$"Pyrimidine metabolism"$0.0521052631578947$"UP"$"age"$0.575204041947743$0.708728712636053
Alanine, aspartate and glutamate metabolism$"Alanine	aspartate and glutamate metabolism"$0.0903289473684211$"UP"$"age"$0.361831837291455$0.539188754258905
Glycine, serine and threonine metabolism$"Glycine	serine and threonine metabolism"$0.00759868421052634$"UP"$"age"$0.937681246430786$0.962022858922781
Cysteine and methionine metabolism$"Cysteine and methionine metabolism"$-0.105723684210526$"DOWN"$"age"$0.290884710848828$0.468819507378697
Valine, leucine and isoleucine degradation$"Valine	leucine and isoleucine degradation"$0.0127631578947369$"UP"$"age"$0.899794976407916$0.941212466691365
Lysine degradation$"Lysine degradation"$0.0501315789473685$"UP"$"age"$0.614450226097719$0.739996981644318
Arginine and proline metabolism$"Arginine and proline metabolism"$-0.0798684210526315$"DOWN"$"age"$0.426231058547696$0.591968797829722
Histidine metabolism$"Histidine metabolism"$0.0888486842105263$"UP"$"age"$0.375579152213618$0.547042754808716
Selenocompound metabolism$"Selenocompound metabolism"$-0.129078947368421$"DOWN"$"age + species + age:species"$0.151144320276625$0.303960590998789
Glutathione metabolism$"Glutathione metabolism"$0.213519736842105$"UP"$"age"$0.0241191847573367$0.0887625058478505
Starch and sucrose metabolism$"Starch and sucrose metabolism"$0.100789473684211$"UP"$"age"$0.316758360036447$0.500753650909791
N-Glycan biosynthesis$"N-Glycan biosynthesis"$0.113421052631579$"UP"$"age"$0.253247931441658$0.431847631359467
Other glycan degradation$"Other glycan degradation"$0.225986842105263$"UP"$"age"$0.0173137400439353$0.0675458785405031
Mucin type O-Glycan biosynthesis$"Mucin type O-Glycan biosynthesis"$-0.181282894736842$"DOWN"$"age"$0.0612212169256718$0.167448711878731
Glycosaminoglycan degradation$"Glycosaminoglycan degradation"$0.0806249999999999$"UP"$"age"$0.419167984389623$0.585289858387354
Glycosaminoglycan biosynthesis - chondroitin sulfate / dermatan sulfate$"Glycosaminoglycan biosynthesis - chondroitin sulfate / dermatan sulfate"$0.114671052631579$"UP"$"age + species + age:species"$0.234956816195539$0.414710186255815
Glycosaminoglycan biosynthesis - heparan sulfate / heparin$"Glycosaminoglycan biosynthesis - heparan sulfate / heparin"$0.0978618421052632$"UP"$"age"$0.322496187064887$0.505429369037901
Ether lipid metabolism$"Ether lipid metabolism"$-0.180394736842105$"DOWN"$"age + species + age:species"$0.0454894000826688$0.136468200248006
Arachidonic acid metabolism$"Arachidonic acid metabolism"$0.117664473684211$"UP"$"age + species + age:species"$0.20356097307304$0.378398618657245
alpha-Linolenic acid metabolism$"alpha-Linolenic acid metabolism"$-0.207236842105263$"DOWN"$"age + species + age:species"$0.0220868345961635$0.0819466638690313
Sphingolipid metabolism$"Sphingolipid metabolism"$-0.0769736842105263$"DOWN"$"age + species + age:species"$0.366600902413676$0.540467686949164
Butanoate metabolism$"Butanoate metabolism"$0.0489144736842105$"UP"$"age"$0.627583899800727$0.751612338496522
Nicotinate and nicotinamide metabolism$"Nicotinate and nicotinamide metabolism"$-0.122730263157895$"DOWN"$"age"$0.221472501432904$0.396296267327775
Folate biosynthesis$"Folate biosynthesis"$0.113223684210526$"UP"$"age"$0.255454249446458$0.434033481769776
Retinol metabolism$"Retinol metabolism"$-0.132368421052632$"DOWN"$"age"$0.178723117317699$0.34251591260822
Porphyrin and chlorophyll metabolism$"Porphyrin and chlorophyll metabolism"$-0.08625$"DOWN"$"age"$0.364211126778954$0.539196862791233
Terpenoid backbone biosynthesis$"Terpenoid backbone biosynthesis"$-0.0900657894736843$"DOWN"$"age"$0.369759301692339$0.543163654365429
Nitrogen metabolism$"Nitrogen metabolism"$-0.0477631578947369$"DOWN"$"age + species + age:species"$0.607509458059059$0.736041478653822
Metabolism of xenobiotics by cytochrome P450$"Metabolism of xenobiotics by cytochrome P450"$0.308388157894737$"UP"$"age"$0.000441136666069194$0.00410285857309294
Drug metabolism - other enzymes$"Drug metabolism - other enzymes"$0.122072368421053$"UP"$"age"$0.22016676822981$0.395674459895125
Biosynthesis of unsaturated fatty acids$"Biosynthesis of unsaturated fatty acids"$-0.273453947368421$"DOWN"$"age"$0.00261237145969644$0.0160449030869194
ABC transporters$"ABC transporters"$-0.1$"DOWN"$"age + species + age:species"$0.253692667927344$0.431847631359467
mRNA surveillance pathway$"mRNA surveillance pathway"$-0.1325$"DOWN"$"age"$0.170604056923741$0.332075134354776
RNA degradation$"RNA degradation"$-0.0532565789473684$"DOWN"$"age"$0.596036101941678$0.724327295006665
RNA polymerase$"RNA polymerase"$0.0579276315789474$"UP"$"age"$0.565172680419274$0.701833287569836
Basal transcription factors$"Basal transcription factors"$-0.310230263157895$"DOWN"$"age"$0.00040915031311239$0.00387414202728294
DNA replication$"DNA replication"$-0.116184210526316$"DOWN"$"age"$0.243787339019187$0.425341057904877
Spliceosome$"Spliceosome"$-0.0441118421052632$"DOWN"$"age"$0.661621053222568$0.7785672857488
PPAR signaling pathway$"PPAR signaling pathway"$-0.0296052631578947$"DOWN"$"age + species + age:species"$0.748448286105666$0.844093662617928
Base excision repair$"Base excision repair"$-0.128552631578947$"DOWN"$"age"$0.188623890819818$0.355687032866061
Nucleotide excision repair$"Nucleotide excision repair"$-0.124605263157895$"DOWN"$"age + species + age:species"$0.178785825397401$0.34251591260822
Mismatch repair$"Mismatch repair"$-0.0865460526315789$"DOWN"$"age"$0.385756501067683$0.557476406153456
Homologous recombination$"Homologous recombination"$-0.0550657894736842$"DOWN"$"age"$0.58224542121594$0.711372429953346
Fanconi anemia pathway$"Fanconi anemia pathway"$-0.0471052631578948$"DOWN"$"age"$0.639156171982692$0.761458663607166
MAPK signaling pathway$"MAPK signaling pathway"$0.212828947368421$"UP"$"age"$0.0218563292431831$0.0816290597906858
ErbB signaling pathway$"ErbB signaling pathway"$0.060921052631579$"UP"$"age + species + age:species"$0.515024378502676$0.666984477801348
Calcium signaling pathway$"Calcium signaling pathway"$0.0281578947368422$"UP"$"age + species + age:species"$0.769981371378157$0.856686740003359
Cytokine-cytokine receptor interaction$"Cytokine-cytokine receptor interaction"$0.0832894736842105$"UP"$"age + species + age:species"$0.369877119969418$0.543163654365429
Phosphatidylinositol signaling system$"Phosphatidylinositol signaling system"$-0.0175986842105263$"DOWN"$"age"$0.861320725853186$0.920024136075848
Neuroactive ligand-receptor interaction$"Neuroactive ligand-receptor interaction"$0.140460526315789$"UP"$"age + species + age:species"$0.141424986360756$0.290849123533773
Cell cycle$"Cell cycle"$-0.109243421052632$"DOWN"$"age + species + age:species"$0.238242400448625$0.418482938654836
Oocyte meiosis$"Oocyte meiosis"$-0.173618421052632$"DOWN"$"age"$0.0661198202842424$0.174763593824411
p53 signaling pathway$"p53 signaling pathway"$-0.169078947368421$"DOWN"$"age + species + age:species"$0.0641941408749611$0.172131191903657
Ubiquitin mediated proteolysis$"Ubiquitin mediated proteolysis"$-0.394868421052632$"DOWN"$"age"$1.80412273995624e-08$9.11081983677902e-07
Regulation of autophagy$"Regulation of autophagy"$0.0130263157894737$"UP"$"age + species + age:species"$0.883130525060228$0.933448427069474
Protein processing in endoplasmic reticulum$"Protein processing in endoplasmic reticulum"$0.0634210526315789$"UP"$"age + species + age:species"$0.498918577495382$0.657270995570003
Lysosome$"Lysosome"$0.140098684210526$"UP"$"age + species + age:species"$0.100503980571754$0.228967715137153
Endocytosis$"Endocytosis"$0.0332565789473684$"UP"$"age + species + age:species"$0.682368454915053$0.786488494872756
Phagosome$"Phagosome"$0.104342105263158$"UP"$"age + species + age:species"$0.0361724964270295$0.117431425900607
Peroxisome$"Peroxisome"$0.123815789473684$"UP"$"age + species + age:species"$0.181300664026543$0.345497491824167
mTOR signaling pathway$"mTOR signaling pathway"$0.114539473684211$"UP"$"age"$0.249321021600988$0.430860852918818
Apoptosis$"Apoptosis"$0.0340789473684211$"UP"$"age + species + age:species"$0.712827404387042$0.817099761144793
Vascular smooth muscle contraction$"Vascular smooth muscle contraction"$-0.00523026315789471$"DOWN"$"age"$0.958406168064012$0.976236767817725
Wnt signaling pathway$"Wnt signaling pathway"$-0.0749671052631579$"DOWN"$"age"$0.43866692248831$0.600524446599208
Dorso-ventral axis formation$"Dorso-ventral axis formation"$-0.201282894736842$"DOWN"$"age"$0.034361208390298$0.113993935864164
Notch signaling pathway$"Notch signaling pathway"$0.0809868421052632$"UP"$"age"$0.409412344639066$0.576092602595838
Hedgehog signaling pathway$"Hedgehog signaling pathway"$-0.24108552631579$"DOWN"$"age"$0.010089591063908$0.0449634665560497
TGF-beta signaling pathway$"TGF-beta signaling pathway"$-0.0956578947368422$"DOWN"$"age + species + age:species"$0.246938392579798$0.429191202399688
VEGF signaling pathway$"VEGF signaling pathway"$0.04125$"UP"$"age"$0.682462746100063$0.786488494872756
Focal adhesion$"Focal adhesion"$0.115921052631579$"UP"$"age + species + age:species"$0.180840235449938$0.345344063075617
ECM-receptor interaction$"ECM-receptor interaction"$0.299868421052632$"UP"$"age"$0.000586182300865131$0.00517320108239227
Cell adhesion molecules (CAMs)$"Cell adhesion molecules (CAMs)"$0.0230921052631579$"UP"$"age + species + age:species"$0.790681244575658$0.872285262620273
Adherens junction$"Adherens junction"$0.0225657894736843$"UP"$"age"$0.818288495651015$0.893077975495546
Tight junction$"Tight junction"$0.204605263157895$"UP"$"age"$0.0288526067414426$0.0999107758021259
Gap junction$"Gap junction"$0.130526315789474$"UP"$"age"$0.188995420103749$0.355687032866061
Renin-angiotensin system$"Renin-angiotensin system"$0.014078947368421$"UP"$"age"$0.890300521222876$0.936670340036567
Toll-like receptor signaling pathway$"Toll-like receptor signaling pathway"$-0.0321052631578947$"DOWN"$"age"$0.750832583616356$0.845116208113431
RIG-I-like receptor signaling pathway$"RIG-I-like receptor signaling pathway"$-0.0740789473684211$"DOWN"$"age + species + age:species"$0.427742807076535$0.592710688464284
Cytosolic DNA-sensing pathway$"Cytosolic DNA-sensing pathway"$0.0587828947368421$"UP"$"age"$0.561297071771672$0.699481013191508
Jak-STAT signaling pathway$"Jak-STAT signaling pathway"$0.0464802631578947$"UP"$"age + species + age:species"$0.631118829209651$0.753527956828005
Intestinal immune network for IgA production$"Intestinal immune network for IgA production"$0.052203947368421$"UP"$"age"$0.608434510856834$0.736041478653822
Regulation of actin cytoskeleton$"Regulation of actin cytoskeleton"$0.117697368421053$"UP"$"age"$0.172277208678621$0.334615347625783
GnRH signaling pathway$"GnRH signaling pathway"$0.0585526315789474$"UP"$"age + species + age:species"$0.516755399262443$0.667231048195398
Progesterone-mediated oocyte maturation$"Progesterone-mediated oocyte maturation"$-0.263125$"DOWN"$"age"$0.00348610661375831$0.0204443284639116
Melanogenesis$"Melanogenesis"$-0.0489802631578948$"DOWN"$"age"$0.626489420301665$0.751612338496522
Adipocytokine signaling pathway$"Adipocytokine signaling pathway"$-0.102631578947368$"DOWN"$"age"$0.30539797533119$0.486176461604294
Salmonella infection$"Salmonella infection"$0.276743421052632$"UP"$"age"$0.00139401644406359$0.00967298433323517
Herpes simplex infection$"Herpes simplex infection"$0.0536842105263157$"UP"$"age"$0.590094029978268$0.718066229250663
