# Supplementary material for: Transcriptomic alterations during ageing reflect the shift from cancer to degenerative diseases in the elderly
Source: Nat Commun. 2018 Jan 30;9:327. doi: 10.1038/s41467-017-02395-2 (PMC5790807; doi:10.1038/s41467-017-02395-2)
Supplement: Supplementary file 5 — Supplementary Data 2 [file 41467_2017_2395_MOESM5_ESM.zip › Supplementary Data S2/SpeciesComparison/kegg-1-4/skin.csv]

KEGG pathway$"KEGG pathway"$"Diff"$"Direction of change"$"Interactions"$"P-value"$"FDR corrected p-value"
Glycolysis / Gluconeogenesis$"Glycolysis / Gluconeogenesis"$0.0110722610722611$"UP"$"age + species + age:species"$0.877570247898244$0.930522858902084
Citrate cycle (TCA cycle)$"Citrate cycle (TCA cycle)"$0.0787823287823288$"UP"$"age + species + age:species"$0.320260478063693$0.503662239723006
Pentose phosphate pathway$"Pentose phosphate pathway"$0.108752358752359$"UP"$"age + species + age:species"$0.136933180418215$0.285326876761794
Pentose and glucuronate interconversions$"Pentose and glucuronate interconversions"$0.0726773226773227$"UP"$"age + species + age:species"$0.358581952024103$0.53610360919393
Fructose and mannose metabolism$"Fructose and mannose metabolism"$0.153180153180153$"UP"$"age + species + age:species"$0.0488549596385224$0.144343206903955
Galactose metabolism$"Galactose metabolism"$0.132756132756133$"UP"$"age + species + age:species"$0.0809400033078864$0.197250571063991
Ascorbate and aldarate metabolism$"Ascorbate and aldarate metabolism"$-0.133727383727384$"DOWN"$"age + species + age:species"$0.0924326211990649$0.217109180025711
Fatty acid elongation$"Fatty acid elongation"$-0.0194805194805194$"DOWN"$"age + species + age:species"$0.798857504271524$0.879130110632949
Fatty acid degradation$"Fatty acid degradation"$-0.174186924186924$"DOWN"$"age"$0.0308343622887136$0.104975413185171
Steroid biosynthesis$"Steroid biosynthesis"$0.0165945165945166$"UP"$"age"$0.845079334084954$0.911242128924345
Primary bile acid biosynthesis$"Primary bile acid biosynthesis"$0.0365745365745365$"UP"$"age"$0.64719871111913$0.768020402620482
Ubiquinone and other terpenoid-quinone biosynthesis$"Ubiquinone and other terpenoid-quinone biosynthesis"$0.160644910644911$"UP"$"age"$0.0433584575381962$0.132258920789038
Purine metabolism$"Purine metabolism"$-0.0693195693195693$"DOWN"$"age + species + age:species"$0.333477506776441$0.512864318898668
Pyrimidine metabolism$"Pyrimidine metabolism"$-0.0676823176823176$"DOWN"$"age + species + age:species"$0.4050683170257$0.572639347086099
Alanine, aspartate and glutamate metabolism$"Alanine	aspartate and glutamate metabolism"$-0.0397380397380398$"DOWN"$"age + species + age:species"$0.627167590750698$0.751612338496522
Glycine, serine and threonine metabolism$"Glycine	serine and threonine metabolism"$-0.146547896547897$"DOWN"$"age"$0.074136296215838$0.183623687357484
Cysteine and methionine metabolism$"Cysteine and methionine metabolism"$0.106615606615607$"UP"$"age + species + age:species"$0.168644082224815$0.330651089146617
Valine, leucine and isoleucine degradation$"Valine	leucine and isoleucine degradation"$-0.127539127539128$"DOWN"$"age"$0.124545150758554$0.267008353866805
Lysine degradation$"Lysine degradation"$-0.250527250527251$"DOWN"$"age"$0.00132477294828733$0.00938480360563692
Arginine and proline metabolism$"Arginine and proline metabolism"$-0.181707181707182$"DOWN"$"age + species + age:species"$0.0144493061597348$0.0588987412520131
Histidine metabolism$"Histidine metabolism"$0.00940725940725939$"UP"$"age"$0.91163149779786$0.949224549253442
Selenocompound metabolism$"Selenocompound metabolism"$-0.04001554001554$"DOWN"$"age + species + age:species"$0.626701544725953$0.751612338496522
Glutathione metabolism$"Glutathione metabolism"$0.046953046953047$"UP"$"age"$0.580558796315535$0.711372429953346
Starch and sucrose metabolism$"Starch and sucrose metabolism"$0.0902985902985903$"UP"$"age + species + age:species"$0.263999241497578$0.439660382125146
N-Glycan biosynthesis$"N-Glycan biosynthesis"$0.0828338328338328$"UP"$"age + species + age:species"$0.208754090423571$0.3856859109655
Other glycan degradation$"Other glycan degradation"$0.192668442668443$"UP"$"age"$0.0164838129436482$0.0654313797632147
Mucin type O-Glycan biosynthesis$"Mucin type O-Glycan biosynthesis"$0.0531968031968031$"UP"$"age + species + age:species"$0.479083670177497$0.638982055323455
Glycosaminoglycan degradation$"Glycosaminoglycan degradation"$0.34040959040959$"UP"$"age"$1.17601416734143e-06$3.14410846503929e-05
Glycosaminoglycan biosynthesis - chondroitin sulfate / dermatan sulfate$"Glycosaminoglycan biosynthesis - chondroitin sulfate / dermatan sulfate"$-0.0665168165168166$"DOWN"$"age + species + age:species"$0.355751586244617$0.533627379366925
Glycosaminoglycan biosynthesis - heparan sulfate / heparin$"Glycosaminoglycan biosynthesis - heparan sulfate / heparin"$0.0495337995337995$"UP"$"age + species + age:species"$0.523651571116625$0.674219940715314
Ether lipid metabolism$"Ether lipid metabolism"$0.0633255633255633$"UP"$"age + species + age:species"$0.379714414412411$0.549885891186628
Arachidonic acid metabolism$"Arachidonic acid metabolism"$0.0578033078033078$"UP"$"age + species + age:species"$0.476331685291144$0.638621684262021
alpha-Linolenic acid metabolism$"alpha-Linolenic acid metabolism"$-0.141580641580642$"DOWN"$"age + species + age:species"$0.0562393700824796$0.159540356791705
Sphingolipid metabolism$"Sphingolipid metabolism"$0.119047619047619$"UP"$"age + species + age:species"$0.110139046491996$0.244186325027377
Butanoate metabolism$"Butanoate metabolism"$0.0263625263625264$"UP"$"age + species + age:species"$0.716858935081508$0.81764757398719
Nicotinate and nicotinamide metabolism$"Nicotinate and nicotinamide metabolism"$-0.146214896214896$"DOWN"$"age"$0.0720845948419377$0.183241447382119
Folate biosynthesis$"Folate biosynthesis"$0.178210678210678$"UP"$"age + species + age:species"$0.0100501525561912$0.0449634665560497
Retinol metabolism$"Retinol metabolism"$0.273032523032523$"UP"$"age"$0.000345950276817742$0.00351322337493647
Porphyrin and chlorophyll metabolism$"Porphyrin and chlorophyll metabolism"$0.0546120546120546$"UP"$"age + species + age:species"$0.500043012309937$0.657798984355619
Terpenoid backbone biosynthesis$"Terpenoid backbone biosynthesis"$0.195693195693196$"UP"$"age + species + age:species"$0.0129910207123104$0.0538695454368654
Nitrogen metabolism$"Nitrogen metabolism"$0.17041292041292$"UP"$"age"$0.0350299332507962$0.114540321312855
Metabolism of xenobiotics by cytochrome P450$"Metabolism of xenobiotics by cytochrome P450"$0.274281274281274$"UP"$"age"$0.000303613789005483$0.00328524212094251
Drug metabolism - other enzymes$"Drug metabolism - other enzymes"$-0.090936840936841$"DOWN"$"age"$0.278214494616848$0.453220386391962
Biosynthesis of unsaturated fatty acids$"Biosynthesis of unsaturated fatty acids"$-0.268287268287268$"DOWN"$"age + species + age:species"$0.000193154399634682$0.00228022531516787
ABC transporters$"ABC transporters"$-0.0116272616272617$"DOWN"$"age + species + age:species"$0.886912000020528$0.934966542700337
mRNA surveillance pathway$"mRNA surveillance pathway"$-0.178349428349428$"DOWN"$"age"$0.0270775999634042$0.0954013114989705
RNA degradation$"RNA degradation"$-0.114468864468865$"DOWN"$"age + species + age:species"$0.101979857694763$0.230024046264365
RNA polymerase$"RNA polymerase"$0.161838161838162$"UP"$"age + species + age:species"$0.0311820276148138$0.105369751308051
Basal transcription factors$"Basal transcription factors"$-0.0703740703740703$"DOWN"$"age + species + age:species"$0.391749829697661$0.561672863083871
DNA replication$"DNA replication"$-0.0502275502275502$"DOWN"$"age"$0.550066702331178$0.692535501965431
Spliceosome$"Spliceosome"$-0.29967254967255$"DOWN"$"age"$4.53634938291914e-05$0.000624779028647499
PPAR signaling pathway$"PPAR signaling pathway"$-0.0360195360195361$"DOWN"$"age + species + age:species"$0.663494654690601$0.779145597165638
Base excision repair$"Base excision repair"$-0.226634476634477$"DOWN"$"age + species + age:species"$0.00151832576462478$0.0104557433336661
Nucleotide excision repair$"Nucleotide excision repair"$-0.0321900321900321$"DOWN"$"age + species + age:species"$0.677302607062195$0.784290534801955
Mismatch repair$"Mismatch repair"$-0.225524475524475$"DOWN"$"age"$0.00412520173582568$0.0234363023616596
Homologous recombination$"Homologous recombination"$-0.13050838050838$"DOWN"$"age + species + age:species"$0.0981652271495761$0.225904282225227
Fanconi anemia pathway$"Fanconi anemia pathway"$-0.243617493617494$"DOWN"$"age"$0.00180552775200113$0.0120678288718311
MAPK signaling pathway$"MAPK signaling pathway"$0.194361194361194$"UP"$"age + species + age:species"$0.0114434617525952$0.0497708456129618
ErbB signaling pathway$"ErbB signaling pathway"$-0.0761738261738261$"DOWN"$"age + species + age:species"$0.335139059874377$0.512864318898668
Calcium signaling pathway$"Calcium signaling pathway"$0.102786102786103$"UP"$"age + species + age:species"$0.19979809061402$0.372929084944854
Cytokine-cytokine receptor interaction$"Cytokine-cytokine receptor interaction"$0.173104673104673$"UP"$"age + species + age:species"$0.009665639353272$0.0439303308606213
Phosphatidylinositol signaling system$"Phosphatidylinositol signaling system"$0.0823898323898324$"UP"$"age + species + age:species"$0.264258258846093$0.439660382125146
Neuroactive ligand-receptor interaction$"Neuroactive ligand-receptor interaction"$0.191752691752692$"UP"$"age + species + age:species"$0.00947635861297167$0.0435051009050063
Cell cycle$"Cell cycle"$-0.230630480630481$"DOWN"$"age"$0.00334126486800352$0.0197221413312675
Oocyte meiosis$"Oocyte meiosis"$-0.159229659229659$"DOWN"$"age"$0.0526953996120513$0.152786292754012
p53 signaling pathway$"p53 signaling pathway"$0.0441502941502942$"UP"$"age + species + age:species"$0.559478436844234$0.699481013191508
Ubiquitin mediated proteolysis$"Ubiquitin mediated proteolysis"$0.0681263181263181$"UP"$"age + species + age:species"$0.396235138181252$0.565428164217831
Regulation of autophagy$"Regulation of autophagy"$0.166139416139416$"UP"$"age"$0.0439705430936413$0.133676333351572
Protein processing in endoplasmic reticulum$"Protein processing in endoplasmic reticulum"$-0.152763902763903$"DOWN"$"age"$0.0527776632835642$0.152786292754012
Lysosome$"Lysosome"$0.107559107559108$"UP"$"age + species + age:species"$0.168781194019835$0.330651089146617
Endocytosis$"Endocytosis"$-0.134476634476635$"DOWN"$"age"$0.0823579414716891$0.199635650127374
Phagosome$"Phagosome"$0.208541458541459$"UP"$"age + species + age:species"$0.00257189709390174$0.0160449030869194
Peroxisome$"Peroxisome"$-0.168747918747919$"DOWN"$"age"$0.0375336781408111$0.120558704699637
mTOR signaling pathway$"mTOR signaling pathway"$0.00233100233100236$"UP"$"age"$0.977715783769679$0.987492941607376
Apoptosis$"Apoptosis"$0.181457431457431$"UP"$"age + species + age:species"$0.0108465526034569$0.0478617296919529
Vascular smooth muscle contraction$"Vascular smooth muscle contraction"$0.243617493617494$"UP"$"age"$0.00191769521218731$0.0126317749846251
Wnt signaling pathway$"Wnt signaling pathway"$-0.0736485736485737$"DOWN"$"age + species + age:species"$0.345712557169395$0.522883052357704
Dorso-ventral axis formation$"Dorso-ventral axis formation"$0.0747308247308247$"UP"$"age + species + age:species"$0.334673720428413$0.512864318898668
Notch signaling pathway$"Notch signaling pathway"$0.0451770451770452$"UP"$"age + species + age:species"$0.556232827176619$0.698423080337069
Hedgehog signaling pathway$"Hedgehog signaling pathway"$-0.0442335442335442$"DOWN"$"age + species + age:species"$0.509803223610621$0.663969254448547
TGF-beta signaling pathway$"TGF-beta signaling pathway"$-0.0521145521145521$"DOWN"$"age + species + age:species"$0.510577017447232$0.663969254448547
VEGF signaling pathway$"VEGF signaling pathway"$0.272977022977023$"UP"$"age + species + age:species"$0.000210042269817422$0.00241681548435489
Focal adhesion$"Focal adhesion"$-0.113580863580864$"DOWN"$"age + species + age:species"$0.119353128542313$0.258314271059435
ECM-receptor interaction$"ECM-receptor interaction"$-0.0462315462315463$"DOWN"$"age + species + age:species"$0.572033125527999$0.70725025415157
Cell adhesion molecules (CAMs)$"Cell adhesion molecules (CAMs)"$0.206487956487956$"UP"$"age + species + age:species"$0.00782175284222577$0.037420912282017
Adherens junction$"Adherens junction"$0.0682650682650683$"UP"$"age"$0.399958248127245$0.567179481353612
Tight junction$"Tight junction"$0.048951048951049$"UP"$"age + species + age:species"$0.541844242751728$0.689682068679742
Gap junction$"Gap junction"$-0.0869408369408369$"DOWN"$"age + species + age:species"$0.280128720408741$0.45552237361636
Renin-angiotensin system$"Renin-angiotensin system"$0.213980463980464$"UP"$"age"$0.00472745034695644$0.0262027583255086
Toll-like receptor signaling pathway$"Toll-like receptor signaling pathway"$0.0433177933177933$"UP"$"age + species + age:species"$0.572647070468158$0.70725025415157
RIG-I-like receptor signaling pathway$"RIG-I-like receptor signaling pathway"$0.208791208791209$"UP"$"age + species + age:species"$0.00687247654718071$0.0345142606706479
Cytosolic DNA-sensing pathway$"Cytosolic DNA-sensing pathway"$0.266317016317016$"UP"$"age + species + age:species"$0.000408929137504066$0.00387414202728294
Jak-STAT signaling pathway$"Jak-STAT signaling pathway"$0.151709401709402$"UP"$"age + species + age:species"$0.0279941603696173$0.0974969033562532
Intestinal immune network for IgA production$"Intestinal immune network for IgA production"$0.181207681207681$"UP"$"age + species + age:species"$0.0112420215503216$0.0493671381122816
Regulation of actin cytoskeleton$"Regulation of actin cytoskeleton"$0.177960927960928$"UP"$"age + species + age:species"$0.00058244648789289$0.00517320108239227
GnRH signaling pathway$"GnRH signaling pathway"$-0.087995337995338$"DOWN"$"age + species + age:species"$0.252524968942536$0.431847631359467
Progesterone-mediated oocyte maturation$"Progesterone-mediated oocyte maturation"$-0.0662115662115663$"DOWN"$"age"$0.435095286835372$0.598338299142743
Melanogenesis$"Melanogenesis"$0.00305250305250304$"UP"$"age + species + age:species"$0.969041944368849$0.983101704722415
Adipocytokine signaling pathway$"Adipocytokine signaling pathway"$0.167193917193917$"UP"$"age + species + age:species"$0.0165898804696824$0.0655660928127881
Salmonella infection$"Salmonella infection"$-0.0181762681762682$"DOWN"$"age"$0.828420014799666$0.900758126139828
Herpes simplex infection$"Herpes simplex infection"$-0.0356032856032856$"DOWN"$"age + species + age:species"$0.580479831008029$0.711372429953346
