# Supplementary material for: Transcriptomic alterations during ageing reflect the shift from cancer to degenerative diseases in the elderly
Source: Nat Commun. 2018 Jan 30;9:327. doi: 10.1038/s41467-017-02395-2 (PMC5790807; doi:10.1038/s41467-017-02395-2)
Supplement: Supplementary file 5 — Supplementary Data 2 [file 41467_2017_2395_MOESM5_ESM.zip › Supplementary Data S2/SpeciesComparison/kegg-1-4/all.csv]

KEGG pathway$"KEGG pathway"$"Diff"$"Direction of change"$"Interactions"$"P-value"$"FDR corrected p-value"$"Cross-species regulation"
Glycolysis / Gluconeogenesis$"Glycolysis / Gluconeogenesis"$0.0992845410566929$"UP"$"organ + species + age + organ:species + organ:age + species:age + organ:species:age"$0.0348765390488222$0.114450447636749$FALSE
Citrate cycle (TCA cycle)$"Citrate cycle (TCA cycle)"$-0.0463785511253865$"DOWN"$"organ + species + age + organ:species + organ:age + species:age + organ:species:age"$0.329875885687901$0.510829949046511$FALSE
Pentose phosphate pathway$"Pentose phosphate pathway"$0.205566128667394$"UP"$"organ + species + age + organ:species + organ:age + species:age + organ:species:age"$4.8417430532267e-06$0.000104789153223407$TRUE
Pentose and glucuronate interconversions$"Pentose and glucuronate interconversions"$0.0154601376120363$"UP"$"organ + species + age + organ:species + organ:age + species:age + organ:species:age"$0.737494225221799$0.83588809317533$FALSE
Fructose and mannose metabolism$"Fructose and mannose metabolism"$0.143463428273555$"UP"$"organ + species + age + organ:species + organ:age + species:age + organ:species:age"$0.00260130814191452$0.0160449030869194$FALSE
Galactose metabolism$"Galactose metabolism"$0.0897778030689423$"UP"$"organ + species + age + organ:species + organ:age + species:age + organ:species:age"$0.0714052784002042$0.182837741030382$FALSE
Ascorbate and aldarate metabolism$"Ascorbate and aldarate metabolism"$-0.0885741543969392$"DOWN"$"species + age + species:age"$0.0581319331441879$0.162091801313088$FALSE
Fatty acid elongation$"Fatty acid elongation"$-0.011120033271932$"DOWN"$"organ + species + age + organ:species + organ:age + species:age + organ:species:age"$0.810339506570939$0.889611849605052$FALSE
Fatty acid degradation$"Fatty acid degradation"$-0.0646818371501916$"DOWN"$"species + age + species:age"$0.143288604016527$0.29203888128032$FALSE
Steroid biosynthesis$"Steroid biosynthesis"$-0.00585237547262868$"DOWN"$"species + age + species:age"$0.904241654406331$0.942672182540536$FALSE
Primary bile acid biosynthesis$"Primary bile acid biosynthesis"$-0.0199540614097576$"DOWN"$"organ + species + age + organ:age + species:age"$0.661326106037126$0.7785672857488$FALSE
Ubiquinone and other terpenoid-quinone biosynthesis$"Ubiquinone and other terpenoid-quinone biosynthesis"$0.06481289455973$"UP"$"species + age + species:age"$0.17478361033068$0.338038939979976$FALSE
Purine metabolism$"Purine metabolism"$-0.0670849193001091$"DOWN"$"organ + species + age + organ:species + organ:age + species:age + organ:species:age"$0.135667446064352$0.284807640814077$FALSE
Pyrimidine metabolism$"Pyrimidine metabolism"$-0.0753309981158083$"DOWN"$"organ + species + age + organ:species + organ:age + species:age + organ:species:age"$0.101727228837216$0.230024046264365$FALSE
Alanine, aspartate and glutamate metabolism$"Alanine	aspartate and glutamate metabolism"$0.0304246035258693$"UP"$"species + age + species:age"$0.529348982949803$0.678185603044359$FALSE
Glycine, serine and threonine metabolism$"Glycine	serine and threonine metabolism"$-0.0361777463043286$"DOWN"$"organ + species + age"$0.468546692004189$0.632851326941765$FALSE
Cysteine and methionine metabolism$"Cysteine and methionine metabolism"$0.030394570267988$"UP"$"organ + species + age + organ:species + organ:age + species:age + organ:species:age"$0.530171980096491$0.678185603044359$FALSE
Valine, leucine and isoleucine degradation$"Valine	leucine and isoleucine degradation"$-0.0485603355856521$"DOWN"$"organ + species + age + organ:species + organ:age + species:age + organ:species:age"$0.331147498883208$0.511927000824552$FALSE
Lysine degradation$"Lysine degradation"$-0.0755493100429809$"DOWN"$"organ + species + age"$0.124196249112385$0.266889811922358$FALSE
Arginine and proline metabolism$"Arginine and proline metabolism"$-0.126750113458974$"DOWN"$"organ + species + age + organ:species + organ:age + species:age + organ:species:age"$0.00712458235073197$0.0350144024052434$FALSE
Histidine metabolism$"Histidine metabolism"$-0.00682172960653976$"DOWN"$"organ + species + age + organ:age + species:age"$0.887652504235853$0.934966542700337$FALSE
Selenocompound metabolism$"Selenocompound metabolism"$-0.119360386448994$"DOWN"$"organ + species + age + organ:species + organ:age + species:age + organ:species:age"$0.00755472737280641$0.0365897992961161$FALSE
Glutathione metabolism$"Glutathione metabolism"$-0.0292170557993343$"DOWN"$"organ + age + organ:age"$0.543974601611866$0.690472439409535$FALSE
Starch and sucrose metabolism$"Starch and sucrose metabolism"$0.0944645719962176$"UP"$"organ + species + age + organ:species + organ:age + species:age + organ:species:age"$0.0475175250433548$0.141155000864083$FALSE
N-Glycan biosynthesis$"N-Glycan biosynthesis"$0.00389090515672796$"UP"$"organ + species + age + organ:species + organ:age + species:age + organ:species:age"$0.933912702019231$0.962022858922781$FALSE
Other glycan degradation$"Other glycan degradation"$0.245340454201214$"UP"$"species + age + species:age"$4.48867562524319e-08$2.14747691755056e-06$TRUE
Mucin type O-Glycan biosynthesis$"Mucin type O-Glycan biosynthesis"$0.00919822090708172$"UP"$"organ + species + age + organ:species + organ:age + species:age + organ:species:age"$0.830668997248938$0.90212439486175$FALSE
Glycosaminoglycan degradation$"Glycosaminoglycan degradation"$0.221888730116578$"UP"$"species + age + species:age"$1.02461451287832e-06$2.8477610395384e-05$TRUE
Glycosaminoglycan biosynthesis - chondroitin sulfate / dermatan sulfate$"Glycosaminoglycan biosynthesis - chondroitin sulfate / dermatan sulfate"$0.0598643972061694$"UP"$"organ + species + age + organ:species + organ:age + species:age + organ:species:age"$0.177022138717465$0.341641452429247$FALSE
Glycosaminoglycan biosynthesis - heparan sulfate / heparin$"Glycosaminoglycan biosynthesis - heparan sulfate / heparin"$0.0669372821271555$"UP"$"organ + species + age + organ:species + organ:age + species:age + organ:species:age"$0.165771795709461$0.328293164052069$FALSE
Ether lipid metabolism$"Ether lipid metabolism"$-0.0929802967777651$"DOWN"$"organ + species + age + organ:species + organ:age + species:age + organ:species:age"$0.0433588101156581$0.132258920789038$FALSE
Arachidonic acid metabolism$"Arachidonic acid metabolism"$-0.0111169772562178$"DOWN"$"organ + species + age + organ:species + organ:age + species:age + organ:species:age"$0.818766596280084$0.893077975495546$FALSE
alpha-Linolenic acid metabolism$"alpha-Linolenic acid metabolism"$-0.201862834774227$"DOWN"$"organ + species + age + organ:species + organ:age + species:age + organ:species:age"$2.44997599675426e-06$6.01899508391791e-05$FALSE
Sphingolipid metabolism$"Sphingolipid metabolism"$0.12992264416315$"UP"$"species + age + species:age"$0.00258256449173422$0.0160449030869194$TRUE
Butanoate metabolism$"Butanoate metabolism"$-0.0421829576892868$"DOWN"$"organ + species + age + organ:species + organ:age + species:age + organ:species:age"$0.378136319508451$0.549082930404444$FALSE
Nicotinate and nicotinamide metabolism$"Nicotinate and nicotinamide metabolism"$-0.0791085145515525$"DOWN"$"organ + species + age + organ:species + organ:age + species:age + organ:species:age"$0.0883528971938474$0.209712375864728$FALSE
Folate biosynthesis$"Folate biosynthesis"$0.0832815918258956$"UP"$"organ + species + age + organ:species + organ:age + species:age + organ:species:age"$0.0710991277343992$0.182802873171763$FALSE
Retinol metabolism$"Retinol metabolism"$-0.00223594970430413$"DOWN"$"organ + age + organ:age"$0.962714433089375$0.978867359819063$FALSE
Porphyrin and chlorophyll metabolism$"Porphyrin and chlorophyll metabolism"$-0.023192243761864$"DOWN"$"organ + species + age"$0.643255213076697$0.765233697329703$FALSE
Terpenoid backbone biosynthesis$"Terpenoid backbone biosynthesis"$-0.00858856333539881$"DOWN"$"organ + age + organ:age"$0.860702854355165$0.920024136075848$FALSE
Nitrogen metabolism$"Nitrogen metabolism"$0.0210156580409745$"UP"$"species + age + species:age"$0.66504883093611$0.779145597165638$FALSE
Metabolism of xenobiotics by cytochrome P450$"Metabolism of xenobiotics by cytochrome P450"$0.220753051449254$"UP"$"age"$1.61187796092239e-06$4.06999185132904e-05$TRUE
Drug metabolism - other enzymes$"Drug metabolism - other enzymes"$-0.0139733332771308$"DOWN"$"organ + species + age"$0.781330644754032$0.867191155166563$FALSE
Biosynthesis of unsaturated fatty acids$"Biosynthesis of unsaturated fatty acids"$-0.221991370092636$"DOWN"$"organ + species + age + organ:age + species:age"$4.75497293395427e-07$1.49043806791877e-05$FALSE
ABC transporters$"ABC transporters"$-0.0173859192846535$"DOWN"$"organ + species + age + organ:species + organ:age + species:age + organ:species:age"$0.71650148500191$0.81764757398719$FALSE
mRNA surveillance pathway$"mRNA surveillance pathway"$-0.137889817636653$"DOWN"$"organ + species + age + organ:species + organ:age + species:age + organ:species:age"$0.00430948469048624$0.0241809974299506$FALSE
RNA degradation$"RNA degradation"$-0.0304261139704178$"DOWN"$"organ + species + age + organ:species + organ:age + species:age + organ:species:age"$0.484492936253387$0.642925662853034$FALSE
RNA polymerase$"RNA polymerase"$0.1216796916164$"UP"$"organ + species + age + organ:species + organ:age + species:age + organ:species:age"$0.0128129017327729$0.0538695454368654$FALSE
Basal transcription factors$"Basal transcription factors"$-0.0896387719172529$"DOWN"$"organ + species + age + organ:species + organ:age + species:age + organ:species:age"$0.0511012068793233$0.14936011914246$FALSE
DNA replication$"DNA replication"$-0.0852400763793169$"DOWN"$"organ + species + age + organ:species + organ:age + species:age + organ:species:age"$0.0692433066149668$0.180350045022936$FALSE
Spliceosome$"Spliceosome"$-0.147986366657253$"DOWN"$"age"$0.00194296359674071$0.0127061432333619$TRUE
PPAR signaling pathway$"PPAR signaling pathway"$-0.0644986167138066$"DOWN"$"organ + species + age + organ:species + organ:age + species:age + organ:species:age"$0.160320315634617$0.318190320768268$FALSE
Base excision repair$"Base excision repair"$-0.165105745169036$"DOWN"$"species + age + species:age"$0.000187476137512223$0.0022423132762975$TRUE
Nucleotide excision repair$"Nucleotide excision repair"$-0.0895137914125256$"DOWN"$"species + age + species:age"$0.0392627419537819$0.123761498221364$FALSE
Mismatch repair$"Mismatch repair"$-0.112708880430399$"DOWN"$"species + age + species:age"$0.0130969961953215$0.0538695454368654$FALSE
Homologous recombination$"Homologous recombination"$-0.0794797326442896$"DOWN"$"organ + species + age + organ:species + organ:age + species:age + organ:species:age"$0.0779391507087853$0.190448086006145$FALSE
Fanconi anemia pathway$"Fanconi anemia pathway"$-0.15625819328351$"DOWN"$"species + age + species:age"$0.000669698795298413$0.00574298306534205$FALSE
MAPK signaling pathway$"MAPK signaling pathway"$0.222476714565322$"UP"$"species + age + species:age"$4.65406105871798e-07$1.49043806791877e-05$FALSE
ErbB signaling pathway$"ErbB signaling pathway"$0.0297963991001966$"UP"$"organ + species + age + organ:species + organ:age + species:age + organ:species:age"$0.531809920272474$0.678953957201796$FALSE
Calcium signaling pathway$"Calcium signaling pathway"$0.0776590146843312$"UP"$"species + age + species:age"$0.0724029060111977$0.1833265781732$FALSE
Cytokine-cytokine receptor interaction$"Cytokine-cytokine receptor interaction"$0.156240805607894$"UP"$"organ + species + age + organ:species + organ:age + species:age + organ:species:age"$0.000307200858393964$0.00328524212094251$TRUE
Phosphatidylinositol signaling system$"Phosphatidylinositol signaling system"$0.0113230651205334$"UP"$"organ + species + age + organ:age + species:age"$0.814009446504456$0.892562830968094$FALSE
Neuroactive ligand-receptor interaction$"Neuroactive ligand-receptor interaction"$0.123908791630311$"UP"$"organ + species + age + organ:species + organ:age + species:age + organ:species:age"$0.00416764915657971$0.0235303918219314$TRUE
Cell cycle$"Cell cycle"$-0.131243615737287$"DOWN"$"organ + species + age + organ:age + species:age"$0.00501276329034031$0.0272850409037086$FALSE
Oocyte meiosis$"Oocyte meiosis"$-0.162202354607418$"DOWN"$"age"$0.000339486485970753$0.0035067410880388$TRUE
p53 signaling pathway$"p53 signaling pathway"$0.0709873811139634$"UP"$"organ + species + age + organ:species + organ:age + species:age + organ:species:age"$0.112165721457174$0.246873222287098$FALSE
Ubiquitin mediated proteolysis$"Ubiquitin mediated proteolysis"$-0.049347417701848$"DOWN"$"organ + species + age + organ:species + organ:age + species:age + organ:species:age"$0.281901504328283$0.457586548990017$FALSE
Regulation of autophagy$"Regulation of autophagy"$0.111851966598802$"UP"$"organ + species + age + organ:species + organ:age + species:age + organ:species:age"$0.0129355310326307$0.0538695454368654$FALSE
Protein processing in endoplasmic reticulum$"Protein processing in endoplasmic reticulum"$-0.121481612620853$"DOWN"$"organ + age + organ:age"$0.00686329407650163$0.0345142606706479$FALSE
Lysosome$"Lysosome"$0.153678389121427$"UP"$"organ + species + age + organ:species + organ:age + species:age + organ:species:age"$0.000924811861276605$0.00724701708534857$FALSE
Endocytosis$"Endocytosis"$-0.0362945423072005$"DOWN"$"species + age + species:age"$0.387825463290259$0.558689930476775$FALSE
Phagosome$"Phagosome"$0.117358274636756$"UP"$"species + age + species:age"$0.00287216432069875$0.0175221299833233$TRUE
Peroxisome$"Peroxisome"$-0.122898058341096$"DOWN"$"organ + species + age + organ:species + organ:age + species:age + organ:species:age"$0.00942275997496442$0.04347862343778$FALSE
mTOR signaling pathway$"mTOR signaling pathway"$0.0764478840428207$"UP"$"organ + species + age"$0.12613886523648$0.269155465962349$FALSE
Apoptosis$"Apoptosis"$0.115517253491937$"UP"$"organ + species + age + organ:age + species:age"$0.0112992676415254$0.0493799725295508$FALSE
Vascular smooth muscle contraction$"Vascular smooth muscle contraction"$0.130162769719732$"UP"$"organ + species + age + organ:species + organ:age + species:age + organ:species:age"$0.00692900368147302$0.0346069469585658$FALSE
Wnt signaling pathway$"Wnt signaling pathway"$0.0296207308865537$"UP"$"organ + species + age + organ:species + organ:age + species:age + organ:species:age"$0.522254095047788$0.673374428933956$FALSE
Dorso-ventral axis formation$"Dorso-ventral axis formation"$0.00496518249682804$"UP"$"organ + species + age + organ:species + organ:age + species:age + organ:species:age"$0.914635271065844$0.950175384455831$FALSE
Notch signaling pathway$"Notch signaling pathway"$0.116710715444893$"UP"$"organ + species + age + organ:species + organ:age + species:age + organ:species:age"$0.0130144527656597$0.0538695454368654$FALSE
Hedgehog signaling pathway$"Hedgehog signaling pathway"$0.0303381920470528$"UP"$"species + age + species:age"$0.450724483009208$0.61333616026253$FALSE
TGF-beta signaling pathway$"TGF-beta signaling pathway"$-0.0249384230396889$"DOWN"$"organ + species + age + organ:species + organ:age + species:age + organ:species:age"$0.58203493298741$0.711372429953346$FALSE
VEGF signaling pathway$"VEGF signaling pathway"$0.142716249994731$"UP"$"organ + species + age + organ:age + species:age"$0.00233324342167892$0.0148315962958471$FALSE
Focal adhesion$"Focal adhesion"$-0.0114609722204659$"DOWN"$"organ + species + age + organ:species + organ:age + species:age + organ:species:age"$0.798331159649593$0.879130110632949$FALSE
ECM-receptor interaction$"ECM-receptor interaction"$0.0248580884656834$"UP"$"organ + species + age + organ:species + organ:age + species:age + organ:species:age"$0.6089144025827$0.736041478653822$FALSE
Cell adhesion molecules (CAMs)$"Cell adhesion molecules (CAMs)"$0.144533806559123$"UP"$"organ + species + age + organ:age + species:age"$0.00104573104929944$0.00789775478462587$FALSE
Adherens junction$"Adherens junction"$0.0940573491206402$"UP"$"species + age + species:age"$0.046545856819472$0.138721914258689$FALSE
Tight junction$"Tight junction"$0.0868830536552056$"UP"$"species + age + species:age"$0.0667746293003292$0.175428144606934$FALSE
Gap junction$"Gap junction"$-0.0513597513597514$"DOWN"$"organ + species + age + organ:species + organ:age + species:age + organ:species:age"$0.293827578452519$0.470117614371809$FALSE
Renin-angiotensin system$"Renin-angiotensin system"$0.121960247909615$"UP"$"age"$0.00644428618056628$0.0330952324188404$FALSE
Toll-like receptor signaling pathway$"Toll-like receptor signaling pathway"$0.129595580228492$"UP"$"organ + species + age + organ:species + organ:age + species:age + organ:species:age"$0.00504703553274268$0.0273080672575184$FALSE
RIG-I-like receptor signaling pathway$"RIG-I-like receptor signaling pathway"$0.0495251232593004$"UP"$"organ + species + age + organ:species + organ:age + species:age + organ:species:age"$0.263903646981664$0.439660382125146$FALSE
Cytosolic DNA-sensing pathway$"Cytosolic DNA-sensing pathway"$0.1656772201076$"UP"$"organ + species + age + organ:species + organ:age + species:age + organ:species:age"$0.000288527092603146$0.00315989309850915$FALSE
Jak-STAT signaling pathway$"Jak-STAT signaling pathway"$0.176522773991128$"UP"$"species + age + species:age"$3.46881079993918e-05$0.000508572422120115$TRUE
Intestinal immune network for IgA production$"Intestinal immune network for IgA production"$0.21795072016591$"UP"$"species + age + species:age"$7.49939048241994e-07$2.19901482210314e-05$TRUE
Regulation of actin cytoskeleton$"Regulation of actin cytoskeleton"$0.145578507287368$"UP"$"organ + species + age + organ:species + organ:age + species:age + organ:species:age"$0.000347843898508561$0.00351322337493647$TRUE
GnRH signaling pathway$"GnRH signaling pathway"$0.0127910064618926$"UP"$"organ + species + age + organ:species + organ:age + species:age + organ:species:age"$0.784865115143084$0.868991948434912$FALSE
Progesterone-mediated oocyte maturation$"Progesterone-mediated oocyte maturation"$-0.00807891124346821$"DOWN"$"organ + age + organ:age"$0.867137989650319$0.924463418205023$FALSE
Melanogenesis$"Melanogenesis"$0.0305911036923696$"UP"$"organ + species + age + organ:species + organ:age + species:age + organ:species:age"$0.510479575984639$0.663969254448547$FALSE
Adipocytokine signaling pathway$"Adipocytokine signaling pathway"$0.0670695338416858$"UP"$"organ + species + age + organ:species + organ:age + species:age + organ:species:age"$0.131380134599661$0.279029304558627$FALSE
Salmonella infection$"Salmonella infection"$0.0493154173533921$"UP"$"organ + species + age + organ:age + species:age"$0.28664387747499$0.463389512417948$FALSE
Herpes simplex infection$"Herpes simplex infection"$0.122032046715591$"UP"$"organ + species + age + organ:species + organ:age + species:age + organ:species:age"$0.0051097399041412$0.0273220798403785$TRUE
