# Supplementary material for: Transcriptomic alterations during ageing reflect the shift from cancer to degenerative diseases in the elderly
Source: Nat Commun. 2018 Jan 30;9:327. doi: 10.1038/s41467-017-02395-2 (PMC5790807; doi:10.1038/s41467-017-02395-2)
Supplement: Supplementary file 5 — Supplementary Data 2 [file 41467_2017_2395_MOESM5_ESM.zip › Supplementary Data S2/SpeciesComparison/kegg-1-4/drerio.csv]

KEGG pathway$"KEGG pathway"$"Diff"$"Direction of change"$"Interactions"$"P-value"$"FDR corrected p-value"
Glycolysis / Gluconeogenesis$"Glycolysis / Gluconeogenesis"$-0.0997354497354498$"DOWN"$"organ + age + organ:age"$0.353865483346149$0.531675577457271
Citrate cycle (TCA cycle)$"Citrate cycle (TCA cycle)"$-0.345238095238095$"DOWN"$"age"$0.000828542259855302$0.00660653433516202
Pentose phosphate pathway$"Pentose phosphate pathway"$-0.000958994708994687$"DOWN"$"organ + age + organ:age"$0.992461895585604$0.99546760809926
Pentose and glucuronate interconversions$"Pentose and glucuronate interconversions"$-0.451686507936508$"DOWN"$"age"$6.4855281215908e-08$2.80730717263145e-06
Fructose and mannose metabolism$"Fructose and mannose metabolism"$-0.0767195767195767$"DOWN"$"organ + age + organ:age"$0.492560947492961$0.650781833242881
Galactose metabolism$"Galactose metabolism"$-0.0517857142857143$"DOWN"$"organ + age"$0.674536102229601$0.783082141668847
Ascorbate and aldarate metabolism$"Ascorbate and aldarate metabolism"$0.0191798941798942$"UP"$"organ + age"$0.876025292418271$0.930265176177813
Fatty acid elongation$"Fatty acid elongation"$-0.287698412698413$"DOWN"$"age"$0.00631469969255572$0.0328003544030466
Fatty acid degradation$"Fatty acid degradation"$-0.361541005291005$"DOWN"$"age"$0.000277200427844082$0.00307286815744232
Steroid biosynthesis$"Steroid biosynthesis"$-0.122751322751323$"DOWN"$"organ + age"$0.325405480643953$0.506495859426974
Primary bile acid biosynthesis$"Primary bile acid biosynthesis"$-0.0978174603174604$"DOWN"$"organ + age"$0.43397831801027$0.597706501623235
Ubiquinone and other terpenoid-quinone biosynthesis$"Ubiquinone and other terpenoid-quinone biosynthesis"$-0.0575396825396826$"DOWN"$"organ + age"$0.644008557158661$0.765233697329703
Purine metabolism$"Purine metabolism"$0.0872685185185185$"UP"$"organ + age + organ:age"$0.409119414138364$0.576092602595838
Pyrimidine metabolism$"Pyrimidine metabolism"$0.112202380952381$"UP"$"organ + age"$0.363229948616333$0.539196862791233
Alanine, aspartate and glutamate metabolism$"Alanine	aspartate and glutamate metabolism"$-0.283862433862434$"DOWN"$"age"$0.00902574857754093$0.0420738741383831
Glycine, serine and threonine metabolism$"Glycine	serine and threonine metabolism"$-0.21577380952381$"DOWN"$"organ + age"$0.0709514924273056$0.182802873171763
Cysteine and methionine metabolism$"Cysteine and methionine metabolism"$-0.046031746031746$"DOWN"$"organ + age"$0.714125415361451$0.817556678291636
Valine, leucine and isoleucine degradation$"Valine	leucine and isoleucine degradation"$0.00575396825396823$"UP"$"organ + age + organ:age"$0.956240222075218$0.975558206359565
Lysine degradation$"Lysine degradation"$0.000958994708994743$"UP"$"organ + age + organ:age"$0.993277360336665$0.99546760809926
Arginine and proline metabolism$"Arginine and proline metabolism"$-0.158234126984127$"DOWN"$"organ + age + organ:age"$0.149386043100078$0.301090716580866
Histidine metabolism$"Histidine metabolism"$0.0786375661375662$"UP"$"organ + age"$0.506125373280584$0.663878736381025
Selenocompound metabolism$"Selenocompound metabolism"$-0.126587301587302$"DOWN"$"organ + age"$0.238935803258372$0.418482938654836
Glutathione metabolism$"Glutathione metabolism"$-0.154398148148148$"DOWN"$"organ + age"$0.210622754660792$0.38756292304992
Starch and sucrose metabolism$"Starch and sucrose metabolism"$0.116997354497354$"UP"$"organ + age + organ:age"$0.263360682318671$0.439660382125146
N-Glycan biosynthesis$"N-Glycan biosynthesis"$0.0345238095238095$"UP"$"organ + age + organ:age"$0.764156041344708$0.85229183016238
Other glycan degradation$"Other glycan degradation"$0.138095238095238$"UP"$"organ + age"$0.265053783723411$0.439660382125146
Mucin type O-Glycan biosynthesis$"Mucin type O-Glycan biosynthesis"$0.107407407407407$"UP"$"organ + age + organ:age"$0.271143890312146$0.446503254155327
Glycosaminoglycan degradation$"Glycosaminoglycan degradation"$0.256051587301587$"UP"$"age"$0.0212184339790654$0.0797006466403739
Glycosaminoglycan biosynthesis - chondroitin sulfate / dermatan sulfate$"Glycosaminoglycan biosynthesis - chondroitin sulfate / dermatan sulfate"$0.134259259259259$"UP"$"organ + age + organ:age"$0.18419941397865$0.349555881642157
Glycosaminoglycan biosynthesis - heparan sulfate / heparin$"Glycosaminoglycan biosynthesis - heparan sulfate / heparin"$0.0949404761904762$"UP"$"organ + age + organ:age"$0.341748764868086$0.519480982048646
Ether lipid metabolism$"Ether lipid metabolism"$-0.0728835978835979$"DOWN"$"organ + age + organ:age"$0.423569201345767$0.590528227029604
Arachidonic acid metabolism$"Arachidonic acid metabolism"$-0.172619047619048$"DOWN"$"organ + age + organ:age"$0.0952782603944685$0.221503679535989
alpha-Linolenic acid metabolism$"alpha-Linolenic acid metabolism"$-0.377843915343915$"DOWN"$"age"$0.000104518251353176$0.00130146699287722
Sphingolipid metabolism$"Sphingolipid metabolism"$0.26468253968254$"UP"$"organ + age + organ:age"$0.00992300062394001$0.0448756595381168
Butanoate metabolism$"Butanoate metabolism"$-0.39510582010582$"DOWN"$"age"$4.04932662043019e-05$0.000584259983804927
Nicotinate and nicotinamide metabolism$"Nicotinate and nicotinamide metabolism"$-0.222486772486773$"DOWN"$"organ + age"$0.0628593544447494$0.169552383353938
Folate biosynthesis$"Folate biosynthesis"$-0.111243386243386$"DOWN"$"organ + age + organ:age"$0.229502344778908$0.406662049520521
Retinol metabolism$"Retinol metabolism"$-0.0652116402116402$"DOWN"$"organ + age + organ:age"$0.561503646577635$0.699481013191508
Porphyrin and chlorophyll metabolism$"Porphyrin and chlorophyll metabolism"$-0.176455026455026$"DOWN"$"organ + age"$0.146492376587984$0.297900604739323
Terpenoid backbone biosynthesis$"Terpenoid backbone biosynthesis"$-0.139054232804233$"DOWN"$"organ + age"$0.252848853365013$0.431847631359467
Nitrogen metabolism$"Nitrogen metabolism"$0.312632275132275$"UP"$"age"$0.00304679151457538$0.0184635565783268
Metabolism of xenobiotics by cytochrome P450$"Metabolism of xenobiotics by cytochrome P450"$0.207142857142857$"UP"$"organ + age + organ:age"$0.0505609587010192$0.14825777890073
Drug metabolism - other enzymes$"Drug metabolism - other enzymes"$-0.29537037037037$"DOWN"$"age"$0.00596836996084604$0.0315421412465643
Biosynthesis of unsaturated fatty acids$"Biosynthesis of unsaturated fatty acids"$-0.278108465608466$"DOWN"$"age"$0.0116673026638046$0.0505027529590399
ABC transporters$"ABC transporters"$-0.207142857142857$"DOWN"$"organ + age"$0.0740457395232882$0.183623687357484
mRNA surveillance pathway$"mRNA surveillance pathway"$-0.251256613756614$"DOWN"$"age"$0.0251470098297393$0.0904177898728542
RNA degradation$"RNA degradation"$0.367294973544974$"UP"$"age"$9.94146770982207e-05$0.00125511029836504
RNA polymerase$"RNA polymerase"$0.280026455026455$"UP"$"organ + age + organ:age"$0.0044136734508372$0.0246136758700062
Basal transcription factors$"Basal transcription factors"$0.325099206349206$"UP"$"age"$0.00134622686343626$0.00941323245279662
DNA replication$"DNA replication"$0.210978835978836$"UP"$"organ + age + organ:age"$0.0558234956252224$0.159540356791705
Spliceosome$"Spliceosome"$-0.046031746031746$"DOWN"$"organ + age"$0.710239952402772$0.815161763553181
PPAR signaling pathway$"PPAR signaling pathway"$-0.141931216931217$"DOWN"$"organ + age"$0.219488544247157$0.395674459895125
Base excision repair$"Base excision repair"$0.211937830687831$"UP"$"organ + age"$0.073459891078164$0.183623687357484
Nucleotide excision repair$"Nucleotide excision repair"$0.337566137566138$"UP"$"age"$0.00108161835050519$0.00805894328368214
Mismatch repair$"Mismatch repair"$0.175496031746032$"UP"$"organ + age"$0.147699944695449$0.299018373559383
Homologous recombination$"Homologous recombination"$0.174537037037037$"UP"$"organ + age + organ:age"$0.0654726147997772$0.174019318283618
Fanconi anemia pathway$"Fanconi anemia pathway"$0.062334656084656$"UP"$"organ + age"$0.614568234934068$0.739996981644318
MAPK signaling pathway$"MAPK signaling pathway"$0.332771164021164$"UP"$"age"$0.000488216498768248$0.00448271512505391
ErbB signaling pathway$"ErbB signaling pathway"$0.212896825396825$"UP"$"organ + age + organ:age"$0.0294824663206273$0.101130422209246
Calcium signaling pathway$"Calcium signaling pathway"$-0.320304232804233$"DOWN"$"age"$0.00155402478678623$0.0105418547103633
Cytokine-cytokine receptor interaction$"Cytokine-cytokine receptor interaction"$0.21385582010582$"UP"$"organ + age + organ:age"$0.0522540921989669$0.152240287848913
Phosphatidylinositol signaling system$"Phosphatidylinositol signaling system"$0.177414021164021$"UP"$"organ + age"$0.138890098364915$0.286283672139926
Neuroactive ligand-receptor interaction$"Neuroactive ligand-receptor interaction"$0.0901455026455026$"UP"$"organ + age + organ:age"$0.294276042439559$0.470117614371809
Cell cycle$"Cell cycle"$0.16494708994709$"UP"$"organ + age"$0.157220872785077$0.31478804705206
Oocyte meiosis$"Oocyte meiosis"$0.0172619047619048$"UP"$"organ + age"$0.885054911540833$0.934395951905479
p53 signaling pathway$"p53 signaling pathway"$0.268518518518519$"UP"$"age"$0.0148042747262824$0.0600762755633515
Ubiquitin mediated proteolysis$"Ubiquitin mediated proteolysis"$0.150562169312169$"UP"$"organ + age + organ:age"$0.11824196256373$0.257133837249835
Regulation of autophagy$"Regulation of autophagy"$0.333730158730159$"UP"$"age"$0.00120701839170561$0.00877743774448318
Protein processing in endoplasmic reticulum$"Protein processing in endoplasmic reticulum"$-0.177414021164021$"DOWN"$"organ + age"$0.113536153618974$0.249285902511227
Lysosome$"Lysosome"$-0.0393187830687831$"DOWN"$"organ + age"$0.752144128012944$0.845116208113431
Endocytosis$"Endocytosis"$-0.250297619047619$"DOWN"$"age"$0.0232122559019712$0.0857721163206984
Phagosome$"Phagosome"$0.234953703703704$"UP"$"age"$0.0252677486583713$0.0904267068128328
Peroxisome$"Peroxisome"$-0.358664021164021$"DOWN"$"age"$0.000362630828425014$0.00357520071723091
mTOR signaling pathway$"mTOR signaling pathway"$0.278108465608466$"UP"$"age"$0.0106750905654343$0.0473349137755113
Apoptosis$"Apoptosis"$0.245502645502645$"UP"$"age"$0.0291514115918267$0.100373610367312
Vascular smooth muscle contraction$"Vascular smooth muscle contraction"$-0.00383597883597886$"DOWN"$"organ + age"$0.97581654748041$0.987492941607376
Wnt signaling pathway$"Wnt signaling pathway"$0.26468253968254$"UP"$"organ + age + organ:age"$0.012298799045009$0.0529839257436645
Dorso-ventral axis formation$"Dorso-ventral axis formation"$-0.0153439153439153$"DOWN"$"organ + age + organ:age"$0.871978385504647$0.927050704589151
Notch signaling pathway$"Notch signaling pathway"$0.235912698412698$"UP"$"age"$0.038026127710545$0.12171038763692
Hedgehog signaling pathway$"Hedgehog signaling pathway"$0.418121693121693$"UP"$"age"$5.87079411293279e-06$0.000121285269287634
TGF-beta signaling pathway$"TGF-beta signaling pathway"$0.290575396825397$"UP"$"age"$0.00638663930520515$0.0329855405024516
VEGF signaling pathway$"VEGF signaling pathway"$0.144808201058201$"UP"$"organ + age + organ:age"$0.195357370740983$0.365390637867393
Focal adhesion$"Focal adhesion"$-0.0767195767195767$"DOWN"$"organ + age + organ:age"$0.42655617445376$0.591968797829722
ECM-receptor interaction$"ECM-receptor interaction"$-0.138095238095238$"DOWN"$"organ + age + organ:age"$0.21991275627733$0.395674459895125
Cell adhesion molecules (CAMs)$"Cell adhesion molecules (CAMs)"$0.147685185185185$"UP"$"organ + age + organ:age"$0.170022423883959$0.332075134354776
Adherens junction$"Adherens junction"$-0.113161375661376$"DOWN"$"organ + age"$0.341290823252852$0.519480982048646
Tight junction$"Tight junction"$-0.138095238095238$"DOWN"$"organ + age + organ:age"$0.191260729118473$0.359206617290686
Gap junction$"Gap junction"$0.023015873015873$"UP"$"organ + age + organ:age"$0.843895008126389$0.911242128924345
Renin-angiotensin system$"Renin-angiotensin system"$0.0556216931216931$"UP"$"organ + age"$0.546915945318157$0.690472439409535
Toll-like receptor signaling pathway$"Toll-like receptor signaling pathway"$0.392228835978836$"UP"$"age"$4.69720505391225e-05$0.000637277521493468
RIG-I-like receptor signaling pathway$"RIG-I-like receptor signaling pathway"$-0.069047619047619$"DOWN"$"organ + age + organ:age"$0.416051564416233$0.582728616416573
Cytosolic DNA-sensing pathway$"Cytosolic DNA-sensing pathway"$0.27906746031746$"UP"$"organ + age + organ:age"$0.00402568327945354$0.0230147553523476
Jak-STAT signaling pathway$"Jak-STAT signaling pathway"$0.431547619047619$"UP"$"age"$1.52225127078715e-06$3.95350401470149e-05
Intestinal immune network for IgA production$"Intestinal immune network for IgA production"$0.402777777777778$"UP"$"age"$2.36651943884026e-05$0.000377397573667683
Regulation of actin cytoskeleton$"Regulation of actin cytoskeleton"$0.225363756613757$"UP"$"organ + age + organ:age"$0.0175263448584866$0.0680831088733518
GnRH signaling pathway$"GnRH signaling pathway"$0.0258928571428571$"UP"$"organ + age"$0.83471705277616$0.904906317732462
Progesterone-mediated oocyte maturation$"Progesterone-mediated oocyte maturation"$0.26468253968254$"UP"$"age"$0.0168049554087595$0.0661206421382674
Melanogenesis$"Melanogenesis"$0.0709656084656084$"UP"$"organ + age"$0.486937132201306$0.645227191211352
Adipocytokine signaling pathway$"Adipocytokine signaling pathway"$-0.0182208994708994$"DOWN"$"organ + age + organ:age"$0.844296818593026$0.911242128924345
Salmonella infection$"Salmonella infection"$-0.0134259259259259$"DOWN"$"organ + age"$0.913542718558039$0.950126237035763
Herpes simplex infection$"Herpes simplex infection"$0.461276455026455$"UP"$"age"$1.25429171379935e-08$6.70677157555062e-07
