# Supplementary material for: Transcriptomic alterations during ageing reflect the shift from cancer to degenerative diseases in the elderly
Source: Nat Commun. 2018 Jan 30;9:327. doi: 10.1038/s41467-017-02395-2 (PMC5790807; doi:10.1038/s41467-017-02395-2)
Supplement: Supplementary file 5 — Supplementary Data 2 [file 41467_2017_2395_MOESM5_ESM.zip › Supplementary Data S2/SpeciesComparison/kegg-1-3/mmusculus.csv]

KEGG pathway$"KEGG pathway"$"Diff"$"Direction of change"$"Interactions"$"P-value"$"FDR corrected p-value"
Glycolysis / Gluconeogenesis$"Glycolysis / Gluconeogenesis"$0.167243083003953$"UP"$"organ + age"$0.0726573906143027$0.221445831951959
Pentose phosphate pathway$"Pentose phosphate pathway"$0.0943675889328063$"UP"$"organ + age + organ:age"$0.285253975251969$0.507486723413386
Fructose and mannose metabolism$"Fructose and mannose metabolism"$0.0826333992094862$"UP"$"organ + age"$0.39678883848403$0.625862807093367
Galactose metabolism$"Galactose metabolism"$0.201951581027668$"UP"$"age"$0.0256676593322888$0.119345823148811
Ascorbate and aldarate metabolism$"Ascorbate and aldarate metabolism"$0.129940711462451$"UP"$"organ + age + organ:age"$0.0947420259807959$0.262600180707641
Fatty acid elongation$"Fatty acid elongation"$0.0627470355731225$"UP"$"organ + age + organ:age"$0.492901889634514$0.706313312810452
Fatty acid degradation$"Fatty acid degradation"$0.37895256916996$"UP"$"age"$4.78555891607138e-07$2.4406350471964e-05
Synthesis and degradation of ketone bodies$"Synthesis and degradation of ketone bodies"$-0.00247035573122534$"DOWN"$"organ + age + organ:age"$0.977072524620269$0.983500633334876
Steroid biosynthesis$"Steroid biosynthesis"$0.174654150197628$"UP"$"organ + age + organ:age"$0.0432347128421576$0.161339294264637
Primary bile acid biosynthesis$"Primary bile acid biosynthesis"$-0.0696640316205534$"DOWN"$"organ + age"$0.258458852186475$0.475290918083301
Ubiquinone and other terpenoid-quinone biosynthesis$"Ubiquinone and other terpenoid-quinone biosynthesis"$-0.130928853754941$"DOWN"$"organ + age"$0.155612298295036$0.350127671163831
Steroid hormone biosynthesis$"Steroid hormone biosynthesis"$-0.0620059288537549$"DOWN"$"organ + age + organ:age"$0.472246377673157$0.689443662061003
Pyrimidine metabolism$"Pyrimidine metabolism"$-0.143898221343873$"DOWN"$"organ + age"$0.131695617904278$0.319832214910389
Alanine, aspartate and glutamate metabolism$"Alanine	aspartate and glutamate metabolism"$0.181941699604743$"UP"$"organ + age"$0.0508988440687748$0.182805707570952
Cysteine and methionine metabolism$"Cysteine and methionine metabolism"$0.111783596837945$"UP"$"organ + age"$0.249112636735266$0.467086193878623
Valine, leucine and isoleucine degradation$"Valine	leucine and isoleucine degradation"$0.162549407114625$"UP"$"organ + age + organ:age"$0.0669428408844665$0.211616831721557
Lysine degradation$"Lysine degradation"$0.0394021739130435$"UP"$"organ + age"$0.65736074868356$0.823645516622409
Histidine metabolism$"Histidine metabolism"$0.29199604743083$"UP"$"age"$0.000331160141196538$0.00539015974500748
Selenocompound metabolism$"Selenocompound metabolism"$-0.237154150197628$"DOWN"$"age"$0.00504726764707541$0.0402204140626322
Glutathione metabolism$"Glutathione metabolism"$-0.0248270750988142$"DOWN"$"organ + age"$0.792989328686628$0.901392030379302
N-Glycan biosynthesis$"N-Glycan biosynthesis"$-0.117835968379447$"DOWN"$"organ + age + organ:age"$0.192197960798361$0.40393252750205
Other glycan degradation$"Other glycan degradation"$0.219367588932806$"UP"$"age"$0.010713709344069$0.0677354351091968
Mucin type O-Glycan biosynthesis$"Mucin type O-Glycan biosynthesis"$-0.174901185770751$"DOWN"$"age"$0.0269618281715303$0.122772610423933
Glycosaminoglycan degradation$"Glycosaminoglycan degradation"$0.0891798418972332$"UP"$"organ + age"$0.343863203502358$0.56938387592923
Glycosaminoglycan biosynthesis - chondroitin sulfate / dermatan sulfate$"Glycosaminoglycan biosynthesis - chondroitin sulfate / dermatan sulfate"$0.0103754940711463$"UP"$"organ + age"$0.907371417270258$0.950875526317462
Glycosaminoglycan biosynthesis - heparan sulfate / heparin$"Glycosaminoglycan biosynthesis - heparan sulfate / heparin"$-0.038661067193676$"DOWN"$"organ + age"$0.691399246662783$0.844920804627842
Inositol phosphate metabolism$"Inositol phosphate metabolism"$-0.075592885375494$"DOWN"$"organ + age + organ:age"$0.403963701800291$0.631967754350149
Glycosylphosphatidylinositol(GPI)-anchor biosynthesis$"Glycosylphosphatidylinositol(GPI)-anchor biosynthesis"$-0.035943675889328$"DOWN"$"organ + age"$0.685299073935646$0.840792518922213
Glycerophospholipid metabolism$"Glycerophospholipid metabolism"$0.0137104743083004$"UP"$"organ + age"$0.884246143880864$0.943581422719081
Ether lipid metabolism$"Ether lipid metabolism"$0.0616353754940711$"UP"$"organ + age"$0.504153629108698$0.709320193046574
Arachidonic acid metabolism$"Arachidonic acid metabolism"$-0.0671936758893281$"DOWN"$"organ + age"$0.493491705945412$0.706313312810452
alpha-Linolenic acid metabolism$"alpha-Linolenic acid metabolism"$0.123517786561265$"UP"$"organ + age + organ:age"$0.0786893023134844$0.234860657727574
Propanoate metabolism$"Propanoate metabolism"$-0.0807806324110672$"DOWN"$"organ + age + organ:age"$0.369684499593686$0.590439441515086
Butanoate metabolism$"Butanoate metabolism"$0.0271739130434782$"UP"$"organ + age + organ:age"$0.761466079877442$0.883947725502645
One carbon pool by folate$"One carbon pool by folate"$0.0574357707509881$"UP"$"organ + age + organ:age"$0.497674681033208$0.707660094777703
Nicotinate and nicotinamide metabolism$"Nicotinate and nicotinamide metabolism"$0.0140810276679841$"UP"$"organ + age"$0.882954370552571$0.943581422719081
Folate biosynthesis$"Folate biosynthesis"$-0.0915266798418972$"DOWN"$"organ + age"$0.338303927952329$0.563839879920548
Porphyrin and chlorophyll metabolism$"Porphyrin and chlorophyll metabolism"$0.0175395256916996$"UP"$"organ + age + organ:age"$0.833463352672781$0.922419020130374
Terpenoid backbone biosynthesis$"Terpenoid backbone biosynthesis"$0.141551383399209$"UP"$"organ + age"$0.130174196339408$0.319177116024509
Metabolism of xenobiotics by cytochrome P450$"Metabolism of xenobiotics by cytochrome P450"$-0.0778162055335969$"DOWN"$"organ + age + organ:age"$0.356686321724789$0.580563906637157
Drug metabolism - cytochrome P450$"Drug metabolism - cytochrome P450"$0.081645256916996$"UP"$"organ + age"$0.398965364477249$0.628001036677152
Drug metabolism - other enzymes$"Drug metabolism - other enzymes"$0.0261857707509882$"UP"$"organ + age + organ:age"$0.767557982699874$0.888664579411801
Biosynthesis of unsaturated fatty acids$"Biosynthesis of unsaturated fatty acids"$-0.0716403162055336$"DOWN"$"organ + age + organ:age"$0.409409494567851$0.635290595019078
ABC transporters$"ABC transporters"$0.111907114624506$"UP"$"organ + age"$0.250481444952463$0.46850441415314
RNA transport$"RNA transport"$-0.198122529644269$"DOWN"$"age"$0.023102275222352$0.112568411115282
RNA degradation$"RNA degradation"$-0.151679841897233$"DOWN"$"organ + age + organ:age"$0.0668348533878013$0.211616831721557
RNA polymerase$"RNA polymerase"$-0.0791749011857708$"DOWN"$"organ + age"$0.414309369734569$0.640296298680698
DNA replication$"DNA replication"$-0.106225296442688$"DOWN"$"organ + age"$0.241574829702142$0.457032677212712
Proteasome$"Proteasome"$-0.192193675889328$"DOWN"$"age"$0.0268882642526041$0.122772610423933
Nucleotide excision repair$"Nucleotide excision repair"$-0.185029644268775$"DOWN"$"age"$0.0207212181043623$0.104978356621438
Homologous recombination$"Homologous recombination"$-0.15229743083004$"DOWN"$"organ + age"$0.087174546599636$0.2526080611694
Fanconi anemia pathway$"Fanconi anemia pathway"$-0.219244071146245$"DOWN"$"age"$0.00853955539283146$0.0588536925722168
MAPK signaling pathway$"MAPK signaling pathway"$-0.0232213438735178$"DOWN"$"organ + age"$0.798144882865952$0.905906283965064
Calcium signaling pathway$"Calcium signaling pathway"$0.0473073122529644$"UP"$"organ + age"$0.568641481118811$0.763176724659457
Neuroactive ligand-receptor interaction$"Neuroactive ligand-receptor interaction"$-0.00802865612648224$"DOWN"$"organ + age"$0.932389036147012$0.96105485761054
Cell cycle$"Cell cycle"$-0.089550395256917$"DOWN"$"organ + age"$0.343441425732575$0.56938387592923
Oocyte meiosis$"Oocyte meiosis"$-0.129076086956522$"DOWN"$"organ + age"$0.117919614111141$0.302713103339004
p53 signaling pathway$"p53 signaling pathway"$-0.138833992094862$"DOWN"$"organ + age"$0.136444360701302$0.329274245856455
Ubiquitin mediated proteolysis$"Ubiquitin mediated proteolysis"$-0.136857707509881$"DOWN"$"organ + age + organ:age"$0.0985497072617139$0.269421945216567
SNARE interactions in vesicular transport$"SNARE interactions in vesicular transport"$-0.0812747035573123$"DOWN"$"organ + age"$0.403890401383664$0.631967754350149
Regulation of autophagy$"Regulation of autophagy"$-0.168231225296443$"DOWN"$"organ + age"$0.0659107560558921$0.210653159737089
Protein processing in endoplasmic reticulum$"Protein processing in endoplasmic reticulum"$-0.081151185770751$"DOWN"$"organ + age"$0.331873092843263$0.55676078075679
Lysosome$"Lysosome"$0.0313735177865612$"UP"$"organ + age"$0.745587827787889$0.872132550852806
Endocytosis$"Endocytosis"$0.22171442687747$"UP"$"organ + age + organ:age"$8.7241673257417e-05$0.00171127897543395
Apoptosis$"Apoptosis"$0.0860918972332015$"UP"$"organ + age + organ:age"$0.342907025467425$0.56938387592923
Vascular smooth muscle contraction$"Vascular smooth muscle contraction"$-0.0652173913043478$"DOWN"$"organ + age + organ:age"$0.471254353837439$0.689310861731626
Wnt signaling pathway$"Wnt signaling pathway"$-0.0880681818181818$"DOWN"$"organ + age"$0.322479676841036$0.545177077874019
Dorso-ventral axis formation$"Dorso-ventral axis formation"$-0.0854743083003952$"DOWN"$"organ + age"$0.366356952162238$0.587553602524344
Notch signaling pathway$"Notch signaling pathway"$-0.20405138339921$"DOWN"$"age"$0.0215381001116709$0.107690500558355
Hedgehog signaling pathway$"Hedgehog signaling pathway"$-0.241847826086957$"DOWN"$"organ + age + organ:age"$0.000967788950927933$0.0115681023040605
TGF-beta signaling pathway$"TGF-beta signaling pathway"$-0.0407608695652174$"DOWN"$"organ + age"$0.67651147773527$0.833383704456492
VEGF signaling pathway$"VEGF signaling pathway"$0.037302371541502$"UP"$"organ + age"$0.696597205073402$0.848908976075482
Focal adhesion$"Focal adhesion"$-0.0566946640316205$"DOWN"$"organ + age"$0.541623872228133$0.740149519950835
Tight junction$"Tight junction"$-0.0627470355731225$"DOWN"$"organ + age"$0.493642244264829$0.706313312810452
Renin-angiotensin system$"Renin-angiotensin system"$0.138586956521739$"UP"$"organ + age"$0.142459839156924$0.33226151510685
RIG-I-like receptor signaling pathway$"RIG-I-like receptor signaling pathway"$-0.117341897233202$"DOWN"$"organ + age"$0.217788411563361$0.42502075215809
Cytosolic DNA-sensing pathway$"Cytosolic DNA-sensing pathway"$-0.138957509881423$"DOWN"$"organ + age"$0.12667231109271$0.316680777731775
Phototransduction$"Phototransduction"$-0.162919960474308$"DOWN"$"organ + age"$0.0548763595259956$0.193768400149818
Regulation of actin cytoskeleton$"Regulation of actin cytoskeleton"$0.190834980237154$"UP"$"age"$0.0246758021708801$0.11798117912952
GnRH signaling pathway$"GnRH signaling pathway"$-0.0594120553359683$"DOWN"$"organ + age"$0.521149308086503$0.726191658809062
Progesterone-mediated oocyte maturation$"Progesterone-mediated oocyte maturation"$0.116724308300395$"UP"$"organ + age"$0.22067287490697$0.427030945194587
Melanogenesis$"Melanogenesis"$-0.154767786561265$"DOWN"$"organ + age"$0.090676277813061$0.258414169773757
Adipocytokine signaling pathway$"Adipocytokine signaling pathway"$0.18848814229249$"UP"$"age"$0.0349521999114157$0.144265254600217
Salmonella infection$"Salmonella infection"$0.090538537549407$"UP"$"organ + age"$0.324761486987715$0.547230258911018
Herpes simplex infection$"Herpes simplex infection"$0.245923913043478$"UP"$"age"$0.00234329501012847$0.0221311195401022
