# Supplementary material for: Transcriptomic alterations during ageing reflect the shift from cancer to degenerative diseases in the elderly
Source: Nat Commun. 2018 Jan 30;9:327. doi: 10.1038/s41467-017-02395-2 (PMC5790807; doi:10.1038/s41467-017-02395-2)
Supplement: Supplementary file 5 — Supplementary Data 2 [file 41467_2017_2395_MOESM5_ESM.zip › Supplementary Data S2/SpeciesComparison/kegg-1-3/nfurzeri.csv]

KEGG pathway$"KEGG pathway"$"Diff"$"Direction of change"$"Interactions"$"P-value"$"FDR corrected p-value"
Glycolysis / Gluconeogenesis$"Glycolysis / Gluconeogenesis"$0.251851851851852$"UP"$"age"$0.0176043663425191$0.0945167453200831
Pentose phosphate pathway$"Pentose phosphate pathway"$0.325925925925926$"UP"$"organ + age + organ:age"$0.000307184131298875$0.00510860566181824
Fructose and mannose metabolism$"Fructose and mannose metabolism"$0.333333333333333$"UP"$"age"$0.000916853087833078$0.0113588136881028
Galactose metabolism$"Galactose metabolism"$-0.00740740740740736$"DOWN"$"organ + age + organ:age"$0.938273274886664$0.963461819178923
Ascorbate and aldarate metabolism$"Ascorbate and aldarate metabolism"$-0.540740740740741$"DOWN"$"age"$8.03505074224194e-19$1.22936276356302e-16
Fatty acid elongation$"Fatty acid elongation"$0.192592592592593$"UP"$"organ + age + organ:age"$0.0134363282108621$0.078057513601613
Fatty acid degradation$"Fatty acid degradation"$-0.348148148148148$"DOWN"$"age"$0.000405764652428445$0.00585679168127852
Synthesis and degradation of ketone bodies$"Synthesis and degradation of ketone bodies"$0.0518518518518518$"UP"$"organ + age"$0.670346095423435$0.831142241489348
Steroid biosynthesis$"Steroid biosynthesis"$-0.0444444444444445$"DOWN"$"organ + age"$0.675718100200192$0.833383704456492
Primary bile acid biosynthesis$"Primary bile acid biosynthesis"$0.192592592592593$"UP"$"organ + age + organ:age"$0.0497723855111556$0.180454383488313
Ubiquinone and other terpenoid-quinone biosynthesis$"Ubiquinone and other terpenoid-quinone biosynthesis"$0.266666666666667$"UP"$"age"$0.0105152459358589$0.0675980095876643
Steroid hormone biosynthesis$"Steroid hormone biosynthesis"$0.237037037037037$"UP"$"organ + age + organ:age"$0.00781988498152188$0.0559085234660209
Pyrimidine metabolism$"Pyrimidine metabolism"$-0.281481481481481$"DOWN"$"organ + age + organ:age"$0.00385081549970561$0.0330997062615145
Alanine, aspartate and glutamate metabolism$"Alanine	aspartate and glutamate metabolism"$0.274074074074074$"UP"$"organ + age + organ:age"$0.00397112854491422$0.0337133855460228
Cysteine and methionine metabolism$"Cysteine and methionine metabolism"$0.2$"UP"$"organ + age + organ:age"$0.0505155804970517$0.182284995661531
Valine, leucine and isoleucine degradation$"Valine	leucine and isoleucine degradation"$-0.207407407407407$"DOWN"$"organ + age"$0.0753582755837929$0.226964885124416
Lysine degradation$"Lysine degradation"$-0.207407407407407$"DOWN"$"organ + age"$0.0726433888946306$0.221445831951959
Histidine metabolism$"Histidine metabolism"$-0.348148148148148$"DOWN"$"age"$0.000397586830804963$0.00585679168127852
Selenocompound metabolism$"Selenocompound metabolism"$-0.140740740740741$"DOWN"$"organ + age + organ:age"$0.0910009234533123$0.258414169773757
Glutathione metabolism$"Glutathione metabolism"$-0.274074074074074$"DOWN"$"age"$0.0113545792144769$0.0706199438949173
N-Glycan biosynthesis$"N-Glycan biosynthesis"$-0.466666666666667$"DOWN"$"age"$7.84584415299364e-09$5.4564279791274e-07
Other glycan degradation$"Other glycan degradation"$0.518518518518519$"UP"$"age"$2.44659373900627e-14$2.67377744334257e-12
Mucin type O-Glycan biosynthesis$"Mucin type O-Glycan biosynthesis"$0.377777777777778$"UP"$"organ + age + organ:age"$2.10272556287969e-05$0.00053619501853432
Glycosaminoglycan degradation$"Glycosaminoglycan degradation"$0.474074074074074$"UP"$"age"$3.72101923972475e-09$2.84657971838944e-07
Glycosaminoglycan biosynthesis - chondroitin sulfate / dermatan sulfate$"Glycosaminoglycan biosynthesis - chondroitin sulfate / dermatan sulfate"$0.192592592592593$"UP"$"organ + age + organ:age"$0.0282722662191393$0.126536705535256
Glycosaminoglycan biosynthesis - heparan sulfate / heparin$"Glycosaminoglycan biosynthesis - heparan sulfate / heparin"$0.0962962962962963$"UP"$"organ + age + organ:age"$0.27189871081965$0.491731711056814
Inositol phosphate metabolism$"Inositol phosphate metabolism"$0.318518518518518$"UP"$"age"$0.00170691166405253$0.017887498945208
Glycosylphosphatidylinositol(GPI)-anchor biosynthesis$"Glycosylphosphatidylinositol(GPI)-anchor biosynthesis"$-0.0888888888888889$"DOWN"$"organ + age"$0.441526725930357$0.6648975301904
Glycerophospholipid metabolism$"Glycerophospholipid metabolism"$0.0444444444444445$"UP"$"organ + age"$0.719991528292972$0.86042229975266
Ether lipid metabolism$"Ether lipid metabolism"$-0.0222222222222222$"DOWN"$"organ + age + organ:age"$0.815881645712942$0.914057318997745
Arachidonic acid metabolism$"Arachidonic acid metabolism"$-0.162962962962963$"DOWN"$"organ + age"$0.165269548870393$0.368604095877116
alpha-Linolenic acid metabolism$"alpha-Linolenic acid metabolism"$-0.348148148148148$"DOWN"$"age"$0.000405764652428446$0.00585679168127852
Propanoate metabolism$"Propanoate metabolism"$0.155555555555556$"UP"$"organ + age"$0.183247940670991$0.39600190568731
Butanoate metabolism$"Butanoate metabolism"$0.325925925925926$"UP"$"age"$0.00144050022841725$0.0159707634020173
One carbon pool by folate$"One carbon pool by folate"$-0.37037037037037$"DOWN"$"age"$0.000122593273183324$0.0022874110728108
Nicotinate and nicotinamide metabolism$"Nicotinate and nicotinamide metabolism"$0.296296296296296$"UP"$"organ + age + organ:age"$0.00313826199818597$0.0282443579836738
Folate biosynthesis$"Folate biosynthesis"$0.2$"UP"$"organ + age"$0.0822395875985604$0.241974171203457
Porphyrin and chlorophyll metabolism$"Porphyrin and chlorophyll metabolism"$0.0444444444444445$"UP"$"organ + age"$0.719991528292972$0.86042229975266
Terpenoid backbone biosynthesis$"Terpenoid backbone biosynthesis"$0.192592592592593$"UP"$"organ + age + organ:age"$0.0741498977382225$0.224208188813202
Metabolism of xenobiotics by cytochrome P450$"Metabolism of xenobiotics by cytochrome P450"$0.037037037037037$"UP"$"organ + age + organ:age"$0.719697217528282$0.86042229975266
Drug metabolism - cytochrome P450$"Drug metabolism - cytochrome P450"$-0.125925925925926$"DOWN"$"organ + age + organ:age"$0.21609556004141$0.424969417562157
Drug metabolism - other enzymes$"Drug metabolism - other enzymes"$-0.0444444444444445$"DOWN"$"organ + age"$0.717755669344816$0.86042229975266
Biosynthesis of unsaturated fatty acids$"Biosynthesis of unsaturated fatty acids"$-0.377777777777778$"DOWN"$"organ + age + organ:age"$2.26378716384543e-05$0.000558644251723147
ABC transporters$"ABC transporters"$0.377777777777778$"UP"$"age"$6.72235524193444e-05$0.00142850048891107
RNA transport$"RNA transport"$-0.125925925925926$"DOWN"$"organ + age"$0.252606379473076$0.468630222828411
RNA degradation$"RNA degradation"$0.17037037037037$"UP"$"organ + age + organ:age"$0.0355713559054949$0.144265254600217
RNA polymerase$"RNA polymerase"$-0.0148148148148148$"DOWN"$"organ + age"$0.904507999906655$0.94917506163044
DNA replication$"DNA replication"$-0.555555555555556$"DOWN"$"age"$2.71115339370525e-21$5.1850808654613e-19
Proteasome$"Proteasome"$-0.362962962962963$"DOWN"$"age"$0.000181961715382548$0.00331430267303927
Nucleotide excision repair$"Nucleotide excision repair"$-0.555555555555556$"DOWN"$"age"$8.21864992905135e-22$2.0957557319081e-19
Homologous recombination$"Homologous recombination"$-0.555555555555556$"DOWN"$"age"$2.33655500068158e-22$8.93732287760703e-20
Fanconi anemia pathway$"Fanconi anemia pathway"$-0.555555555555556$"DOWN"$"age"$6.19672718037267e-23$4.74049629298509e-20
MAPK signaling pathway$"MAPK signaling pathway"$0.311111111111111$"UP"$"age"$0.00226977049700839$0.0217046803776427
Calcium signaling pathway$"Calcium signaling pathway"$0.414814814814815$"UP"$"age"$3.48910091526595e-06$0.00012710296191326
Neuroactive ligand-receptor interaction$"Neuroactive ligand-receptor interaction"$0.244444444444444$"UP"$"organ + age + organ:age"$0.0102839651084164$0.0666714687113434
Cell cycle$"Cell cycle"$-0.437037037037037$"DOWN"$"age"$3.80259676342145e-07$2.07784751715529e-05
Oocyte meiosis$"Oocyte meiosis"$-0.266666666666667$"DOWN"$"organ + age + organ:age"$0.00472571364057372$0.0388728057531064
p53 signaling pathway$"p53 signaling pathway"$0.525925925925926$"UP"$"age"$6.53007834110576e-15$8.32584988490985e-13
Ubiquitin mediated proteolysis$"Ubiquitin mediated proteolysis"$-0.00740740740740736$"DOWN"$"organ + age"$0.950995834917819$0.97056865914181
SNARE interactions in vesicular transport$"SNARE interactions in vesicular transport"$0.355555555555556$"UP"$"organ + age + organ:age"$0.000117733880223178$0.00225166045926828
Regulation of autophagy$"Regulation of autophagy"$0.362962962962963$"UP"$"organ + age + organ:age"$5.42991976828828e-05$0.00118682532078301
Protein processing in endoplasmic reticulum$"Protein processing in endoplasmic reticulum"$-0.296296296296296$"DOWN"$"age"$0.00383948818354695$0.0330997062615145
Lysosome$"Lysosome"$0.42962962962963$"UP"$"age"$5.8991910197813e-07$2.65463595890158e-05
Endocytosis$"Endocytosis"$-0.0814814814814815$"DOWN"$"organ + age"$0.478168259918703$0.695434826687848
Apoptosis$"Apoptosis"$0.451851851851852$"UP"$"age"$7.90585183115402e-08$4.65228973140987e-06
Vascular smooth muscle contraction$"Vascular smooth muscle contraction"$0.318518518518518$"UP"$"organ + age + organ:age"$0.000614882767437683$0.00825237398403206
Wnt signaling pathway$"Wnt signaling pathway"$-0.103703703703704$"DOWN"$"organ + age + organ:age"$0.252999061474684$0.468630222828411
Dorso-ventral axis formation$"Dorso-ventral axis formation"$0.407407407407407$"UP"$"age"$5.48919009398267e-06$0.00016796921687587
Notch signaling pathway$"Notch signaling pathway"$0.177777777777778$"UP"$"organ + age + organ:age"$0.0571934817480758$0.197085646564315
Hedgehog signaling pathway$"Hedgehog signaling pathway"$0.496296296296296$"UP"$"age"$1.8574198777143e-11$1.7761577580643e-09
TGF-beta signaling pathway$"TGF-beta signaling pathway"$-0.140740740740741$"DOWN"$"organ + age + organ:age"$0.123908079017347$0.31387311406712
VEGF signaling pathway$"VEGF signaling pathway"$0.288888888888889$"UP"$"organ + age + organ:age"$0.00221772146423706$0.0214754040524222
Focal adhesion$"Focal adhesion"$-0.0296296296296297$"DOWN"$"organ + age + organ:age"$0.767852662733595$0.888664579411801
Tight junction$"Tight junction"$0.414814814814815$"UP"$"age"$1.23892107149581e-06$5.26541455385719e-05
Renin-angiotensin system$"Renin-angiotensin system"$0.155555555555556$"UP"$"organ + age"$0.103637964013963$0.277213435212173
RIG-I-like receptor signaling pathway$"RIG-I-like receptor signaling pathway"$0.451851851851852$"UP"$"age"$5.06525318986361e-08$3.22909890853805e-06
Cytosolic DNA-sensing pathway$"Cytosolic DNA-sensing pathway"$0.488888888888889$"UP"$"age"$1.40997861553706e-10$1.1984818232065e-08
Phototransduction$"Phototransduction"$0.118518518518519$"UP"$"organ + age + organ:age"$0.204126927937925$0.410939736506612
Regulation of actin cytoskeleton$"Regulation of actin cytoskeleton"$0.111111111111111$"UP"$"organ + age"$0.351879772106333$0.576232453391466
GnRH signaling pathway$"GnRH signaling pathway"$-0.17037037037037$"DOWN"$"organ + age + organ:age"$0.116850517717999$0.301995425859017
Progesterone-mediated oocyte maturation$"Progesterone-mediated oocyte maturation"$-0.140740740740741$"DOWN"$"organ + age"$0.246511317273358$0.463344367847959
Melanogenesis$"Melanogenesis"$0.259259259259259$"UP"$"organ + age + organ:age"$0.00765800499340707$0.0552676775467586
Adipocytokine signaling pathway$"Adipocytokine signaling pathway"$0.437037037037037$"UP"$"age"$5.1895969255254e-07$2.48127603001683e-05
Salmonella infection$"Salmonella infection"$-0.296296296296296$"DOWN"$"organ + age + organ:age"$0.000526671836304819$0.00732552645042158
Herpes simplex infection$"Herpes simplex infection"$-0.0518518518518518$"DOWN"$"organ + age + organ:age"$0.60800706307942$0.787014218706864
