# Supplementary material for: Transcriptomic alterations during ageing reflect the shift from cancer to degenerative diseases in the elderly
Source: Nat Commun. 2018 Jan 30;9:327. doi: 10.1038/s41467-017-02395-2 (PMC5790807; doi:10.1038/s41467-017-02395-2)
Supplement: Supplementary file 5 — Supplementary Data 2 [file 41467_2017_2395_MOESM5_ESM.zip › Supplementary Data S2/SpeciesComparison/kegg-1-3/hsapiens.csv]

KEGG pathway$"KEGG pathway"$"Diff"$"Direction of change"$"Interactions"$"P-value"$"FDR corrected p-value"
Glycolysis / Gluconeogenesis$"Glycolysis / Gluconeogenesis"$-0.00797193877551022$"DOWN"$"organ + age"$0.918976240335853$0.953160084299115
Pentose phosphate pathway$"Pentose phosphate pathway"$0.134327168367347$"UP"$"organ + age"$0.0912050010966201$0.258414169773757
Fructose and mannose metabolism$"Fructose and mannose metabolism"$0.0521364795918367$"UP"$"organ + age"$0.520601482845522$0.726191658809062
Galactose metabolism$"Galactose metabolism"$0.15656887755102$"UP"$"age"$0.0411582633468775$0.158834709762889
Ascorbate and aldarate metabolism$"Ascorbate and aldarate metabolism"$-0.0169802295918367$"DOWN"$"organ + age"$0.832248692177786$0.922419020130374
Fatty acid elongation$"Fatty acid elongation"$-0.0814732142857142$"DOWN"$"organ + age"$0.313189777166584$0.533608417666897
Fatty acid degradation$"Fatty acid degradation"$0.0286192602040817$"UP"$"organ + age"$0.723300947954929$0.860536897644666
Synthesis and degradation of ketone bodies$"Synthesis and degradation of ketone bodies"$-0.134646045918367$"DOWN"$"organ + age"$0.0628566057308487$0.207875990953862
Steroid biosynthesis$"Steroid biosynthesis"$-0.0635363520408164$"DOWN"$"organ + age"$0.433081824192237$0.657356340291788
Primary bile acid biosynthesis$"Primary bile acid biosynthesis"$-0.173628826530612$"DOWN"$"age"$0.0202935310143636$0.103497008173254
Ubiquinone and other terpenoid-quinone biosynthesis$"Ubiquinone and other terpenoid-quinone biosynthesis"$0.14030612244898$"UP"$"organ + age"$0.0616488427875545$0.205633625706062
Steroid hormone biosynthesis$"Steroid hormone biosynthesis"$0.0707908163265306$"UP"$"organ + age"$0.36969999017742$0.590439441515086
Pyrimidine metabolism$"Pyrimidine metabolism"$0.0978156887755102$"UP"$"organ + age + organ:age"$0.201220144591465$0.408311433985334
Alanine, aspartate and glutamate metabolism$"Alanine	aspartate and glutamate metabolism"$-0.120695153061225$"DOWN"$"organ + age"$0.121913121243502$0.311433428005653
Cysteine and methionine metabolism$"Cysteine and methionine metabolism"$-0.143415178571428$"DOWN"$"organ + age"$0.0678882798992707$0.213207995958267
Valine, leucine and isoleucine degradation$"Valine	leucine and isoleucine degradation"$-0.147161989795918$"DOWN"$"organ + age"$0.0601091411649416$0.204763509199748
Lysine degradation$"Lysine degradation"$0.060188137755102$"UP"$"organ + age"$0.454470560946377$0.673779029310035
Histidine metabolism$"Histidine metabolism"$-0.00645727040816324$"DOWN"$"organ + age"$0.935853079984914$0.962268287887714
Selenocompound metabolism$"Selenocompound metabolism"$0.108896683673469$"UP"$"organ + age"$0.153943473503672$0.349487037671264
Glutathione metabolism$"Glutathione metabolism"$0.198182397959184$"UP"$"age"$0.00873127224516429$0.0591099404208025
N-Glycan biosynthesis$"N-Glycan biosynthesis"$0.099968112244898$"UP"$"organ + age"$0.2093419479924$0.417048412016109
Other glycan degradation$"Other glycan degradation"$0.196109693877551$"UP"$"age"$0.00920535150326083$0.0612355991303873
Mucin type O-Glycan biosynthesis$"Mucin type O-Glycan biosynthesis"$-0.10188137755102$"DOWN"$"organ + age"$0.173588112118847$0.382694252942127
Glycosaminoglycan degradation$"Glycosaminoglycan degradation"$0.200653698979592$"UP"$"age"$0.00761256996988683$0.0552676775467586
Glycosaminoglycan biosynthesis - chondroitin sulfate / dermatan sulfate$"Glycosaminoglycan biosynthesis - chondroitin sulfate / dermatan sulfate"$0.0584343112244898$"UP"$"organ + age"$0.467683030979905$0.685517746343692
Glycosaminoglycan biosynthesis - heparan sulfate / heparin$"Glycosaminoglycan biosynthesis - heparan sulfate / heparin"$0.0966996173469388$"UP"$"organ + age"$0.22105131280661$0.427030945194587
Inositol phosphate metabolism$"Inositol phosphate metabolism"$0.00398596938775514$"UP"$"organ + age"$0.960829157872878$0.974179684030919
Glycosylphosphatidylinositol(GPI)-anchor biosynthesis$"Glycosylphosphatidylinositol(GPI)-anchor biosynthesis"$0.025031887755102$"UP"$"organ + age"$0.756779335705936$0.881181418287734
Glycerophospholipid metabolism$"Glycerophospholipid metabolism"$0.0313297193877551$"UP"$"organ + age"$0.699199415736288$0.849027861965492
Ether lipid metabolism$"Ether lipid metabolism"$-0.0943877551020408$"DOWN"$"organ + age + organ:age"$0.21693050094011$0.42502075215809
Arachidonic acid metabolism$"Arachidonic acid metabolism"$0.118622448979592$"UP"$"organ + age + organ:age"$0.125766327138396$0.316484342963399
alpha-Linolenic acid metabolism$"alpha-Linolenic acid metabolism"$-0.0602678571428572$"DOWN"$"organ + age"$0.44965551173308$0.672869778831347
Propanoate metabolism$"Propanoate metabolism"$-0.0646524234693878$"DOWN"$"organ + age"$0.422138008968453$0.648465013776841
Butanoate metabolism$"Butanoate metabolism"$0.0801977040816326$"UP"$"organ + age + organ:age"$0.301189995253547$0.522472440745949
One carbon pool by folate$"One carbon pool by folate"$0.00860969387755106$"UP"$"organ + age"$0.912721397997685$0.951269576932192
Nicotinate and nicotinamide metabolism$"Nicotinate and nicotinamide metabolism"$0.0876913265306123$"UP"$"organ + age + organ:age"$0.263751776655414$0.482703610386105
Folate biosynthesis$"Folate biosynthesis"$0.131218112244898$"UP"$"organ + age"$0.0967494205365224$0.266234916224603
Porphyrin and chlorophyll metabolism$"Porphyrin and chlorophyll metabolism"$0.0697544642857143$"UP"$"organ + age"$0.387071950688091$0.611797608009069
Terpenoid backbone biosynthesis$"Terpenoid backbone biosynthesis"$-0.00191326530612246$"DOWN"$"organ + age + organ:age"$0.980164811150091$0.984791417635078
Metabolism of xenobiotics by cytochrome P450$"Metabolism of xenobiotics by cytochrome P450"$0.254544005102041$"UP"$"age"$0.000509393946964144$0.00721641424865871
Drug metabolism - cytochrome P450$"Drug metabolism - cytochrome P450"$0.200414540816327$"UP"$"age"$0.00872162677768486$0.0591099404208025
Drug metabolism - other enzymes$"Drug metabolism - other enzymes"$0.0810746173469388$"UP"$"organ + age + organ:age"$0.296187021326694$0.517312948207581
Biosynthesis of unsaturated fatty acids$"Biosynthesis of unsaturated fatty acids"$-0.0840242346938776$"DOWN"$"organ + age"$0.293154986313223$0.516153079900273
ABC transporters$"ABC transporters"$-0.0127551020408164$"DOWN"$"organ + age"$0.872833719204815$0.943070966585489
RNA transport$"RNA transport"$-0.0370695153061224$"DOWN"$"organ + age"$0.6423471278117$0.818992587959918
RNA degradation$"RNA degradation"$-0.154177295918367$"DOWN"$"age"$0.045300581448202$0.167415192308573
RNA polymerase$"RNA polymerase"$0.0792410714285715$"UP"$"organ + age + organ:age"$0.294848229956104$0.516153079900273
DNA replication$"DNA replication"$-0.0190529336734694$"DOWN"$"organ + age"$0.813502246696754$0.914057318997745
Proteasome$"Proteasome"$0.0271045918367347$"UP"$"organ + age"$0.729694119187882$0.865451164618185
Nucleotide excision repair$"Nucleotide excision repair"$0.0188137755102041$"UP"$"organ + age"$0.816591029186122$0.914057318997745
Homologous recombination$"Homologous recombination"$0.0467155612244898$"UP"$"organ + age"$0.556761876606578$0.7525301464997
Fanconi anemia pathway$"Fanconi anemia pathway"$-0.0288584183673469$"DOWN"$"organ + age"$0.720612999926363$0.86042229975266
MAPK signaling pathway$"MAPK signaling pathway"$0.230707908163265$"UP"$"age"$0.00155619645171359$0.0168455568895767
Calcium signaling pathway$"Calcium signaling pathway"$-0.0943080357142858$"DOWN"$"organ + age"$0.234680178598439$0.44732942928954
Neuroactive ligand-receptor interaction$"Neuroactive ligand-receptor interaction"$0.0790816326530612$"UP"$"organ + age"$0.327970448933821$0.551422842712908
Cell cycle$"Cell cycle"$-0.0497448979591837$"DOWN"$"organ + age + organ:age"$0.50746870649336$0.710080889063584
Oocyte meiosis$"Oocyte meiosis"$-0.162468112244898$"DOWN"$"age"$0.0340792190944116$0.143245069270466
p53 signaling pathway$"p53 signaling pathway"$-0.0340401785714286$"DOWN"$"organ + age"$0.672995725800651$0.831731389721321
Ubiquitin mediated proteolysis$"Ubiquitin mediated proteolysis"$-0.0471938775510204$"DOWN"$"organ + age"$0.541808798918258$0.740149519950835
SNARE interactions in vesicular transport$"SNARE interactions in vesicular transport"$0.181521045918367$"UP"$"age"$0.0186529610561836$0.0976222526593016
Regulation of autophagy$"Regulation of autophagy"$0.0942283163265307$"UP"$"organ + age"$0.242526025281137$0.457032677212712
Protein processing in endoplasmic reticulum$"Protein processing in endoplasmic reticulum"$-0.0597895408163265$"DOWN"$"organ + age"$0.446694826453778$0.670042239680666
Lysosome$"Lysosome"$0.0901626275510204$"UP"$"organ + age"$0.230091187203904$0.441152276218012
Endocytosis$"Endocytosis"$-0.113360969387755$"DOWN"$"organ + age"$0.112690541469869$0.294378251414912
Apoptosis$"Apoptosis"$-0.123086734693878$"DOWN"$"organ + age"$0.122537858600917$0.311433428005653
Vascular smooth muscle contraction$"Vascular smooth muscle contraction"$0.0149075255102041$"UP"$"organ + age"$0.85207313432091$0.931971982237387
Wnt signaling pathway$"Wnt signaling pathway"$-0.0590720663265306$"DOWN"$"organ + age + organ:age"$0.430008782097175$0.654109001337918
Dorso-ventral axis formation$"Dorso-ventral axis formation"$-0.214285714285714$"DOWN"$"age"$0.00426563228917159$0.035469659795829
Notch signaling pathway$"Notch signaling pathway"$0.0145089285714285$"UP"$"organ + age"$0.857657876464209$0.931971982237387
Hedgehog signaling pathway$"Hedgehog signaling pathway"$-0.132892219387755$"DOWN"$"organ + age"$0.0936945504697726$0.261592449304292
TGF-beta signaling pathway$"TGF-beta signaling pathway"$-0.112484056122449$"DOWN"$"organ + age"$0.154413880696584$0.349487037671264
VEGF signaling pathway$"VEGF signaling pathway"$0.0589923469387755$"UP"$"organ + age"$0.464284596926987$0.684350128418391
Focal adhesion$"Focal adhesion"$-0.120296556122449$"DOWN"$"organ + age"$0.111327973634784$0.292666322441957
Tight junction$"Tight junction"$0.0272640306122449$"UP"$"organ + age"$0.732760355024811$0.865646762067777
Renin-angiotensin system$"Renin-angiotensin system"$0.0776466836734693$"UP"$"organ + age + organ:age"$0.318177019979073$0.53970159708202
RIG-I-like receptor signaling pathway$"RIG-I-like receptor signaling pathway"$0.134088010204082$"UP"$"organ + age"$0.0891753010710844$0.255502267113781
Cytosolic DNA-sensing pathway$"Cytosolic DNA-sensing pathway"$0.252152423469388$"UP"$"age"$0.000572618066030421$0.00782237179487986
Phototransduction$"Phototransduction"$0.00366709183673464$"UP"$"organ + age"$0.963756090322646$0.974179684030919
Regulation of actin cytoskeleton$"Regulation of actin cytoskeleton"$0.0736607142857143$"UP"$"organ + age"$0.189725591719546$0.400870697376447
GnRH signaling pathway$"GnRH signaling pathway"$-0.112643494897959$"DOWN"$"organ + age"$0.15488965574629$0.349529754117734
Progesterone-mediated oocyte maturation$"Progesterone-mediated oocyte maturation"$-0.142299107142857$"DOWN"$"organ + age"$0.0705927870651231$0.218637579371737
Melanogenesis$"Melanogenesis"$-0.104033801020408$"DOWN"$"organ + age"$0.19492627641747$0.405213590922186
Adipocytokine signaling pathway$"Adipocytokine signaling pathway"$-0.0774075255102041$"DOWN"$"organ + age"$0.337246833801593$0.563305301000477
Salmonella infection$"Salmonella infection"$0.154735331632653$"UP"$"age"$0.0401957476136157$0.156090085910741
Herpes simplex infection$"Herpes simplex infection"$-0.00486288265306117$"DOWN"$"organ + age + organ:age"$0.949309062441937$0.97056865914181
