# Supplementary material for: Transcriptomic alterations during ageing reflect the shift from cancer to degenerative diseases in the elderly
Source: Nat Commun. 2018 Jan 30;9:327. doi: 10.1038/s41467-017-02395-2 (PMC5790807; doi:10.1038/s41467-017-02395-2)
Supplement: Supplementary file 5 — Supplementary Data 2 [file 41467_2017_2395_MOESM5_ESM.zip › Supplementary Data S2/SpeciesComparison/kegg-1-3/liver.csv]

KEGG pathway$"KEGG pathway"$"Diff"$"Direction of change"$"Interactions"$"P-value"$"FDR corrected p-value"
Glycolysis / Gluconeogenesis$"Glycolysis / Gluconeogenesis"$0.115669515669516$"UP"$"age"$0.294757265902097$0.516153079900273
Pentose phosphate pathway$"Pentose phosphate pathway"$-0.183475783475783$"DOWN"$"age"$0.126528945693845$0.316680777731775
Fructose and mannose metabolism$"Fructose and mannose metabolism"$-0.171509971509971$"DOWN"$"age"$0.154049004642778$0.349487037671264
Galactose metabolism$"Galactose metabolism"$-0.113675213675214$"DOWN"$"age"$0.355130003013996$0.579263224532424
Ascorbate and aldarate metabolism$"Ascorbate and aldarate metabolism"$-0.118660968660969$"DOWN"$"age + species + age:species"$0.176504459594585$0.386893729483833
Fatty acid elongation$"Fatty acid elongation"$0.137606837606838$"UP"$"age + species + age:species"$0.132760547608891$0.321398161141777
Fatty acid degradation$"Fatty acid degradation"$0.0478632478632479$"UP"$"age + species + age:species"$0.670338401183245$0.831142241489348
Synthesis and degradation of ketone bodies$"Synthesis and degradation of ketone bodies"$0.103703703703704$"UP"$"age + species + age:species"$0.348854408255067$0.575623626705535
Steroid biosynthesis$"Steroid biosynthesis"$-0.0139601139601139$"DOWN"$"age"$0.911832486061204$0.951269576932192
Primary bile acid biosynthesis$"Primary bile acid biosynthesis"$-0.155555555555556$"DOWN"$"age"$0.199693577636084$0.407374898377612
Ubiquinone and other terpenoid-quinone biosynthesis$"Ubiquinone and other terpenoid-quinone biosynthesis"$0.155555555555556$"UP"$"age"$0.185557925326597$0.398568268070039
Steroid hormone biosynthesis$"Steroid hormone biosynthesis"$-0.192450142450142$"DOWN"$"age"$0.108670092343782$0.28666420911377
Pyrimidine metabolism$"Pyrimidine metabolism"$0.0747863247863248$"UP"$"age"$0.549894730533308$0.747192662269947
Alanine, aspartate and glutamate metabolism$"Alanine	aspartate and glutamate metabolism"$0.244301994301994$"UP"$"age"$0.0356420040777006$0.144265254600217
Cysteine and methionine metabolism$"Cysteine and methionine metabolism"$0.286182336182336$"UP"$"age"$0.0100620905871652$0.0657905923006957
Valine, leucine and isoleucine degradation$"Valine	leucine and isoleucine degradation"$0.166524216524217$"UP"$"age"$0.167588967779342$0.37269058241627
Lysine degradation$"Lysine degradation"$0.212393162393162$"UP"$"age"$0.0683338154704553$0.213236901980603
Histidine metabolism$"Histidine metabolism"$0.0787749287749288$"UP"$"age + species + age:species"$0.493957676279205$0.706313312810452
Selenocompound metabolism$"Selenocompound metabolism"$-0.0678062678062678$"DOWN"$"age + species + age:species"$0.474504371846385$0.691420656119017
Glutathione metabolism$"Glutathione metabolism"$0.0937321937321937$"UP"$"age + species + age:species"$0.407481042704799$0.633583328595876
N-Glycan biosynthesis$"N-Glycan biosynthesis"$-0.264245014245014$"DOWN"$"age"$0.019238487250611$0.0994421807210637
Other glycan degradation$"Other glycan degradation"$0.13960113960114$"UP"$"age + species + age:species"$0.200328657096592$0.407583570954502
Mucin type O-Glycan biosynthesis$"Mucin type O-Glycan biosynthesis"$-0.0508547008547009$"DOWN"$"age + species + age:species"$0.506462850884877$0.710080889063584
Glycosaminoglycan degradation$"Glycosaminoglycan degradation"$-0.0658119658119658$"DOWN"$"age + species + age:species"$0.500386161243216$0.708880395094557
Glycosaminoglycan biosynthesis - chondroitin sulfate / dermatan sulfate$"Glycosaminoglycan biosynthesis - chondroitin sulfate / dermatan sulfate"$0.277207977207977$"UP"$"age"$0.000396046180054477$0.00585679168127852
Glycosaminoglycan biosynthesis - heparan sulfate / heparin$"Glycosaminoglycan biosynthesis - heparan sulfate / heparin"$-0.0289173789173788$"DOWN"$"age"$0.81727477933916$0.914057318997745
Inositol phosphate metabolism$"Inositol phosphate metabolism"$-0.350997150997151$"DOWN"$"age + species + age:species"$0.00018933695682839$0.00336843655752834
Glycosylphosphatidylinositol(GPI)-anchor biosynthesis$"Glycosylphosphatidylinositol(GPI)-anchor biosynthesis"$-0.22037037037037$"DOWN"$"age"$0.054966066194863$0.193768400149818
Glycerophospholipid metabolism$"Glycerophospholipid metabolism"$-0.24031339031339$"DOWN"$"age"$0.0337291930090632$0.14255708647477
Ether lipid metabolism$"Ether lipid metabolism"$-0.0807692307692308$"DOWN"$"age + species + age:species"$0.467765050446284$0.685517746343692
Arachidonic acid metabolism$"Arachidonic acid metabolism"$-0.402849002849003$"DOWN"$"age"$3.99518523320373e-05$0.000898916677470839
alpha-Linolenic acid metabolism$"alpha-Linolenic acid metabolism"$-0.171509971509971$"DOWN"$"age + species + age:species"$0.0659430760983012$0.210653159737089
Propanoate metabolism$"Propanoate metabolism"$0.219373219373219$"UP"$"age"$0.0631695399294725$0.207875990953862
Butanoate metabolism$"Butanoate metabolism"$0.255270655270655$"UP"$"age"$0.0268315359194375$0.122772610423933
One carbon pool by folate$"One carbon pool by folate"$-0.0189458689458689$"DOWN"$"age + species + age:species"$0.87403570628642$0.943070966585489
Nicotinate and nicotinamide metabolism$"Nicotinate and nicotinamide metabolism"$0.225356125356125$"UP"$"age"$0.0563042349864525$0.195785180748346
Folate biosynthesis$"Folate biosynthesis"$0.018945868945869$"UP"$"age"$0.879486726091022$0.943581422719081
Porphyrin and chlorophyll metabolism$"Porphyrin and chlorophyll metabolism"$-0.245299145299145$"DOWN"$"age"$0.0353508573417389$0.144265254600217
Terpenoid backbone biosynthesis$"Terpenoid backbone biosynthesis"$0.348005698005698$"UP"$"age"$0.000920583593022714$0.0113588136881028
Metabolism of xenobiotics by cytochrome P450$"Metabolism of xenobiotics by cytochrome P450"$0.0568376068376069$"UP"$"age + species + age:species"$0.594952771275469$0.780756281788227
Drug metabolism - cytochrome P450$"Drug metabolism - cytochrome P450"$-0.0398860398860399$"DOWN"$"age + species + age:species"$0.722835602076746$0.860536897644666
Drug metabolism - other enzymes$"Drug metabolism - other enzymes"$-0.0159544159544159$"DOWN"$"age"$0.898990958791386$0.947283861536378
Biosynthesis of unsaturated fatty acids$"Biosynthesis of unsaturated fatty acids"$0.105698005698006$"UP"$"age + species + age:species"$0.196500242946661$0.405412587193309
ABC transporters$"ABC transporters"$0.0209401709401709$"UP"$"age"$0.86747304094009$0.938637731710282
RNA transport$"RNA transport"$-0.328062678062678$"DOWN"$"age"$0.00214827986179661$0.0213432999256417
RNA degradation$"RNA degradation"$-0.373931623931624$"DOWN"$"age"$0.000252294253774353$0.00428900231416401
RNA polymerase$"RNA polymerase"$-0.0159544159544159$"DOWN"$"age"$0.898194012076819$0.947283861536378
DNA replication$"DNA replication"$-0.118660968660969$"DOWN"$"age + species + age:species"$0.267658371598748$0.488684139076473
Proteasome$"Proteasome"$0.0787749287749288$"UP"$"age + species + age:species"$0.503909758262124$0.709320193046574
Nucleotide excision repair$"Nucleotide excision repair"$-0.253276353276353$"DOWN"$"age + species + age:species"$0.021020476433388$0.105793845207512
Homologous recombination$"Homologous recombination"$-0.118660968660969$"DOWN"$"age + species + age:species"$0.256300549481512$0.473598841433229
Fanconi anemia pathway$"Fanconi anemia pathway"$-0.10968660968661$"DOWN"$"age + species + age:species"$0.252704284324188$0.468630222828411
MAPK signaling pathway$"MAPK signaling pathway"$0.153561253561254$"UP"$"age"$0.206408004017821$0.412992990757997
Calcium signaling pathway$"Calcium signaling pathway"$0.0867521367521367$"UP"$"age"$0.479274390085132$0.695720888833257
Neuroactive ligand-receptor interaction$"Neuroactive ligand-receptor interaction"$0.00698005698005699$"UP"$"age"$0.952929295664248$0.970578289088122
Cell cycle$"Cell cycle"$0.0448717948717949$"UP"$"age"$0.720955155740464$0.86042229975266
Oocyte meiosis$"Oocyte meiosis"$0.0269230769230769$"UP"$"age"$0.82848328841154$0.92149509227608
p53 signaling pathway$"p53 signaling pathway"$0.364957264957265$"UP"$"age"$0.000361206938720719$0.00563925118615001
Ubiquitin mediated proteolysis$"Ubiquitin mediated proteolysis"$0.0299145299145299$"UP"$"age + species + age:species"$0.776382272929124$0.895825699533605
SNARE interactions in vesicular transport$"SNARE interactions in vesicular transport"$0.0827635327635328$"UP"$"age + species + age:species"$0.450385547447491$0.672869778831347
Regulation of autophagy$"Regulation of autophagy"$-0.0608262108262108$"DOWN"$"age + species + age:species"$0.502105647801332$0.709320193046574
Protein processing in endoplasmic reticulum$"Protein processing in endoplasmic reticulum"$-0.237321937321937$"DOWN"$"age"$0.0364200402678351$0.146638583183652
Lysosome$"Lysosome"$0.125641025641026$"UP"$"age"$0.305697092753266$0.525524215632019
Endocytosis$"Endocytosis"$0.206410256410256$"UP"$"age"$0.0657377170024901$0.210653159737089
Apoptosis$"Apoptosis"$0.112678062678063$"UP"$"age"$0.361944856501524$0.58292171626035
Vascular smooth muscle contraction$"Vascular smooth muscle contraction"$0.022934472934473$"UP"$"age"$0.853574369156239$0.931971982237387
Wnt signaling pathway$"Wnt signaling pathway"$0.348005698005698$"UP"$"age"$0.000741762677492586$0.00978359393589359
Dorso-ventral axis formation$"Dorso-ventral axis formation"$-0.0239316239316239$"DOWN"$"age"$0.839689370739112$0.925594191088502
Notch signaling pathway$"Notch signaling pathway"$0.10968660968661$"UP"$"age + species + age:species"$0.314929184752596$0.535379614079414
Hedgehog signaling pathway$"Hedgehog signaling pathway"$0.00199430199430195$"UP"$"age + species + age:species"$0.984067741918147$0.984971482325458
TGF-beta signaling pathway$"TGF-beta signaling pathway"$0.41980056980057$"UP"$"age"$9.22030051954046e-06$0.000261241848053646
VEGF signaling pathway$"VEGF signaling pathway"$0.32008547008547$"UP"$"age"$0.00277110704564046$0.0252368677370828
Focal adhesion$"Focal adhesion"$0.00299145299145298$"UP"$"age"$0.980929490507097$0.984791417635078
Tight junction$"Tight junction"$0.0767806267806267$"UP"$"age"$0.532870555823356$0.735823059936583
Renin-angiotensin system$"Renin-angiotensin system"$-0.032905982905983$"DOWN"$"age"$0.792491674415699$0.901392030379302
RIG-I-like receptor signaling pathway$"RIG-I-like receptor signaling pathway"$0.00199430199430195$"UP"$"age + species + age:species"$0.984123494402747$0.984971482325458
Cytosolic DNA-sensing pathway$"Cytosolic DNA-sensing pathway"$0.114672364672365$"UP"$"age"$0.350641320319973$0.575623626705535
Phototransduction$"Phototransduction"$-0.0807692307692307$"DOWN"$"age"$0.453836284549494$0.673779029310035
Regulation of actin cytoskeleton$"Regulation of actin cytoskeleton"$0.19045584045584$"UP"$"age"$0.11274879433277$0.294378251414912
GnRH signaling pathway$"GnRH signaling pathway"$-0.0408831908831909$"DOWN"$"age"$0.741909496008434$0.870118411486123
Progesterone-mediated oocyte maturation$"Progesterone-mediated oocyte maturation"$0.022934472934473$"UP"$"age"$0.855207091914945$0.931971982237387
Melanogenesis$"Melanogenesis"$0.0977207977207977$"UP"$"age"$0.428506569516807$0.654109001337918
Adipocytokine signaling pathway$"Adipocytokine signaling pathway"$-0.0299145299145299$"DOWN"$"age + species + age:species"$0.788142027313686$0.901392030379302
Salmonella infection$"Salmonella infection"$0.160541310541311$"UP"$"age"$0.187970589756982$0.399437503233586
Herpes simplex infection$"Herpes simplex infection"$0.172507122507123$"UP"$"age"$0.141311109652285$0.330986550044034
