# Supplementary material for: Transcriptomic alterations during ageing reflect the shift from cancer to degenerative diseases in the elderly
Source: Nat Commun. 2018 Jan 30;9:327. doi: 10.1038/s41467-017-02395-2 (PMC5790807; doi:10.1038/s41467-017-02395-2)
Supplement: Supplementary file 5 — Supplementary Data 2 [file 41467_2017_2395_MOESM5_ESM.zip › Supplementary Data S2/SpeciesComparison/kegg-1-3/brain.csv]

KEGG pathway$"KEGG pathway"$"Diff"$"Direction of change"$"Interactions"$"P-value"$"FDR corrected p-value"
Glycolysis / Gluconeogenesis$"Glycolysis / Gluconeogenesis"$0.188888888888889$"UP"$"age"$0.0514470482051126$0.183911176994912
Pentose phosphate pathway$"Pentose phosphate pathway"$0.269135802469136$"UP"$"age"$0.000950842529752603$0.0115459450041388
Fructose and mannose metabolism$"Fructose and mannose metabolism"$0.232098765432099$"UP"$"age"$0.0121527872335611$0.0743750578693938
Galactose metabolism$"Galactose metabolism"$0.104938271604938$"UP"$"age"$0.307716053689964$0.527761201342162
Ascorbate and aldarate metabolism$"Ascorbate and aldarate metabolism"$-0.0506172839506173$"DOWN"$"age + species + age:species"$0.581218722896705$0.771116163401332
Fatty acid elongation$"Fatty acid elongation"$0.235802469135802$"UP"$"age"$0.0135462628142183$0.078057513601613
Fatty acid degradation$"Fatty acid degradation"$0.0506172839506173$"UP"$"age + species + age:species"$0.586359655289954$0.773388166028991
Synthesis and degradation of ketone bodies$"Synthesis and degradation of ketone bodies"$0.00617283950617287$"UP"$"age"$0.951537901119422$0.97056865914181
Steroid biosynthesis$"Steroid biosynthesis"$-0.0950617283950617$"DOWN"$"age"$0.304591357417216$0.525524215632019
Primary bile acid biosynthesis$"Primary bile acid biosynthesis"$0.107407407407407$"UP"$"age + species + age:species"$0.175485991554665$0.385766619365859
Ubiquinone and other terpenoid-quinone biosynthesis$"Ubiquinone and other terpenoid-quinone biosynthesis"$0.0185185185185185$"UP"$"age"$0.857459766144281$0.931971982237387
Steroid hormone biosynthesis$"Steroid hormone biosynthesis"$-0.0234567901234568$"DOWN"$"age + species + age:species"$0.783171059512543$0.899579481269297
Pyrimidine metabolism$"Pyrimidine metabolism"$-0.296296296296296$"DOWN"$"age"$0.00102616632265255$0.01191356306293
Alanine, aspartate and glutamate metabolism$"Alanine	aspartate and glutamate metabolism"$0.161728395061728$"UP"$"age + species + age:species"$0.0792079080963582$0.234860657727574
Cysteine and methionine metabolism$"Cysteine and methionine metabolism"$0.111111111111111$"UP"$"age + species + age:species"$0.260303038320869$0.477534350876414
Valine, leucine and isoleucine degradation$"Valine	leucine and isoleucine degradation"$-0.028395061728395$"DOWN"$"age"$0.788510135185762$0.901392030379302
Lysine degradation$"Lysine degradation"$-0.0580246913580247$"DOWN"$"age"$0.531596875589306$0.735823059936583
Histidine metabolism$"Histidine metabolism"$-0.0209876543209877$"DOWN"$"age"$0.838454642800275$0.925566813480823
Selenocompound metabolism$"Selenocompound metabolism"$-0.277777777777778$"DOWN"$"age"$0.000784648994050703$0.0101738386516744
Glutathione metabolism$"Glutathione metabolism"$-0.0950617283950617$"DOWN"$"age + species + age:species"$0.294364617446014$0.516153079900273
N-Glycan biosynthesis$"N-Glycan biosynthesis"$-0.201234567901235$"DOWN"$"age"$0.0414317835977226$0.158834709762889
Other glycan degradation$"Other glycan degradation"$0.323456790123457$"UP"$"age"$0.000207940628220494$0.0036153313770154
Mucin type O-Glycan biosynthesis$"Mucin type O-Glycan biosynthesis"$0.120987654320988$"UP"$"age + species + age:species"$0.0961445259705628$0.265525495911482
Glycosaminoglycan degradation$"Glycosaminoglycan degradation"$0.165432098765432$"UP"$"age"$0.102883652974359$0.276161384299594
Glycosaminoglycan biosynthesis - chondroitin sulfate / dermatan sulfate$"Glycosaminoglycan biosynthesis - chondroitin sulfate / dermatan sulfate"$0.0530864197530864$"UP"$"age + species + age:species"$0.585453171549413$0.773388166028991
Glycosaminoglycan biosynthesis - heparan sulfate / heparin$"Glycosaminoglycan biosynthesis - heparan sulfate / heparin"$0.103703703703704$"UP"$"age + species + age:species"$0.287008064562536$0.508243447662824
Inositol phosphate metabolism$"Inositol phosphate metabolism"$0.272839506172839$"UP"$"age"$0.00338277067266006$0.0300909251695924
Glycosylphosphatidylinositol(GPI)-anchor biosynthesis$"Glycosylphosphatidylinositol(GPI)-anchor biosynthesis"$0.195061728395062$"UP"$"age"$0.0430920281022505$0.161339294264637
Glycerophospholipid metabolism$"Glycerophospholipid metabolism"$-0.0222222222222222$"DOWN"$"age"$0.815334594355231$0.914057318997745
Ether lipid metabolism$"Ether lipid metabolism"$-0.187654320987654$"DOWN"$"age"$0.0428570829300481$0.161339294264637
Arachidonic acid metabolism$"Arachidonic acid metabolism"$0.0395061728395061$"UP"$"age"$0.709524577273179$0.857482309026827
alpha-Linolenic acid metabolism$"alpha-Linolenic acid metabolism"$-0.0555555555555556$"DOWN"$"age + species + age:species"$0.460994786425579$0.680812763736617
Propanoate metabolism$"Propanoate metabolism"$0.0209876543209877$"UP"$"age + species + age:species"$0.828743298674435$0.92149509227608
Butanoate metabolism$"Butanoate metabolism"$0.123456790123457$"UP"$"age + species + age:species"$0.196299661605511$0.405412587193309
One carbon pool by folate$"One carbon pool by folate"$-0.154320987654321$"DOWN"$"age"$0.102303409759389$0.275570804457508
Nicotinate and nicotinamide metabolism$"Nicotinate and nicotinamide metabolism"$-0.00864197530864197$"DOWN"$"age + species + age:species"$0.919519140147382$0.953160084299115
Folate biosynthesis$"Folate biosynthesis"$0.0345679012345679$"UP"$"age + species + age:species"$0.708765068131942$0.857482309026827
Porphyrin and chlorophyll metabolism$"Porphyrin and chlorophyll metabolism"$0.0049382716049382$"UP"$"age + species + age:species"$0.958957971199142$0.974179684030919
Terpenoid backbone biosynthesis$"Terpenoid backbone biosynthesis"$-0.0777777777777778$"DOWN"$"age"$0.442575627077051$0.665167690990066
Metabolism of xenobiotics by cytochrome P450$"Metabolism of xenobiotics by cytochrome P450"$0.209876543209877$"UP"$"age"$0.0295523081035914$0.129297382426559
Drug metabolism - cytochrome P450$"Drug metabolism - cytochrome P450"$0.0580246913580247$"UP"$"age + species + age:species"$0.548792336087512$0.747021596275706
Drug metabolism - other enzymes$"Drug metabolism - other enzymes"$0.0296296296296297$"UP"$"age + species + age:species"$0.739751895567085$0.869293702164085
Biosynthesis of unsaturated fatty acids$"Biosynthesis of unsaturated fatty acids"$0.0679012345679013$"UP"$"age + species + age:species"$0.484094715929046$0.701387230465379
ABC transporters$"ABC transporters"$0.218518518518519$"UP"$"age + species + age:species"$0.0219786419512467$0.108605328631609
RNA transport$"RNA transport"$-0.00370370370370371$"DOWN"$"age + species + age:species"$0.967573661560495$0.975222465209194
RNA degradation$"RNA degradation"$0.0604938271604938$"UP"$"age + species + age:species"$0.457392368953292$0.676799153286786
RNA polymerase$"RNA polymerase"$0.0160493827160493$"UP"$"age"$0.878789580221333$0.943581422719081
DNA replication$"DNA replication"$-0.141975308641975$"DOWN"$"age + species + age:species"$0.131141092401181$0.319499795181221
Proteasome$"Proteasome"$-0.132098765432099$"DOWN"$"age + species + age:species"$0.179991030565453$0.390065547825982
Nucleotide excision repair$"Nucleotide excision repair"$-0.106172839506173$"DOWN"$"age + species + age:species"$0.201811184282585$0.408427396762375
Homologous recombination$"Homologous recombination"$-0.112345679012346$"DOWN"$"age + species + age:species"$0.217250840744963$0.42502075215809
Fanconi anemia pathway$"Fanconi anemia pathway"$-0.135802469135802$"DOWN"$"age + species + age:species"$0.140159234472146$0.330931525837012
MAPK signaling pathway$"MAPK signaling pathway"$0.177777777777778$"UP"$"age + species + age:species"$0.0155085960782873$0.0853530647474083
Calcium signaling pathway$"Calcium signaling pathway"$0.0382716049382716$"UP"$"age + species + age:species"$0.538233437420843$0.740149519950835
Neuroactive ligand-receptor interaction$"Neuroactive ligand-receptor interaction"$0.037037037037037$"UP"$"age + species + age:species"$0.672821569011422$0.831731389721321
Cell cycle$"Cell cycle"$-0.185185185185185$"DOWN"$"age + species + age:species"$0.0375782085338883$0.148949893929661
Oocyte meiosis$"Oocyte meiosis"$-0.302469135802469$"DOWN"$"age + species + age:species"$2.55602941174362e-06$9.77681249991936e-05
p53 signaling pathway$"p53 signaling pathway"$-0.0839506172839506$"DOWN"$"age + species + age:species"$0.27508146083348$0.495146629500264
Ubiquitin mediated proteolysis$"Ubiquitin mediated proteolysis"$0.0481481481481481$"UP"$"age"$0.57691369066394$0.76888322884654
SNARE interactions in vesicular transport$"SNARE interactions in vesicular transport"$0.0111111111111111$"UP"$"age"$0.915781001749856$0.952362650352611
Regulation of autophagy$"Regulation of autophagy"$0.14320987654321$"UP"$"age + species + age:species"$0.129025650473915$0.318736329538528
Protein processing in endoplasmic reticulum$"Protein processing in endoplasmic reticulum"$0.00740740740740736$"UP"$"age"$0.933416678698865$0.96105485761054
Lysosome$"Lysosome"$0.318518518518518$"UP"$"age"$0.000354453002257784$0.00563925118615001
Endocytosis$"Endocytosis"$-0.123456790123457$"DOWN"$"age"$0.0601115745819483$0.204763509199748
Apoptosis$"Apoptosis"$0.0790123456790124$"UP"$"age + species + age:species"$0.420089132580216$0.647919730693276
Vascular smooth muscle contraction$"Vascular smooth muscle contraction"$0.109876543209876$"UP"$"age + species + age:species"$0.219644004846289$0.427030945194587
Wnt signaling pathway$"Wnt signaling pathway"$-0.217283950617284$"DOWN"$"age"$0.0075251441393469$0.0552676775467586
Dorso-ventral axis formation$"Dorso-ventral axis formation"$0.0753086419753086$"UP"$"age + species + age:species"$0.380479742753325$0.603873450635464
Notch signaling pathway$"Notch signaling pathway"$-0.239506172839506$"DOWN"$"age"$0.012982430923569$0.0769939269204481
Hedgehog signaling pathway$"Hedgehog signaling pathway"$0.0481481481481482$"UP"$"age + species + age:species"$0.556773938455987$0.7525301464997
TGF-beta signaling pathway$"TGF-beta signaling pathway"$-0.117283950617284$"DOWN"$"age + species + age:species"$0.224629693222738$0.432850668300742
VEGF signaling pathway$"VEGF signaling pathway"$-0.180246913580247$"DOWN"$"age"$0.072315339647929$0.221445831951959
Focal adhesion$"Focal adhesion"$0.0456790123456789$"UP"$"age"$0.64496508807269$0.820962216931128
Tight junction$"Tight junction"$0.0234567901234568$"UP"$"age + species + age:species"$0.79980151483624$0.906441716814406
Renin-angiotensin system$"Renin-angiotensin system"$0.0296296296296297$"UP"$"age"$0.653377670104621$0.823645516622409
RIG-I-like receptor signaling pathway$"RIG-I-like receptor signaling pathway"$0.0185185185185185$"UP"$"age + species + age:species"$0.82393694800785$0.918821815198258
Cytosolic DNA-sensing pathway$"Cytosolic DNA-sensing pathway"$-0.0987654320987654$"DOWN"$"age + species + age:species"$0.194776528674484$0.405213590922186
Phototransduction$"Phototransduction"$-0.0160493827160493$"DOWN"$"age"$0.877025550651667$0.943581422719081
Regulation of actin cytoskeleton$"Regulation of actin cytoskeleton"$-0.0617283950617284$"DOWN"$"age"$0.489768429507614$0.706313312810452
GnRH signaling pathway$"GnRH signaling pathway"$-0.0641975308641975$"DOWN"$"age"$0.504405470610897$0.709320193046574
Progesterone-mediated oocyte maturation$"Progesterone-mediated oocyte maturation"$-0.179012345679012$"DOWN"$"age + species + age:species"$0.0614980020612086$0.205633625706062
Melanogenesis$"Melanogenesis"$-0.0629629629629629$"DOWN"$"age"$0.454061737487313$0.673779029310035
Adipocytokine signaling pathway$"Adipocytokine signaling pathway"$0.150617283950617$"UP"$"age + species + age:species"$0.0940687535780372$0.261682169044358
Salmonella infection$"Salmonella infection"$-0.103703703703704$"DOWN"$"age + species + age:species"$0.210037396950079$0.417347035498209
Herpes simplex infection$"Herpes simplex infection"$0.255555555555556$"UP"$"age"$0.00108889329363477$0.0124328861138896
