# Supplementary material for: Transcriptomic alterations during ageing reflect the shift from cancer to degenerative diseases in the elderly
Source: Nat Commun. 2018 Jan 30;9:327. doi: 10.1038/s41467-017-02395-2 (PMC5790807; doi:10.1038/s41467-017-02395-2)
Supplement: Supplementary file 5 — Supplementary Data 2 [file 41467_2017_2395_MOESM5_ESM.zip › Supplementary Data S2/SpeciesComparison/kegg-1-3/blood.csv]

KEGG pathway$"KEGG pathway"$"Diff"$"Direction of change"$"Interactions"$"P-value"$"FDR corrected p-value"
Glycolysis / Gluconeogenesis$"Glycolysis / Gluconeogenesis"$0.137878787878788$"UP"$"age"$0.139527692972478$0.330931525837012
Pentose phosphate pathway$"Pentose phosphate pathway"$0.137878787878788$"UP"$"age + species + age:species"$0.130695823609764$0.319432284541437
Fructose and mannose metabolism$"Fructose and mannose metabolism"$0.136818181818182$"UP"$"age"$0.150000130699723$0.343563173608648
Galactose metabolism$"Galactose metabolism"$0.158030303030303$"UP"$"age"$0.0935938426723151$0.261592449304292
Ascorbate and aldarate metabolism$"Ascorbate and aldarate metabolism"$0.086969696969697$"UP"$"age"$0.349567191493787$0.575623626705535
Fatty acid elongation$"Fatty acid elongation"$-0.161212121212121$"DOWN"$"age"$0.0861456176032266$0.250575655766039
Fatty acid degradation$"Fatty acid degradation"$0.0996969696969697$"UP"$"age"$0.297955372446906$0.519216081826613
Synthesis and degradation of ketone bodies$"Synthesis and degradation of ketone bodies"$-0.152727272727273$"DOWN"$"age"$0.0654055753597755$0.210653159737089
Steroid biosynthesis$"Steroid biosynthesis"$0.050909090909091$"UP"$"age"$0.599818481139767$0.78340580476857
Primary bile acid biosynthesis$"Primary bile acid biosynthesis"$-0.0509090909090908$"DOWN"$"age"$0.532566635869476$0.735823059936583
Ubiquinone and other terpenoid-quinone biosynthesis$"Ubiquinone and other terpenoid-quinone biosynthesis"$-0.0212121212121212$"DOWN"$"age"$0.818569263448313$0.914168593486072
Steroid hormone biosynthesis$"Steroid hormone biosynthesis"$-0.0127272727272728$"DOWN"$"age + species + age:species"$0.88931007291563$0.943581422719081
Pyrimidine metabolism$"Pyrimidine metabolism"$-0.0456060606060606$"DOWN"$"age"$0.631293832578219$0.808944358328874
Alanine, aspartate and glutamate metabolism$"Alanine	aspartate and glutamate metabolism"$-0.00424242424242427$"DOWN"$"age"$0.964565703333449$0.974179684030919
Cysteine and methionine metabolism$"Cysteine and methionine metabolism"$-0.179242424242424$"DOWN"$"age"$0.0552176617420398$0.193768400149818
Valine, leucine and isoleucine degradation$"Valine	leucine and isoleucine degradation"$0.00424242424242427$"UP"$"age"$0.964903987662437$0.974179684030919
Lysine degradation$"Lysine degradation"$0.116666666666667$"UP"$"age"$0.220018737262076$0.427030945194587
Histidine metabolism$"Histidine metabolism"$0.136818181818182$"UP"$"age"$0.14881556995404$0.342903346430242
Selenocompound metabolism$"Selenocompound metabolism"$-0.0731818181818182$"DOWN"$"age"$0.429846008543097$0.654109001337918
Glutathione metabolism$"Glutathione metabolism"$0.154848484848485$"UP"$"age"$0.0987994201515332$0.269421945216567
N-Glycan biosynthesis$"N-Glycan biosynthesis"$0.0572727272727273$"UP"$"age"$0.554030554568829$0.751477613909848
Other glycan degradation$"Other glycan degradation"$0.185606060606061$"UP"$"age"$0.0449386143493231$0.166883689209865
Mucin type O-Glycan biosynthesis$"Mucin type O-Glycan biosynthesis"$-0.103939393939394$"DOWN"$"age"$0.276745667766588$0.495808983235222
Glycosaminoglycan degradation$"Glycosaminoglycan degradation"$0.235454545454546$"UP"$"age"$0.00733987124196369$0.0552676775467586
Glycosaminoglycan biosynthesis - chondroitin sulfate / dermatan sulfate$"Glycosaminoglycan biosynthesis - chondroitin sulfate / dermatan sulfate"$0.0349999999999999$"UP"$"age"$0.717888675657783$0.86042229975266
Glycosaminoglycan biosynthesis - heparan sulfate / heparin$"Glycosaminoglycan biosynthesis - heparan sulfate / heparin"$0.141060606060606$"UP"$"age"$0.128253146556042$0.318550834790168
Inositol phosphate metabolism$"Inositol phosphate metabolism"$0.0424242424242424$"UP"$"age"$0.659187566905079$0.823645516622409
Glycosylphosphatidylinositol(GPI)-anchor biosynthesis$"Glycosylphosphatidylinositol(GPI)-anchor biosynthesis"$-0.123030303030303$"DOWN"$"age"$0.196611856011396$0.405412587193309
Glycerophospholipid metabolism$"Glycerophospholipid metabolism"$0.0137878787878788$"UP"$"age"$0.887682630318856$0.943581422719081
Ether lipid metabolism$"Ether lipid metabolism"$0.032878787878788$"UP"$"age"$0.731912160611133$0.865646762067777
Arachidonic acid metabolism$"Arachidonic acid metabolism"$0.183484848484848$"UP"$"age"$0.0488146610634874$0.178230070105637
alpha-Linolenic acid metabolism$"alpha-Linolenic acid metabolism"$-0.0275757575757576$"DOWN"$"age"$0.775397824605585$0.895825699533605
Propanoate metabolism$"Propanoate metabolism"$-0.218484848484849$"DOWN"$"age"$0.0164512221168052$0.0892566306337303
Butanoate metabolism$"Butanoate metabolism"$-0.0890909090909091$"DOWN"$"age"$0.352518677368897$0.576232453391466
One carbon pool by folate$"One carbon pool by folate"$0.0986363636363637$"UP"$"age + species + age:species"$0.270592184210652$0.491731711056814
Nicotinate and nicotinamide metabolism$"Nicotinate and nicotinamide metabolism"$-0.0424242424242425$"DOWN"$"age"$0.664062416868086$0.827374183882876
Folate biosynthesis$"Folate biosynthesis"$-0.0413636363636364$"DOWN"$"age"$0.66792120633331$0.830828817634117
Porphyrin and chlorophyll metabolism$"Porphyrin and chlorophyll metabolism"$0.0424242424242425$"UP"$"age"$0.630931755828044$0.808944358328874
Terpenoid backbone biosynthesis$"Terpenoid backbone biosynthesis"$-0.147424242424242$"DOWN"$"age"$0.105430488595302$0.28004973533127
Metabolism of xenobiotics by cytochrome P450$"Metabolism of xenobiotics by cytochrome P450"$0.0456060606060606$"UP"$"age + species + age:species"$0.582973097286324$0.771582040526017
Drug metabolism - cytochrome P450$"Drug metabolism - cytochrome P450"$0.136818181818182$"UP"$"age"$0.151804088055743$0.346657096604905
Drug metabolism - other enzymes$"Drug metabolism - other enzymes"$-0.088030303030303$"DOWN"$"age"$0.36151014029656$0.58292171626035
Biosynthesis of unsaturated fatty acids$"Biosynthesis of unsaturated fatty acids"$-0.221666666666667$"DOWN"$"age"$0.0139429218750723$0.0790098906254098
ABC transporters$"ABC transporters"$-0.0265151515151515$"DOWN"$"age"$0.781014060629089$0.89845978403196
RNA transport$"RNA transport"$-0.121969696969697$"DOWN"$"age"$0.193411879212341$0.404391578388968
RNA degradation$"RNA degradation"$-0.0201515151515151$"DOWN"$"age"$0.834397335856496$0.922419020130374
RNA polymerase$"RNA polymerase"$-0.0806060606060606$"DOWN"$"age"$0.402478866877396$0.631967754350149
DNA replication$"DNA replication"$-0.136818181818182$"DOWN"$"age"$0.147012716657651$0.339772592879466
Proteasome$"Proteasome"$-0.0371212121212122$"DOWN"$"age"$0.683610358059389$0.840774797291693
Nucleotide excision repair$"Nucleotide excision repair"$-0.126212121212121$"DOWN"$"age"$0.17907285371882$0.389178219019594
Homologous recombination$"Homologous recombination"$-0.163333333333333$"DOWN"$"age"$0.0714338581001973$0.220350409059076
Fanconi anemia pathway$"Fanconi anemia pathway"$-0.0975757575757576$"DOWN"$"age"$0.305286135159211$0.525524215632019
MAPK signaling pathway$"MAPK signaling pathway"$0.158030303030303$"UP"$"age"$0.080367304863055$0.237378332896668
Calcium signaling pathway$"Calcium signaling pathway"$-0.0137878787878788$"DOWN"$"age"$0.885470113394929$0.943581422719081
Neuroactive ligand-receptor interaction$"Neuroactive ligand-receptor interaction"$-0.0137878787878788$"DOWN"$"age"$0.887165153225709$0.943581422719081
Cell cycle$"Cell cycle"$0.0646969696969698$"UP"$"age"$0.495530193862021$0.707239922209788
Oocyte meiosis$"Oocyte meiosis"$-0.0986363636363636$"DOWN"$"age"$0.291493708136695$0.514994657562521
p53 signaling pathway$"p53 signaling pathway"$-0.0127272727272728$"DOWN"$"age"$0.894776939082905$0.9454480088376
Ubiquitin mediated proteolysis$"Ubiquitin mediated proteolysis"$-0.177121212121212$"DOWN"$"age"$0.0367408063758629$0.147155585746257
SNARE interactions in vesicular transport$"SNARE interactions in vesicular transport"$0.0498484848484849$"UP"$"age"$0.606758563010101$0.787014218706864
Regulation of autophagy$"Regulation of autophagy"$-0.0615151515151516$"DOWN"$"age"$0.522944175005941$0.727367807053718
Protein processing in endoplasmic reticulum$"Protein processing in endoplasmic reticulum"$-0.0636363636363637$"DOWN"$"age"$0.499405554442787$0.70880380176017
Lysosome$"Lysosome"$0.0753030303030303$"UP"$"age"$0.405185654129985$0.632585766141711
Endocytosis$"Endocytosis"$-0.0975757575757576$"DOWN"$"age"$0.252438279028526$0.468630222828411
Apoptosis$"Apoptosis"$0.0646969696969698$"UP"$"age + species + age:species"$0.486653338796575$0.703761444573496
Vascular smooth muscle contraction$"Vascular smooth muscle contraction"$-0.050909090909091$"DOWN"$"age"$0.595007728473904$0.780756281788227
Wnt signaling pathway$"Wnt signaling pathway"$0.0413636363636363$"UP"$"age"$0.658427238247845$0.823645516622409
Dorso-ventral axis formation$"Dorso-ventral axis formation"$-0.125151515151515$"DOWN"$"age"$0.187590661390911$0.399437503233586
Notch signaling pathway$"Notch signaling pathway"$0.102878787878788$"UP"$"age"$0.278275373803081$0.497332648234874
Hedgehog signaling pathway$"Hedgehog signaling pathway"$-0.13469696969697$"DOWN"$"age + species + age:species"$0.140021111011127$0.330931525837012
TGF-beta signaling pathway$"TGF-beta signaling pathway"$-0.0646969696969696$"DOWN"$"age"$0.492357895239749$0.706313312810452
VEGF signaling pathway$"VEGF signaling pathway"$-0.053030303030303$"DOWN"$"age"$0.581613106251724$0.771116163401332
Focal adhesion$"Focal adhesion"$-0.0254545454545455$"DOWN"$"age"$0.780425043702936$0.89845978403196
Tight junction$"Tight junction"$0.177121212121212$"UP"$"age"$0.0417330413886806$0.158834709762889
Renin-angiotensin system$"Renin-angiotensin system"$0.0360606060606061$"UP"$"age + species + age:species"$0.697894407766848$0.848908976075482
RIG-I-like receptor signaling pathway$"RIG-I-like receptor signaling pathway"$0.0498484848484849$"UP"$"age"$0.607490950414039$0.787014218706864
Cytosolic DNA-sensing pathway$"Cytosolic DNA-sensing pathway"$0.114545454545455$"UP"$"age"$0.229787612263856$0.441152276218012
Phototransduction$"Phototransduction"$0.0434848484848485$"UP"$"age"$0.653871226613276$0.823645516622409
Regulation of actin cytoskeleton$"Regulation of actin cytoskeleton"$0.200454545454545$"UP"$"age"$0.0129832896375658$0.0769939269204481
GnRH signaling pathway$"GnRH signaling pathway"$-0.0296969696969697$"DOWN"$"age"$0.753120845392419$0.878258302934757
Progesterone-mediated oocyte maturation$"Progesterone-mediated oocyte maturation"$-0.0689393939393939$"DOWN"$"age"$0.466660378658082$0.685517746343692
Melanogenesis$"Melanogenesis"$-0.0318181818181819$"DOWN"$"age"$0.742728526405802$0.870118411486123
Adipocytokine signaling pathway$"Adipocytokine signaling pathway"$0.0307575757575758$"UP"$"age"$0.750171863863178$0.876154924969971
Salmonella infection$"Salmonella infection"$0.229090909090909$"UP"$"age"$0.00852567156096123$0.0588536925722168
Herpes simplex infection$"Herpes simplex infection"$0.136818181818182$"UP"$"age"$0.140883474633836$0.330986550044034
