# Supplementary material for: Transcriptomic alterations during ageing reflect the shift from cancer to degenerative diseases in the elderly
Source: Nat Commun. 2018 Jan 30;9:327. doi: 10.1038/s41467-017-02395-2 (PMC5790807; doi:10.1038/s41467-017-02395-2)
Supplement: Supplementary file 5 — Supplementary Data 2 [file 41467_2017_2395_MOESM5_ESM.zip › Supplementary Data S2/SpeciesComparison/kegg-1-3/skin.csv]

KEGG pathway$"KEGG pathway"$"Diff"$"Direction of change"$"Interactions"$"P-value"$"FDR corrected p-value"
Glycolysis / Gluconeogenesis$"Glycolysis / Gluconeogenesis"$-0.0312358276643991$"DOWN"$"age + species + age:species"$0.653908492438831$0.823645516622409
Pentose phosphate pathway$"Pentose phosphate pathway"$0.0924744897959183$"UP"$"age + species + age:species"$0.185660961597043$0.398568268070039
Fructose and mannose metabolism$"Fructose and mannose metabolism"$0.0353458049886622$"UP"$"age + species + age:species"$0.635103817637597$0.812462358890765
Galactose metabolism$"Galactose metabolism"$0.166043083900227$"UP"$"age + species + age:species"$0.015425503491092$0.0853530647474083
Ascorbate and aldarate metabolism$"Ascorbate and aldarate metabolism"$-0.287561413454271$"DOWN"$"age + species + age:species"$3.781763808479e-05$0.000876681610147405
Fatty acid elongation$"Fatty acid elongation"$0.0479497354497355$"UP"$"age"$0.565648275172758$0.760493726726115
Fatty acid degradation$"Fatty acid degradation"$-0.11932634164777$"DOWN"$"age + species + age:species"$0.101363099027682$0.274002723520059
Synthesis and degradation of ketone bodies$"Synthesis and degradation of ketone bodies"$0.0330168178382464$"UP"$"age"$0.686921992583508$0.840792518922213
Steroid biosynthesis$"Steroid biosynthesis"$0.0434287603930461$"UP"$"age"$0.60009908705148$0.78340580476857
Primary bile acid biosynthesis$"Primary bile acid biosynthesis"$-0.0539777021919879$"DOWN"$"age + species + age:species"$0.421845121316443$0.648465013776841
Ubiquinone and other terpenoid-quinone biosynthesis$"Ubiquinone and other terpenoid-quinone biosynthesis"$0.0948034769463341$"UP"$"age"$0.235067229509013$0.44732942928954
Steroid hormone biosynthesis$"Steroid hormone biosynthesis"$0.0937074829931973$"UP"$"age + species + age:species"$0.199033381279413$0.407113734435163
Pyrimidine metabolism$"Pyrimidine metabolism"$0.0456207482993198$"UP"$"age + species + age:species"$0.539283265075505$0.740149519950835
Alanine, aspartate and glutamate metabolism$"Alanine	aspartate and glutamate metabolism"$-0.0408257747543462$"DOWN"$"age + species + age:species"$0.613647484291085$0.792973522774797
Cysteine and methionine metabolism$"Cysteine and methionine metabolism"$-0.00671296296296298$"DOWN"$"age + species + age:species"$0.930099542190464$0.96105485761054
Valine, leucine and isoleucine degradation$"Valine	leucine and isoleucine degradation"$-0.193168934240363$"DOWN"$"age"$0.0138083154338659$0.0788310545291596
Lysine degradation$"Lysine degradation"$-0.191113945578231$"DOWN"$"age + species + age:species"$0.0134723627431023$0.078057513601613
Histidine metabolism$"Histidine metabolism"$-0.182345993953137$"DOWN"$"age + species + age:species"$0.0106943835194728$0.0677354351091968
Selenocompound metabolism$"Selenocompound metabolism"$-0.0687736205593348$"DOWN"$"age + species + age:species"$0.361834120740745$0.58292171626035
Glutathione metabolism$"Glutathione metabolism"$0.153713151927438$"UP"$"age"$0.054965824156514$0.193768400149818
N-Glycan biosynthesis$"N-Glycan biosynthesis"$0.0731575963718821$"UP"$"age + species + age:species"$0.299210943888241$0.520219027442055
Other glycan degradation$"Other glycan degradation"$0.144671201814059$"UP"$"age + species + age:species"$0.0380524171987202$0.150052057510417
Mucin type O-Glycan biosynthesis$"Mucin type O-Glycan biosynthesis"$-0.0758975812547241$"DOWN"$"age"$0.322830348074419$0.545177077874019
Glycosaminoglycan degradation$"Glycosaminoglycan degradation"$0.147822184429327$"UP"$"age + species + age:species"$0.0313316359048773$0.1346556262204
Glycosaminoglycan biosynthesis - chondroitin sulfate / dermatan sulfate$"Glycosaminoglycan biosynthesis - chondroitin sulfate / dermatan sulfate"$-0.00342498110355255$"DOWN"$"age"$0.965265621562662$0.974179684030919
Glycosaminoglycan biosynthesis - heparan sulfate / heparin$"Glycosaminoglycan biosynthesis - heparan sulfate / heparin"$0.0206868858654573$"UP"$"age + species + age:species"$0.792044448039046$0.901392030379302
Inositol phosphate metabolism$"Inositol phosphate metabolism"$-0.0112339380196523$"DOWN"$"age"$0.892847498437286$0.944714158097543
Glycosylphosphatidylinositol(GPI)-anchor biosynthesis$"Glycosylphosphatidylinositol(GPI)-anchor biosynthesis"$0.126313303099017$"UP"$"age"$0.0916757877173844$0.258789585253871
Glycerophospholipid metabolism$"Glycerophospholipid metabolism"$0.106722411186697$"UP"$"age"$0.189154281794671$0.400839406019178
Ether lipid metabolism$"Ether lipid metabolism"$0.0438397581254724$"UP"$"age + species + age:species"$0.548574852659374$0.747021596275706
Arachidonic acid metabolism$"Arachidonic acid metabolism"$-0.0219198790627362$"DOWN"$"age"$0.784339233995583$0.899579481269297
alpha-Linolenic acid metabolism$"alpha-Linolenic acid metabolism"$-0.126587301587302$"DOWN"$"age"$0.108033590370926$0.285971268628921
Propanoate metabolism$"Propanoate metabolism"$0.0645266439909297$"UP"$"age"$0.430087356435258$0.654109001337918
Butanoate metabolism$"Butanoate metabolism"$0.173989040060469$"UP"$"age"$0.0282846753549396$0.126536705535256
One carbon pool by folate$"One carbon pool by folate"$-0.219746787603931$"DOWN"$"age + species + age:species"$0.00201418140892763$0.0205030966023579
Nicotinate and nicotinamide metabolism$"Nicotinate and nicotinamide metabolism"$0.101927437641723$"UP"$"age"$0.210670997788964$0.417521537068802
Folate biosynthesis$"Folate biosynthesis"$0.100009448223734$"UP"$"age + species + age:species"$0.177579556875896$0.388138174314459
Porphyrin and chlorophyll metabolism$"Porphyrin and chlorophyll metabolism"$0.102612433862434$"UP"$"age"$0.211326474388467$0.417738379605109
Terpenoid backbone biosynthesis$"Terpenoid backbone biosynthesis"$0.28879440665155$"UP"$"age"$8.56180367783379e-05$0.00171127897543395
Metabolism of xenobiotics by cytochrome P450$"Metabolism of xenobiotics by cytochrome P450"$0.137410241874528$"UP"$"age + species + age:species"$0.0680035960964931$0.213207995958267
Drug metabolism - cytochrome P450$"Drug metabolism - cytochrome P450"$0.188236961451247$"UP"$"age"$0.0177913873543686$0.0945167453200831
Drug metabolism - other enzymes$"Drug metabolism - other enzymes"$0.0168509070294784$"UP"$"age + species + age:species"$0.833788190056374$0.922419020130374
Biosynthesis of unsaturated fatty acids$"Biosynthesis of unsaturated fatty acids"$-0.0605536659108087$"DOWN"$"age + species + age:species"$0.436497927015035$0.658621132478308
ABC transporters$"ABC transporters"$0.109599395313681$"UP"$"age + species + age:species"$0.159360979791875$0.356860701379463
RNA transport$"RNA transport"$-0.130286281179138$"DOWN"$"age"$0.0990548241124949$0.269421945216567
RNA degradation$"RNA degradation"$-0.0254818594104309$"DOWN"$"age + species + age:species"$0.733772096155183$0.865646762067777
RNA polymerase$"RNA polymerase"$0.212896825396825$"UP"$"age + species + age:species"$0.00219858780315814$0.0214754040524222
DNA replication$"DNA replication"$-0.00890495086923654$"DOWN"$"age + species + age:species"$0.903045336627909$0.948941871593888
Proteasome$"Proteasome"$-0.025755857898715$"DOWN"$"age + species + age:species"$0.709469252761579$0.857482309026827
Nucleotide excision repair$"Nucleotide excision repair"$-0.0427437641723356$"DOWN"$"age + species + age:species"$0.581193810288417$0.771116163401332
Homologous recombination$"Homologous recombination"$0.0397297808012094$"UP"$"age + species + age:species"$0.572857507526262$0.76675504579958
Fanconi anemia pathway$"Fanconi anemia pathway"$-0.158645124716553$"DOWN"$"age + species + age:species"$0.0426545691061096$0.161339294264637
MAPK signaling pathway$"MAPK signaling pathway"$0.188784958427816$"UP"$"age"$0.0140484611806412$0.0790225941411065
Calcium signaling pathway$"Calcium signaling pathway"$-0.0143849206349206$"DOWN"$"age + species + age:species"$0.855871193272422$0.931971982237387
Neuroactive ligand-receptor interaction$"Neuroactive ligand-receptor interaction"$0.218102796674225$"UP"$"age"$0.00551526313228094$0.0434966628473703
Cell cycle$"Cell cycle"$-0.186318972033258$"DOWN"$"age + species + age:species"$0.00565166271408311$0.0441175711864651
Oocyte meiosis$"Oocyte meiosis"$-0.107681405895692$"DOWN"$"age + species + age:species"$0.149782386151835$0.343563173608648
p53 signaling pathway$"p53 signaling pathway"$0.0278108465608466$"UP"$"age + species + age:species"$0.714840053406505$0.86042229975266
Ubiquitin mediated proteolysis$"Ubiquitin mediated proteolysis"$-0.0739795918367346$"DOWN"$"age"$0.350010690184299$0.575623626705535
SNARE interactions in vesicular transport$"SNARE interactions in vesicular transport"$0.166454081632653$"UP"$"age + species + age:species"$0.0322609399815929$0.137874966960439
Regulation of autophagy$"Regulation of autophagy"$0.0726095993953136$"UP"$"age"$0.382852051258133$0.606380578079652
Protein processing in endoplasmic reticulum$"Protein processing in endoplasmic reticulum"$-0.11151738473167$"DOWN"$"age + species + age:species"$0.129955312767242$0.319177116024509
Lysosome$"Lysosome"$0.0346608087679516$"UP"$"age + species + age:species"$0.659993074103969$0.823645516622409
Endocytosis$"Endocytosis"$0.064937641723356$"UP"$"age + species + age:species"$0.362991994539353$0.58337999122396
Apoptosis$"Apoptosis"$0.148507180650038$"UP"$"age + species + age:species"$0.034822616893406$0.144265254600217
Vascular smooth muscle contraction$"Vascular smooth muscle contraction"$0.232487717309146$"UP"$"age + species + age:species"$0.00143559912323576$0.0159707634020173
Wnt signaling pathway$"Wnt signaling pathway"$-0.251941609977324$"DOWN"$"age"$0.000802856915770857$0.0102364256760784
Dorso-ventral axis formation$"Dorso-ventral axis formation"$-0.118915343915344$"DOWN"$"age + species + age:species"$0.104174406475692$0.277677424926496
Notch signaling pathway$"Notch signaling pathway"$-0.0517857142857143$"DOWN"$"age"$0.532286161312937$0.735823059936583
Hedgehog signaling pathway$"Hedgehog signaling pathway"$-0.0894605064247921$"DOWN"$"age + species + age:species"$0.241517438972286$0.457032677212712
TGF-beta signaling pathway$"TGF-beta signaling pathway"$-0.142068216175359$"DOWN"$"age"$0.0790241623412083$0.234860657727574
VEGF signaling pathway$"VEGF signaling pathway"$0.310166288737717$"UP"$"age"$1.51530268717283e-05$0.000399726398512832
Focal adhesion$"Focal adhesion"$-0.20536186696901$"DOWN"$"age + species + age:species"$0.00401035043750075$0.0337133855460228
Tight junction$"Tight junction"$0.0572656840513984$"UP"$"age + species + age:species"$0.436490379864115$0.658621132478308
Renin-angiotensin system$"Renin-angiotensin system"$0.21125283446712$"UP"$"age"$0.00497725168514609$0.0400799740961764
RIG-I-like receptor signaling pathway$"RIG-I-like receptor signaling pathway"$0.15974111866969$"UP"$"age + species + age:species"$0.0401822395745034$0.156090085910741
Cytosolic DNA-sensing pathway$"Cytosolic DNA-sensing pathway"$0.307563303099017$"UP"$"age + species + age:species"$4.27486627599123e-06$0.000142185769614491
Phototransduction$"Phototransduction"$0.0758975812547241$"UP"$"age + species + age:species"$0.27499715478703$0.495146629500264
Regulation of actin cytoskeleton$"Regulation of actin cytoskeleton"$0.092063492063492$"UP"$"age"$0.116144726670422$0.301188867467366
GnRH signaling pathway$"GnRH signaling pathway"$-0.0639786470143613$"DOWN"$"age + species + age:species"$0.375448231856589$0.598370619521439
Progesterone-mediated oocyte maturation$"Progesterone-mediated oocyte maturation"$-0.185085978835979$"DOWN"$"age"$0.0198589173745457$0.101960213365956
Melanogenesis$"Melanogenesis"$0.0308248299319727$"UP"$"age + species + age:species"$0.65655290504699$0.823645516622409
Adipocytokine signaling pathway$"Adipocytokine signaling pathway"$0.097406462585034$"UP"$"age + species + age:species"$0.202733155982063$0.409210723816037
Salmonella infection$"Salmonella infection"$-0.105900415721844$"DOWN"$"age"$0.19021707601$0.400870697376447
Herpes simplex infection$"Herpes simplex infection"$-0.100146447467876$"DOWN"$"age + species + age:species"$0.159537725322583$0.356860701379463
