# Supplementary material for: Transcriptomic alterations during ageing reflect the shift from cancer to degenerative diseases in the elderly
Source: Nat Commun. 2018 Jan 30;9:327. doi: 10.1038/s41467-017-02395-2 (PMC5790807; doi:10.1038/s41467-017-02395-2)
Supplement: Supplementary file 5 — Supplementary Data 2 [file 41467_2017_2395_MOESM5_ESM.zip › Supplementary Data S2/SpeciesComparison/kegg-1-3/all.csv]

KEGG pathway$"KEGG pathway"$"Diff"$"Direction of change"$"Interactions"$"P-value"$"FDR corrected p-value"$"Cross-species regulation"
Glycolysis / Gluconeogenesis$"Glycolysis / Gluconeogenesis"$0.0854221182143744$"UP"$"organ + species + age + organ:species + organ:age + species:age + organ:species:age"$0.0610724700070448$0.205633625706062$FALSE
Pentose phosphate pathway$"Pentose phosphate pathway"$0.0959375480149866$"UP"$"organ + species + age + organ:species + organ:age + species:age + organ:species:age"$0.029577832581239$0.129297382426559$FALSE
Fructose and mannose metabolism$"Fructose and mannose metabolism"$0.0693533784821946$"UP"$"organ + species + age + organ:age + species:age"$0.139664751336687$0.330931525837012$FALSE
Galactose metabolism$"Galactose metabolism"$0.102896145800092$"UP"$"organ + species + age + organ:species + organ:age + species:age + organ:species:age"$0.0251256562941361$0.118408771928431$FALSE
Ascorbate and aldarate metabolism$"Ascorbate and aldarate metabolism"$-0.11077060360009$"DOWN"$"organ + species + age + organ:species + organ:age + species:age + organ:species:age"$0.00969227823443424$0.0639189038736396$FALSE
Fatty acid elongation$"Fatty acid elongation"$0.0509489534210308$"UP"$"organ + species + age + organ:species + organ:age + species:age + organ:species:age"$0.271144354138207$0.491731711056814$FALSE
Fatty acid degradation$"Fatty acid degradation"$0.00256828469784537$"UP"$"species + age + species:age"$0.954084801822573$0.970578289088122$FALSE
Synthesis and degradation of ketone bodies$"Synthesis and degradation of ketone bodies"$-0.0084026522001206$"DOWN"$"organ + species + age + organ:species + organ:age + species:age + organ:species:age"$0.856549854992074$0.931971982237387$FALSE
Steroid biosynthesis$"Steroid biosynthesis"$0.00511718611495227$"UP"$"organ + species + age"$0.916260013934015$0.952362650352611$FALSE
Primary bile acid biosynthesis$"Primary bile acid biosynthesis"$-0.0349674384521741$"DOWN"$"organ + species + age + organ:age + species:age"$0.407011124513118$0.633583328595876$FALSE
Ubiquinone and other terpenoid-quinone biosynthesis$"Ubiquinone and other terpenoid-quinone biosynthesis"$0.0586344242338286$"UP"$"species + age + species:age"$0.206766425438318$0.412992990757997$FALSE
Steroid hormone biosynthesis$"Steroid hormone biosynthesis"$-0.00800044912479764$"DOWN"$"organ + species + age + organ:species + organ:age + species:age + organ:species:age"$0.859300985017169$0.932432983742035$FALSE
Pyrimidine metabolism$"Pyrimidine metabolism"$-0.0479396990863856$"DOWN"$"organ + species + age + organ:species + organ:age + species:age + organ:species:age"$0.308638150370926$0.527761201342162$FALSE
Alanine, aspartate and glutamate metabolism$"Alanine	aspartate and glutamate metabolism"$0.0615758370858893$"UP"$"organ + species + age + organ:species + organ:age + species:age + organ:species:age"$0.193473617895899$0.404391578388968$FALSE
Cysteine and methionine metabolism$"Cysteine and methionine metabolism"$0.0248639033672541$"UP"$"organ + species + age + organ:species + organ:age + species:age + organ:species:age"$0.594843637191323$0.780756281788227$FALSE
Valine, leucine and isoleucine degradation$"Valine	leucine and isoleucine degradation"$-0.0451581983004173$"DOWN"$"organ + species + age"$0.360677750665021$0.58292171626035$FALSE
Lysine degradation$"Lysine degradation"$-0.0143775484877495$"DOWN"$"organ + age + organ:age"$0.758423796254661$0.88175410962738$FALSE
Histidine metabolism$"Histidine metabolism"$-0.0207061896488553$"DOWN"$"species + age + species:age"$0.648906325533199$0.82323936821376$FALSE
Selenocompound metabolism$"Selenocompound metabolism"$-0.115640652885627$"DOWN"$"organ + species + age + organ:species + organ:age + species:age + organ:species:age"$0.00762413649834798$0.0552676775467586$TRUE
Glutathione metabolism$"Glutathione metabolism"$0.0890371000720964$"UP"$"species + age + species:age"$0.0489259015976259$0.178230070105637$FALSE
N-Glycan biosynthesis$"N-Glycan biosynthesis"$-0.0486471888333392$"DOWN"$"organ + species + age + organ:species + organ:age + species:age + organ:species:age"$0.286419361412601$0.508243447662824$FALSE
Other glycan degradation$"Other glycan degradation"$0.193503291612003$"UP"$"species + age + species:age"$8.97424999314095e-06$0.000261241848053646$TRUE
Mucin type O-Glycan biosynthesis$"Mucin type O-Glycan biosynthesis"$-0.035495632852297$"DOWN"$"organ + species + age + organ:species + organ:age + species:age + organ:species:age"$0.410467031109332$0.635642264774572$FALSE
Glycosaminoglycan degradation$"Glycosaminoglycan degradation"$0.137698826365989$"UP"$"organ + species + age + organ:species + organ:age + species:age + organ:species:age"$0.00156344384203914$0.0168455568895767$TRUE
Glycosaminoglycan biosynthesis - chondroitin sulfate / dermatan sulfate$"Glycosaminoglycan biosynthesis - chondroitin sulfate / dermatan sulfate"$0.0665621860558569$"UP"$"organ + species + age + organ:species + organ:age + species:age + organ:species:age"$0.14148052531294$0.330986550044034$FALSE
Glycosaminoglycan biosynthesis - heparan sulfate / heparin$"Glycosaminoglycan biosynthesis - heparan sulfate / heparin"$0.0612850878748124$"UP"$"organ + species + age + organ:species + organ:age + species:age + organ:species:age"$0.198105633178724$0.406441041248116$FALSE
Inositol phosphate metabolism$"Inositol phosphate metabolism"$0.0071524305924901$"UP"$"organ + species + age + organ:age + species:age"$0.875417387211252$0.943231410164237$FALSE
Glycosylphosphatidylinositol(GPI)-anchor biosynthesis$"Glycosylphosphatidylinositol(GPI)-anchor biosynthesis"$0.0185934120483636$"UP"$"organ + age + organ:age"$0.686751058381145$0.840792518922213$FALSE
Glycerophospholipid metabolism$"Glycerophospholipid metabolism"$-0.00448238367076792$"DOWN"$"organ + species + age"$0.926288237076213$0.958877539057243$FALSE
Ether lipid metabolism$"Ether lipid metabolism"$-0.0310665532035599$"DOWN"$"organ + species + age + organ:species + organ:age + species:age + organ:species:age"$0.497075043072295$0.707660094777703$FALSE
Arachidonic acid metabolism$"Arachidonic acid metabolism"$-0.0206431939864554$"DOWN"$"organ + age + organ:age"$0.659413913720555$0.823645516622409$FALSE
alpha-Linolenic acid metabolism$"alpha-Linolenic acid metabolism"$-0.0932141970712336$"DOWN"$"organ + species + age + organ:species + organ:age + species:age + organ:species:age"$0.0353157032570555$0.144265254600217$FALSE
Propanoate metabolism$"Propanoate metabolism"$0.00884846765710501$"UP"$"organ + age + organ:age"$0.853372392510069$0.931971982237387$FALSE
Butanoate metabolism$"Butanoate metabolism"$0.109302320084152$"UP"$"age"$0.0220334264328509$0.108605328631609$FALSE
One carbon pool by folate$"One carbon pool by folate"$-0.0896331359548038$"DOWN"$"organ + species + age + organ:species + organ:age + species:age + organ:species:age"$0.0478535888457303$0.175999978206652$FALSE
Nicotinate and nicotinamide metabolism$"Nicotinate and nicotinamide metabolism"$0.0616291411079199$"UP"$"species + age + species:age"$0.198173213575879$0.406441041248116$FALSE
Folate biosynthesis$"Folate biosynthesis"$0.0356119325367277$"UP"$"organ + species + age + organ:species + organ:age + species:age + organ:species:age"$0.451218557569256$0.672869778831347$FALSE
Porphyrin and chlorophyll metabolism$"Porphyrin and chlorophyll metabolism"$0.00651278232812114$"UP"$"organ + species + age + organ:species + organ:age + species:age + organ:species:age"$0.891389573040881$0.94447787171229$FALSE
Terpenoid backbone biosynthesis$"Terpenoid backbone biosynthesis"$0.106525665118368$"UP"$"organ + age + organ:age"$0.0181580463306711$0.0957993478825062$FALSE
Metabolism of xenobiotics by cytochrome P450$"Metabolism of xenobiotics by cytochrome P450"$0.116071930882057$"UP"$"organ + species + age + organ:species + organ:age + species:age + organ:species:age"$0.00810504998081057$0.0574107706974082$FALSE
Drug metabolism - cytochrome P450$"Drug metabolism - cytochrome P450"$0.107557824817691$"UP"$"organ + species + age + organ:species + organ:age + species:age + organ:species:age"$0.0237130179701538$0.114813030045365$FALSE
Drug metabolism - other enzymes$"Drug metabolism - other enzymes"$-0.0127638903662731$"DOWN"$"organ + species + age + organ:species + organ:age + species:age + organ:species:age"$0.792138465881282$0.901392030379302$FALSE
Biosynthesis of unsaturated fatty acids$"Biosynthesis of unsaturated fatty acids"$-0.0452308856031864$"DOWN"$"organ + species + age + organ:species + organ:age + species:age + organ:species:age"$0.309067997648743$0.527761201342162$FALSE
ABC transporters$"ABC transporters"$0.0835758607240364$"UP"$"organ + species + age + organ:species + organ:age + species:age + organ:species:age"$0.0768223469450262$0.230467040835079$FALSE
RNA transport$"RNA transport"$-0.133904549161437$"DOWN"$"age"$0.00348404258395645$0.0306355468589274$FALSE
RNA degradation$"RNA degradation"$-0.0644736375562883$"DOWN"$"organ + species + age + organ:age + species:age"$0.144648095924263$0.335783796400385$FALSE
RNA polymerase$"RNA polymerase"$0.0554943327541988$"UP"$"organ + species + age + organ:species + organ:age + species:age + organ:species:age"$0.242555904507661$0.457032677212712$FALSE
DNA replication$"DNA replication"$-0.0895459111914808$"DOWN"$"species + age + species:age"$0.0415631720983304$0.158834709762889$FALSE
Proteasome$"Proteasome"$-0.0342454112446667$"DOWN"$"species + age + species:age"$0.436414348815942$0.658621132478308$FALSE
Nucleotide excision repair$"Nucleotide excision repair"$-0.113828316136581$"DOWN"$"species + age + species:age"$0.0088393816376944$0.0593169030950545$FALSE
Homologous recombination$"Homologous recombination"$-0.0726146154664398$"DOWN"$"species + age + species:age"$0.0889883067266681$0.255502267113781$FALSE
Fanconi anemia pathway$"Fanconi anemia pathway"$-0.129586923376946$"DOWN"$"species + age + species:age"$0.00275157986297471$0.0252368677370828$TRUE
MAPK signaling pathway$"MAPK signaling pathway"$0.172404590528194$"UP"$"species + age + species:age"$7.04332123163246e-05$0.00145625425464833$TRUE
Calcium signaling pathway$"Calcium signaling pathway"$0.0145519980143956$"UP"$"species + age + species:age"$0.739302895469011$0.869293702164085$FALSE
Neuroactive ligand-receptor interaction$"Neuroactive ligand-receptor interaction"$0.0829459041000367$"UP"$"organ + species + age + organ:species + organ:age + species:age + organ:species:age"$0.0841876911106419$0.246757025669123$FALSE
Cell cycle$"Cell cycle"$-0.0824225555200984$"DOWN"$"organ + species + age + organ:species + organ:age + species:age + organ:species:age"$0.0638695137332294$0.208804179512481$FALSE
Oocyte meiosis$"Oocyte meiosis"$-0.125230531030978$"DOWN"$"organ + species + age + organ:species + organ:age + species:age + organ:species:age"$0.00487252685210209$0.039654074913384$FALSE
p53 signaling pathway$"p53 signaling pathway"$0.0502026971126003$"UP"$"organ + species + age + organ:species + organ:age + species:age + organ:species:age"$0.258134836173478$0.475290918083301$FALSE
Ubiquitin mediated proteolysis$"Ubiquitin mediated proteolysis"$-0.0558141568863832$"DOWN"$"organ + species + age + organ:species + organ:age + species:age + organ:species:age"$0.214676557350481$0.423266923642056$FALSE
SNARE interactions in vesicular transport$"SNARE interactions in vesicular transport"$0.088150314978312$"UP"$"species + age + species:age"$0.0618244887743715$0.205633625706062$FALSE
Regulation of autophagy$"Regulation of autophagy"$0.0310762448439292$"UP"$"species + age + species:age"$0.507731040938275$0.710080889063584$FALSE
Protein processing in endoplasmic reticulum$"Protein processing in endoplasmic reticulum"$-0.0944644186788639$"DOWN"$"organ + species + age + organ:species + organ:age + species:age + organ:species:age"$0.038295570353319$0.150236468309175$FALSE
Lysosome$"Lysosome"$0.122909383162548$"UP"$"species + age + species:age"$0.00746350937446809$0.0552676775467586$FALSE
Endocytosis$"Endocytosis"$0.00597489628762893$"UP"$"organ + species + age + organ:species + organ:age + species:age + organ:species:age"$0.884373671682258$0.943581422719081$FALSE
Apoptosis$"Apoptosis"$0.105614650923661$"UP"$"organ + species + age + organ:age + species:age"$0.0187587858051207$0.0976222526593016$FALSE
Vascular smooth muscle contraction$"Vascular smooth muscle contraction"$0.0972604569253862$"UP"$"organ + species + age + organ:species + organ:age + species:age + organ:species:age"$0.035283559725958$0.144265254600217$FALSE
Wnt signaling pathway$"Wnt signaling pathway"$-0.0671000720963491$"DOWN"$"organ + age + organ:age"$0.124597812184315$0.314578634722775$FALSE
Dorso-ventral axis formation$"Dorso-ventral axis formation"$-0.0616000661868123$"DOWN"$"species + age + species:age"$0.171836450185509$0.379927411537324$FALSE
Notch signaling pathway$"Notch signaling pathway"$-0.0259832878298999$"DOWN"$"organ + species + age"$0.5999088273474$0.78340580476857$FALSE
Hedgehog signaling pathway$"Hedgehog signaling pathway"$-0.0551842002623835$"DOWN"$"organ + species + age + organ:species + organ:age + species:age + organ:species:age"$0.205196038225042$0.412007793286502$FALSE
TGF-beta signaling pathway$"TGF-beta signaling pathway"$-0.0211810800269475$"DOWN"$"organ + species + age + organ:age + species:age"$0.646110090165373$0.821053519894535$FALSE
VEGF signaling pathway$"VEGF signaling pathway"$0.110964436407474$"UP"$"organ + age + organ:age"$0.0146218755937534$0.0816476994833676$FALSE
Focal adhesion$"Focal adhesion"$-0.0686022763535794$"DOWN"$"organ + species + age + organ:species + organ:age + species:age + organ:species:age"$0.138912627561066$0.330931525837012$FALSE
Tight junction$"Tight junction"$0.0837890768121595$"UP"$"organ + species + age + organ:age + species:age"$0.0642174406850614$0.209048264357753$FALSE
Renin-angiotensin system$"Renin-angiotensin system"$0.0848648488931437$"UP"$"organ + species + age"$0.0609629596906103$0.205633625706062$FALSE
RIG-I-like receptor signaling pathway$"RIG-I-like receptor signaling pathway"$0.073666158446501$"UP"$"organ + species + age + organ:species + organ:age + species:age + organ:species:age"$0.0993163249033621$0.269421945216567$FALSE
Cytosolic DNA-sensing pathway$"Cytosolic DNA-sensing pathway"$0.135891335437128$"UP"$"organ + species + age + organ:species + organ:age + species:age + organ:species:age"$0.00166347313598536$0.0176744020698445$TRUE
Phototransduction$"Phototransduction"$0.0207061896488553$"UP"$"organ + species + age + organ:species + organ:age + species:age + organ:species:age"$0.650212012112328$0.823530114678694$FALSE
Regulation of actin cytoskeleton$"Regulation of actin cytoskeleton"$0.102678083891785$"UP"$"age"$0.0115659378911849$0.0713543748931971$FALSE
GnRH signaling pathway$"GnRH signaling pathway"$-0.0512930066541385$"DOWN"$"organ + species + age + organ:species + organ:age + species:age + organ:species:age"$0.276550841468532$0.495808983235222$FALSE
Progesterone-mediated oocyte maturation$"Progesterone-mediated oocyte maturation"$-0.11855299081658$"DOWN"$"species + age + species:age"$0.0111467638324537$0.0698956912444841$FALSE
Melanogenesis$"Melanogenesis"$0.00554361829119837$"UP"$"organ + species + age + organ:species + organ:age + species:age + organ:species:age"$0.90241498700853$0.948941871593888$FALSE
Adipocytokine signaling pathway$"Adipocytokine signaling pathway"$0.0703419257998558$"UP"$"species + age + species:age"$0.127810140666952$0.31848455247628$FALSE
Salmonella infection$"Salmonella infection"$0.0256683095179$"UP"$"organ + species + age + organ:age + species:age"$0.573312269539032$0.76675504579958$FALSE
Herpes simplex infection$"Herpes simplex infection"$0.0850974482620053$"UP"$"organ + species + age + organ:species + organ:age + species:age + organ:species:age"$0.0566504811541362$0.196097819379702$FALSE
