# Supplementary material for: Transcriptomic alterations during ageing reflect the shift from cancer to degenerative diseases in the elderly
Source: Nat Commun. 2018 Jan 30;9:327. doi: 10.1038/s41467-017-02395-2 (PMC5790807; doi:10.1038/s41467-017-02395-2)
Supplement: Supplementary file 5 — Supplementary Data 2 [file 41467_2017_2395_MOESM5_ESM.zip › Supplementary Data S2/SpeciesComparison/kegg-1-3/drerio.csv]

KEGG pathway$"KEGG pathway"$"Diff"$"Direction of change"$"Interactions"$"P-value"$"FDR corrected p-value"
Glycolysis / Gluconeogenesis$"Glycolysis / Gluconeogenesis"$-0.0210978835978836$"DOWN"$"organ + age + organ:age"$0.804948432653751$0.909602308126492
Pentose phosphate pathway$"Pentose phosphate pathway"$-0.218650793650794$"DOWN"$"organ + age + organ:age"$0.0125609048015971$0.0762626362954112
Fructose and mannose metabolism$"Fructose and mannose metabolism"$-0.188921957671958$"DOWN"$"organ + age + organ:age"$0.0300743133722253$0.129982201863007
Galactose metabolism$"Galactose metabolism"$-0.0469907407407408$"DOWN"$"organ + age + organ:age"$0.636163337222965$0.812462358890765
Ascorbate and aldarate metabolism$"Ascorbate and aldarate metabolism"$-0.233035714285714$"DOWN"$"organ + age + organ:age"$0.025229581469718$0.118408771928431
Fatty acid elongation$"Fatty acid elongation"$0.159193121693122$"UP"$"organ + age"$0.185998525099352$0.398568268070039
Fatty acid degradation$"Fatty acid degradation"$-0.272354497354497$"DOWN"$"age"$0.0135707834104765$0.078057513601613
Synthesis and degradation of ketone bodies$"Synthesis and degradation of ketone bodies"$0.180291005291005$"UP"$"organ + age"$0.129161127002541$0.318736329538528
Steroid biosynthesis$"Steroid biosynthesis"$-0.0652116402116402$"DOWN"$"organ + age"$0.606601949086619$0.787014218706864
Primary bile acid biosynthesis$"Primary bile acid biosynthesis"$0.069047619047619$"UP"$"organ + age"$0.576824354397795$0.76888322884654
Ubiquinone and other terpenoid-quinone biosynthesis$"Ubiquinone and other terpenoid-quinone biosynthesis"$-0.0306878306878307$"DOWN"$"organ + age"$0.807346362376324$0.909602308126492
Steroid hormone biosynthesis$"Steroid hormone biosynthesis"$-0.340443121693122$"DOWN"$"age"$0.00102783681327239$0.01191356306293
Pyrimidine metabolism$"Pyrimidine metabolism"$0.0421957671957672$"UP"$"organ + age"$0.734385292264035$0.865646762067777
Alanine, aspartate and glutamate metabolism$"Alanine	aspartate and glutamate metabolism"$0.0306878306878307$"UP"$"organ + age"$0.805508098267949$0.909602308126492
Cysteine and methionine metabolism$"Cysteine and methionine metabolism"$0.0556216931216931$"UP"$"organ + age + organ:age"$0.539276214249344$0.740149519950835
Valine, leucine and isoleucine degradation$"Valine	leucine and isoleucine degradation"$0.0105489417989418$"UP"$"organ + age"$0.933180389705521$0.96105485761054
Lysine degradation$"Lysine degradation"$-0.0517857142857143$"DOWN"$"organ + age + organ:age"$0.6281810429604$0.808944358328874
Histidine metabolism$"Histidine metabolism"$-0.196593915343915$"DOWN"$"organ + age + organ:age"$0.0685702978918018$0.213236901980603
Selenocompound metabolism$"Selenocompound metabolism"$-0.364417989417989$"DOWN"$"age"$2.70763568629797e-05$0.000647294156255608
Glutathione metabolism$"Glutathione metabolism"$0.417162698412698$"UP"$"age"$4.73214453481123e-06$0.000150837107047108
N-Glycan biosynthesis$"N-Glycan biosynthesis"$0.185085978835979$"UP"$"organ + age"$0.122338998898067$0.311433428005653
Other glycan degradation$"Other glycan degradation"$-0.187962962962963$"DOWN"$"organ + age + organ:age"$0.0602245615293377$0.204763509199748
Mucin type O-Glycan biosynthesis$"Mucin type O-Glycan biosynthesis"$-0.110284391534392$"DOWN"$"organ + age + organ:age"$0.271638272206274$0.491731711056814
Glycosaminoglycan degradation$"Glycosaminoglycan degradation"$-0.26468253968254$"DOWN"$"organ + age + organ:age"$0.00174413818555025$0.0180306177289992
Glycosaminoglycan biosynthesis - chondroitin sulfate / dermatan sulfate$"Glycosaminoglycan biosynthesis - chondroitin sulfate / dermatan sulfate"$0.0402777777777778$"UP"$"organ + age"$0.697991824773174$0.848908976075482
Glycosaminoglycan biosynthesis - heparan sulfate / heparin$"Glycosaminoglycan biosynthesis - heparan sulfate / heparin"$0.107407407407407$"UP"$"organ + age"$0.378961041993958$0.602713507537168
Inositol phosphate metabolism$"Inositol phosphate metabolism"$-0.180291005291005$"DOWN"$"organ + age + organ:age"$0.093523159251233$0.261592449304292
Glycosylphosphatidylinositol(GPI)-anchor biosynthesis$"Glycosylphosphatidylinositol(GPI)-anchor biosynthesis"$0.201388888888889$"UP"$"organ + age + organ:age"$0.0291156488190756$0.128748389286664
Glycerophospholipid metabolism$"Glycerophospholipid metabolism"$-0.157275132275132$"DOWN"$"organ + age + organ:age"$0.0845414218911993$0.24684804483499
Ether lipid metabolism$"Ether lipid metabolism"$-0.0537037037037037$"DOWN"$"organ + age + organ:age"$0.630249685898954$0.808944358328874
Arachidonic acid metabolism$"Arachidonic acid metabolism"$-0.0882275132275132$"DOWN"$"organ + age + organ:age"$0.358508637185903$0.582291098614046
alpha-Linolenic acid metabolism$"alpha-Linolenic acid metabolism"$-0.233994708994709$"DOWN"$"organ + age + organ:age"$0.0249662581862277$0.118408771928431
Propanoate metabolism$"Propanoate metabolism"$0.147685185185185$"UP"$"organ + age"$0.231096841616838$0.441972709592203
Butanoate metabolism$"Butanoate metabolism"$0.0728835978835979$"UP"$"organ + age"$0.562458196050117$0.758872169273967
One carbon pool by folate$"One carbon pool by folate"$-0.23015873015873$"DOWN"$"age"$0.0298722205759371$0.129842322389727
Nicotinate and nicotinamide metabolism$"Nicotinate and nicotinamide metabolism"$-0.161111111111111$"DOWN"$"organ + age"$0.187850848299259$0.399437503233586
Folate biosynthesis$"Folate biosynthesis"$-0.134259259259259$"DOWN"$"organ + age + organ:age"$0.168353855753013$0.373306375800159
Porphyrin and chlorophyll metabolism$"Porphyrin and chlorophyll metabolism"$-0.180291005291005$"DOWN"$"organ + age"$0.138998025568674$0.330931525837012
Terpenoid backbone biosynthesis$"Terpenoid backbone biosynthesis"$0.187003968253968$"UP"$"organ + age"$0.115111780135159$0.29952555035169
Metabolism of xenobiotics by cytochrome P450$"Metabolism of xenobiotics by cytochrome P450"$0.21385582010582$"UP"$"organ + age + organ:age"$0.0244321311151447$0.117550819516262
Drug metabolism - cytochrome P450$"Drug metabolism - cytochrome P450"$0.198511904761905$"UP"$"organ + age + organ:age"$0.0730226295860613$0.221675839814829
Drug metabolism - other enzymes$"Drug metabolism - other enzymes"$-0.233994708994709$"DOWN"$"age"$0.0374756003476128$0.148949893929661
Biosynthesis of unsaturated fatty acids$"Biosynthesis of unsaturated fatty acids"$0.420039682539682$"UP"$"age"$4.19013967671714e-06$0.000142185769614491
ABC transporters$"ABC transporters"$-0.0661706349206349$"DOWN"$"organ + age + organ:age"$0.563593468615265$0.759065146990629
RNA transport$"RNA transport"$-0.242625661375661$"DOWN"$"age"$0.0221469689758575$0.108605328631609
RNA degradation$"RNA degradation"$0.0124669312169312$"UP"$"organ + age"$0.910060379593399$0.951269576932192
RNA polymerase$"RNA polymerase"$0.288657407407407$"UP"$"age"$0.00692138335809029$0.0529485826893907
DNA replication$"DNA replication"$0.273313492063492$"UP"$"age"$0.012817132675059$0.0769939269204481
Proteasome$"Proteasome"$0.424834656084656$"UP"$"age"$1.40443733130007e-06$5.65470820233974e-05
Nucleotide excision repair$"Nucleotide excision repair"$0.180291005291005$"UP"$"organ + age"$0.137971869344703$0.330931525837012
Homologous recombination$"Homologous recombination"$0.304960317460317$"UP"$"age"$0.00265465480872706$0.0247659869350756
Fanconi anemia pathway$"Fanconi anemia pathway"$0.242625661375661$"UP"$"age"$0.0286183696332764$0.127285190520096
MAPK signaling pathway$"MAPK signaling pathway"$0.212896825396825$"UP"$"age"$0.0158389968343228$0.0865488041304069
Calcium signaling pathway$"Calcium signaling pathway"$-0.226322751322751$"DOWN"$"age"$0.0281757403757716$0.126536705535256
Neuroactive ligand-receptor interaction$"Neuroactive ligand-receptor interaction"$0.0652116402116402$"UP"$"organ + age"$0.60283499352445$0.785636746245663
Cell cycle$"Cell cycle"$0.228240740740741$"UP"$"organ + age + organ:age"$0.0177787402576934$0.0945167453200831
Oocyte meiosis$"Oocyte meiosis"$0.103571428571429$"UP"$"organ + age + organ:age"$0.30352140595202$0.525325510301574
p53 signaling pathway$"p53 signaling pathway"$0.0249338624338625$"UP"$"organ + age + organ:age"$0.80684020133684$0.909602308126492
Ubiquitin mediated proteolysis$"Ubiquitin mediated proteolysis"$0.00191798941798937$"UP"$"organ + age"$0.984971482325458$0.984971482325458
SNARE interactions in vesicular transport$"SNARE interactions in vesicular transport"$-0.117956349206349$"DOWN"$"organ + age"$0.33692996311951$0.563305301000477
Regulation of autophagy$"Regulation of autophagy"$-0.133300264550265$"DOWN"$"organ + age"$0.278896347833674$0.497332648234874
Protein processing in endoplasmic reticulum$"Protein processing in endoplasmic reticulum"$0.0220568783068784$"UP"$"organ + age"$0.854176266725101$0.931971982237387
Lysosome$"Lysosome"$0.0153439153439153$"UP"$"organ + age + organ:age"$0.889186269819491$0.943581422719081
Endocytosis$"Endocytosis"$0.00767195767195761$"UP"$"organ + age + organ:age"$0.942829186140359$0.966842261926775
Apoptosis$"Apoptosis"$0.249338624338624$"UP"$"age"$0.025741255973273$0.119345823148811
Vascular smooth muscle contraction$"Vascular smooth muscle contraction"$0.290575396825397$"UP"$"age"$0.00683523286014348$0.0528177084647451
Wnt signaling pathway$"Wnt signaling pathway"$-0.0134259259259259$"DOWN"$"organ + age"$0.91234369127219$0.951269576932192
Dorso-ventral axis formation$"Dorso-ventral axis formation"$-0.195634920634921$"DOWN"$"organ + age"$0.0887768908638621$0.255502267113781
Notch signaling pathway$"Notch signaling pathway"$-0.0441137566137567$"DOWN"$"organ + age"$0.727859601563122$0.864615831049361
Hedgehog signaling pathway$"Hedgehog signaling pathway"$-0.176455026455026$"DOWN"$"organ + age"$0.144847912172715$0.335783796400385
TGF-beta signaling pathway$"TGF-beta signaling pathway"$0.321263227513228$"UP"$"age"$0.00203690894350223$0.0205030966023579
VEGF signaling pathway$"VEGF signaling pathway"$0.14864417989418$"UP"$"organ + age + organ:age"$0.178248327249334$0.38848994400496
Focal adhesion$"Focal adhesion"$-0.0210978835978836$"DOWN"$"organ + age"$0.853778630874674$0.931971982237387
Tight junction$"Tight junction"$0.0853505291005291$"UP"$"organ + age + organ:age"$0.426500026545843$0.653852746107355
Renin-angiotensin system$"Renin-angiotensin system"$-0.0565806878306879$"DOWN"$"organ + age"$0.539923514896287$0.740149519950835
RIG-I-like receptor signaling pathway$"RIG-I-like receptor signaling pathway"$-0.145767195767196$"DOWN"$"organ + age + organ:age"$0.0558804217724116$0.195198733588561
Cytosolic DNA-sensing pathway$"Cytosolic DNA-sensing pathway"$-0.0421957671957672$"DOWN"$"organ + age + organ:age"$0.625601617154994$0.807057735452901
Phototransduction$"Phototransduction"$0.239748677248677$"UP"$"age"$0.0336459358914457$0.14255708647477
Regulation of actin cytoskeleton$"Regulation of actin cytoskeleton"$0.0172619047619048$"UP"$"organ + age"$0.864642740849711$0.93690042032582
GnRH signaling pathway$"GnRH signaling pathway"$0.210978835978836$"UP"$"organ + age"$0.0660872657998711$0.210653159737089
Progesterone-mediated oocyte maturation$"Progesterone-mediated oocyte maturation"$-0.412367724867725$"DOWN"$"age"$9.93190730328582e-06$0.000271353895964773
Melanogenesis$"Melanogenesis"$0.217691798941799$"UP"$"organ + age + organ:age"$0.00843777934084293$0.0588536925722168
Adipocytokine signaling pathway$"Adipocytokine signaling pathway"$-0.187962962962963$"DOWN"$"organ + age + organ:age"$0.0633138639114376$0.207875990953862
Salmonella infection$"Salmonella infection"$-0.00767195767195766$"DOWN"$"organ + age"$0.948372229287101$0.97056865914181
Herpes simplex infection$"Herpes simplex infection"$0.163029100529101$"UP"$"organ + age"$0.117302170005102$0.302141953043445
