# Supplementary material for: Transcriptomic alterations during ageing reflect the shift from cancer to degenerative diseases in the elderly
Source: Nat Commun. 2018 Jan 30;9:327. doi: 10.1038/s41467-017-02395-2 (PMC5790807; doi:10.1038/s41467-017-02395-2)
Supplement: Supplementary file 5 — Supplementary Data 2 [file 41467_2017_2395_MOESM5_ESM.zip › Supplementary Data S2/SpeciesComparison/kegg-1-2/mmusculus.csv]

KEGG pathway$"KEGG pathway"$"Diff"$"Direction of change"$"Interactions"$"P-value"$"FDR corrected p-value"
Glycolysis / Gluconeogenesis$"Glycolysis / Gluconeogenesis"$0.111042490118577$"UP"$"organ + age"$0.243789769189257$0.46339151950334
Citrate cycle (TCA cycle)$"Citrate cycle (TCA cycle)"$0.0848567193675889$"UP"$"organ + age"$0.385463269779776$0.604067914275879
Pentose phosphate pathway$"Pentose phosphate pathway"$0.156002964426877$"UP"$"organ + age"$0.0904824125627399$0.251416779945323
Pentose and glucuronate interconversions$"Pentose and glucuronate interconversions"$0.0421195652173913$"UP"$"organ + age"$0.667564318089567$0.80893040076853
Fructose and mannose metabolism$"Fructose and mannose metabolism"$0.0710227272727272$"UP"$"organ + age + organ:age"$0.443785685811149$0.670282114669121
Ascorbate and aldarate metabolism$"Ascorbate and aldarate metabolism"$0.0874505928853755$"UP"$"organ + age"$0.334506646168811$0.560321784122804
Fatty acid biosynthesis$"Fatty acid biosynthesis"$0.141798418972332$"UP"$"organ + age"$0.136809230575634$0.320247973823349
Steroid biosynthesis$"Steroid biosynthesis"$0.0585474308300395$"UP"$"organ + age"$0.550760784416987$0.733303603221109
Primary bile acid biosynthesis$"Primary bile acid biosynthesis"$-0.0781867588932806$"DOWN"$"organ + age"$0.228064756656975$0.445167915472241
Ubiquinone and other terpenoid-quinone biosynthesis$"Ubiquinone and other terpenoid-quinone biosynthesis"$0.0272974308300395$"UP"$"organ + age"$0.776370359908787$0.870874610190442
Steroid hormone biosynthesis$"Steroid hormone biosynthesis"$-0.0350790513833992$"DOWN"$"organ + age"$0.709614231900641$0.829212136153558
Pyrimidine metabolism$"Pyrimidine metabolism"$-0.0821393280632411$"DOWN"$"organ + age"$0.400277341226909$0.621061489915084
Alanine, aspartate and glutamate metabolism$"Alanine	aspartate and glutamate metabolism"$0.109930830039526$"UP"$"organ + age"$0.254362871800528$0.476031287071425
Cysteine and methionine metabolism$"Cysteine and methionine metabolism"$0.101408102766798$"UP"$"organ + age"$0.297368305243025$0.523948815528708
Valine, leucine and isoleucine degradation$"Valine	leucine and isoleucine degradation"$0.138339920948617$"UP"$"organ + age"$0.14431857090757$0.328573496483997
Lysine degradation$"Lysine degradation"$-0.01074604743083$"DOWN"$"organ + age + organ:age"$0.900140126217338$0.945479957938114
Phenylalanine metabolism$"Phenylalanine metabolism"$0.0918972332015811$"UP"$"organ + age"$0.308504928928887$0.532434417807271
Tryptophan metabolism$"Tryptophan metabolism"$-0.00938735177865613$"DOWN"$"organ + age"$0.922856587260396$0.956570028271903
beta-Alanine metabolism$"beta-Alanine metabolism"$-0.0638586956521739$"DOWN"$"organ + age"$0.501601516600705$0.708946150162947
Selenocompound metabolism$"Selenocompound metabolism"$-0.163784584980237$"DOWN"$"organ + age"$0.0789582429189165$0.231780648568432
Glutathione metabolism$"Glutathione metabolism"$0.0123517786561265$"UP"$"organ + age"$0.898538462188925$0.945283237678523
Starch and sucrose metabolism$"Starch and sucrose metabolism"$0.115736166007905$"UP"$"organ + age + organ:age"$0.185416278953699$0.393536592064995
N-Glycan biosynthesis$"N-Glycan biosynthesis"$-0.0795454545454545$"DOWN"$"organ + age"$0.405467729641276$0.62671020632452
Other glycan degradation$"Other glycan degradation"$0.174160079051383$"UP"$"organ + age"$0.0560568909810419$0.191593505324876
Mucin type O-Glycan biosynthesis$"Mucin type O-Glycan biosynthesis"$-0.0684288537549407$"DOWN"$"organ + age + organ:age"$0.400960027829793$0.621061489915084
Other types of O-glycan biosynthesis$"Other types of O-glycan biosynthesis"$0.0702816205533597$"UP"$"organ + age"$0.450604889637778$0.673671322379134
Amino sugar and nucleotide sugar metabolism$"Amino sugar and nucleotide sugar metabolism"$0.0350790513833992$"UP"$"organ + age"$0.72258228766708$0.837643161499417
Glycosaminoglycan biosynthesis - chondroitin sulfate / dermatan sulfate$"Glycosaminoglycan biosynthesis - chondroitin sulfate / dermatan sulfate"$0.0859683794466403$"UP"$"organ + age"$0.310755563886628$0.532434417807271
Glycosaminoglycan biosynthesis - heparan sulfate / heparin$"Glycosaminoglycan biosynthesis - heparan sulfate / heparin"$0.0106225296442687$"UP"$"organ + age"$0.91289956207738$0.949415544560475
Glycerolipid metabolism$"Glycerolipid metabolism"$0.105360671936759$"UP"$"organ + age"$0.278946524900487$0.498599797071357
Glycosylphosphatidylinositol(GPI)-anchor biosynthesis$"Glycosylphosphatidylinositol(GPI)-anchor biosynthesis"$-0.198863636363636$"DOWN"$"age"$0.0178730618954652$0.0823518294930295
Ether lipid metabolism$"Ether lipid metabolism"$0.0607707509881423$"UP"$"organ + age + organ:age"$0.473260675045068$0.691834882395199
alpha-Linolenic acid metabolism$"alpha-Linolenic acid metabolism"$-0.0753458498023715$"DOWN"$"organ + age + organ:age"$0.249358827373369$0.470293332455473
Sphingolipid metabolism$"Sphingolipid metabolism"$0.0272974308300395$"UP"$"organ + age"$0.774351275032402$0.870874610190442
Glycosphingolipid biosynthesis - ganglio series$"Glycosphingolipid biosynthesis - ganglio series"$0.103260869565217$"UP"$"organ + age"$0.276692241303664$0.496155673512256
Pyruvate metabolism$"Pyruvate metabolism"$0.173542490118577$"UP"$"organ + age"$0.0631779224132948$0.203511183703003
Glyoxylate and dicarboxylate metabolism$"Glyoxylate and dicarboxylate metabolism"$-0.091403162055336$"DOWN"$"organ + age + organ:age"$0.311561898332276$0.532434417807271
One carbon pool by folate$"One carbon pool by folate"$0.0380434782608696$"UP"$"organ + age"$0.690639614379667$0.815705160841272
Nicotinate and nicotinamide metabolism$"Nicotinate and nicotinamide metabolism"$0.0384140316205533$"UP"$"organ + age"$0.690226081786809$0.815705160841272
Folate biosynthesis$"Folate biosynthesis"$-0.0657114624505929$"DOWN"$"organ + age"$0.494038294750837$0.705215448193351
Retinol metabolism$"Retinol metabolism"$-0.0412549407114624$"DOWN"$"organ + age + organ:age"$0.654717139087941$0.799721606134264
Porphyrin and chlorophyll metabolism$"Porphyrin and chlorophyll metabolism"$0.00963438735177863$"UP"$"organ + age"$0.911688683810836$0.949415544560475
Terpenoid backbone biosynthesis$"Terpenoid backbone biosynthesis"$0.235054347826087$"UP"$"organ + age + organ:age"$0.00420580834000205$0.0303151333814009
Nitrogen metabolism$"Nitrogen metabolism"$-0.0983201581027667$"DOWN"$"organ + age"$0.309127064875554$0.532434417807271
Sulfur metabolism$"Sulfur metabolism"$0.04100790513834$"UP"$"organ + age + organ:age"$0.652317234692957$0.798129322447854
Aminoacyl-tRNA biosynthesis$"Aminoacyl-tRNA biosynthesis"$-0.0562005928853755$"DOWN"$"organ + age"$0.566247305124651$0.740856969116368
Metabolism of xenobiotics by cytochrome P450$"Metabolism of xenobiotics by cytochrome P450"$0.00061758893280639$"UP"$"organ + age"$0.99480431508251$0.999254733144837
Drug metabolism - cytochrome P450$"Drug metabolism - cytochrome P450"$0.0822628458498024$"UP"$"organ + age + organ:age"$0.36816316036686$0.590358547901045
Drug metabolism - other enzymes$"Drug metabolism - other enzymes"$0.000741106719367557$"UP"$"organ + age"$0.993863786097902$0.999254733144837
Biosynthesis of unsaturated fatty acids$"Biosynthesis of unsaturated fatty acids"$-0.126729249011858$"DOWN"$"organ + age + organ:age"$0.152492338758358$0.340575966135554
ABC transporters$"ABC transporters"$0.0917737154150197$"UP"$"organ + age + organ:age"$0.264666638799526$0.49027306118589
mRNA surveillance pathway$"mRNA surveillance pathway"$-0.0470602766798419$"DOWN"$"organ + age"$0.621846980228657$0.77778372783434
RNA polymerase$"RNA polymerase"$-0.172430830039526$"DOWN"$"organ + age"$0.0677080701668413$0.214993644494999
Basal transcription factors$"Basal transcription factors"$-0.135499011857708$"DOWN"$"organ + age"$0.152578986572324$0.340575966135554
DNA replication$"DNA replication"$-0.0631175889328063$"DOWN"$"organ + age"$0.5055595885617$0.708946150162947
Spliceosome$"Spliceosome"$-0.0200098814229249$"DOWN"$"organ + age"$0.836896907974822$0.907989491811729
Proteasome$"Proteasome"$-0.168848814229249$"DOWN"$"organ + age"$0.0636720171442184$0.204199244409652
Protein export$"Protein export"$-0.0942440711462451$"DOWN"$"organ + age + organ:age"$0.276702202535681$0.496155673512256
PPAR signaling pathway$"PPAR signaling pathway"$-0.0590415019762846$"DOWN"$"organ + age"$0.546134252695947$0.732202092012245
Base excision repair$"Base excision repair"$-0.117959486166008$"DOWN"$"organ + age"$0.203996796822715$0.418337093202638
Nucleotide excision repair$"Nucleotide excision repair"$-0.127593873517787$"DOWN"$"organ + age"$0.152652667468012$0.340575966135554
Mismatch repair$"Mismatch repair"$-0.0684288537549407$"DOWN"$"organ + age + organ:age"$0.440479768116931$0.668060981644012
Homologous recombination$"Homologous recombination"$-0.0151926877470356$"DOWN"$"organ + age + organ:age"$0.859961715918307$0.920058207330756
Non-homologous end-joining$"Non-homologous end-joining"$-0.0484189723320158$"DOWN"$"organ + age"$0.561375815329913$0.737692407148334
Fanconi anemia pathway$"Fanconi anemia pathway"$-0.036808300395257$"DOWN"$"organ + age"$0.698967327029928$0.820722925931915
MAPK signaling pathway$"MAPK signaling pathway"$0.0952322134387352$"UP"$"organ + age + organ:age"$0.267615709020162$0.493602698022482
Calcium signaling pathway$"Calcium signaling pathway"$0.0723814229249012$"UP"$"organ + age + organ:age"$0.366676252021887$0.589272210754821
Cytokine-cytokine receptor interaction$"Cytokine-cytokine receptor interaction"$0.148097826086956$"UP"$"organ + age + organ:age"$0.0899799902307505$0.250978670068913
Phosphatidylinositol signaling system$"Phosphatidylinositol signaling system"$-0.205533596837945$"DOWN"$"age"$0.013992945775042$0.0695229016596706
Neuroactive ligand-receptor interaction$"Neuroactive ligand-receptor interaction"$0.00419960474308301$"UP"$"organ + age + organ:age"$0.962884683226016$0.983141724247601
Cell cycle$"Cell cycle"$-0.0718873517786561$"DOWN"$"organ + age"$0.450567328006378$0.673671322379134
Oocyte meiosis$"Oocyte meiosis"$-0.193675889328063$"DOWN"$"age"$0.0135335703081627$0.0684197165579338
p53 signaling pathway$"p53 signaling pathway"$-0.0544713438735178$"DOWN"$"organ + age"$0.569234865267421$0.740909015720185
Ubiquitin mediated proteolysis$"Ubiquitin mediated proteolysis"$-0.150691699604743$"DOWN"$"organ + age + organ:age"$0.0701778535519763$0.218331099939482
Regulation of autophagy$"Regulation of autophagy"$-0.10548418972332$"DOWN"$"organ + age"$0.273058078016649$0.496155673512256
Protein processing in endoplasmic reticulum$"Protein processing in endoplasmic reticulum"$-0.0532361660079051$"DOWN"$"organ + age"$0.498606147561246$0.707573636305238
Lysosome$"Lysosome"$0.0155632411067194$"UP"$"organ + age + organ:age"$0.860658845044292$0.920058207330756
Endocytosis$"Endocytosis"$0.0562005928853754$"UP"$"organ + age"$0.370720577438846$0.59119800256241
Phagosome$"Phagosome"$0.104001976284585$"UP"$"organ + age"$0.271916787974532$0.496155673512256
mTOR signaling pathway$"mTOR signaling pathway"$-0.0161808300395257$"DOWN"$"organ + age + organ:age"$0.858294998885003$0.920058207330756
Apoptosis$"Apoptosis"$0.118577075098814$"UP"$"organ + age"$0.218163079429915$0.431583483220049
Vascular smooth muscle contraction$"Vascular smooth muscle contraction"$-0.0382905138339921$"DOWN"$"organ + age"$0.691332533295419$0.815705160841272
Wnt signaling pathway$"Wnt signaling pathway"$-0.0281620553359684$"DOWN"$"organ + age + organ:age"$0.729168408974562$0.842594605926161
Dorso-ventral axis formation$"Dorso-ventral axis formation"$-0.0206274703557313$"DOWN"$"organ + age"$0.832043013839778$0.905689647745881
Hedgehog signaling pathway$"Hedgehog signaling pathway"$-0.129076086956522$"DOWN"$"organ + age + organ:age"$0.091648162701597$0.253527755817642
TGF-beta signaling pathway$"TGF-beta signaling pathway"$0.0765810276679841$"UP"$"organ + age + organ:age"$0.39609512916595$0.617467353389318
Focal adhesion$"Focal adhesion"$-0.0581768774703558$"DOWN"$"organ + age + organ:age"$0.465590321779556$0.683366440031283
ECM-receptor interaction$"ECM-receptor interaction"$-0.0686758893280632$"DOWN"$"organ + age"$0.483852747222213$0.698898412654307
Cell adhesion molecules (CAMs)$"Cell adhesion molecules (CAMs)"$0.107336956521739$"UP"$"organ + age + organ:age"$0.203749926578498$0.418337093202638
Adherens junction$"Adherens junction"$-0.105113636363636$"DOWN"$"organ + age"$0.27328434168872$0.496155673512256
Gap junction$"Gap junction"$0.0543478260869565$"UP"$"organ + age + organ:age"$0.529109740640267$0.71974760154807
Toll-like receptor signaling pathway$"Toll-like receptor signaling pathway"$-0.00321146245059289$"DOWN"$"organ + age + organ:age"$0.971008677119279$0.988663380339629
NOD-like receptor signaling pathway$"NOD-like receptor signaling pathway"$0.192193675889328$"UP"$"organ + age + organ:age"$0.0214163633760725$0.0935932941637642
RIG-I-like receptor signaling pathway$"RIG-I-like receptor signaling pathway"$-0.0975790513833992$"DOWN"$"organ + age + organ:age"$0.279435051105925$0.498599797071357
Cytosolic DNA-sensing pathway$"Cytosolic DNA-sensing pathway"$-0.0576828063241107$"DOWN"$"organ + age"$0.549078051751495$0.733303603221109
Jak-STAT signaling pathway$"Jak-STAT signaling pathway"$0.147727272727273$"UP"$"organ + age + organ:age"$0.0881123213288267$0.246951482167286
Phototransduction$"Phototransduction"$-0.184782608695652$"DOWN"$"age"$0.0356250292883956$0.137952241074213
Regulation of actin cytoskeleton$"Regulation of actin cytoskeleton"$0.000494071146245056$"UP"$"organ + age + organ:age"$0.995136925178581$0.999254733144837
GnRH signaling pathway$"GnRH signaling pathway"$-0.0332262845849802$"DOWN"$"organ + age"$0.721630740814141$0.837643161499417
Progesterone-mediated oocyte maturation$"Progesterone-mediated oocyte maturation"$0.153656126482213$"UP"$"organ + age + organ:age"$0.0845400513679446$0.245199830262405
Melanogenesis$"Melanogenesis"$-0.23147233201581$"DOWN"$"age"$0.006785555150474$0.0408254888392155
Adipocytokine signaling pathway$"Adipocytokine signaling pathway"$0.0516304347826088$"UP"$"organ + age + organ:age"$0.559789930446153$0.737692407148334
Salmonella infection$"Salmonella infection"$0.0489130434782609$"UP"$"organ + age + organ:age"$0.59042928706458$0.757347288419747
Herpes simplex infection$"Herpes simplex infection"$0.138339920948617$"UP"$"organ + age"$0.110001600332489$0.282666076328838
