# Supplementary material for: Transcriptomic alterations during ageing reflect the shift from cancer to degenerative diseases in the elderly
Source: Nat Commun. 2018 Jan 30;9:327. doi: 10.1038/s41467-017-02395-2 (PMC5790807; doi:10.1038/s41467-017-02395-2)
Supplement: Supplementary file 5 — Supplementary Data 2 [file 41467_2017_2395_MOESM5_ESM.zip › Supplementary Data S2/SpeciesComparison/kegg-1-2/nfurzeri.csv]

KEGG pathway$"KEGG pathway"$"Diff"$"Direction of change"$"Interactions"$"P-value"$"FDR corrected p-value"
Glycolysis / Gluconeogenesis$"Glycolysis / Gluconeogenesis"$0.4$"UP"$"age"$9.86343539659596e-06$0.000184117460736458
Citrate cycle (TCA cycle)$"Citrate cycle (TCA cycle)"$-0.42962962962963$"DOWN"$"age"$1.1142038721042e-06$2.89693006747092e-05
Pentose phosphate pathway$"Pentose phosphate pathway"$0.444444444444444$"UP"$"age"$8.91779444710576e-08$2.82267580760565e-06
Pentose and glucuronate interconversions$"Pentose and glucuronate interconversions"$0.17037037037037$"UP"$"organ + age + organ:age"$0.0751097724496264$0.224904363268414
Fructose and mannose metabolism$"Fructose and mannose metabolism"$0.474074074074074$"UP"$"age"$1.45421578411325e-09$5.88149494908026e-08
Ascorbate and aldarate metabolism$"Ascorbate and aldarate metabolism"$-0.281481481481481$"DOWN"$"organ + age + organ:age"$0.00279870616873767$0.0221462835960981
Fatty acid biosynthesis$"Fatty acid biosynthesis"$-0.42962962962963$"DOWN"$"age"$6.5326659295364e-07$1.761400295075e-05
Steroid biosynthesis$"Steroid biosynthesis"$-0.0962962962962963$"DOWN"$"organ + age"$0.320429180991334$0.542494055259747
Primary bile acid biosynthesis$"Primary bile acid biosynthesis"$0.362962962962963$"UP"$"organ + age + organ:age"$1.59395605907849e-06$4.00137934830738e-05
Ubiquinone and other terpenoid-quinone biosynthesis$"Ubiquinone and other terpenoid-quinone biosynthesis"$0.340740740740741$"UP"$"age"$0.00039792457453859$0.00517301946900167
Steroid hormone biosynthesis$"Steroid hormone biosynthesis"$0.37037037037037$"UP"$"age"$0.000131946277498161$0.00200118520872211
Pyrimidine metabolism$"Pyrimidine metabolism"$-0.333333333333333$"DOWN"$"organ + age + organ:age"$0.000174550026703461$0.00254144838880238
Alanine, aspartate and glutamate metabolism$"Alanine	aspartate and glutamate metabolism"$0.274074074074074$"UP"$"organ + age + organ:age"$0.00102628872839172$0.0105230731587208
Cysteine and methionine metabolism$"Cysteine and methionine metabolism"$0.222222222222222$"UP"$"organ + age + organ:age"$0.0131126632651559$0.0667553766226119
Valine, leucine and isoleucine degradation$"Valine	leucine and isoleucine degradation"$-0.0518518518518518$"DOWN"$"organ + age + organ:age"$0.631888733189861$0.7836712057278
Lysine degradation$"Lysine degradation"$-0.177777777777778$"DOWN"$"organ + age + organ:age"$0.0408677995762306$0.15102415274871
Phenylalanine metabolism$"Phenylalanine metabolism"$0.0518518518518518$"UP"$"organ + age + organ:age"$0.637256450240907$0.787644644779933
Tryptophan metabolism$"Tryptophan metabolism"$0.0444444444444445$"UP"$"organ + age"$0.719437544423393$0.836964176294871
beta-Alanine metabolism$"beta-Alanine metabolism"$0.125925925925926$"UP"$"organ + age + organ:age"$0.142690767516385$0.328517957893863
Selenocompound metabolism$"Selenocompound metabolism"$-0.266666666666667$"DOWN"$"organ + age + organ:age"$0.00120457330269032$0.0118503968156561
Glutathione metabolism$"Glutathione metabolism"$-0.22962962962963$"DOWN"$"age"$0.0399142733447805$0.149761917298954
Starch and sucrose metabolism$"Starch and sucrose metabolism"$0.281481481481481$"UP"$"age"$0.00747619700212358$0.0435413713403677
N-Glycan biosynthesis$"N-Glycan biosynthesis"$-0.540740740740741$"DOWN"$"age"$2.7106060962551e-18$2.8190303401053e-16
Other glycan degradation$"Other glycan degradation"$0.533333333333333$"UP"$"age"$1.02379803824956e-16$8.28138857606309e-15
Mucin type O-Glycan biosynthesis$"Mucin type O-Glycan biosynthesis"$0.407407407407407$"UP"$"age"$4.86988190656045e-06$0.000107432546302303
Other types of O-glycan biosynthesis$"Other types of O-glycan biosynthesis"$0.0962962962962963$"UP"$"organ + age + organ:age"$0.361842520030935$0.584460908408588
Amino sugar and nucleotide sugar metabolism$"Amino sugar and nucleotide sugar metabolism"$0.0962962962962963$"UP"$"organ + age + organ:age"$0.351570853336322$0.576803660751515
Glycosaminoglycan biosynthesis - chondroitin sulfate / dermatan sulfate$"Glycosaminoglycan biosynthesis - chondroitin sulfate / dermatan sulfate"$0.103703703703704$"UP"$"organ + age + organ:age"$0.267820145218242$0.493602698022482
Glycosaminoglycan biosynthesis - heparan sulfate / heparin$"Glycosaminoglycan biosynthesis - heparan sulfate / heparin"$0.237037037037037$"UP"$"organ + age + organ:age"$0.0182811912587061$0.0837025612348305
Glycerolipid metabolism$"Glycerolipid metabolism"$0.355555555555556$"UP"$"age"$0.00025412435869776$0.00355774102176864
Glycosylphosphatidylinositol(GPI)-anchor biosynthesis$"Glycosylphosphatidylinositol(GPI)-anchor biosynthesis"$-0.0296296296296297$"DOWN"$"organ + age"$0.799965410061299$0.885806492168099
Ether lipid metabolism$"Ether lipid metabolism"$0.274074074074074$"UP"$"age"$0.0102508016093296$0.0556909221760592
alpha-Linolenic acid metabolism$"alpha-Linolenic acid metabolism"$-0.0740740740740741$"DOWN"$"organ + age"$0.529924058282645$0.71974760154807
Sphingolipid metabolism$"Sphingolipid metabolism"$0.437037037037037$"UP"$"age"$3.41700504359762e-07$1.03649152989128e-05
Glycosphingolipid biosynthesis - ganglio series$"Glycosphingolipid biosynthesis - ganglio series"$0.4$"UP"$"age"$1.50523326217858e-05$0.000273952453716501
Pyruvate metabolism$"Pyruvate metabolism"$-0.318518518518519$"DOWN"$"age"$0.00184027629253243$0.0161412185658266
Glyoxylate and dicarboxylate metabolism$"Glyoxylate and dicarboxylate metabolism"$0.140740740740741$"UP"$"organ + age + organ:age"$0.167658346971173$0.362181829658795
One carbon pool by folate$"One carbon pool by folate"$-0.185185185185185$"DOWN"$"organ + age"$0.118004448351252$0.292201491155481
Nicotinate and nicotinamide metabolism$"Nicotinate and nicotinamide metabolism"$0.459259259259259$"UP"$"age"$9.43024590771219e-09$3.26915191467356e-07
Folate biosynthesis$"Folate biosynthesis"$0.385185185185185$"UP"$"age"$3.39310485459237e-05$0.00058813817479601
Retinol metabolism$"Retinol metabolism"$0.466666666666667$"UP"$"age"$1.09076548613237e-09$4.67104278767272e-08
Porphyrin and chlorophyll metabolism$"Porphyrin and chlorophyll metabolism"$-0.0666666666666667$"DOWN"$"organ + age + organ:age"$0.490980064964262$0.70499701635894
Terpenoid backbone biosynthesis$"Terpenoid backbone biosynthesis"$0.037037037037037$"UP"$"organ + age"$0.75974256193202$0.86433154906229
Nitrogen metabolism$"Nitrogen metabolism"$0.222222222222222$"UP"$"organ + age"$0.0556677144744162$0.191160830836674
Sulfur metabolism$"Sulfur metabolism"$-0.311111111111111$"DOWN"$"age"$0.00211010367867525$0.0173263300303802
Aminoacyl-tRNA biosynthesis$"Aminoacyl-tRNA biosynthesis"$-0.555555555555556$"DOWN"$"age"$5.44417206666794e-22$9.90839316133564e-20
Metabolism of xenobiotics by cytochrome P450$"Metabolism of xenobiotics by cytochrome P450"$0.407407407407407$"UP"$"age"$7.74421643104406e-06$0.000156605265605558
Drug metabolism - cytochrome P450$"Drug metabolism - cytochrome P450"$0.37037037037037$"UP"$"age"$0.000113747210854491$0.0017618716915334
Drug metabolism - other enzymes$"Drug metabolism - other enzymes"$-0.155555555555556$"DOWN"$"organ + age + organ:age"$0.157534462047124$0.348586894742572
Biosynthesis of unsaturated fatty acids$"Biosynthesis of unsaturated fatty acids"$-0.496296296296296$"DOWN"$"age"$2.10132361398676e-11$1.17674122383258e-09
ABC transporters$"ABC transporters"$0.318518518518518$"UP"$"age"$0.0016553479362379$0.014738765992545
mRNA surveillance pathway$"mRNA surveillance pathway"$-0.17037037037037$"DOWN"$"organ + age"$0.133713268681714$0.317925069734497
RNA polymerase$"RNA polymerase"$0.0814814814814815$"UP"$"organ + age"$0.504548253087084$0.708946150162947
Basal transcription factors$"Basal transcription factors"$0.0814814814814815$"UP"$"organ + age + organ:age"$0.462608347282623$0.680361367316666
DNA replication$"DNA replication"$-0.555555555555556$"DOWN"$"age"$9.37869965385096e-24$6.8276933480035e-21
Spliceosome$"Spliceosome"$-0.474074074074074$"DOWN"$"age"$1.27668736396953e-10$6.63877429264155e-09
Proteasome$"Proteasome"$-0.503703703703704$"DOWN"$"age"$1.1585674220827e-12$7.66760984796551e-11
Protein export$"Protein export"$0.0518518518518518$"UP"$"organ + age + organ:age"$0.603100552823201$0.764664003527
PPAR signaling pathway$"PPAR signaling pathway"$-0.407407407407407$"DOWN"$"age"$7.18745112684496e-06$0.000149498983438375
Base excision repair$"Base excision repair"$-0.555555555555556$"DOWN"$"age"$2.7111533937053e-21$3.28953278436242e-19
Nucleotide excision repair$"Nucleotide excision repair"$-0.555555555555556$"DOWN"$"age"$5.44417206666794e-22$9.90839316133564e-20
Mismatch repair$"Mismatch repair"$-0.555555555555556$"DOWN"$"age"$5.4441720666679e-22$9.90839316133564e-20
Homologous recombination$"Homologous recombination"$-0.525925925925926$"DOWN"$"age"$1.88487942780138e-15$1.3721922234394e-13
Non-homologous end-joining$"Non-homologous end-joining"$-0.155555555555556$"DOWN"$"age"$0.0313236774119013$0.126686873088134
Fanconi anemia pathway$"Fanconi anemia pathway"$-0.555555555555556$"DOWN"$"age"$1.23189660943458e-21$1.79364146333675e-19
MAPK signaling pathway$"MAPK signaling pathway"$0.251851851851852$"UP"$"age"$0.0186510877813136$0.0843528309034347
Calcium signaling pathway$"Calcium signaling pathway"$0.274074074074074$"UP"$"age"$0.00995921939382159$0.0550802962379344
Cytokine-cytokine receptor interaction$"Cytokine-cytokine receptor interaction"$0.503703703703704$"UP"$"age"$4.21089913864926e-12$2.55461214411388e-10
Phosphatidylinositol signaling system$"Phosphatidylinositol signaling system"$0.325925925925926$"UP"$"age"$0.00137463619386603$0.0131675677517693
Neuroactive ligand-receptor interaction$"Neuroactive ligand-receptor interaction"$0.37037037037037$"UP"$"age"$3.36610450815666e-05$0.00058813817479601
Cell cycle$"Cell cycle"$-0.474074074074074$"DOWN"$"age"$1.73757151649935e-09$6.65764244216594e-08
Oocyte meiosis$"Oocyte meiosis"$-0.311111111111111$"DOWN"$"age"$0.00192803038515941$0.01651301318113
p53 signaling pathway$"p53 signaling pathway"$0.481481481481481$"UP"$"age"$5.20972433282873e-10$2.37042457143707e-08
Ubiquitin mediated proteolysis$"Ubiquitin mediated proteolysis"$-0.244444444444444$"DOWN"$"age"$0.0214698902820723$0.0935932941637642
Regulation of autophagy$"Regulation of autophagy"$0.296296296296296$"UP"$"organ + age + organ:age"$0.000576040338606281$0.00671706689983969
Protein processing in endoplasmic reticulum$"Protein processing in endoplasmic reticulum"$-0.533333333333333$"DOWN"$"age"$7.02838362356462e-18$6.3958290974438e-16
Lysosome$"Lysosome"$0.266666666666667$"UP"$"organ + age + organ:age"$0.00579703751713419$0.0363814078661525
Endocytosis$"Endocytosis"$-0.17037037037037$"DOWN"$"organ + age"$0.135616260288623$0.3195101536897
Phagosome$"Phagosome"$-0.22962962962963$"DOWN"$"age"$0.0297872263711845$0.121145814515208
mTOR signaling pathway$"mTOR signaling pathway"$0.037037037037037$"UP"$"organ + age"$0.761972727312402$0.86433154906229
Apoptosis$"Apoptosis"$0.407407407407407$"UP"$"age"$9.62813859250794e-06$0.000184117460736458
Vascular smooth muscle contraction$"Vascular smooth muscle contraction"$0.274074074074074$"UP"$"age"$0.0114575844628392$0.0595794392067638
Wnt signaling pathway$"Wnt signaling pathway"$0.0962962962962963$"UP"$"organ + age"$0.382892884183256$0.602043239061361
Dorso-ventral axis formation$"Dorso-ventral axis formation"$0.466666666666667$"UP"$"age"$3.50420382003309e-09$1.27553019049205e-07
Hedgehog signaling pathway$"Hedgehog signaling pathway"$0.437037037037037$"UP"$"age"$3.80259676342145e-07$1.10731617750833e-05
TGF-beta signaling pathway$"TGF-beta signaling pathway"$-0.0592592592592593$"DOWN"$"organ + age + organ:age"$0.550984987585092$0.733303603221109
Focal adhesion$"Focal adhesion"$0.0740740740740741$"UP"$"organ + age"$0.536795483565245$0.724531061642487
ECM-receptor interaction$"ECM-receptor interaction"$-0.037037037037037$"DOWN"$"organ + age + organ:age"$0.719697217528282$0.836964176294871
Cell adhesion molecules (CAMs)$"Cell adhesion molecules (CAMs)"$0.377777777777778$"UP"$"age"$5.52209024563493e-05$0.000893351488627162
Adherens junction$"Adherens junction"$0.133333333333333$"UP"$"organ + age + organ:age"$0.170996357879343$0.368299847740124
Gap junction$"Gap junction"$-0.355555555555556$"DOWN"$"age"$0.000302239125035258$0.00415151100048429
Toll-like receptor signaling pathway$"Toll-like receptor signaling pathway"$0.037037037037037$"UP"$"organ + age"$0.761972727312402$0.86433154906229
NOD-like receptor signaling pathway$"NOD-like receptor signaling pathway"$-0.481481481481481$"DOWN"$"age"$2.32822206932856e-10$1.12996377764746e-08
RIG-I-like receptor signaling pathway$"RIG-I-like receptor signaling pathway"$0.4$"UP"$"organ + age + organ:age"$6.3105911952081e-06$0.000135120893826809
Cytosolic DNA-sensing pathway$"Cytosolic DNA-sensing pathway"$0.414814814814815$"UP"$"age"$1.89834575502965e-06$4.60665236553861e-05
Jak-STAT signaling pathway$"Jak-STAT signaling pathway"$0.348148148148148$"UP"$"age"$0.000414061201274901$0.00528836060575663
Phototransduction$"Phototransduction"$0.103703703703704$"UP"$"organ + age + organ:age"$0.251014766998568$0.470976160760199
Regulation of actin cytoskeleton$"Regulation of actin cytoskeleton"$0.148148148148148$"UP"$"organ + age"$0.211608111636225$0.429110599641147
GnRH signaling pathway$"GnRH signaling pathway"$-0.2$"DOWN"$"organ + age"$0.0866317851653833$0.246951482167286
Progesterone-mediated oocyte maturation$"Progesterone-mediated oocyte maturation"$-0.214814814814815$"DOWN"$"organ + age"$0.0630649239219027$0.203511183703003
Melanogenesis$"Melanogenesis"$0.325925925925926$"UP"$"organ + age + organ:age"$0.000325536305640281$0.00430891691829317
Adipocytokine signaling pathway$"Adipocytokine signaling pathway"$0.177777777777778$"UP"$"organ + age + organ:age"$0.0733381280504512$0.223408435182685
Salmonella infection$"Salmonella infection"$-0.414814814814815$"DOWN"$"age"$2.70875690181775e-06$6.16242195163537e-05
Herpes simplex infection$"Herpes simplex infection"$-0.0296296296296296$"DOWN"$"organ + age + organ:age"$0.78938275503325$0.880046930573056
