# Supplementary material for: Transcriptomic alterations during ageing reflect the shift from cancer to degenerative diseases in the elderly
Source: Nat Commun. 2018 Jan 30;9:327. doi: 10.1038/s41467-017-02395-2 (PMC5790807; doi:10.1038/s41467-017-02395-2)
Supplement: Supplementary file 5 — Supplementary Data 2 [file 41467_2017_2395_MOESM5_ESM.zip › Supplementary Data S2/SpeciesComparison/kegg-1-2/liver.csv]

KEGG pathway$"KEGG pathway"$"Diff"$"Direction of change"$"Interactions"$"P-value"$"FDR corrected p-value"
Glycolysis / Gluconeogenesis$"Glycolysis / Gluconeogenesis"$0.18853021978022$"UP"$"age"$0.0961535339598712$0.260245423600622
Citrate cycle (TCA cycle)$"Citrate cycle (TCA cycle)"$-0.37956240188383$"DOWN"$"age"$0.000215454320527071$0.00307550481066094
Pentose phosphate pathway$"Pentose phosphate pathway"$0.309213108320251$"UP"$"age"$0.00503022171827972$0.0342243122514733
Pentose and glucuronate interconversions$"Pentose and glucuronate interconversions"$-0.0837421507064364$"DOWN"$"age + species + age:species"$0.448568776199759$0.673671322379134
Fructose and mannose metabolism$"Fructose and mannose metabolism"$0.173812794348509$"UP"$"age + species + age:species"$0.0975286145738268$0.261933678502469
Ascorbate and aldarate metabolism$"Ascorbate and aldarate metabolism"$0.0841836734693878$"UP"$"age"$0.506390107259248$0.708946150162947
Fatty acid biosynthesis$"Fatty acid biosynthesis"$-0.137166405023548$"DOWN"$"age + species + age:species"$0.213726673222961$0.430864612722407
Steroid biosynthesis$"Steroid biosynthesis"$0.129218995290424$"UP"$"age"$0.307372842494562$0.532434417807271
Primary bile acid biosynthesis$"Primary bile acid biosynthesis"$0.226795525902669$"UP"$"age"$0.0584787178978932$0.197094938100307
Ubiquinone and other terpenoid-quinone biosynthesis$"Ubiquinone and other terpenoid-quinone biosynthesis"$0.241218602825746$"UP"$"age"$0.0391425841557378$0.148415631590506
Steroid hormone biosynthesis$"Steroid hormone biosynthesis"$-0.0370879120879121$"DOWN"$"age"$0.771502228166639$0.869862200672408
Pyrimidine metabolism$"Pyrimidine metabolism"$0.100814364207221$"UP"$"age"$0.427188606953907$0.654722749184094
Alanine, aspartate and glutamate metabolism$"Alanine	aspartate and glutamate metabolism"$0.298763736263736$"UP"$"age"$0.00888887234227174$0.0505554614466706
Cysteine and methionine metabolism$"Cysteine and methionine metabolism"$0.290669152276295$"UP"$"age"$0.0112023989674711$0.0586715571821507
Valine, leucine and isoleucine degradation$"Valine	leucine and isoleucine degradation"$-0.111852433281005$"DOWN"$"age"$0.373960830964095$0.594418089392709
Lysine degradation$"Lysine degradation"$0.0993426216640502$"UP"$"age"$0.42480951342143$0.652450054368779
Phenylalanine metabolism$"Phenylalanine metabolism"$0.107142857142857$"UP"$"age + species + age:species"$0.354039747008807$0.577894474938143
Tryptophan metabolism$"Tryptophan metabolism"$-0.0253139717425431$"DOWN"$"age"$0.842687844126908$0.9102028939531
beta-Alanine metabolism$"beta-Alanine metabolism"$0.0825647566718995$"UP"$"age"$0.516938319526489$0.711400938781255
Selenocompound metabolism$"Selenocompound metabolism"$0.165718210361067$"UP"$"age"$0.176801282124447$0.378562745254697
Glutathione metabolism$"Glutathione metabolism"$-0.214874411302983$"DOWN"$"age"$0.0749482068642824$0.224904363268414
Starch and sucrose metabolism$"Starch and sucrose metabolism"$0.180582810047096$"UP"$"age + species + age:species"$0.100121223050369$0.265048183202431
N-Glycan biosynthesis$"N-Glycan biosynthesis"$-0.23489010989011$"DOWN"$"age"$0.0472698716828428$0.169460053344452
Other glycan degradation$"Other glycan degradation"$0.203394819466248$"UP"$"age + species + age:species"$0.0721001731245507$0.221472261749675
Mucin type O-Glycan biosynthesis$"Mucin type O-Glycan biosynthesis"$0.189854788069074$"UP"$"age"$0.10214340964954$0.268989888048793
Other types of O-glycan biosynthesis$"Other types of O-glycan biosynthesis"$-0.140845761381476$"DOWN"$"age"$0.224531465639237$0.441780829690175
Amino sugar and nucleotide sugar metabolism$"Amino sugar and nucleotide sugar metabolism"$-0.108908948194663$"DOWN"$"age"$0.389336831811152$0.608234363859482
Glycosaminoglycan biosynthesis - chondroitin sulfate / dermatan sulfate$"Glycosaminoglycan biosynthesis - chondroitin sulfate / dermatan sulfate"$0.0824175824175824$"UP"$"age"$0.375952829095285$0.595625485305484
Glycosaminoglycan biosynthesis - heparan sulfate / heparin$"Glycosaminoglycan biosynthesis - heparan sulfate / heparin"$-0.000883045525902681$"DOWN"$"age"$0.99439521545329$0.999254733144837
Glycerolipid metabolism$"Glycerolipid metabolism"$0.0940443485086342$"UP"$"age"$0.460256578431592$0.678975018370342
Glycosylphosphatidylinositol(GPI)-anchor biosynthesis$"Glycosylphosphatidylinositol(GPI)-anchor biosynthesis"$-0.219878335949765$"DOWN"$"age"$0.0507175281231793$0.177511348431127
Ether lipid metabolism$"Ether lipid metabolism"$0.194858712715856$"UP"$"age"$0.112245528856361$0.284720365879549
alpha-Linolenic acid metabolism$"alpha-Linolenic acid metabolism"$-0.130396389324961$"DOWN"$"age"$0.301545614201158$0.523948815528708
Sphingolipid metabolism$"Sphingolipid metabolism"$0.0610773155416012$"UP"$"age"$0.630708650103863$0.783542486818451
Glycosphingolipid biosynthesis - ganglio series$"Glycosphingolipid biosynthesis - ganglio series"$0.311420722135008$"UP"$"age"$0.00426742832886701$0.0304577237589724
Pyruvate metabolism$"Pyruvate metabolism"$-0.142611852433281$"DOWN"$"age + species + age:species"$0.22621118090376$0.443886090830019
Glyoxylate and dicarboxylate metabolism$"Glyoxylate and dicarboxylate metabolism"$0.080651491365777$"UP"$"age + species + age:species"$0.488918342704042$0.704620507592704
One carbon pool by folate$"One carbon pool by folate"$0.0665227629513344$"UP"$"age"$0.600932903241509$0.764664003527
Nicotinate and nicotinamide metabolism$"Nicotinate and nicotinamide metabolism"$0.245633830455259$"UP"$"age"$0.0389323487994752$0.148391360869204
Folate biosynthesis$"Folate biosynthesis"$0.135989010989011$"UP"$"age"$0.274264215441926$0.496155673512256
Retinol metabolism$"Retinol metabolism"$0.111558084772371$"UP"$"age"$0.37660843129822$0.595625485305484
Porphyrin and chlorophyll metabolism$"Porphyrin and chlorophyll metabolism"$-0.283457613814757$"DOWN"$"age"$0.0143247636972808$0.0704623511595975
Terpenoid backbone biosynthesis$"Terpenoid backbone biosynthesis"$0.130249215070644$"UP"$"age"$0.301558452893583$0.523948815528708
Nitrogen metabolism$"Nitrogen metabolism"$-0.138343799058085$"DOWN"$"age + species + age:species"$0.189385426692665$0.400792414628664
Sulfur metabolism$"Sulfur metabolism"$0.048861852433281$"UP"$"age"$0.69669721184045$0.81937895027439
Aminoacyl-tRNA biosynthesis$"Aminoacyl-tRNA biosynthesis"$-0.159684065934066$"DOWN"$"age + species + age:species"$0.175463611323696$0.376806811338202
Metabolism of xenobiotics by cytochrome P450$"Metabolism of xenobiotics by cytochrome P450"$0.0398842229199372$"UP"$"age"$0.755385042681467$0.86433154906229
Drug metabolism - cytochrome P450$"Drug metabolism - cytochrome P450"$0.0821232339089482$"UP"$"age"$0.516630094868598$0.711400938781255
Drug metabolism - other enzymes$"Drug metabolism - other enzymes"$0.0344387755102041$"UP"$"age"$0.787402868110289$0.879186024515782
Biosynthesis of unsaturated fatty acids$"Biosynthesis of unsaturated fatty acids"$-0.0974293563579278$"DOWN"$"age + species + age:species"$0.369228951295816$0.590766322073306
ABC transporters$"ABC transporters"$-0.0993426216640503$"DOWN"$"age + species + age:species"$0.362879575000936$0.584460908408588
mRNA surveillance pathway$"mRNA surveillance pathway"$-0.336587519623234$"DOWN"$"age"$0.00211819144602175$0.0173263300303802
RNA polymerase$"RNA polymerase"$0.0264913657770801$"UP"$"age + species + age:species"$0.826787742574861$0.905689647745881
Basal transcription factors$"Basal transcription factors"$0.317454866562009$"UP"$"age"$0.00383661591078016$0.0279305638304796
DNA replication$"DNA replication"$-0.159684065934066$"DOWN"$"age + species + age:species"$0.138851431056401$0.323437291859626
Spliceosome$"Spliceosome"$-0.223410518053375$"DOWN"$"age"$0.0618833525536196$0.20204025554519
Proteasome$"Proteasome"$-0.179699764521193$"DOWN"$"age"$0.143049715181806$0.328517957893863
Protein export$"Protein export"$0.075206043956044$"UP"$"age"$0.55560089151139$0.736447705839265
PPAR signaling pathway$"PPAR signaling pathway"$-0.155710361067504$"DOWN"$"age + species + age:species"$0.0937857332133659$0.256676743531317
Base excision repair$"Base excision repair"$-0.196771978021978$"DOWN"$"age + species + age:species"$0.0697214840439992$0.218331099939482
Nucleotide excision repair$"Nucleotide excision repair"$-0.231210753532182$"DOWN"$"age"$0.0401147992765056$0.149761917298954
Mismatch repair$"Mismatch repair"$-0.0656397174254317$"DOWN"$"age + species + age:species"$0.521715480009314$0.713926446328535
Homologous recombination$"Homologous recombination"$-0.164982339089482$"DOWN"$"age + species + age:species"$0.121589157532892$0.299043603661979
Non-homologous end-joining$"Non-homologous end-joining"$-0.143642072213501$"DOWN"$"age"$0.0995240568582621$0.265048183202431
Fanconi anemia pathway$"Fanconi anemia pathway"$-0.129218995290424$"DOWN"$"age + species + age:species"$0.217422777770101$0.431583483220049
MAPK signaling pathway$"MAPK signaling pathway"$0.17322409733124$"UP"$"age"$0.161428917766101$0.350923915562985
Calcium signaling pathway$"Calcium signaling pathway"$0.00206043956043955$"UP"$"age"$0.986987967226299$0.999254733144837
Cytokine-cytokine receptor interaction$"Cytokine-cytokine receptor interaction"$0.137313579277865$"UP"$"age"$0.27458906003428$0.496155673512256
Phosphatidylinositol signaling system$"Phosphatidylinositol signaling system"$-0.117739403453689$"DOWN"$"age"$0.352579160761572$0.576803660751515
Neuroactive ligand-receptor interaction$"Neuroactive ligand-receptor interaction"$-0.0120682888540031$"DOWN"$"age"$0.919413889417575$0.954826407269607
Cell cycle$"Cell cycle"$0.0197213500784929$"UP"$"age"$0.878193286524725$0.932032762143442
Oocyte meiosis$"Oocyte meiosis"$-0.147174254317111$"DOWN"$"age"$0.234453864332425$0.452229149792172
p53 signaling pathway$"p53 signaling pathway"$0.308035714285714$"UP"$"age"$0.00552249412127704$0.0354702959869178
Ubiquitin mediated proteolysis$"Ubiquitin mediated proteolysis"$-0.267857142857143$"DOWN"$"age"$0.0199805035083389$0.089238077018839
Regulation of autophagy$"Regulation of autophagy"$0.182201726844584$"UP"$"age + species + age:species"$0.0961621139403398$0.260245423600622
Protein processing in endoplasmic reticulum$"Protein processing in endoplasmic reticulum"$-0.170280612244898$"DOWN"$"age + species + age:species"$0.0758663476749675$0.224904363268414
Lysosome$"Lysosome"$-0.129218995290424$"DOWN"$"age"$0.300311010638789$0.523948815528708
Endocytosis$"Endocytosis"$-0.197066326530612$"DOWN"$"age"$0.0608516468579992$0.201363631421016
Phagosome$"Phagosome"$-0.0662284144427002$"DOWN"$"age"$0.586453554675974$0.75430775230408
mTOR signaling pathway$"mTOR signaling pathway"$-0.0484203296703297$"DOWN"$"age"$0.704386214082002$0.82575388703977
Apoptosis$"Apoptosis"$0.116562009419152$"UP"$"age"$0.35534062512514$0.57872030221723
Vascular smooth muscle contraction$"Vascular smooth muscle contraction"$-0.0520996860282575$"DOWN"$"age"$0.679817562605469$0.812655477137573
Wnt signaling pathway$"Wnt signaling pathway"$0.309065934065934$"UP"$"age"$0.00560313741551586$0.0354702959869178
Dorso-ventral axis formation$"Dorso-ventral axis formation"$0.036940737833595$"UP"$"age"$0.762983832052632$0.86433154906229
Hedgehog signaling pathway$"Hedgehog signaling pathway"$0.186175431711146$"UP"$"age + species + age:species"$0.0879145339861556$0.246951482167286
TGF-beta signaling pathway$"TGF-beta signaling pathway"$0.323194662480377$"UP"$"age"$0.00372857496355406$0.0274182078128016
Focal adhesion$"Focal adhesion"$-0.153797095761382$"DOWN"$"age"$0.216329481730269$0.431473596437359
ECM-receptor interaction$"ECM-receptor interaction"$0.0465070643642073$"UP"$"age"$0.71585824265737$0.835167949766931
Cell adhesion molecules (CAMs)$"Cell adhesion molecules (CAMs)"$0.063432103610675$"UP"$"age + species + age:species"$0.568566247404873$0.740909015720185
Adherens junction$"Adherens junction"$0.0304650706436421$"UP"$"age + species + age:species"$0.796339115361787$0.885091413715085
Gap junction$"Gap junction"$-0.10243328100471$"DOWN"$"age + species + age:species"$0.346326872547752$0.573013552760826
Toll-like receptor signaling pathway$"Toll-like receptor signaling pathway"$-0.0962519623233909$"DOWN"$"age"$0.442233509063573$0.669326392096219
NOD-like receptor signaling pathway$"NOD-like receptor signaling pathway"$-0.0253139717425431$"DOWN"$"age + species + age:species"$0.80063279099809$0.885806492168099
RIG-I-like receptor signaling pathway$"RIG-I-like receptor signaling pathway"$0.288167189952904$"UP"$"age"$0.0106397270049869$0.0569538327914004
Cytosolic DNA-sensing pathway$"Cytosolic DNA-sensing pathway"$0.223557692307692$"UP"$"age"$0.0592749522645748$0.197462251731802
Jak-STAT signaling pathway$"Jak-STAT signaling pathway"$0.0888932496075354$"UP"$"age"$0.480070765267526$0.695358296498089
Phototransduction$"Phototransduction"$-0.287284144427002$"DOWN"$"age"$0.00795908351261456$0.0459858158506619
Regulation of actin cytoskeleton$"Regulation of actin cytoskeleton"$-0.18190737833595$"DOWN"$"age"$0.140138695077715$0.32387609529072
GnRH signaling pathway$"GnRH signaling pathway"$-0.0987539246467818$"DOWN"$"age"$0.431305095303912$0.659032037073447
Progesterone-mediated oocyte maturation$"Progesterone-mediated oocyte maturation"$0.170133437990581$"UP"$"age + species + age:species"$0.149086719469151$0.338115675306983
Melanogenesis$"Melanogenesis"$-0.000883045525902681$"DOWN"$"age + species + age:species"$0.992980262814484$0.999254733144837
Adipocytokine signaling pathway$"Adipocytokine signaling pathway"$-0.0944858712715856$"DOWN"$"age"$0.454844867141852$0.677327554548338
Salmonella infection$"Salmonella infection"$-0.0512166405023548$"DOWN"$"age"$0.687868052619565$0.815705160841272
Herpes simplex infection$"Herpes simplex infection"$-0.138932496075353$"DOWN"$"age"$0.248497316454821$0.469885834750933
