# Supplementary material for: Transcriptomic alterations during ageing reflect the shift from cancer to degenerative diseases in the elderly
Source: Nat Commun. 2018 Jan 30;9:327. doi: 10.1038/s41467-017-02395-2 (PMC5790807; doi:10.1038/s41467-017-02395-2)
Supplement: Supplementary file 5 — Supplementary Data 2 [file 41467_2017_2395_MOESM5_ESM.zip › Supplementary Data S2/SpeciesComparison/kegg-1-2/brain.csv]

KEGG pathway$"KEGG pathway"$"Diff"$"Direction of change"$"Interactions"$"P-value"$"FDR corrected p-value"
Glycolysis / Gluconeogenesis$"Glycolysis / Gluconeogenesis"$0.0962962962962963$"UP"$"age"$0.34770112621376$0.573391870796256
Citrate cycle (TCA cycle)$"Citrate cycle (TCA cycle)"$-0.0259259259259259$"DOWN"$"age"$0.806401380358579$0.890834908802801
Pentose phosphate pathway$"Pentose phosphate pathway"$0.279012345679012$"UP"$"age + species + age:species"$0.00016544165365132$0.00245799028281962
Pentose and glucuronate interconversions$"Pentose and glucuronate interconversions"$0.0395061728395061$"UP"$"age + species + age:species"$0.690435804453573$0.815705160841272
Fructose and mannose metabolism$"Fructose and mannose metabolism"$0.277777777777778$"UP"$"age + species + age:species"$0.00161270141390791$0.0146755828665619
Ascorbate and aldarate metabolism$"Ascorbate and aldarate metabolism"$0.0259259259259259$"UP"$"age + species + age:species"$0.764600985708949$0.86433154906229
Fatty acid biosynthesis$"Fatty acid biosynthesis"$-0.239506172839506$"DOWN"$"age + species + age:species"$0.0121639650873653$0.0626392230454283
Steroid biosynthesis$"Steroid biosynthesis"$-0.0827160493827161$"DOWN"$"age"$0.344447079129127$0.571201534410033
Primary bile acid biosynthesis$"Primary bile acid biosynthesis"$-0.124691358024691$"DOWN"$"age"$0.136204807331178$0.319861612055153
Ubiquinone and other terpenoid-quinone biosynthesis$"Ubiquinone and other terpenoid-quinone biosynthesis"$0.144444444444444$"UP"$"age"$0.150159419549891$0.339490861591057
Steroid hormone biosynthesis$"Steroid hormone biosynthesis"$-0.0407407407407407$"DOWN"$"age + species + age:species"$0.647640533421724$0.795079777961239
Pyrimidine metabolism$"Pyrimidine metabolism"$-0.160493827160494$"DOWN"$"age + species + age:species"$0.091938636725079$0.253527755817642
Alanine, aspartate and glutamate metabolism$"Alanine	aspartate and glutamate metabolism"$0.0679012345679013$"UP"$"age + species + age:species"$0.432716090276247$0.659032037073447
Cysteine and methionine metabolism$"Cysteine and methionine metabolism"$0.045679012345679$"UP"$"age + species + age:species"$0.644548903749062$0.793962101403244
Valine, leucine and isoleucine degradation$"Valine	leucine and isoleucine degradation"$0.209876543209877$"UP"$"age"$0.0339873914660442$0.133744978309623
Lysine degradation$"Lysine degradation"$-0.0172839506172839$"DOWN"$"age + species + age:species"$0.85583509469032$0.918949777189606
Phenylalanine metabolism$"Phenylalanine metabolism"$0.114814814814815$"UP"$"age"$0.242908916376097$0.462925892989002
Tryptophan metabolism$"Tryptophan metabolism"$0.0716049382716049$"UP"$"age"$0.489749968189435$0.704620507592704
beta-Alanine metabolism$"beta-Alanine metabolism"$0.174074074074074$"UP"$"age + species + age:species"$0.0628604982629865$0.203511183703003
Selenocompound metabolism$"Selenocompound metabolism"$-0.311111111111111$"DOWN"$"age"$6.66189135366607e-05$0.00105431671858019
Glutathione metabolism$"Glutathione metabolism"$-0.0617283950617284$"DOWN"$"age + species + age:species"$0.512338657428894$0.711400938781255
Starch and sucrose metabolism$"Starch and sucrose metabolism"$0.159259259259259$"UP"$"age"$0.118706281363831$0.292942958755489
N-Glycan biosynthesis$"N-Glycan biosynthesis"$-0.21358024691358$"DOWN"$"age"$0.0290857626398784$0.119629577411477
Other glycan degradation$"Other glycan degradation"$0.203703703703704$"UP"$"age"$0.0354479700407532$0.137952241074213
Mucin type O-Glycan biosynthesis$"Mucin type O-Glycan biosynthesis"$0.0888888888888889$"UP"$"age + species + age:species"$0.22869890162997$0.445167915472241
Other types of O-glycan biosynthesis$"Other types of O-glycan biosynthesis"$0.0530864197530865$"UP"$"age"$0.611329534779019$0.771313520483754
Amino sugar and nucleotide sugar metabolism$"Amino sugar and nucleotide sugar metabolism"$-0.0580246913580247$"DOWN"$"age"$0.580026739431798$0.7477268711047
Glycosaminoglycan biosynthesis - chondroitin sulfate / dermatan sulfate$"Glycosaminoglycan biosynthesis - chondroitin sulfate / dermatan sulfate"$0.101234567901235$"UP"$"age + species + age:species"$0.310774704190395$0.532434417807271
Glycosaminoglycan biosynthesis - heparan sulfate / heparin$"Glycosaminoglycan biosynthesis - heparan sulfate / heparin"$0.0950617283950617$"UP"$"age + species + age:species"$0.323456217107193$0.546348320310989
Glycerolipid metabolism$"Glycerolipid metabolism"$0.0876543209876544$"UP"$"age"$0.398295299970885$0.619570466621377
Glycosylphosphatidylinositol(GPI)-anchor biosynthesis$"Glycosylphosphatidylinositol(GPI)-anchor biosynthesis"$0.154320987654321$"UP"$"age"$0.126302326453596$0.306493645527393
Ether lipid metabolism$"Ether lipid metabolism"$-0.0444444444444445$"DOWN"$"age"$0.661107658041068$0.803483096918026
alpha-Linolenic acid metabolism$"alpha-Linolenic acid metabolism"$-0.0740740740740741$"DOWN"$"age"$0.348130778697727$0.573391870796256
Sphingolipid metabolism$"Sphingolipid metabolism"$0.0209876543209877$"UP"$"age + species + age:species"$0.798591258227045$0.885806492168099
Glycosphingolipid biosynthesis - ganglio series$"Glycosphingolipid biosynthesis - ganglio series"$0.0518518518518519$"UP"$"age"$0.617681195317924$0.775296396881808
Pyruvate metabolism$"Pyruvate metabolism"$0.0864197530864197$"UP"$"age"$0.377174929568445$0.595625485305484
Glyoxylate and dicarboxylate metabolism$"Glyoxylate and dicarboxylate metabolism"$0.166666666666667$"UP"$"age"$0.0932712874706558$0.256232065202405
One carbon pool by folate$"One carbon pool by folate"$0.00123456790123461$"UP"$"age"$0.990184193552989$0.999254733144837
Nicotinate and nicotinamide metabolism$"Nicotinate and nicotinamide metabolism"$0.0518518518518518$"UP"$"age + species + age:species"$0.504323782246565$0.708946150162947
Folate biosynthesis$"Folate biosynthesis"$0.019753086419753$"UP"$"age"$0.832288975744498$0.905689647745881
Retinol metabolism$"Retinol metabolism"$-0.0407407407407407$"DOWN"$"age + species + age:species"$0.675564907445314$0.810590965995522
Porphyrin and chlorophyll metabolism$"Porphyrin and chlorophyll metabolism"$0.130864197530864$"UP"$"age"$0.203295481707509$0.418337093202638
Terpenoid backbone biosynthesis$"Terpenoid backbone biosynthesis"$0.155555555555556$"UP"$"age"$0.11321022491355$0.285180082135171
Nitrogen metabolism$"Nitrogen metabolism"$0.0469135802469136$"UP"$"age"$0.658045907596589$0.802441240754299
Sulfur metabolism$"Sulfur metabolism"$-0.217283950617284$"DOWN"$"age"$0.0259887604544118$0.108734583970183
Aminoacyl-tRNA biosynthesis$"Aminoacyl-tRNA biosynthesis"$-0.0617283950617284$"DOWN"$"age + species + age:species"$0.503456098504143$0.708946150162947
Metabolism of xenobiotics by cytochrome P450$"Metabolism of xenobiotics by cytochrome P450"$0.271604938271605$"UP"$"age"$0.00322535850531162$0.0242068143491429
Drug metabolism - cytochrome P450$"Drug metabolism - cytochrome P450"$0.292592592592593$"UP"$"age"$0.00148412212021066$0.0140317000456281
Drug metabolism - other enzymes$"Drug metabolism - other enzymes"$-0.176543209876543$"DOWN"$"age + species + age:species"$0.0477350012023135$0.169460053344452
Biosynthesis of unsaturated fatty acids$"Biosynthesis of unsaturated fatty acids"$-0.230864197530864$"DOWN"$"age"$0.0165350867460118$0.077661568716752
ABC transporters$"ABC transporters"$-0.0790123456790124$"DOWN"$"age + species + age:species"$0.408751965707345$0.63044794710794
mRNA surveillance pathway$"mRNA surveillance pathway"$-0.045679012345679$"DOWN"$"age"$0.649973947875433$0.796601067429824
RNA polymerase$"RNA polymerase"$0.0592592592592593$"UP"$"age + species + age:species"$0.557374168415817$0.736447705839265
Basal transcription factors$"Basal transcription factors"$0.0629629629629629$"UP"$"age + species + age:species"$0.512145415947965$0.711400938781255
DNA replication$"DNA replication"$-0.0641975308641975$"DOWN"$"age + species + age:species"$0.493599930054364$0.705215448193351
Spliceosome$"Spliceosome"$0.00740740740740736$"UP"$"age + species + age:species"$0.935554108458968$0.966075731855501
Proteasome$"Proteasome"$0.00740740740740736$"UP"$"age + species + age:species"$0.935052991680771$0.966075731855501
Protein export$"Protein export"$0.307407407407407$"UP"$"age"$0.00058128463556305$0.00671706689983969
PPAR signaling pathway$"PPAR signaling pathway"$-0.124691358024691$"DOWN"$"age"$0.214841760367361$0.430864612722407
Base excision repair$"Base excision repair"$-0.037037037037037$"DOWN"$"age + species + age:species"$0.674189152380256$0.810590965995522
Nucleotide excision repair$"Nucleotide excision repair"$-0.112345679012346$"DOWN"$"age + species + age:species"$0.217631048262079$0.431583483220049
Mismatch repair$"Mismatch repair"$-0.0283950617283951$"DOWN"$"age + species + age:species"$0.729092533878957$0.842594605926161
Homologous recombination$"Homologous recombination"$-0.019753086419753$"DOWN"$"age + species + age:species"$0.819541911450855$0.902611969041184
Non-homologous end-joining$"Non-homologous end-joining"$0.0444444444444445$"UP"$"age"$0.560373368137201$0.737692407148334
Fanconi anemia pathway$"Fanconi anemia pathway"$-0.0259259259259259$"DOWN"$"age + species + age:species"$0.771883216530736$0.869862200672408
MAPK signaling pathway$"MAPK signaling pathway"$0.224691358024691$"UP"$"age"$0.00516100644675418$0.0345195767248294
Calcium signaling pathway$"Calcium signaling pathway"$-0.0345679012345679$"DOWN"$"age + species + age:species"$0.647025771418769$0.795079777961239
Cytokine-cytokine receptor interaction$"Cytokine-cytokine receptor interaction"$-0.0271604938271605$"DOWN"$"age + species + age:species"$0.762316011581562$0.86433154906229
Phosphatidylinositol signaling system$"Phosphatidylinositol signaling system"$0.150617283950617$"UP"$"age + species + age:species"$0.0679238162552882$0.214993644494999
Neuroactive ligand-receptor interaction$"Neuroactive ligand-receptor interaction"$0.00987654320987658$"UP"$"age + species + age:species"$0.911895604297293$0.949415544560475
Cell cycle$"Cell cycle"$-0.128395061728395$"DOWN"$"age + species + age:species"$0.151445246784015$0.340575966135554
Oocyte meiosis$"Oocyte meiosis"$-0.161728395061728$"DOWN"$"age + species + age:species"$0.0222216543917715$0.0951609670424098
p53 signaling pathway$"p53 signaling pathway"$0.00987654320987658$"UP"$"age"$0.923720782795532$0.956570028271903
Ubiquitin mediated proteolysis$"Ubiquitin mediated proteolysis"$0.00617283950617287$"UP"$"age"$0.943415786795384$0.971438037888316
Regulation of autophagy$"Regulation of autophagy"$0.193827160493827$"UP"$"age"$0.0517388962652101$0.180219696081689
Protein processing in endoplasmic reticulum$"Protein processing in endoplasmic reticulum"$-0.150617283950617$"DOWN"$"age + species + age:species"$0.0583839215754433$0.197094938100307
Lysosome$"Lysosome"$0.274074074074074$"UP"$"age + species + age:species"$0.00107124596931848$0.010831487023109
Endocytosis$"Endocytosis"$-0.0864197530864197$"DOWN"$"age"$0.236427952385048$0.454141291124841
Phagosome$"Phagosome"$-0.0876543209876544$"DOWN"$"age"$0.336236201315739$0.561421914123528
mTOR signaling pathway$"mTOR signaling pathway"$-0.150617283950617$"DOWN"$"age"$0.131556474222824$0.314010207325297
Apoptosis$"Apoptosis"$0.0308641975308642$"UP"$"age + species + age:species"$0.758660454549583$0.86433154906229
Vascular smooth muscle contraction$"Vascular smooth muscle contraction"$0.12962962962963$"UP"$"age"$0.200366740726432$0.415575462247414
Wnt signaling pathway$"Wnt signaling pathway"$-0.180246913580247$"DOWN"$"age"$0.031754904202968$0.127721382650612
Dorso-ventral axis formation$"Dorso-ventral axis formation"$0.155555555555556$"UP"$"age + species + age:species"$0.0733442527591507$0.223408435182685
Hedgehog signaling pathway$"Hedgehog signaling pathway"$0.154320987654321$"UP"$"age"$0.0877768167590866$0.246951482167286
TGF-beta signaling pathway$"TGF-beta signaling pathway"$-0.123456790123457$"DOWN"$"age + species + age:species"$0.209974189981906$0.426986620968792
Focal adhesion$"Focal adhesion"$-0.0888888888888889$"DOWN"$"age + species + age:species"$0.325311708501069$0.548210471733284
ECM-receptor interaction$"ECM-receptor interaction"$-0.175308641975309$"DOWN"$"age + species + age:species"$0.0741105256762022$0.224621771110445
Cell adhesion molecules (CAMs)$"Cell adhesion molecules (CAMs)"$-0.0765432098765432$"DOWN"$"age"$0.460733048179875$0.678975018370342
Adherens junction$"Adherens junction"$-0.298765432098765$"DOWN"$"age"$0.000843011967720927$0.00933787898803247
Gap junction$"Gap junction"$-0.302469135802469$"DOWN"$"age + species + age:species"$0.000567768799791682$0.00671706689983969
Toll-like receptor signaling pathway$"Toll-like receptor signaling pathway"$0.0160493827160494$"UP"$"age"$0.877643127445808$0.932032762143442
NOD-like receptor signaling pathway$"NOD-like receptor signaling pathway"$-0.0469135802469136$"DOWN"$"age"$0.643990414774906$0.793962101403244
RIG-I-like receptor signaling pathway$"RIG-I-like receptor signaling pathway"$0$"DOWN"$"age + species + age:species"$1$1
Cytosolic DNA-sensing pathway$"Cytosolic DNA-sensing pathway"$0.0382716049382716$"UP"$"age"$0.696151738736256$0.81937895027439
Jak-STAT signaling pathway$"Jak-STAT signaling pathway"$0.00246913580246916$"UP"$"age + species + age:species"$0.979016173041529$0.994035946965458
Phototransduction$"Phototransduction"$0.232098765432099$"UP"$"age + species + age:species"$0.0109246634125625$0.0576315577126484
Regulation of actin cytoskeleton$"Regulation of actin cytoskeleton"$-0.0395061728395062$"DOWN"$"age"$0.67586362137264$0.810590965995522
GnRH signaling pathway$"GnRH signaling pathway"$-0.133333333333333$"DOWN"$"age"$0.144427910542416$0.328573496483997
Progesterone-mediated oocyte maturation$"Progesterone-mediated oocyte maturation"$-0.0580246913580247$"DOWN"$"age"$0.57994331583829$0.7477268711047
Melanogenesis$"Melanogenesis"$-0.0901234567901235$"DOWN"$"age"$0.288992194780698$0.510646402428029
Adipocytokine signaling pathway$"Adipocytokine signaling pathway"$-0.0111111111111111$"DOWN"$"age + species + age:species"$0.907902604375157$0.949415544560475
Salmonella infection$"Salmonella infection"$-0.145679012345679$"DOWN"$"age + species + age:species"$0.112712982738558$0.284913373033578
Herpes simplex infection$"Herpes simplex infection"$0.228395061728395$"UP"$"age"$0.00481363585626415$0.03305968776755
